# Supplementary material for: The Human Cardiac “Age‐OME”: Age‐Specific Changes in Myocardial Molecular Expression
Source: Aging Cell. 2025 Sep 7;24(11):e70219. doi: 10.1111/acel.70219 (PMC12610413; doi:10.1111/acel.70219)
Supplement: Supplementary file 1 — Data S1. acel70219‐sup‐0001‐DataS1.zip. [file ACEL-24-e70219-s011.zip]

Archive with 3 entries (3 files):
- Item S1.pdf
- Supplementary Information.docx
- Supplementary Tables S0-S13 Captions.docx
