# Supplementary material for: The Human Cardiac “Age‐OME”: Age‐Specific Changes in Myocardial Molecular Expression
Source: Aging Cell. 2025 Sep 7;24(11):e70219. doi: 10.1111/acel.70219 (PMC12610413; doi:10.1111/acel.70219)
Supplement: Supplementary file 2 — Table S0.The log transformed, normalised values of all samples for proteomics, metabolomics, lipidomics, and transcriptomics as well as data with all imputed values for each omics set. Additionally, the overlap of samples between each omics analysis is also presented. [file ACEL-24-e70219-s002.xlsx]

## Sheet: proteomics
	young_1	young_2	young_3	young_4	young_5	young_6	young_7	young_8	young_9	young_10	young_11	young_12	old_1	old_2	old_3	old_4	old_5	old_6	old_7	old_8	old_9	old_10	old_11	old_12	old_13
A1BG	25.8576	24.3712	23.6096	24.7286	24.5165	24.7995	25.3031	25.228	23.5522	25.3975	24.9271	24.317	24.8528	25.3844	24.5926	26.4583	26.2517	26.4999	26.4676	25.7543	25.1795	25.2785	25.2317	25.6891	25.2679
A2M	24.7338	24.9716	23.9847	25.0233	24.7129	23.391	24.5285	25.5433	25.065	23.9672	24.4738	24.9225	23.7286	25.6012	24.5045	25.7234	25.7995	25.5983	25.275	25.8264	25.2714	23.6971	24.6865	24.9134	25.1833
A2M;PZP	23.1111	23.5404	22.8014	23.5638	23.4425	22.2006	23.1658	24.2244	23.5754	22.6584	22.9316	23.4676	22.4923	24.2463	23.2405	24.3307	24.4862	24.2891	23.8858	24.5754	23.848	22.6822	23.2961	23.6431	23.9134
AAK1	21.7955	21.4476	22.0122	20.8423	21.417	20.0292	21.1206	21.9098	21.5777	20.2535	NA	20.3211	21.4015	20.5823	21.1825	21.1332	21.417	21.1581	21.1143	21.7995	21.502	21.7098	20.7389	20.9459	21.6276
AAMDC	24.417	25.0484	22.2989	25.5075	24.4041	24.4425	25.3444	24.5522	25.3307	25.4551	25.5609	25.6431	25.317	25.1293	24.6096	25.2317	25.2317	23.4923	25.1332	25.3101	25.0105	25.8528	24.9847	25.2821	24.4425
AARS1	21.8073	22.1886	22.4726	21.417	22.2792	21.7594	21.7182	22.6029	21.9777	21.3376	21.6186	21.8689	22.0756	22.1332	22.0054	22.1642	22.0359	21.895	21.8913	22.002	21.6929	22.3045	22.0789	22.0156	22.4067
AASDHPPT	21.9566	22.0426	21.6409	22.1238	22.0592	21.4626	22.1488	22.3129	21.9423	22.0258	21.8764	21.8346	22.2244	22.0526	21.9316	22.5915	22.0459	21.632	22.0258	22.3936	21.9171	22.7492	22.0854	22.4425	22.1976
AASS	23.0325	21.9388	23.2155	23.48	23.0071	23.632	22.8288	22.9316	23.1991	22.6886	21.2707	22.9725	22.9334	23.5285	23.2199	22.928	23.3376	22.1519	23.019	22.7995	23.1238	22.695	22.9298	23.2036	22.4701
ABAT	24.1871	22.2332	21.4221	22.6907	22.5356	23.2821	22.0723	22.695	22.7915	23.1363	21.4972	20.7634	22.6562	23.5869	23.0275	22.7348	23.9584	24.1565	22.6714	22.4923	22.8152	22.2155	23.0707	23.2535	23.3239
ABCA8	21.5823	21.9423	20.9459	21.0156	21.3321	20.6096	21.9423	NA	22.2506	22.3831	21.5165	21.9024	21.0359	21.7013	21.6929	22.4375	22.2621	22.58	22.2214	20.7553	21.1765	21.5404	22.538	21.5915	22.2593
ABCB10	20.9601	21.0156	20.9024	21.2877	20.7056	20.7634	20.5545	NA	20.9812	20.9601	19.4088	20.7471	20.8802	20.8346	21.2593	20.85	20.6186	20.953	21.1395	20.9812	21.391	21.2419	21.0756	20.9459	21.0359
ABCB6	27.3324	28.1312	28.0137	28.3828	28.3239	28.0813	28.2847	27.6527	28.3745	27.9031	28.1459	28.1556	28.4394	27.7517	28.1065	27.965	28.2979	27.7389	28.258	28.3662	28.0762	28.3239	28.0813	28.1795	28.604
ABCB7	22.2821	22.4476	21.9207	21.9459	21.8576	20.7223	21.7223	21.9495	22.4247	21.9777	21.4676	21.953	21.9423	22.0156	22.0459	21.7348	22.0493	22.0054	22.2066	22.1174	22.1395	21.8423	21.8461	21.6231	22.1238
ABCD3	17.8257	20.9388	20.7553	20.5165	19.9278	19.2256	19.8482	20.5165	20.3211	20.3321	20.6453	NA	20.2302	20.1581	19.6607	19.4871	19.7084	NA	19.5591	19.6791	19.9459	19.6673	19.831	19.6557	19.65
ABCE1	21.2184	21.2006	21.2361	21.0493	21.4067	NA	21.2535	21.5117	21.3752	NA	20.8876	21.2877	20.9601	21.1581	NA	22.0658	20.8346	21.6843	20.7634	20.6276	21.265	21.1825	20.7471	21.4273	21.2477
ABCF1	21.0559	20.7796	21.3266	20.8269	21.1457	18.9935	20.895	20.953	20.9882	20.5451	21.1206	20.4775	20.5915	20.5356	20.5451	20.9601	20.5823	21.0559	20.6186	21.1143	21.002	20.4375	20.8034	20.85	20.7223
ABCF2	19.3224	NA	19.5623	19.2773	19.5445	NA	19.4408	19.895	19.5569	NA	19.4932	19.1981	19.3592	19.3126	20.8576	19.1766	19.4877	19.1802	19.613	19.6493	19.3431	19.308	19.3396	19.6153	19.533
ABCF3	19.2202	19.6203	20.0559	19.9882	19.8803	NA	19.2983	20.0156	20.0426	19.0656	19.4039	19.4105	20.002	19.6092	19.5563	19.8469	19.9742	19.3251	19.0858	19.7592	19.7325	20.0426	19.4283	19.4297	19.9601
ABHD10	24.48	24.5165	24.5404	24.558	24.7594	24.7745	24.2679	23.848	24.9225	24.5463	24.7024	24.8576	25.1604	24.8623	25.0691	24.9539	25.2463	24.3712	24.1719	25.0062	24.9361	25.3745	25.0813	24.8288	25.0567
ABHD11	23.8858	23.6757	24.002	23.6865	23.8858	22.9441	23.632	23.4551	23.9134	23.417	22.821	24.0443	23.3511	23.6865	23.6971	23.1719	23.5983	23.7695	23.178	23.9134	23.9584	23.6971	23.0173	23.9933	23.6971
ABHD12	19.2709	19.0376	19.4451	NA	18.9715	NA	18.1836	19.8222	18.6632	18.5778	18.6394	NA	18.1537	18.9113	18.439	19.1961	18.815	18.4141	18.6666	18.7613	NA	18.5556	18.6083	NA	19.069
ABHD14B	21.7013	21.9352	21.5731	21.9847	21.9985	21.85	22.0156	21.8576	21.9566	21.3857	22.2125	21.9495	21.9352	22.1301	22.0625	22.5983	22.3565	22.8014	21.4118	21.8913	21.7836	22.4144	22.2066	22.3778	22.1395
ABHD16A	21.0292	20.8034	21.3538	20.2764	20.7955	NA	20.3538	20.7796	20.7056	20.9459	NA	21.3699	21.1143	20.5451	20.2184	19.8382	20.5638	20.9812	20.7634	20.9601	21.3045	20.6453	20.9812	20.9672	20.9812
ABI1	21.6843	21.4676	21.5069	20.9098	21.6843	20.5823	21.6714	21.2989	21.502	NA	21.4118	21.8307	20.7223	20.6886	21.5592	21.6886	21.6671	21.6141	21.3805	21.5777	21.5915	21.1395	20.9098	21.4118	21.5731
ABI3BP	24.3975	22.0393	22.3884	22.0691	21.9985	22.4247	22.6693	22.3725	22.0886	21.928	23.1688	21.4676	21.2302	22.5141	21.9985	23.4425	22.7735	25.4645	21.5685	22.1673	NA	22.0156	21.8269	22.9171	22.0723
ABLIM1	26.0854	26.2607	26.2607	26.341	25.9955	24.9977	25.9781	26.0169	26.1273	26.1527	26.1075	26.0894	26.0711	26.2058	26.1719	25.8019	25.9672	25.8167	25.9383	25.8834	26.0422	25.8044	26.2661	25.7517	26.038
ABLIM3	20.1825	20.3538	21.1206	20.8576	20.654	20.5165	20.9171	20.7955	20.9098	19.1466	21.2535	20.5915	20.7796	20.4375	20.9098	21.0625	20.3645	20.9812	20.5823	20.5356	21.0886	20.1946	21.2125	20.3538	21.0224
ABR;BCR	NA	18.0237	17.9078	16.3607	17.9524	NA	17.9854	18.6508	18.1175	NA	17.6264	18.1514	18.0531	18.2536	17.0328	NA	NA	17.7641	18.3972	NA	18.1308	18.2857	17.9251	18.2761	16.7267
ACAA1	23.119	23.4041	23.895	23.4923	23.2679	23.3511	23.4041	23.7594	23.6971	23.4298	23.5045	23.6757	23.867	23.417	23.6096	23.1285	23.3511	23.184	23.1095	23.7895	24.0359	23.6865	23.155	22.8538	23.4551
ACAA2	27.9484	27.632	28.0711	28.1015	28.0401	27.2077	27.6527	27.2979	28.1214	28.1747	28.0864	28.0813	28.141	27.8019	27.9539	27.6998	28.0609	27.4154	27.9484	28.217	28.2714	28.3951	27.604	27.4862	28.0914
ACAD10	20.2535	20.4576	19.3608	19.6151	20.002	19.2715	20.2066	20.002	19.9459	20.7307	18.5963	19.2961	20.9672	19.575	20.0292	19.7631	20.9742	20.1704	20.9316	20.3538	20.6453	20.5731	20.7715	20.4972	20.0156
ACAD8	23.5754	24.2244	23.7995	24.0854	23.9316	23.5754	23.7796	23.6649	24.217	23.8093	23.3778	23.9406	23.8191	23.9495	24.1015	23.867	24.1719	23.895	24.0609	23.848	23.9043	23.9134	23.7286	24.1174	24.3307
ACAD9	22.8404	22.9334	22.9207	22.8093	22.9024	22.8746	22.8269	22.5261	22.6822	23.0625	22.8014	22.4972	23.1719	22.9847	22.8307	21.1946	22.9933	21.9951	23.0292	22.7013	21.7634	23.0088	22.8895	22.6074	22.8288
ACADM	28.9316	28.6595	28.673	28.9031	28.6458	28.5862	28.6458	28.3109	29.0839	28.8173	28.5826	28.8623	28.6561	28.5014	28.4862	28.6898	28.7958	29.0427	28.5426	28.6492	28.9539	28.9595	28.8445	28.6285	28.6865
ACADS	24.4362	25.0975	24.9495	24.5045	24.2679	24.2463	22.6886	24.5983	25.3204	25.0567	25.0443	25.1908	25.3578	24.5869	24.8528	24.48	24.7077	24.7846	24.417	24.6209	24.7594	23.3376	24.002	22.5983	24.1332
ACADSB	24.2821	24.48	24.5522	24.867	24.7796	23.1976	24.4362	23.9225	24.8142	24.317	24.3444	24.5045	24.7024	25.1757	24.6209	24.4234	24.918	24.7594	24.6096	24.8288	24.8433	25.1449	24.6375	24.8336	25.0854
ACADVL	28.5646	28.0965	28.1984	28.5165	28.0349	28.3066	28.5463	27.9031	28.632	28.5682	28.4976	28.5536	28.6561	28.4032	28.5052	28.2714	28.509	28.0609	28.6492	28.4032	28.5278	28.604	28.341	28.2935	28.4314
ACAT1	28.8019	28.189	28.9896	29.5222	29.2692	29.3889	29.2123	28.6898	29.391	29.0889	29.094	29.2239	29.2239	29.1604	29.3515	29.1386	29.1913	28.5609	29.2308	29.3641	29.3153	29.4053	29.3828	29.1913	29.3431
ACAT2	19.0855	19.8021	19.8425	19.4237	19.4099	19.589	19.5763	20.654	19.4077	18.7549	17.8	18.5143	19.8504	19.6747	19.5099	20.1825	19.6724	19.9742	19.5943	19.9882	19.0332	19.1273	19.8671	19.609	19.9601
ACBD5	21.2989	20.9672	21.1206	21.3266	20.8802	21.2006	19.2756	21.2593	21.2419	21.6409	20.7307	21.8269	21.1395	21.5309	21.3962	21.1143	21.1581	20.0156	21.4324	21.4923	21.2477	21.9243	21.1143	21.4775	20.8113
ACLY	19.8525	19.8024	19.7298	NA	20.3857	19.7341	20.3645	21.2593	19.5371	19.8912	20.1704	20.0821	20.417	20.7389	19.3566	20.7634	20.3321	20.4273	19.8918	20.6453	20.5069	19.7748	20.6714	20.5356	20.3321
ACO1	25.3778	25.4394	25.2463	25.2961	25.2571	25.4583	25.3679	25.3444	25.5783	25.4425	25.2607	25.1293	25.5014	25.2714	25.4266	25.8504	25.6431	25.2207	25.6918	25.8361	25.558	25.7363	25.2463	25.4676	25.7745
ACO2	29.7129	29.8741	29.5736	29.94	29.6865	29.6964	29.8901	29.5071	30.0864	29.9117	29.8579	29.9539	30.0479	29.8785	30.099	30.0609	30.099	29.6612	29.84	30.0609	29.8974	30.099	29.9117	29.7692	30.2422
ACOT1	27.3066	27.2262	26.7771	26.9977	27.8741	27.6389	27.3578	27.1312	26.8264	27.189	27.1507	26.9316	26.8623	27.4551	27.4785	27.9539	27.4551	26.1642	27.2262	27.463	27.673	27.6251	27.4785	27.8142	27.6931
ACOT11	22.1612	22.8346	22.2736	22.5522	21.6671	22.3645	22.3752	21.8839	22.4726	22.2273	21.4118	21.9352	22.8249	22.0325	21.6584	NA	22.1238	NA	21.9812	22.8073	21.8269	22.3936	21.4726	NA	22.7614
ACOT13	25.2317	25.4105	25.9134	25.5345	25.654	25.2961	25.1253	24.9628	25.6622	24.9847	25.1565	25.3031	25.5522	25.7645	25.6068	25.3679	25.8788	25.3511	25.1371	25.5869	25.9111	26.0041	25.1293	25.0148	25.5255
ACOT9	25.0233	24.8858	24.6096	24.604	24.3645	23.3376	24.3778	24.391	24.6865	24.5522	24.239	24.3376	24.4738	24.5754	24.5812	24.6486	24.5285	24.7594	24.7645	25.1604	24.9495	24.5285	24.7594	24.8191	24.824
ACOX2	NA	20.1457	19.8058	20.0559	19.5605	19.0232	20.265	20.1704	20.0821	20.4676	NA	19.72	20.1079	19.5094	19.593	19.1349	19.9316	19.2728	19.8139	20.417	19.6956	19.7264	19.9011	NA	20.0821
ACP1	25.1871	24.3645	24.7745	25.2891	25.0359	25.3778	24.7945	24.8288	24.8528	25.6784	25.0935	25.0317	24.7441	25.0275	24.9847	25.3307	24.9539	24.4923	24.5983	24.654	24.9088	25.2785	25.3204	24.9672	24.7182
ACSF2	20.9098	21.1143	21.1395	22.0054	21.743	NA	NA	21.4273	22.0088	21.4221	21.5961	21.6757	21.7675	21.2764	NA	21.7389	20.5638	20.1581	19.6451	21.7348	20.0691	21.2707	21.1457	20.3101	21.4324
ACSL1	26.632	26.7771	26.5898	26.6181	26.4457	26.1795	26.965	25.705	27.2262	26.673	26.726	27.1214	27.1214	26.574	26.9088	26.5551	26.7389	26.2244	26.8858	26.9203	26.726	26.8142	26.5014	26.6865	26.5898
ACSL1;ACSL6	25.632	25.7129	25.6757	25.5696	25.4266	23.7995	26.1527	24.9716	26.2114	25.9111	25.6292	NA	26.0505	25.3307	25.8385	25.1527	25.6431	24.989	25.8504	25.9406	23.867	25.5345	25.5135	25.6998	25.6595
ACSL3	20.7223	20.343	20.7471	20.343	20.1946	20.2877	20.5638	20.7634	20.6276	20.4874	20.0951	20.8269	20.1079	20.3101	20.5165	18.9013	19.5944	18.7288	20.3645	20.1946	20.4067	19.7523	20.3538	20.4067	19.7251
ACSS1	24.7077	25.5667	25.1795	25.275	25.019	25.2535	25.341	25.1253	25.6125	25.0105	24.1253	25.5165	25.3545	25.4105	25.2714	24.8623	24.7846	24.3778	25.0148	25.8288	25.3273	25.5045	24.4425	24.8433	24.1642
ACSS3	21.4324	21.7915	21.8113	21.7013	21.5777	21.6276	21.9777	21.4118	22.1734	21.7098	21.5731	21.9672	22.0122	21.9134	21.9171	21.7471	21.7348	20.68	22.1238	21.9352	21.9024	22.2125	21.7098	21.2877	21.9707
ACTA1	30.393	30.4727	30.1724	30.3515	30.3828	30.1724	30.341	29.8004	29.8234	30.6285	30.2869	30.6198	30.341	30.3724	30.2422	29.837	29.8004	30.3303	29.8959	29.7031	30.7453	29.94	30.4334	29.651	29.7833
ACTA1;ACTBL2;ACTG2	31.9117	32.3828	31.8792	32.0641	32.08	31.8422	32.1331	31.6713	31.6881	32.4284	31.8608	32.1604	32.1146	32.2135	32.0414	31.4678	31.5709	31.846	31.8385	31.3088	32.2869	31.3142	32.0217	31.6629	31.4184
ACTA1;ACTBL2;ACTG2;POTEF	32.4458	32.5038	29.5682	32.2759	32.2222	31.7129	32.4727	28.3324	29.84	32.4483	32.2979	32.7433	32.3956	33.9063	32.1783	31.5754	29.6458	32.0084	32.0447	31.6415	32.4007	31.6458	32.0864	32.362	31.5527
ACTA1;ACTG2	33.4823	33.7453	33.4334	33.5296	33.5296	33.0974	33.8138	33.3828	33.4083	33.7047	33.3698	33.5978	33.715	33.7553	33.3956	32.7047	32.8441	33.3169	33.4209	32.9695	33.7047	33.0848	33.5527	33.2897	32.8719
ACTA1;ACTG2;POTEF;POTEI	33.4458	33.6735	33.6415	33.5641	33.3828	33.2048	33.5296	33.6522	33.715	33.6307	33.2619	33.0737	33.4823	33.5978	33.4702	32.8157	33.5179	33.3568	33.2336	32.9259	33.4334	32.7413	33.3033	33.0283	32.9206
ACTA1;POTEF;POTEI	30.4919	30.5754	30.362	30.3828	30.5014	30.1604	30.7771	30.995	30.2759	30.8829	30.4532	30.463	30.8534	30.8081	30.362	30.393	30.3724	30.2759	30.4433	30.1842	30.4433	30.2193	30.4823	30.8682	29.7818
ACTB;ACTG1	28.2714	28.5203	28.4785	28.258	28.6931	27.3239	28.3828	29.1795	28.2308	28.2714	28.4785	28.4354	28.0296	28.4274	28.1459	28.8799	28.5682	29.5664	28.1507	28.3196	28.3196	27.5014	28.2353	28.189	28.4194
ACTBL2	26.5315	26.7517	25.5955	27.17	27.5609	24.4923	25.9406	23.8385	24.8433	NA	NA	24.275	24.9584	26.4378	24.867	28.3662	23.7286	24.7182	25.5522	25.0317	25.9293	24.5105	25.7338	24.7995	24.0359
ACTG2	29.4354	30.1115	29.9117	30.0084	29.9814	29.3683	30.1604	29.7162	29.9117	30.1483	29.6881	30.0737	29.8157	29.8974	29.7325	29.6595	29.837	29.7502	29.8142	29.2216	29.94	29.3001	29.9677	29.8142	29.2736
ACTN1	25.5433	24.2535	24.3578	24.2096	23.9134	23.895	23.9495	24.7945	23.8288	23.8764	24.4551	23.4041	23.8191	24.1253	23.7995	25.228	24.7234	25.8167	24.2096	23.9043	23.867	23.2244	24.3376	24.3101	24.3376
ACTN1;ACTN2	29.1842	29.4234	29.0003	29.2467	28.9088	29.8799	29.3536	29.249	29.0164	29.4473	28.9287	29.094	29.5222	29.267	28.965	28.6527	28.8294	29.0427	28.9814	28.6424	29.2331	28.5646	29.2957	28.7958	28.267
ACTN1;ACTN2;ACTN3	26.8019	27.0084	26.604	26.9088	26.6595	28.3536	26.6458	26.5754	26.9869	27.1115	26.673	26.7895	26.9088	26.7517	26.9203	25.8118	26.8142	26.6458	26.3992	26.1927	26.6458	26.2151	26.5898	26.3031	26.2996
ACTN1;ACTN2;ACTN3;ACTN4	28.5426	28.7645	28.4785	28.4314	28.1984	28.4113	28.3324	28.2445	28.5536	28.5389	28.3239	28.4433	28.4154	28.1747	28.3196	27.9705	28.4154	28.4938	28.1312	27.7517	28.2803	27.6931	28.1604	27.976	27.6798
ACTN1;ACTN2;ACTN4	28.4314	28.7195	28.4113	28.267	28.1115	29.0583	28.4154	28.391	28.2445	28.5014	27.9869	28.3828	28.55	28.2445	28.2847	27.8916	28.2262	28.4938	28.1015	27.5682	28.258	27.8858	28.2714	28.1361	27.5826
ACTN1;ACTN4	25.2535	24.5225	24.2961	24.2961	24.4234	24.3101	24.5869	25.3273	23.895	24.3712	24.5696	24.1253	24.4298	24.7024	24.2244	25.9672	24.6757	25.9088	24.5225	24.2891	24.3778	23.7182	24.8528	24.9847	24.217
ACTN2	30.1115	30.4134	30.1724	30.1842	29.9117	30.7453	30.2193	29.9677	30.1724	30.3303	29.8564	30.1842	30.2535	30.0479	29.94	29.3088	29.9259	29.9117	29.9259	29.4032	30.2077	29.5969	30.099	29.7802	29.3848
ACTN2;ACTN3	28.362	28.6798	28.189	28.362	28.1263	29.3848	28.7708	28.5573	28.0243	28.6898	28.2714	28.4707	28.7453	28.604	28.1652	27.9146	28.0084	28.1214	28.3494	27.7958	28.3828	28.0401	28.6527	28.4862	27.4551
ACTN4	23.7077	24.217	24.1642	24.0935	24.2961	23.895	24.1015	24.5285	23.7895	23.848	24.1642	23.9495	23.848	23.9847	23.7182	25.1871	24.275	25.1527	23.9933	23.7895	23.8576	23.3376	24.1642	24.1871	23.7594
ACTN4;SPTBN4	21.9243	22.6253	22.3936	21.3592	22.8557	22.1916	22.4041	22.9513	22.2419	21.9316	22.1795	22.0088	20.6186	22.1238	22.0426	23.8385	22.6409	23.6865	21.9777	22.1426	21.5165	21.2764	21.8538	21.7512	22.1734
ACTR1A	24.3101	24.0105	24.48	23.8191	23.9225	22.9152	23.7895	24.4105	24.1946	23.8191	24.1174	23.5285	23.7995	23.7286	23.9406	23.4676	24.1642	23.8385	24.1095	23.6209	24.1719	23.5983	23.848	23.48	24.0935
ACTR1A;ACTR1B	23.3239	23.0805	23.4298	22.9189	23.2821	23.0967	23.417	23.7492	23.0426	23.0393	23.2961	22.9812	23.1825	23.5045	22.9725	23.1795	23.1596	23.1612	23.48	23.2821	23.1658	23.2477	23.3101	23.3511	23.2081
ACTR2	23.5404	23.5404	23.895	22.9548	23.4923	21.5309	23.2961	24.2607	23.7182	22.4551	22.9243	23.2961	23.1719	23.2214	22.7286	24.1253	23.9495	24.2244	23.5165	23.0723	23.6209	23.0426	23.3511	23.1886	23.5404
ACTR3	23.8385	23.5869	23.9672	23.654	23.6649	23.4425	23.5285	24.2096	23.6431	23.2448	23.5404	23.2346	23.4551	23.2184	23.3101	23.8093	23.7995	24.3239	23.6096	23.6431	23.6971	23.2125	23.3239	23.3239	23.7492
ACY1	22.6298	23.0902	22.7655	23.2679	23.0707	23.2125	22.714	22.6693	23.1856	23.0707	23.2244	23.3645	23.391	22.9243	22.9707	23.417	22.7935	22.5141	23.0156	22.6518	22.9899	24.0691	22.1457	22.821	22.9406
ACYP2	24.3444	24.604	24.4362	24.5696	24.604	24.9406	24.3307	24.2821	24.5463	24.5463	24.2891	24.4105	24.7492	24.5105	24.2891	24.5522	24.6595	23.4041	24.2679	25.0609	24.5926	25.4425	23.8093	24.6703	24.4923
ADA	20.417	19.7392	19.8761	19.9882	20.1206	NA	20.1581	20.0559	20.2764	20.2764	20.654	19.8309	19.9024	20.1332	19.9459	20.2066	20.343	21.1015	20.2989	20.5069	20.343	19.9165	20.0559	18.9814	20.2184
ADAL	20.4676	21.0559	20.2066	20.8191	20.3962	20.1457	20.5069	19.9213	21.3211	20.8651	20.417	20.8727	20.7389	20.3752	21.3266	20.8346	21.0756	20.5638	20.6096	21.1765	20.8191	21.2877	20.3211	20.4375	21.0156
ADD1	21.5638	21.8461	21.1519	21.4775	21.2535	21.3321	21.8839	21.8764	21.8764	21.4972	21.8385	21.5451	21.002	21.8385	20.7471	21.928	22.002	22.5615	21.3376	21.3857	21.4324	21.1704	21.7553	21.0088	21.7955
ADD3	21.7634	21.5915	21.0821	21.5404	20.9459	20.895	21.5404	21.5261	21.4118	21.3045	21.4775	21.1765	20.6453	20.9601	20.6886	21.7013	21.7013	22.4651	20.895	20.6714	21.1581	20.6453	21.502	21.2419	21.5117
ADGRE5	20.2989	19.3885	20.0292	20.1079	20.1946	19.8615	19.8953	20.1332	19.3512	20.2535	20.3752	19.9882	19.8052	18.6553	20.4476	20.5638	19.7149	20.1704	20.3321	20.0559	18.828	20.6364	19.4971	19.9882	20.417
ADH1B	22.9933	23.4676	22.7836	23.7389	22.6298	23.6096	23.4551	23.5522	23.976	24.2021	24.9716	23.5404	23.391	24.7594	22.1581	25.1642	24.4362	25.4266	24.5869	23.7594	24.3578	23.0609	24.5522	24.9043	24.9271
ADH5	24.9406	24.9495	24.7441	25.1565	24.9406	25.0854	24.9088	25.1642	24.848	24.7895	24.8044	24.4362	24.9271	25.3239	24.8858	25.4676	25.2961	24.7129	25.2499	25.317	25.0526	25.3712	24.848	25.2856	25.3376
ADHFE1	22.9098	23.9584	22.6929	23.1269	22.5285	22.4273	23.2961	22.5522	23.6096	22.7161	23.2821	23.1688	22.4092	23.1871	24.1642	22.5261	23.8858	23.6971	24.5105	23.0854	23.867	23.4298	23.3645	23.5404	24.4234
ADI1	21.9171	21.6096	22.3962	22.0493	22.0658	22.5961	21.8764	23.4923	22.1916	22.5662	21.8839	22.1734	22.3156	22.8404	21.9207	23.5404	22.5662	22.2961	21.9171	22.654	22.4849	23.2821	22.5823	23.2346	22.0559
ADIPOQ	24.8904	23.8764	24.4362	24.604	24.9271	24.1332	24.4984	24.5638	24.4923	24.1565	24.7338	24.2021	24.5165	24.7024	24.4105	24.4676	24.8433	24.3712	24.1174	24.239	24.558	25.7129	24.632	23.9225	25.0772
ADK	21.0625	20.7876	21.2244	21.2535	21.8727	21.2593	NA	NA	21.0886	20.1206	20.4476	21.2419	21.0292	20.8034	21.3321	21.2184	21.3805	21.3592	19.1898	21.632	20.8113	21.6453	21.2477	20.85	21.6757
ADPRHL1	26.976	27.1604	26.8504	26.9977	26.6865	24.6971	26.8504	26.726	26.5898	26.8974	26.7895	26.2589	27.0813	27.0084	27.1115	26.726	26.8019	26.3342	27.0813	27.4473	27.1115	27.4234	26.7895	27.0401	27.2353
ADPRS	22.2792	22.3805	22.2036	22.4626	22.502	22.5754	22.7182	22.4972	22.4825	22.8346	22.68	22.7756	22.4015	22.2821	22.7389	23.0105	22.6929	22.2707	22.6231	22.6971	22.44	22.9566	22.3403	22.8595	22.4898
ADSL	21.4726	21.895	21.743	21.9098	22.1488	22.0854	21.6141	21.8913	21.8764	21.2821	21.4526	21.5869	21.823	21.7265	21.9812	21.9171	21.8651	21.3962	21.8423	22.0088	22.2214	21.9672	21.4576	21.6584	22.0625
ADSS1	23.7286	24.7745	23.7796	24.918	24.48	24.3975	24.558	23.848	24.8858	24.5638	24.8623	24.9316	24.3712	24.2096	24.5463	24.7234	24.5696	23.8576	24.7543	24.6486	24.5696	24.7594	24.824	24.4488	24.867
AFG1L	19.9459	20.7056	20.6096	20.1825	20.7056	NA	20.4775	20.3857	20.265	20.2764	19.2772	NA	20.8727	20.5069	19.7654	20.2989	19.6404	20.3321	20.0426	20.5165	20.8034	20.6714	20.1946	19.9459	20.3101
AFG3L2	25.6153	26.1095	25.6096	25.8191	25.7466	25.558	25.7389	25.275	25.9781	25.7155	25.4202	25.8717	25.6891	25.5463	25.7155	25.4614	25.673	25.4984	25.7103	25.6998	25.7895	25.7077	25.7234	25.5404	25.4984
AFG3L2;ANK2	24.7945	25.4923	24.8385	25.2096	25.0443	24.8811	25.1795	24.654	25.3031	25.228	24.8288	25.0443	25.0732	24.918	25.2679	24.7745	24.9316	24.7338	25.1174	25.0772	25.0854	25.1719	24.9584	24.9672	24.848
AFM	23.7286	22.6051	21.7995	23.1285	22.5285	21.8876	24.2679	23.1749	21.8307	23.2419	22.4501	22.1886	23.0426	23.1127	23.2273	23.8385	23.9495	24.8093	23.3645	24.3376	23.5165	23.7895	22.9795	23.848	23.1946
AGFG1	21.0756	20.9316	21.4118	21.3266	21.5356	20.68	21.1825	21.4775	21.4118	21.7634	21.6843	21.5498	21.0426	21.3376	21.3857	21.0951	21.1946	21.0359	21.4015	21.3211	21.2821	20.7796	20.8113	21.3101	21.3484
AGK	24.0609	23.7895	23.4676	23.8191	23.6431	24.0854	23.5285	23.4298	23.9495	23.632	23.3239	23.7182	24.0105	23.7286	24.0691	23.6649	23.8764	23.4676	23.6757	23.6649	23.7286	23.9584	23.848	23.632	23.7796
AGL	24.654	24.6431	24.7129	24.6375	24.4425	25.0317	24.5345	24.8336	24.8997	24.5926	24.1488	24.2535	24.2679	24.5812	24.2021	24.4234	24.2891	24.48	24.4488	24.5463	24.824	24.1719	24.5105	24.0443	24.1871
AGPS	18.414	19.054	19.2912	18.7293	18.9979	18.9888	18.7408	19.6512	19.1307	18.223	18.3554	NA	19.2372	19.1823	18.7685	NA	18.6811	19.0886	18.3626	18.9204	18.9048	18.8188	18.797	17.3982	18.7963
AGRN	22.155	22.2273	21.4775	21.6364	21.9601	22.7512	21.9601	21.9601	21.2764	22.0658	21.4324	21.2535	21.5592	22.0918	21.6453	22.0088	22.2961	22.44	21.7307	20.953	21.6006	21.5451	22.8614	21.4425	22.2244
AGT	23.0641	22.6342	23.5638	22.1581	23.48	22.3988	23.8385	23.6757	22.2036	22.9152	22.6714	22.2593	22.8423	22.741	22.3129	24.4614	24.5638	23.6431	23.4676	23.7594	23.6431	22.7223	24.0443	23.1222	22.9968
AHCY	23.9847	23.7995	23.9672	23.8764	24.0443	24.1795	24.1015	24.391	24.2891	23.9672	24.0359	23.8764	24.1174	24.1253	23.7594	24.3511	24.0359	23.9225	24.3031	24.4551	24.1332	24.6486	23.867	24.2607	24.2317
AHNAK	26.239	26.3595	26.1908	26.5374	26.6458	26.632	26.6865	26.391	26.2909	26.6865	26.6865	26.7129	26.417	26.6458	26.726	26.7517	26.5711	26.7771	26.7389	26.3662	26.1795	26.5754	26.6458	26.9203	26.7771
AHSA1	22.7098	22.6074	22.9672	22.2821	22.654	22.6364	22.3321	23.184	22.5754	22.0493	22.3403	22.1886	22.3778	22.3511	22.391	22.4092	22.5404	22.2989	22.4751	22.9829	22.7035	22.6475	22.7203	22.4923	22.5141
AHSG	25.4862	25.1795	23.6649	25.6431	24.867	24.7895	25.9584	24.895	24.6209	25.6865	24.4614	25.3031	25.0894	25.7945	25.4614	26.5463	25.7208	26.7129	25.3975	25.6237	25.8409	25.902	25.1055	25.8694	25.0691
AIFM1	26.726	26.9203	26.8264	26.9316	26.673	27.0914	26.8019	26.5105	27.0505	26.8019	26.4877	26.8858	26.9203	26.7895	26.7129	26.5285	26.8974	26.673	26.9203	26.8741	26.9428	27.0401	26.604	26.5754	26.7517
AIMP1	22.0854	22.7056	22.7895	22.8802	23.0493	23.0935	22.9795	22.8404	22.741	22.7915	23.0935	23.155	22.7776	22.6051	22.8576	22.5915	22.8249	22.4067	22.7348	22.6364	22.6518	22.654	22.58	22.7895	22.5522
AIMP2	21.3857	22.0088	21.9951	21.6497	22.1916	21.7098	21.9637	22.1765	21.9742	21.5261	21.8346	21.5915	22.2273	22.0854	22.0088	21.8764	21.9672	21.7995	21.9316	21.7182	22.2066	21.8987	22.002	21.7995	21.5404
AIP	21.3962	21.4015	21.8576	21.5731	21.4526	NA	20.7715	21.9024	21.6096	21.4476	21.6584	21.4118	20.8876	21.2184	21.2877	21.2477	21.2535	20.9171	21.6276	21.2593	21.4476	21.0359	21.5451	21.265	21.4067
AK1	29.0788	29.3303	29.3088	29.6948	29.4668	29.7911	29.5052	29.267	29.3452	29.604	29.8474	29.7502	29.4314	29.5147	29.5518	29.7437	29.2262	29.0137	29.3515	29.6337	29.4862	30.1604	29.1771	29.8415	29.4294
AK2	26.604	26.5898	26.5522	26.9539	26.8142	27.509	26.9203	26.3135	26.7895	26.9428	26.0691	27.0505	26.9203	26.7389	27.019	26.5725	26.632	26.5285	26.8858	26.8504	26.673	26.9977	26.7645	26.8264	26.6865
AK3	27.9539	27.2714	26.9539	27.7708	27.6181	27.9428	27.673	27.0711	27.6663	27.9705	28.0296	27.9259	27.8682	27.965	28.0965	27.5826	27.7195	27.4394	27.6998	27.9595	27.7895	28.1164	27.5165	27.8974	27.7708
AK4	27.1984	26.9428	26.8264	27.217	27.141	24.5225	27.0609	26.7389	26.8974	27.2625	27.0296	27.1015	27.4154	27.3745	27.2803	27.3494	27.1312	27.0084	27.141	27.4938	27.2803	27.3494	26.6595	27.1507	27.2262
AKAP1	21.4375	21.3156	21.3699	21.7265	21.654	22.3884	21.9672	20.8576	21.3645	21.7955	22.0821	21.6757	21.7594	21.0951	21.7756	21.0886	21.9061	20.7634	22.1426	21.9637	21.6051	22.1363	21.3752	21.5117	22.391
AKAP12	21.2764	21.0426	20.3962	21.2184	21.1765	20.9171	21.2764	20.4874	20.7553	21.2125	21.9098	21.5069	20.2419	21.1143	21.654	21.8461	21.6843	22.3211	20.9742	21.1581	20.8113	21.0156	21.2184	21.654	21.6497
AKAP13	21.3645	20.9812	21.4375	20.7955	21.5638	21.9847	20.6714	22.1426	20.7553	21.1519	21.1079	19.8057	20.6096	21.2244	20.7796	21.0493	20.7471	21.0559	21.1143	21.391	21.2066	21.6141	20.9171	21.2244	21.6051
AKAP2	23.5165	22.8288	23.2448	22.953	23.9134	20.2184	23.0625	23.5045	22.4825	23.0886	23.3239	22.7553	22.7492	22.9829	23.7077	23.0542	22.9061	22.9513	23.0838	23.239	22.8913	23.2506	22.9899	23.6971	23.3101
AKR1A1	22.9006	23.0983	23.4425	23.5754	23.8191	23.4425	23.6649	23.867	23.8385	22.6364	23.6096	23.632	23.654	23.7077	23.5404	24.0935	23.7389	23.9406	23.5165	23.7895	23.7182	23.8858	23.9316	22.9882	23.895
AKR1B1	25.9383	25.902	26.965	25.9383	26.2002	26.1135	25.8552	26.2317	26.0711	25.8811	26.5754	25.6458	25.9781	25.989	25.8288	26.632	26.065	26.346	26.524	26.518	26.038	26.3992	26.0711	26.2909	26.4409
AKR1B10	24.558	24.4551	25.7821	24.6595	25.0359	25.0975	24.5983	25.2961	24.8288	24.4614	25.0401	24.2607	24.7182	24.5754	24.48	25.4234	24.7024	25.1908	25.3066	25.3307	25.1214	25.3712	25.1488	25.1871	25.0691
AKR1C2;AKR1C3	22.6387	22.0592	22.632	21.5356	22.5592	NA	22.0088	22.8987	22.6074	21.7675	23.391	22.1015	21.8034	22.4996	21.3266	23.6865	23.5522	23.7695	21.5498	22.1363	22.6497	22.1946	22.3988	21.8152	23.3511
AKR1C3	22.9024	NA	23.4041	NA	23.3101	23.2821	22.8093	23.3645	22.1488	21.6497	23.6971	23.2096	22.1581	23.0258	NA	23.3239	23.654	23.4298	20.3101	21.8385	22.5237	22.4298	23.0592	NA	23.3511
AKR7A2	23.867	24.0609	23.6096	24.1642	23.9134	24.275	24.2021	23.7182	24.1332	24.0443	23.895	23.4676	24.1488	24.1642	24.2961	24.4234	24.391	23.9406	24.002	24.3444	24.2463	24.4923	24.1565	24.2096	24.3844
AKT1	20.85	20.9459	20.5545	20.8113	20.68	NA	20.5545	21.1457	20.343	NA	20.4273	19.6482	20.6714	20.9742	20.6453	20.8191	20.9171	20.8727	20.4676	20.9742	21.2244	20.5638	21.1206	20.9098	21.3321
ALAD	24.3376	23.0241	23.5754	23.4425	23.2535	24.4425	23.8191	23.9043	22.7876	23.632	24.1946	22.7492	24.1488	23.5869	23.0967	23.848	23.5983	23.2021	23.0426	24.0275	23.8385	24.4488	23.5404	23.1673	23.5638
ALB	33.8792	32.4967	31.9081	33.1589	32.829	32.8792	33.6415	33.4209	32.2365	33.2336	32.8497	32.5822	32.3672	33.0381	33.2759	33.8422	33.1099	34.1223	32.611	33.9933	32.8403	33.2759	32.5573	33.7252	33.1177
ALDH1A1	23.3511	23.1143	22.7013	24.0105	23.0105	23.0258	23.895	23.2535	23.9225	23.7286	23.976	23.6649	23.5165	24.1488	23.6971	24.2535	24.3712	24.5463	23.4425	23.8385	24.2244	23.632	24.275	23.9316	24.48
ALDH1A1;ALDH1A2;ALDH1A3;ALDH1B1;ALDH2	26.0359	26.2661	25.9495	26.6595	26.0588	26.5898	26.3595	25.4488	26.346	26.4583	25.9406	26.0894	26.506	26.4551	26.4645	26.1604	26.524	26.1155	26.2133	26.417	26.2535	26.4473	26.3992	26.2408	26.5754
ALDH1A1;ALDH2	27.0609	27.2535	26.9316	27.6931	27.2077	27.7389	27.611	26.8019	27.4394	27.4785	27.217	27.5536	27.4938	27.4862	27.611	27.4473	27.6998	27.217	27.4551	27.341	27.3066	27.5754	27.5682	27.3066	27.509
ALDH1A2;ALDH2	22.2679	22.1457	22.0325	21.8614	22.1976	22.1581	23.0105	22.1581	21.632	22.3988	22.4092	22.1079	23.074	22.7675	21.9601	23.1581	22.6342	22.0325	22.5333	22.7471	22.4144	22.8913	22.6453	22.867	22.0625
ALDH1B1	22.8191	22.2448	23.2405	22.6649	21.6409	22.2361	20.9098	22.1946	21.5777	22.0854	22.0658	21.3101	22.0756	21.7307	23.0509	22.6119	22.48	21.4874	22.2621	23.6096	23.1688	22.8895	22.2933	23.0088	22.6096
ALDH1L1	21.2593	NA	21.7348	20.3857	20.5069	20.3101	NA	21.7715	20.002	20.3645	20.5165	19.3949	20.714	21.1519	20.3645	20.7876	21.8576	20.5638	21.1269	21.2006	21.4726	20.9243	20.3752	21.2244	20.9171
ALDH2	27.4394	27.6527	27.2979	27.9869	27.5536	27.9203	27.9031	26.8974	27.7771	27.6251	27.5014	27.7064	27.8741	27.8385	27.8974	27.5898	27.9203	27.2803	27.7771	27.6798	27.5609	27.8324	27.8504	27.7581	27.7895
ALDH3A2	23.8093	22.7244	23.417	22.743	22.3805	22.8557	22.3184	23.0393	22.7715	22.6992	22.7265	22.7244	22.4118	22.4451	22.6779	22.8014	22.6757	23.5754	22.2764	23.181	23.3778	22.6907	22.7307	22.6843	22.9352
ALDH4A1	26.2207	25.8599	25.4105	25.6998	25.2133	26.0127	25.9293	25.4041	25.48	25.7492	25.0935	25.4769	25.6918	25.5609	25.7695	25.7695	25.8385	25.8142	25.7234	25.9694	26.0955	26.0975	25.5195	25.9933	25.9134
ALDH5A1	25.1055	25.3679	25.0148	25.2856	24.8433	25.5165	24.8717	24.7077	25.3612	24.9271	24.604	25.1371	25.2996	25.1946	25.3943	25.1946	25.239	24.7286	25.391	25.2133	25.1984	25.5841	24.945	24.7286	25.4138
ALDH6A1	26.0588	25.8215	25.217	25.705	25.6568	25.7543	25.976	25.3811	25.9066	25.8288	24.9134	25.6649	25.9383	26.1253	26.1719	25.8741	26.3083	25.9803	26.2317	26.0772	25.7945	25.772	26.2679	26.3877	26.1194
ALDH7A1	25.2607	25.2535	24.8858	25.228	25.2926	25.6595	25.1174	24.9088	24.5812	25.065	24.9134	24.2961	25.5983	25.1095	25.0772	25.8927	25.141	25.417	25.2499	25.1795	25.1488	25.3943	25.4645	24.9495	25.3975
ALDH9A1	25.3679	25.1055	25.0894	24.848	24.6264	25.1055	24.9933	25.2058	25.4892	25.1174	24.8904	25.1371	25.0233	25.0567	25.2856	25.4138	25.4676	25.341	25.3877	25.2996	25.4298	25.3943	25.2096	25.3545	25.5638
ALDOA	29.0737	29.94	29.7113	29.9117	30.0864	30.1361	30.0864	29.5987	29.94	29.5951	29.9259	30.0349	30.2193	29.7927	29.7849	29.9259	29.8974	29.4032	30.0084	29.9259	29.9677	30.1842	29.7613	29.7113	30.0084
ALDOA;ALDOB;ALDOC	28.2123	28.9677	28.7895	28.9259	29.2216	29.1435	29.019	28.6764	29.114	28.4976	28.8711	28.8974	29.362	29.0686	28.906	29.158	29.0557	28.6998	28.8945	29.2147	29.1937	29.3346	28.7096	28.7739	29.0711
ALDOA;ALDOC	23.3511	24.654	24.3844	24.0609	24.6264	24.48	24.1795	23.9584	24.6096	23.5869	24.4676	24.4676	24.417	24.1946	24.2821	24.239	23.391	23.8576	24.2821	24.4676	24.7077	24.5225	24.0359	24.3975	24.6595
ALDOB;ALDOC	22.391	22.6119	22.7574	23.1488	23.0625	23.391	23.4298	22.743	22.9672	22.6164	22.9847	22.8461	23.7182	23.0902	23.0002	23.3511	23.1238	23.0173	23.0309	23.1348	23.4676	23.0935	23.1856	22.7574	23.074
ALDOC	26.6998	26.7895	26.726	27.2535	26.9869	27.1984	27.5682	26.6865	27.141	26.9088	27.3494	27.1214	27.5898	27.2262	27.0711	27.3239	27.2891	26.8974	27.189	27.3828	27.4154	27.1984	27.2353	27.189	27.2535
ALPL	19.1683	20.1457	20.9951	19.7185	20.3101	20.3962	20.8346	19.7255	20.0691	19.554	20.7715	19.4	20.1457	20.3962	20.5356	20.4972	20.417	19.4172	21.0156	19.9459	NA	19.9027	20.9098	20.1704	21.1332
AMBP	25.5225	23.2066	23.867	24.0691	23.9225	25.1371	24.4551	24.2244	24.5983	25.275	24.2961	24.7129	24.3101	24.654	24.4041	25.6292	25.558	26.1312	25.4008	24.6096	24.2821	24.5522	25.0935	25.4707	24.604
AMT	23.002	22.7695	22.3348	22.7327	22.1795	22.5662	22.1426	20.9171	23.178	22.265	21.8689	22.632	23.0325	22.6693	22.2448	22.417	22.7389	22.2155	22.1765	22.44	22.4144	22.8538	22.7935	22.7715	23.0902
ANK1	17.0467	19.3826	20.1457	19.7538	NA	NA	19.1886	19.5347	19.0838	NA	19.904	19.9882	19.4159	20.5451	18.1688	21.0088	20.2066	20.5915	20.1206	20.4273	21.0951	21.1704	20.0426	17.967	NA
ANK2	21.1079	22.2821	21.6843	22.1079	21.5869	22.1238	22.1332	21.8461	22.155	21.5869	21.1332	21.8727	22.0526	21.7512	21.8461	21.4972	21.8802	21.7265	21.8113	21.6453	21.6971	21.6141	21.9847	21.7056	21.6628
ANK3	23.0443	23.4551	23.4425	23.2199	23.0122	23.2448	23.0241	22.9152	23.2051	22.7203	23.0241	23.0156	23.0542	23.2961	23.0122	22.7594	23.1673	22.4196	23.141	22.8385	23.0393	22.6231	23.2332	22.5404	23.0241
ANKRD1	25.5345	23.1886	25.452	25.9539	25.0443	21.5498	24.7338	24.8288	23.3101	22.9968	22.9079	23.1111	24.8528	25.0105	26.1738	22.1642	24.5812	24.9361	23.9495	22.2302	24.239	23.895	23.9584	22.0854	22.9513
ANKRD13A	NA	19.6724	20.0156	19.5801	20.4375	19.0626	19.3375	20.7307	19.6102	17.175	19.5142	18.8438	19.5114	17.1749	19.8293	19.3159	19.4094	19.4136	19.3956	19.4585	19.9742	19.6095	19.4877	19.3635	19.6258
ANKRD17	27.4785	27.4785	27.4234	27.1507	26.6865	NA	26.7895	26.8385	27.2891	27.1795	26.9428	NA	26.9088	27.0084	26.7517	NA	27.1214	27.4473	26.8741	26.3545	27.0505	25.9406	26.9203	26.7389	26.3578
ANKRD2	26.0732	25.228	26.341	24.9495	26.8858	23.9134	23.6209	26.5389	25.6237	26.3992	26.3877	23.9933	25.4488	26.452	25.6403	25.2679	25.48	22.2361	24.8142	26.7517	26.7645	26.5898	25.317	25.1293	25.6513
ANKS1A	NA	19.0305	19.9261	19.8838	19.8982	18.1522	19.2705	20.1332	19.9882	18.4881	19.3991	NA	19.557	19.2742	19.1358	18.9833	18.8547	18.9326	20.002	19.798	19.7937	19.3159	19.8332	20.0691	19.8714
ANP32A	25.065	25.0975	24.4676	25.1371	25.3943	25.5754	25.019	25.1293	24.9495	25.5165	25.4138	25.1565	24.4923	25.1642	25.1371	25.8647	25.1984	25.3844	25.2207	25.7543	24.7389	25.4738	25.0732	26.0127	25.7441
ANP32B	NA	22.0756	22.0789	21.895	21.6096	22.2477	21.7836	21.9882	NA	22.4898	22.3538	20.7955	21.4526	21.7348	22.1457	22.7836	21.6671	22.6649	21.9024	22.2302	NA	22.2593	22.0054	22.5237	22.3073
ANP32E	22.4092	22.2273	21.9566	22.7161	22.5404	22.9985	22.4425	22.3294	22.3101	23.074	22.8557	22.7975	22.2593	22.6096	23.0342	23.1976	22.6693	23.0509	22.3884	22.6342	22.2877	23.1222	22.6628	23.2096	22.953
ANXA1	24.3101	24.6811	24.6757	24.4041	25.0935	24.1488	24.6209	24.7796	24.6431	24.3712	25.1135	24.5638	24.2463	24.4614	24.5926	25.065	24.918	25.5404	24.3376	24.989	24.4862	24.3778	24.5812	24.2679	24.7543
ANXA11	25.2785	25.3239	25.8741	25.3545	25.5165	25.3204	25.275	25.5983	25.5404	25.1015	25.4298	25.4105	25.3877	25.5345	25.3943	24.824	25.1055	25.5105	25.2021	24.6811	25.5105	25.9271	25.4394	24.945	25.1488
ANXA2	26.0526	26.3049	26.6458	26.2096	26.3695	26.2021	26.3578	26.5522	26.5075	26.17	26.7645	26.2625	26.2856	26.3545	26.1738	26.3877	26.6998	27.0914	26.0567	26.0484	26.2803	25.8881	26.3861	26.0813	26.1135
ANXA3	24.632	25.0935	24.8764	24.9406	25.0691	25.1253	25.3645	24.6649	25.3477	25.4008	25.4041	25.4234	25.4362	25.1135	25.4645	25.7568	25.3239	24.4676	25.5404	25.2643	25.4953	25.6209	25.065	25.317	25.3745
ANXA4	22.3348	21.68	22.3239	21.9985	22.1079	22.0559	21.9207	22.2302	22.0493	21.8307	22.44	20.953	21.714	22.1825	22.0658	22.6409	22.3936	23.7995	21.5404	21.6096	22.0625	22.6779	22.6693	22.6971	22.1269
ANXA5	26.9203	26.9539	27.5014	26.8504	27.3745	27.141	26.8974	27.463	26.9539	27.2077	27.5315	26.9869	26.5565	26.9203	27.1984	27.7064	27.1214	27.4234	26.9869	26.3222	26.6595	27.3153	27.1984	27.1214	27.4707
ANXA6	26.9428	27.1312	27.217	26.8974	27.1115	27.4073	26.5609	27.1115	26.8858	26.5898	26.965	26.6181	26.9088	26.6458	26.9977	26.7895	26.8504	27.17	26.4089	26.3695	26.8142	27.4314	26.965	26.2643	26.7895
ANXA7	24.6971	24.6595	25.0854	24.7796	24.9361	24.5165	24.5522	24.6153	25.0401	24.604	24.824	24.8433	24.7745	24.6486	24.7796	24.6375	24.6209	24.7895	24.4362	24.0854	24.8336	25.2058	24.7895	24.4425	24.9406
AOC3	23.5045	24.0105	23.4923	24.4551	23.8093	24.0359	24.2821	24.002	23.3511	24.275	24.604	23.6971	23.7895	24.3444	23.2821	25.5433	25.4266	25.767	24.1332	23.867	24.3239	23.6096	24.2244	24.6865	23.9847
AP1B1;AP2B1	20.6276	20.714	20.9672	20.6364	21.002	19.7094	20.2302	21.4576	20.6186	20.7955	20.2764	NA	20.3645	20.4476	19.3346	20.3645	20.9601	20.5451	20.7796	20.9243	20.2184	20.1457	20.5823	20.0559	21.0426
AP2A1	21.68	21.6231	21.7098	21.3592	21.7348	21.6971	21.5545	22.1976	21.5592	21.2535	21.2593	21.0359	21.5498	21.6409	20.9316	21.3101	21.343	21.6757	21.1886	21.4324	21.4576	20.9882	21.4726	20.953	21.5961
AP2A1;AP2A2	22.4601	22.6431	22.5141	22.0854	22.4576	22.0658	22.4247	22.2564	22.391	22.2535	22.4273	21.8152	22.2506	22.0426	22.0951	22.823	21.5915	22.7655	21.7634	22.3831	22.2564	21.9061	22.2332	22.1395	22.7776
AP2A2	20.8191	20.895	20.8113	20.4874	20.714	19.7908	20.8034	21.4324	20.4067	19.8478	20.6364	NA	20.7553	20.7634	20.2989	20.7389	20.7955	21.265	20.9024	20.8802	20.6276	20.2764	21.0886	18.9821	21.1206
AP2B1	22.0983	22.1946	22.155	21.8727	22.2036	21.743	22.1079	22.8385	22.0918	21.7471	22.2125	21.6096	22.1886	22.3266	21.6409	22.1488	22.0459	22.4576	22.0625	22.2477	22.2477	21.8461	22.2506	22.1581	22.1704
AP2M1	22.7634	22.8689	22.9654	22.6562	22.7244	21.4273	22.7369	23.1961	22.7715	22.7695	22.4825	NA	22.5451	22.7594	22.2006	22.6453	22.8014	23.002	22.6736	22.714	22.9882	22.2764	22.7836	NA	22.9742
AP4S1	18.8571	18.8494	18.802	18.5728	18.0374	NA	18.2649	18.9085	18.5385	18.5063	17.9947	18.0035	18.4572	18.2904	16.8055	18.6681	18.4471	18.5281	19.2146	18.9088	18.778	18.3356	18.2819	18.2182	17.7468
APCS	26.2553	23.9495	23.9225	23.4425	23.7594	24.317	24.2535	24.1871	24.7594	25.4138	23.7796	24.0105	25.3612	26.1115	25.1135	27.3578	26.6865	27.3066	25.2499	26.2463	26.3729	26.2133	26.7389	26.4969	26.6865
APEH	23.5165	23.4298	23.7286	23.6096	23.5522	23.7895	23.2961	23.8858	23.6209	23.3511	23.5638	23.417	23.5522	23.5522	23.6096	23.7995	23.7077	23.3101	23.8385	23.7594	23.8858	23.7389	23.3101	23.2821	23.6865
APEX1	21.5545	21.4015	21.1395	21.8307	22.0983	20.895	21.2933	21.9601	21.5592	21.1079	20.9388	21.7182	21.1765	21.7876	21.8152	21.8689	21.654	21.8307	21.4067	21.3211	21.6051	21.7675	21.7512	21.5356	21.9916
APMAP	22.7056	22.0951	22.4923	21.8689	22.2273	21.5638	22.2792	22.6518	22.0821	22.0918	22.1047	20.2302	22.0156	22.3348	21.714	21.4676	22.1886	22.2361	22.0723	22.3211	22.1946	21.9985	22.1111	22.0359	22.1976
APOA1	29.9814	28.3452	26.5565	28.8682	27.7064	26.8019	29.1532	27.8741	28.2308	29.1015	28.8887	28.8916	28.6898	30.196	29.2602	30.3515	30.0864	30.2535	29.459	29.5033	28.906	29.837	29.158	29.6181	29.0217
APOA4	25.3066	23.6757	23.3511	24.632	22.8764	25.2426	24.6865	21.6628	23.6431	25.2891	24.9584	24.3239	23.7695	25.8552	24.1332	24.7695	23.7895	26.7895	25.4953	22.9777	24.8858	24.6595	24.604	25.5463	23.0723
APOB	20.4476	21.6628	20.5356	20.4874	20.4576	NA	21.5404	21.1581	20.1457	20.9098	21.3045	NA	20.1206	21.8727	20.6364	23.4425	23.2199	23.9316	23.5404	21.4273	23.3645	20.8423	22.3101	21.7553	21.3211
APOBEC2	25.4984	25.4202	25.2856	25.7995	25.902	25.0732	26.1546	26.2996	25.6125	26.038	26.0338	25.9134	26.0105	26.1155	25.792	25.217	25.6348	25.0148	25.6375	25.7182	25.6568	25.5609	25.8528	25.848	25.6348
APOC3	23.7389	21.1886	21.5165	21.9672	21.7995	NA	22.8365	22.2066	21.5309	22.9584	22.2477	22.6693	23.48	24.1871	22.8327	24.3444	24.3307	24.654	23.8576	22.2905	23.895	24.1719	23.2051	25.1565	21.8876
APOE	24.0275	22.0886	21.85	22.019	22.2244	22.3936	23.417	23.1095	22.1642	22.7389	23.5404	22.7715	22.4849	24.2679	23.654	24.7182	24.3307	25.417	23.7594	23.2821	23.2155	23.3511	23.8191	24.848	23.9584
APOH	25.4298	24.4041	24.7077	24.5926	25.1757	24.7492	26.1852	26.1488	23.9134	25.0443	25.0062	24.654	25.0233	25.4614	24.9495	26.4676	25.7077	26.4815	25.867	25.4953	25.433	25.3101	25.5135	26.1565	25.0484
APOM	23.178	21.3699	18.9516	21.8802	20.7223	NA	21.7836	21.1206	21.2066	22.2564	22.1174	21.3266	21.1395	22.821	21.9985	23.0325	22.9261	23.0935	21.9024	22.0526	22.2905	21.8839	21.3645	22.417	21.8764
APOO	25.4362	25.3273	25.3578	25.4457	25.2856	25.2891	25.4614	25.0359	25.417	25.6403	25.4953	25.5345	25.7594	25.7745	25.6568	25.8264	25.7415	25.3204	25.3745	25.6237	25.7182	25.6595	25.5869	25.7492	24.976
APOOL	24.1488	23.9316	23.5869	23.6096	23.3511	23.2821	23.4298	23.5165	23.9672	23.867	23.2361	23.6431	23.4676	23.5045	23.6971	23.1961	23.6209	23.4676	23.8288	23.3376	23.6431	23.2155	23.5869	23.6757	23.3376
APP	20.4775	20.265	20.3752	20.6453	20.4576	20.2419	20.4775	20.4476	20.1206	20.6971	20.8651	19.8571	20.8876	20.5261	20.1946	20.68	20.5823	NA	19.9742	19.6572	20.3857	20.5638	20.0691	20.4676	20.5731
APPL1	21.7389	21.4425	20.6886	21.417	21.2707	20.8423	21.3699	21.7675	21.5961	21.0292	21.4874	21.2535	21.5498	21.3484	21.3538	21.743	21.8576	22.002	21.6497	21.6971	21.3321	21.6628	21.7995	21.5915	22.2125
APRT	24.3712	24.1795	24.3376	24.3578	24.3975	24.0526	24.2244	24.558	24.3031	24.1488	24.654	24.3444	24.1719	24.417	24.3844	24.8336	24.1719	24.4362	24.2961	24.4862	24.3645	24.7492	23.9847	24.4488	24.5926
ARCN1	20.8034	21.1015	20.8423	19.9601	21.3484	NA	20.2066	21.3376	20.6186	NA	NA	20.2877	20.4874	20.1332	20.5731	NA	20.7876	21.1946	20.3645	19.8974	20.7634	NA	20.7056	20.3752	NA
ARF1	22.9495	23.3101	22.695	22.6886	22.7348	22.9864	23.1519	23.0359	23.2961	22.9566	22.6971	22.7915	22.9812	22.895	22.743	23.0258	22.8727	23.184	22.8802	22.6276	22.5309	22.8093	22.7244	23.0275	22.8327
ARF1;ARF4;ARF5	24.9584	24.1565	24.6375	24.9584	24.604	24.5045	24.4614	24.8858	24.7745	23.6096	24.3376	23.895	24.5812	24.5522	24.4425	24.7441	24.895	24.9134	24.7492	24.4362	24.2463	24.5812	24.5345	24.4676	24.6649
ARF1;ARF5	24.019	24.1488	23.8191	23.8093	23.6865	21.7756	23.6209	23.8764	24.002	23.6209	23.976	23.7492	23.6649	23.5404	23.8385	24.002	23.895	24.3101	23.7594	23.867	23.4551	23.48	23.6649	23.7796	23.848
ARF4	22.7915	22.8802	22.5333	21.1395	22.4751	NA	21.2244	22.8746	22.6518	21.8191	22.0493	NA	21.8269	22.0054	21.7715	21.9601	22.7634	22.8423	22.0691	22.6584	NA	NA	22.1581	20.2302	22.4576
ARF6	20.6628	20.5638	21.0224	20.4676	NA	NA	20.68	21.1519	20.9098	21.0756	20.8876	20.9742	21.1765	20.7389	20.417	21.7013	21.2821	21.8073	21.0625	21.0292	18.4476	20.6714	20.6186	NA	21.2302
ARHGAP1	23.8858	23.9584	24.1015	23.3239	24.0443	24.1095	23.2535	24.4614	23.6431	23.2535	23.3778	23.1931	23.8576	24.1332	23.5404	24.5638	24.3444	24.9361	23.5869	24.2961	24.3712	23.9043	24.1795	24.2021	24.239
ARHGAP17	21.4324	21.3538	21.3645	21.502	21.5498	22.1946	22.019	22.0658	21.2989	21.8152	21.9637	21.7512	21.7013	22.1047	21.3699	22.0951	21.0088	21.4825	21.6584	22.1238	22.0918	21.6096	21.6409	21.9777	21.4676
ARHGDIA	24.1174	23.9406	24.1946	23.8576	24.2679	24.1174	23.7286	24.4676	23.976	23.6096	24.1565	23.6209	24.1174	24.1253	23.895	24.4862	24.317	24.4738	23.9495	24.1174	24.0526	24.3778	24.0691	24.239	24.417
ARHGDIB	23.0139	23.1886	23.4298	22.8054	23.8385	22.8969	23.1519	23.7594	22.7553	22.7634	23.5869	22.5938	22.8633	23.0426	23.1285	23.6971	23.5285	24.0275	22.1174	23.3376	23.4676	23.417	22.8746	23.3778	23.6757
ARHGEF6	20.9812	21.4775	22.2155	21.2989	21.6886	NA	20.7955	21.8073	21.3857	21.1765	22.695	21.2419	20.5823	21.9388	21.1269	21.0088	21.5356	22.2155	20.1457	20.9812	21.5869	20.4775	21.2821	21.68	21.4626
ARHGEF7	20.3321	20.5731	19.3989	20.85	20.343	NA	20.3211	20.7876	20.1825	20.7056	20.6971	NA	20.714	20.6714	20.6971	NA	20.3321	20.3211	20.8423	20.6886	20.6971	20.4775	20.4375	NA	20.0691
ARIH2	17.9999	18.3724	17.5257	18.3361	18.0544	NA	16.8264	16.6777	18.5533	18.118	17.8815	18.0825	18.5142	18.7065	17.9589	19.0087	19.3033	18.7961	18.584	19.3024	19.0336	18.0764	18.4399	NA	19.3036
ARL3	24.2961	23.8858	24.2096	24.1253	24.3578	NA	24.2244	23.9134	24.2096	24.4862	24.3778	23.867	24.3239	24.0359	24.7543	24.5105	24.3712	24.1095	24.6971	24.5869	24.239	24.6757	24.1488	24.2961	24.3101
ARL6IP5	26.2571	25.8167	26.0894	25.5638	25.4738	25.2785	25.7543	26.0422	26.0275	25.4892	25.7415	25.8741	25.6375	25.9271	25.7594	25.5696	25.6237	26.0212	25.7208	25.9111	25.8576	25.5315	25.848	25.7234	25.6403
ARL8A;ARL8B	23.5869	23.0838	23.1658	23.2679	23.0359	21.7389	23.1348	23.4041	23.1991	23.2679	23.3101	22.743	23.2214	23.2346	23.2184	23.2679	23.417	23.5522	23.0658	23.2679	23.1158	23.0838	23.3778	23.4425	23.3645
ARMC1	20.4874	20.7553	20.7389	20.953	20.9316	NA	21.3857	21.3211	20.5731	20.895	20.2989	20.265	21.4221	21.4626	21.2184	21.0426	21.0691	20.714	21.5638	21.6364	21.0951	20.5823	21.3321	20.4375	21.2006
ARMCX2	20.9672	20.2764	19.488	20.5165	20.0951	NA	20.3962	20.895	20.3211	20.0691	19.9882	19.784	20.1206	20.8346	20.7634	19.9601	20.6971	20.8113	20.3645	20.2989	19.8457	20.1206	20.8727	20.9388	20.6714
ARMT1	21.3101	21.5498	21.6971	21.8461	21.9566	22.4067	21.6757	21.6929	21.9637	21.6051	21.3752	21.3211	22.1047	21.7915	21.9024	22.1079	21.9171	20.7876	21.7098	21.9985	21.9637	22.3184	21.1015	21.68	22.0156
ARPC1B	20.265	20.3321	21.1395	20.2066	21.0359	19.5519	20.3962	21.2707	20.6006	19.5284	20.3211	20.3538	20.2302	20.4676	19.884	20.8802	20.85	21.5451	20.6276	20.8346	20.6971	20.4676	20.4067	20.6714	21.2707
ARPC2	22.4324	21.9985	22.4626	21.5213	22.4476	21.8034	22.2361	23.0821	22.2273	21.6096	21.9171	21.343	22.2764	21.714	21.9707	22.4501	22.3156	22.7836	21.7223	22.2006	22.239	21.9243	22.1426	22.4425	22.5451
ARPC3	23.7077	23.391	23.9584	23.3511	23.8288	23.3376	23.3239	24.1332	23.3239	23.1095	23.4425	23.1946	23.5285	23.3645	23.5165	23.9316	23.7389	24.2607	23.1673	23.6757	23.5404	23.4298	23.4298	23.2535	23.848
ARPC4	23.8858	23.9043	23.7695	23.4425	23.6649	23.5285	23.6971	24.2535	23.7895	23.5165	23.7182	23.181	23.2961	23.4676	23.4676	24.019	23.867	24.317	23.8764	23.7995	23.6096	23.417	23.4923	23.4676	23.8764
ARPC5	23.4923	23.3239	23.5522	23.2679	24.0105	23.5754	23.5522	24.1095	22.8269	23.6209	24.1719	23.6096	23.2463	23.7995	23.4923	24.4984	23.867	24.4362	23.5522	23.9847	23.3511	23.8288	23.3239	24.0772	24.1253
ARPC5;ARPC5L	22.3403	21.9812	22.5638	22.3239	22.2273	21.0691	22.4825	22.4576	21.3645	22.3672	22.5427	22.1047	22.1642	22.3017	22.3805	22.5069	22.68	22.2961	22.3857	22.3619	22.2621	22.1332	22.0054	22.3805	22.3511
ARPC5L	24.1719	23.654	24.1095	23.8191	23.9672	23.632	23.9316	24.2535	23.7077	24.2244	24.1488	24.0443	23.7182	23.9043	24.2317	24.4551	24.1332	24.3444	24.2317	23.7695	24.0526	24.0359	23.895	23.7995	24.275
ARPP19	21.5356	21.8651	21.9566	22.1238	21.7307	NA	22.3239	NA	21.5404	22.85	21.9985	22.4067	21.743	22.2155	22.5915	22.8327	22.1143	21.7756	22.0854	22.502	21.6409	23.3239	21.502	23.3778	22.6276
ARPP19;ENSA	23.1519	21.85	22.3511	22.9441	23.0173	NA	22.2006	22.4923	22.3484	22.6209	23.1931	22.8404	22.7471	23.0609	23.0526	23.5522	23.0275	22.5261	22.8595	23.2021	22.7512	24.0772	22.5731	24.0526	23.2492
ARSB	22.1856	21.1206	20.9098	20.3645	21.8764	21.8538	20.953	21.6929	20.5915	21.8614	21.0292	20.6276	22.0359	22.9725	21.743	22.2361	22.4476	21.391	21.6276	21.8423	22.0886	22.3376	21.7182	22.3988	22.4874
ARVCF	20.6096	21.0559	21.0756	20.7634	20.5545	18.8353	20.895	21.1765	20.8113	20.654	20.4676	20.8346	20.7876	20.7307	20.7634	20.4375	20.2184	20.85	20.3538	20.7634	20.4972	20.9098	21.1457	20.714	20.7876
AS3MT	19.4001	20.8423	NA	20.6453	19.9601	23.8576	20.3857	20.6971	20.4476	20.417	19.6384	20.5356	20.1946	20.6364	20.3538	20.9024	20.2419	19.4541	20.2989	20.7634	20.8034	20.7796	20.0559	18.995	20.7796
ASAH1	26.9316	26.527	26.5754	26.8385	26.4234	27.2979	26.3359	26.7645	26.5898	27.2979	26.9869	27.0084	26.8142	26.8974	27.2625	27.3494	27.509	26.9539	27.141	26.8019	27.1507	27.8385	26.965	27.3828	27.1115
ASB5	17.0383	18.6434	18.0368	18.5166	18.1895	17.8849	18.4242	17.3053	18.3541	18.3553	17.4236	18.0195	18.5745	17.471	17.7297	17.6704	18.3129	17.7178	18.8258	17.5703	17.9895	19.1366	18.2226	18.4488	18.3404
ASPH	23.2961	23.4298	23.4551	22.9584	23.2679	23.4298	23.654	23.6649	23.4425	23.3101	23.4298	22.9334	23.4923	23.6971	23.5165	23.5638	23.3239	23.654	23.7077	23.2821	23.5638	23.5165	23.4551	23.4041	23.1426
ASPN	25.2643	22.3778	22.5961	23.0576	21.6886	22.695	22.7574	22.8132	22.2419	NA	23.8191	22.6971	NA	21.9134	20.0156	22.4375	23.391	26.6865	NA	22.7244	22.1856	NA	22.5892	22.9495	23.0241
ASS1	20.8113	20.0691	20.8346	20.6453	20.4775	21.4923	20.6628	20.8876	21.0156	NA	21.8423	19.889	19.8073	20.002	19.4373	20.3645	20.6364	21.4972	20.1457	20.3321	20.1457	19.3787	19.2576	20.2989	21.3857
ATAD1	21.8876	22.2302	22.1363	22.1363	21.9882	19.4919	21.9777	21.8269	21.9601	21.0088	21.7955	22.1704	22.2736	21.9024	21.7389	21.6006	22.1079	22.1519	21.6628	21.6276	22.2036	21.6186	21.9388	21.8152	21.7512
ATAD3A	22.1488	22.1976	21.7995	21.8538	21.8651	21.8876	21.5451	21.6929	22.0359	21.4825	21.4221	20.8727	21.8307	21.5165	22.0224	NA	21.8876	21.9061	21.9637	21.3645	21.895	21.002	21.9777	NA	21.5117
ATAD3A;ATAD3B	23.5869	23.6971	23.3778	23.3239	23.0756	22.6164	23.2679	23.0275	23.6757	23.4041	23.0756	23.2036	23.2535	23.0559	23.1688	23.0951	23.3645	23.0854	23.1534	22.8113	22.937	22.58	23.3101	22.5638	22.8876
ATE1	20.5356	20.6096	20.3211	20.5915	20.4476	19.254	20.3321	20.654	20.3752	20.4273	20.6453	19.5463	20.5261	20.2302	20.2989	20.2302	20.5731	20.8113	20.1206	20.5261	20.417	20.3211	20.3857	20.1704	20.654
ATG3	21.4015	21.5545	21.7098	21.4972	21.7836	19.7332	21.6141	21.8651	21.4576	21.6671	21.7389	21.7307	21.4118	21.7182	21.8764	21.8385	21.5404	21.2877	21.7223	21.7675	21.6453	21.8987	21.2361	21.823	21.8802
ATIC	23.3376	23.9316	23.8858	23.8093	24.141	23.5165	23.7077	23.8576	23.7995	23.6757	23.9043	23.6649	23.7492	23.7077	23.7286	23.9406	23.7695	23.48	23.9847	24.019	23.9225	24.1642	23.5165	23.6865	24.2244
ATL3	20.343	21.2821	20.3538	20.1581	19.8903	20.1581	20.5165	20.895	20.8651	NA	20.8269	NA	20.265	20.4576	20.0691	21.5915	21.0088	20.7223	19.9459	20.3321	20.4067	19.9008	20.3101	20.0156	21.1825
ATOX1	23.2214	22.9171	23.0723	22.8708	23.3101	21.7715	23.1426	23.1253	23.1095	23.4298	23.3239	23.3376	23.0918	23.3101	23.1222	23.632	23.1488	22.6096	22.9619	23.48	23.0983	24.3031	22.6929	23.9225	23.632
ATP1A1	24.6811	25.1174	24.848	24.6264	24.9539	23.895	24.7389	24.8811	24.6703	24.239	25.0691	24.1253	24.654	24.1795	24.5045	23.976	24.604	24.1488	24.2891	23.8858	24.1015	23.4425	24.976	23.9495	24.7645
ATP1A1;ATP1A2;ATP1A3	26.391	26.5725	26.0955	26.3187	26.2625	26.1546	26.3376	25.9495	26.6458	26.4314	26.5165	26.5898	26.1174	25.9539	26.2944	26.0127	26.346	26.0169	26.2499	26.1507	26.143	25.9383	26.533	26.2299	26.4583
ATP1A1;ATP1A2;ATP1A3;ATP4A	23.5165	23.5983	23.6096	23.3645	23.1886	23.3645	23.4425	23.1488	23.5754	23.3778	23.3376	23.1503	23.5638	22.7655	23.2821	22.743	23.1285	23.0224	23.3239	23.0967	23.2066	22.9316	23.8288	23.7594	23.0838
ATP1A1;ATP1A3	26.1135	26.8974	26.2244	26.425	26.4282	25.965	26.6181	26.2299	26.7389	26.2643	26.4202	26.5898	26.4831	26.2445	26.391	25.9998	26.2589	25.8288	26.2517	25.9338	26.2714	25.9803	26.632	26.0041	26.3992
ATP1A2	24.3712	22.48	23.3511	23.1316	22.6231	23.5165	22.5093	23.1127	23.3376	23.155	23.4298	22.2332	22.2036	23.3511	23.1348	22.9951	23.2492	23.0526	22.8538	23.7995	23.4551	22.976	23.7182	23.4041	23.3645
ATP1A2;ATP1A3	24.5225	24.48	24.1565	24.3239	23.9847	24.5105	24.4614	23.6096	24.6649	24.3975	23.8385	24.6209	24.2961	24.1174	24.239	23.9933	24.3376	24.0854	24.3844	24.6811	24.2021	24.317	24.7695	24.48	24.3975
ATP1A3	23.848	24.7846	23.8385	24.2096	24.0359	24.1015	24.1332	23.5522	24.7995	24.4862	24.0443	24.8142	24.239	23.9847	24.3844	24.0359	24.1015	23.8093	24.3645	23.9134	24.141	23.8191	24.3444	24.2244	24.2317
ATP1B1	26.5898	26.5898	26.239	26.3894	26.433	26.6458	26.4707	26.1332	26.6181	26.632	26.6181	26.574	26.3729	26.2909	26.6458	26.1908	26.4057	25.9912	26.2207	26.3273	26.2696	26.2353	26.604	26.6458	26.5898
ATP1B3	22.1916	22.4576	22.5754	22.4849	22.4874	22.7307	22.48	22.632	22.5189	22.6029	22.741	22.68	22.2506	22.5938	23.0821	22.58	22.5823	22.7182	21.1886	22.4425	22.3538	22.1488	22.8191	22.6475	22.7182
ATP2A2	27.7708	28.2803	28.2935	28.463	28.019	28.1556	28.3536	28.1842	28.5128	28.1065	28.4073	28.6629	27.9539	28.0084	27.8264	27.4073	27.6181	27.673	27.9484	27.673	27.9869	27.6458	27.6527	27.6998	27.463
ATP2A2;ATP2A3	26.7771	27.5315	27.2714	27.509	27.2262	27.2625	27.391	27.3239	27.5898	27.2262	27.4938	27.524	27.1214	27.0914	26.8142	26.4138	26.6458	26.5345	27.0084	26.7771	27.1507	26.8858	26.9539	26.7129	26.673
ATP2B1;ATP2B3;ATP2B4	21.4923	21.2535	21.3857	20.3645	20.6276	18.9995	20.3857	21.823	NA	NA	20.5731	NA	20.5915	21.2535	20.4576	20.68	20.8269	21.3211	20.3752	20.6886	20.5069	19.9459	21.1269	21.0625	21.002
ATP2B4	23.0691	22.5117	23.0707	21.7223	22.5522	22.155	22.1673	23.5045	22.1206	22.0658	22.538	21.5638	21.8764	22.6843	22.2764	21.9777	22.5961	22.5213	22.2066	22.2332	22.2244	22.0592	22.4221	22.6971	22.6562
ATP5F1A	31.225	31.5618	31.3356	31.5296	31.225	31.1724	31.4234	31.0479	31.4919	31.4384	31.0479	31.6198	31.5156	31.393	31.5156	31.0673	31.2703	31.0737	31.4433	31.2193	31.5933	31.325	31.225	31.2535	31.13
ATP5F1B	30.8901	31.3033	31.196	31.4678	31.1604	31.2869	31.4083	30.8682	31.3776	31.4032	31.0479	31.463	31.341	31.196	31.4871	30.8974	31.225	30.7533	31.2193	31.08	31.3568	31.2135	31.0864	31.2193	30.9045
ATP5F1C	27.8081	28.0762	27.9088	28.0762	27.7708	28.0084	28.0505	27.8564	28.2262	28.0137	27.6251	28.0864	28.1507	27.9977	28.019	27.6595	28.0813	27.6865	28.1361	27.7645	28.1604	27.976	27.976	27.9595	27.726
ATP5F1D	28.1507	28.2891	28.1984	28.7031	28.5128	28.8355	29.027	28.2262	28.5933	28.9428	28.6285	29.0137	28.7096	28.6595	28.9484	28.4394	28.7895	28.003	28.7581	28.7958	28.5278	29.0137	28.4976	29.362	28.6561
ATP5F1E	25.7155	25.7871	26.1155	25.9088	25.9517	26.2002	25.632	25.3031	26.0296	25.8647	25.7466	26.0691	26.217	25.9825	26.1965	26.0084	26.1234	25.705	25.6264	25.7182	26.2874	26.1507	25.6838	25.5955	25.6971
ATP5IF1	27.2077	27.0813	26.6181	27.1507	27.3745	24.2821	27.4234	26.8264	26.9316	27.6251	27.1115	27.2077	27.0401	27.4314	27.1984	28.066	27.2445	26.9088	27.4707	27.9539	27.1312	28.6146	27.1984	28.6931	27.8445
ATP5MD	25.2021	25.4984	25.8191	25.848	25.7208	26.0772	25.7312	25.2535	25.1604	25.4862	25.3679	25.7312	26.1527	25.9803	26.067	25.9825	25.9157	25.5696	25.5463	25.2021	25.8167	26.3118	25.2207	25.7415	25.7415
ATP5ME	27.6663	27.7645	28.2625	28.1263	27.9428	27.7129	27.7708	27.524	28.1842	28.0453	27.965	28.4512	28.0505	28.0137	28.267	27.5898	28.3196	27.5014	27.7581	27.7389	27.7708	28.0505	27.5898	28.2803	27.9539
ATP5MF	28.4194	28.632	28.3951	28.604	28.2445	28.3324	28.6561	28.4976	28.5165	28.7389	28.1263	28.6251	28.5862	28.4976	28.5128	28.1459	28.0914	28.1842	28.7292	28.362	28.6663	28.2308	28.4354	28.604	28.0762
ATP5MG	28.7708	28.9539	28.9031	28.8858	28.6075	28.4668	28.9539	28.5573	29.1015	28.8203	28.459	28.6389	29.1337	28.9841	28.8415	28.459	28.9705	28.4473	28.965	28.7325	28.9174	28.9705	28.9174	28.7325	28.4234
ATP5MPL	25.6096	26.0995	25.8361	25.772	25.6513	25.2535	25.8093	25.6431	26.0526	25.9406	25.1135	25.9043	25.8881	25.6125	25.5667	24.8093	25.8142	25.0975	25.5754	25.6622	25.9539	25.4362	25.632	25.3811	25.3844
ATP5PB	27.2077	27.4862	27.2625	27.4938	27.1312	27.189	27.4473	27.019	27.5609	27.3153	26.8974	27.5682	27.3578	27.1507	27.2445	26.8623	27.2625	27.0401	27.4938	27.0813	27.3992	27.0813	27.1604	27.2445	26.9977
ATP5PD	28.6865	28.8504	28.8173	29.2147	29.0137	29.3971	29.3724	28.7162	28.9539	29.5969	29.1115	29.6848	29.114	29.2625	29.4314	29.2147	29.1724	28.6251	29.3282	29.3807	29.1556	29.5536	28.8385	29.7755	29.1435
ATP5PF	27.4314	27.391	27.2535	27.8799	27.7517	27.673	27.8858	27.1214	27.7581	28.2399	27.8264	28.217	27.5609	27.6181	28.0914	28.1214	27.8445	27.3324	27.9814	28.3066	27.5536	28.7389	27.3992	28.7031	28.2308
ATP5PO	28.2847	28.7739	28.6424	28.6389	28.4976	28.3951	28.4862	28.0965	28.726	28.3066	28.189	28.6663	28.8081	28.4938	28.8173	28.258	28.5898	28.1507	28.4354	28.3367	28.8534	28.5682	28.5014	28.189	28.217
ATP6AP1	18.7859	19.3716	19.4161	19.3381	19.6037	18.8772	19.5554	20.0691	18.9016	16.9305	18.9734	19.0211	19.1597	19.6478	19.1772	18.892	18.9613	18.7044	19.028	19.1382	19.403	18.9041	19.287	19.5518	19.3146
ATP6V0A1	20.0691	20.1946	20.2419	19.8525	19.669	19.7112	20.4676	20.4375	19.7866	20.0691	19.8022	19.3573	20.002	20.0691	19.7597	19.5879	19.7209	19.9297	19.8727	19.516	19.7927	19.486	20.5261	20.0426	19.7179
ATP6V1A	21.6628	21.8034	21.8689	21.8727	21.9882	21.4221	21.8614	22.1734	22.0426	21.3805	21.8764	21.3321	21.8461	21.7512	22.0088	21.8073	21.7634	21.9423	21.9098	22.0854	22.0983	21.9951	22.0459	21.8651	22.0393
ATP6V1B2	20.5731	21.1886	20.5823	20.7796	20.953	NA	20.8191	21.2593	20.6453	20.7634	21.1457	20.4972	20.7553	20.3752	21.2302	21.1457	20.5638	21.4626	21.1079	21.2244	21.3592	20.6886	20.7553	20.417	21.4015
ATP6V1D	19.1321	19.3242	19.5777	19.4937	19.6128	19.6932	19.7167	19.7378	19.4065	19.1391	19.0894	18.8217	20.0426	19.7989	19.5343	19.3842	20.1457	19.6388	19.3473	19.8074	20.0821	19.9742	19.7255	19.4201	19.8282
ATP6V1E1	21.3045	21.265	21.3645	21.632	21.7265	21.6714	21.85	21.8764	21.417	21.4576	21.5823	21.1581	21.7594	21.9024	21.8876	21.5961	21.5961	21.5961	21.654	21.4425	21.5961	21.8689	21.5165	22.0122	21.7796
ATP6V1G1	21.2535	20.9316	20.654	20.5731	21.6757	20.4676	21.265	20.895	21.0756	21.7265	21.5451	NA	21.1642	20.1332	21.5309	21.5592	20.5069	20.6276	21.3321	21.9637	21.3321	22.1332	21.1704	22.1174	21.9707
ATP6V1H	20.4067	20.6096	20.8876	20.7955	20.9243	20.9812	21.1946	20.8034	20.8802	20.9672	20.5451	20.953	21.1765	17.2627	20.6096	20.6186	20.8423	21.0493	21.3376	21.1079	21.265	20.4375	20.953	21.8727	20.9316
ATPAF1	22.1581	21.5356	21.5545	21.5213	21.4526	21.9316	21.7056	21.7634	22.1488	21.9459	21.5117	21.7675	22.0756	21.9951	21.4923	21.8538	21.9459	21.9024	21.5638	22.2155	22.1488	22.2361	21.9601	22.2933	22.155
ATPAF2	22.0325	22.48	22.5141	22.3484	22.4067	21.9951	22.5261	22.1174	22.6475	22.7594	22.2096	22.8269	22.4221	21.8576	22.2905	22.3884	22.4601	22.3101	22.7796	22.4751	22.7035	22.7056	22.3484	22.1015	22.7265
AUH	24.0854	24.4676	24.239	24.3101	24.239	24.1253	24.2317	23.9316	24.3444	24.0935	24.002	24.0935	24.4425	24.2021	24.5345	24.417	24.5045	24.1095	24.3975	24.4984	24.558	24.6486	23.1379	24.3645	24.5285
AZGP1	24.5285	22.5869	23.8093	23.1379	23.9134	23.8385	24.5812	24.6918	22.895	24.1174	24.2096	23.7389	23.4298	24.2244	23.2961	25.2021	24.6703	24.8997	25.2821	24.4984	23.8858	24.4923	23.7995	25.5522	23.7182
B2M	22.7512	22.7512	22.5069	22.9134	22.7512	23.0426	23.1901	22.8689	23.0625	23.2535	22.9388	NA	23.1856	23.2821	22.5045	23.2961	23.0542	22.9207	22.2736	22.9006	22.8054	22.3184	23.0935	23.0409	22.9513
B3GLCT	19.9109	18.733	19.2321	18.6247	18.7748	NA	18.0339	17.8535	19.2265	18.6725	NA	19.0786	19.0635	19.0138	20.0292	19.2452	19.5918	19.0287	18.9802	19.4346	20.1457	19.1857	18.3515	18.1478	19.5586
BABAM1	20.1206	19.1945	20.3321	20.6006	20.0156	NA	20.5356	20.0691	20.3321	20.1704	20.85	NA	19.2965	20.0691	20.5915	20.5069	20.68	19.3759	20.002	19.1005	20.3857	20.7389	20.4476	19.5836	20.8423
BAD	19.8125	18.9338	19.6611	19.6247	19.4486	18.2308	20.0951	19.5734	18.8524	20.0559	20.2535	19.4621	20.3538	20.2066	19.8911	20.2184	19.7136	20.0821	19.3222	20.68	19.1721	20.1704	19.6863	20.9098	19.852
BAG2	23.0037	21.343	23.1379	22.8132	22.6671	22.3565	22.8054	23.0838	22.4501	23.0054	23.3101	23.1886	22.6141	22.3778	22.7223	22.5093	22.6649	23.0292	22.7634	22.5545	NA	22.417	22.2849	23.0325	23.0409
BAG3	25.7796	25.1527	25.705	25.3645	26.2571	24.5045	25.558	26.341	25.1488	25.8623	25.989	25.5522	25.433	25.6431	26.1075	25.8811	25.4551	25.1984	25.6181	26.0401	25.5165	26.0526	25.4457	26.3545	25.9517
BAG6	22.5427	22.4118	22.5165	22.3321	22.3778	23.2199	22.5892	22.9079	22.5983	22.0426	22.5823	22.0258	22.2821	22.3348	22.4476	22.2736	22.6253	22.6231	22.5708	22.7203	22.8249	22.4849	22.4041	22.5093	22.4751
BANF1	24.5983	24.6096	24.1795	25.0975	24.9225	24.6486	24.7182	24.6096	24.9361	25.0105	25.1488	25.141	24.6486	24.9539	25.1095	25.1984	24.9628	24.9716	24.5105	24.5869	24.4041	24.9043	25.1449	25.3745	25.0233
BAX	21.4476	21.4626	20.1079	20.6276	20.5165	21.7307	20.3962	20.9951	19.2336	20.3645	21.1704	19.9601	20.9024	NA	19.5927	20.9882	21.5731	21.4923	20.4375	20.4067	21.3266	19.9316	20.9316	NA	20.895
BCAM	25.2535	24.8997	24.3239	25.4923	25.1095	25.6237	25.5165	24.7441	25.0975	25.7871	25.6513	25.2679	24.9495	25.275	25.4298	25.6703	25.4769	24.8385	25.1946	25.3612	25.0609	25.1984	25.217	25.4138	25.6568
BCAP29	21.9098	20.8802	21.5498	21.2989	21.2361	NA	21.1395	21.7471	20.8727	20.417	20.8269	20.9951	21.6276	21.5309	20.6006	21.6096	20.7955	21.3857	21.0359	21.417	21.4526	21.1642	21.3538	21.823	20.417
BCAP31	23.9495	23.2961	23.8576	23.417	23.3778	23.976	23.5404	24.1488	23.48	23.2535	23.5522	NA	23.5165	23.6431	23.2821	23.2492	23.3239	23.9584	23.6431	23.391	23.654	23.2679	23.5638	23.4551	23.3511
BCAT2	24.1946	24.4041	24.2679	24.5869	24.5404	24.5404	24.3511	24.4362	24.604	24.5983	23.7895	24.2096	24.4738	24.7695	24.3645	24.604	24.7441	24.0772	24.7492	24.5522	24.7895	24.9361	24.3444	24.632	24.632
BCKDHA	24.1871	23.9933	23.8764	24.3578	24.0526	23.9134	24.2463	23.8288	24.3778	24.7077	24.0935	24.3645	24.2317	24.7645	24.6865	24.0275	24.7182	23.6096	24.3578	24.1174	24.3778	24.3031	24.5926	24.4488	24.275
BCKDHB	20.5165	19.8589	20.1825	20.2419	20.2764	NA	20.343	20.2877	20.0156	20.3962	19.9459	19.6682	20.5638	20.9742	20.4067	19.9459	20.7715	19.2001	20.1332	19.8128	19.8042	19.9314	20.895	20.3752	20.3752
BCKDK	22.0592	22.5961	22.3129	22.6649	22.3565	21.8987	22.4849	22.2214	22.6096	22.3239	22.2564	22.6649	22.6119	22.4601	22.4726	22.0625	22.6186	21.7512	22.3962	22.3348	22.4996	22.4898	22.5261	22.1143	22.5356
BCL2L13	24.6375	24.4105	24.3712	24.7441	24.4551	24.4614	24.4298	23.976	24.8142	25.317	25.2021	24.8811	24.5812	24.2961	24.7745	24.6703	24.6153	24.2607	24.6703	24.9088	24.6757	25.1095	24.4488	24.9628	24.6595
BCO2	18.7483	20.1206	20.2066	18.5054	19.8857	NA	18.2406	19.4325	19.9316	19.5318	20.6006	NA	20.0292	18.9741	19.9459	19.5441	20.0951	17.6352	18.9196	20.9316	19.7124	19.0609	20.1206	17.5404	19.2601
BCS1L	23.2821	23.7389	23.417	23.6209	23.4298	23.2081	23.7796	23.2961	23.9225	23.5638	23.1472	23.848	23.6431	23.1749	23.3239	23.2273	23.4425	23.3376	23.7286	23.4041	23.7695	23.5869	23.6971	23.5045	23.178
BDH1	24.895	25.3712	25.2996	25.3307	25.1253	25.6292	25.4073	24.9847	25.1642	25.3031	24.2891	25.4923	25.3545	25.8215	25.3712	25.2463	25.673	24.6757	25.4488	25.5983	25.5696	25.4923	25.1871	25.452	25.228
BGN	28.4512	25.9066	26.2188	26.0691	25.6486	26.4024	26.3612	27.0914	25.341	25.6431	26.632	25.6676	25.2207	26.0401	26.0995	27.5682	26.3393	29.6441	25.0691	26.5754	26.2353	25.6292	25.673	27.4154	26.5898
BGN;DCN	26.3049	24.8576	24.6649	25.2856	24.6918	26.1776	25.797	25.0567	24.417	24.848	26.0609	NA	24.2463	25.1015	24.2317	25.792	25.1055	27.632	24.1332	24.976	24.8528	24.317	24.1174	24.945	24.5404
BICD2	19.1107	19.2134	19.218	19.0753	19.6756	18.873	19.2495	19.2325	19.0119	19.2163	19.4185	NA	18.8052	18.7203	19.5214	18.9024	19.0416	19.3881	19.1149	19.0104	18.8155	18.7195	18.8353	19.1966	18.9305
BID	18.908	19.2838	19.3231	19.5837	19.455	NA	19.3113	19.2534	19.1369	20.1206	19.7316	NA	19.4355	19.4082	19.9742	19.6429	19.3153	18.1749	19.7392	19.9248	19.4489	20.417	18.4448	18.863	19.0886
BLMH	22.6606	23.2081	22.6518	23.0426	23.2821	23.391	22.7327	23.2477	23.0789	22.8987	23.6209	22.9243	22.85	22.9619	22.9601	23.0376	23.1886	22.7756	22.9352	23.2521	23.1301	22.9707	22.7776	22.6693	22.8327
BLVRA	23.1095	23.1269	23.4425	23.0886	23.1688	23.2036	22.9061	23.6649	23.211	22.6886	23.1332	22.9951	23.1269	23.4298	23.0409	23.6096	23.391	23.119	23.1395	23.3645	23.5285	23.632	23.3511	22.6736	23.48
BLVRB	24.6971	25.1527	24.7492	24.3844	24.9628	24.0443	25.0691	24.8904	25.391	24.6971	25.2856	25.2643	25.1332	25.3273	25.341	25.6486	25.5754	25.2535	25.3101	24.9584	25.5869	24.5285	25.2996	25.141	25.2244
BOLA1	20.1457	19.4992	NA	20.6186	20.1704	18.1842	20.5915	20.7389	20.9024	21.8423	21.3484	21.5261	20.2419	NA	21.0559	21.7223	20.9316	20.3857	20.8727	20.9672	20.343	21.502	19.9316	21.5592	21.1079
BOLA2	21.6886	21.6929	21.4576	21.7223	21.2877	NA	22.0821	22.3884	21.2821	22.4576	21.895	22.2184	21.823	22.1079	21.8614	21.4425	21.4425	21.3045	21.2535	22.2096	21.9207	22.6475	21.9777	22.5285	21.5638
BOLA3	21.3376	21.7348	21.0559	22.0292	22.0886	22.3321	22.2961	NA	21.7675	22.0559	22.1457	22.1363	21.4972	22.4067	22.4015	22.3857	21.6714	NA	21.9707	22.0258	22.3239	22.2244	21.4576	NA	21.4324
BPGM	21.3645	20.85	19.3987	21.8423	20.6096	NA	20.2989	21.5069	21.7756	20.2419	22.2125	21.9495	NA	22.1642	21.9882	23.1488	22.3457	22.5045	22.0854	20.4273	23.1795	20.0951	20.5915	19.6927	20.8802
BPHL	21.5592	22.7471	22.2155	22.5093	22.5961	22.2849	22.2905	21.7836	22.3857	22.019	21.6628	22.695	22.7895	22.4874	22.0122	22.821	22.5141	22.0224	23.1095	22.7348	22.714	22.714	22.8152	22.2961	22.4041
BPNT1	22.5213	22.0951	22.0592	22.2155	22.0426	21.953	21.8876	22.2905	22.265	22.0292	21.8385	21.8113	22.2877	22.4196	21.3156	22.5545	22.4015	22.1976	22.0054	22.5568	22.1426	22.7533	20.9024	22.1704	22.7182
BRK1	20.3211	18.8353	19.7412	19.9742	20.6006	19.8932	20.6276	21.0559	19.7735	20.0691	20.5731	20.0821	19.8572	20.4476	19.6309	20.5823	20.0156	19.9316	19.8005	20.5638	20.1079	20.5545	20.1206	20.7056	20.3211
BSG	26.5522	26.5898	26.3477	26.558	26.6595	27.189	26.8019	26.4723	26.6595	27.1214	26.8019	26.8019	26.4614	26.726	26.7771	26.7645	26.6865	26.1585	26.5667	26.7517	26.5609	26.8504	26.6458	27.2077	26.8019
BST2	23.48	23.5165	23.0641	24.2891	23.9672	24.5105	24.0772	23.7182	23.895	24.4614	24.3578	24.4425	23.5285	24.1015	24.0691	23.9672	24.1332	23.4041	23.7594	24.2679	23.5754	24.0691	23.5165	24.1015	24.1946
BTAF1	17.4752	17.7591	17.0221	20.0951	21.7634	NA	18.3638	21.343	20.2066	19.392	18.6236	NA	17.7856	17.4736	21.4324	NA	21.3699	NA	17.803	21.3699	16.8383	18.0017	17.2944	21.2006	20.6096
BTF3	23.1222	22.8633	23.3239	23.2535	24.0854	22.3156	23.391	23.632	23.391	22.9933	23.6865	23.1253	23.2434	23.1143	23.6096	23.417	23.2961	23.0359	23.417	23.6865	23.0493	23.5522	23.3511	23.7182	22.9423
BVES	22.5333	22.2244	22.4751	22.265	22.5662	NA	22.6865	22.7512	22.2821	21.9352	21.8689	21.4476	22.3294	22.4451	21.8987	22.3239	22.0854	NA	22.2214	22.0559	22.2679	21.7675	22.5045	22.5069	22.3565
BZW1	17.734	18.2268	18.7708	18.0843	18.9683	NA	NA	19.1128	17.1587	17.6623	18.2019	18.132	18.5142	NA	18.6112	17.9796	18.4196	18.6293	16.9456	18.6579	18.2303	17.1406	18.25	NA	18.3459
BZW1;BZW2	21.4676	NA	22.3184	21.7756	22.265	NA	21.5961	22.1238	21.1269	20.9024	21.4825	21.1825	22.6186	22.5141	22.4701	22.5568	22.5141	22.1734	21.4526	22.3725	22.1916	22.8113	21.8876	21.8152	22.343
BZW2	23.1063	23.6649	23.48	23.4425	23.3645	22.1206	23.6971	23.6865	23.2448	23.002	23.1871	22.741	23.6096	23.5983	23.4425	23.0886	23.3645	23.5285	23.5754	23.6971	23.5638	23.5754	23.391	23.5045	23.4298
C11orf54	23.9225	23.4676	22.7348	23.9584	23.5754	23.9406	23.0691	23.3376	23.5983	24.0275	24.141	23.9316	23.087	23.8093	23.5285	23.7389	23.5285	22.9298	23.6757	23.5045	23.4676	24.1642	23.1871	23.867	23.391
C12orf10	20.5823	20.9672	20.8191	21.1765	21.0821	21.5404	21.4626	21.2821	20.4476	21.0756	21.2764	21.0426	21.5117	21.3321	20.7955	21.9061	20.8034	21.1079	20.9459	21.5777	21.1581	21.4425	21.7955	21.9637	21.3376
C12orf57	20.6096	20.5356	20.3645	21.1946	20.8269	NA	20.6886	20.0156	20.5069	21.0224	20.8191	20.9243	20.85	20.953	21.0625	21.3045	20.8802	20.654	20.8802	20.85	21.0292	21.3321	20.4676	21.8191	21.0756
C16orf96	22.8191	23.7077	23.6431	23.8093	23.8385	23.6971	23.7695	23.6096	23.8385	23.1961	23.5404	NA	24.0854	21.0951	23.391	NA	23.5869	23.1596	23.8858	23.895	NA	NA	23.8385	23.5983	24.1795
C19orf25	20.9243	20.5731	20.7634	20.8802	21.3321	20.417	21.417	20.8876	20.7056	21.4375	21.4273	21.1642	20.5731	21.3857	19.8541	21.4324	20.6364	20.1332	21.1642	21.6584	21.0359	22.4221	20.8113	22.1079	21.5309
C1QBP	26.4831	26.4536	26.0732	26.7389	26.6998	26.604	26.8142	26.204	26.3943	27.0813	26.8974	26.8019	26.6595	26.4024	27.0813	27.1115	26.7895	26.2188	26.8623	26.965	26.4105	27.189	26.2821	27.4154	27.0084
C1RL	20.2184	19.8184	19.6997	18.5523	20.1079	NA	20.6276	21.1079	20.3211	NA	19.4453	20.6364	NA	20.7715	NA	21.5165	21.3156	21.002	21.2419	20.9171	20.6006	19.9882	20.1206	20.714	21.0951
C1S	21.1704	21.4726	21.391	NA	19.9	NA	21.6497	22.1946	20.714	21.4825	21.9459	21.7471	19.724	22.44	NA	22.8876	22.2477	22.8987	22.2989	NA	21.8576	NA	20.9388	21.4626	22.0951
C2orf88	18.6666	21.265	21.0886	20.9882	21.1642	NA	21.5731	21.0951	NA	20.8876	21.0691	21.0625	21.1079	21.4874	21.4972	21.3645	20.9316	NA	21.3321	20.5165	20.9171	20.7634	21.0691	21.9352	21.5498
C3	25.6264	25.2607	24.4041	24.895	24.7286	23.632	25.1719	26.1814	24.9361	25.1253	24.7338	24.632	25.0772	25.1719	23.6971	26.8264	26.5075	26.8385	26.9539	26.0212	25.8167	24.9977	25.3342	25.2679	25.848
C4A;C4B	24.2679	23.632	21.5498	23.2096	22.9243	21.8191	22.1426	22.7348	22.6029	23.0609	22.1673	22.2125	22.6865	23.6971	21.3211	23.7286	24.5754	24.3578	24.8288	24.6486	23.417	22.9116	23.7594	22.9742	24.0935
C5	21.8727	20.5731	20.9243	20.2066	20.6886	19.854	21.5823	22.3457	20.5261	20.2184	20.7471	19.7682	20.5356	21.3376	19.7227	22.3805	22.0559	22.6298	22.5045	21.3645	21.8538	20.5356	21.5117	21.1143	21.3321
C6	19.7881	19.9882	19.4454	19.3332	20.3538	NA	20.4874	20.6276	19.6346	NA	19.8466	19.6022	19.7803	19.6345	19.4926	21.3484	21.2006	21.2593	20.6453	20.1457	20.654	19.0976	20.2535	20.9316	20.2535
C6orf136	21.4375	21.9951	21.6886	21.5685	21.2707	20.3101	21.8034	21.2066	22.0292	21.6929	21.4425	22.1886	21.3962	21.4273	21.7056	21.6006	21.5545	21.0292	21.8764	21.2989	21.1946	21.5777	21.5777	21.68	21.4476
C6orf89	22.3184	22.3321	22.2707	22.3592	22.0426	NA	22.4601	22.5754	21.9742	22.4476	22.2905	NA	22.4324	22.6886	22.4015	NA	NA	22.0756	22.2155	22.3211	22.3211	22.882	22.4196	22.0426	22.1642
C8A	22.1047	20.1457	19.8021	18.2226	20.2302	NA	21.7796	22.7035	19.3413	19.2031	20.8423	18.5955	18.7505	21.391	19.8143	22.5915	21.9951	23.391	22.0426	21.3321	21.2419	19.9882	21.5823	20.7307	21.0756
C8orf82	23.9043	24.1642	23.8385	23.7389	23.6757	23.9043	23.7594	23.3101	24.0359	23.6865	23.3778	24.1871	24.0772	23.4551	23.8191	23.5045	23.9316	23.9134	23.654	23.5522	23.9225	23.9495	23.2679	23.5404	23.6431
C9	24.3645	23.8576	24.5812	22.4526	24.5105	22.695	24.4984	25.8093	23.417	21.6141	24.2891	23.4041	23.2961	23.4923	22.7675	25.9043	25.4394	25.8288	25.7103	24.5463	24.848	23.3239	24.1795	24.8288	24.4425
CA1	26.1273	25.9271	24.1015	25.8288	22.58	24.317	26.2372	27.0813	26.3545	24.3645	26.632	26.726	22.8746	27.1795	26.8264	28.0296	27.4938	27.9146	27.3239	25.391	27.5536	22.4775	26.8142	25.6264	24.3645
CA2	24.4041	24.391	23.7995	24.6757	23.5165	23.9933	24.4041	24.7796	24.5638	23.7995	25.2426	24.8142	23.3511	25.2785	25.1795	25.8019	25.2096	25.3545	25.0935	24.4041	25.7619	23.3645	24.6649	24.4614	23.9672
CA3	24.6264	21.3101	21.7876	23.1534	22.6119	21.6364	21.7995	22.5615	21.502	21.3321	25.1293	21.5261	20.953	23.0707	22.976	22.8932	23.0241	24.7441	21.9207	22.3266	22.9116	21.1825	24.8528	25.9248	24.0443
CA4	23.654	23.391	22.0854	23.6209	23.6431	23.4298	23.9225	23.1673	23.6209	24.4862	23.867	24.1488	23.6431	24.2679	23.6431	22.6886	23.8288	23.0674	23.3778	23.5869	23.5869	23.4298	23.3376	23.5869	23.4923
CAB39	22.0559	21.8423	22.0592	21.8346	22.1269	19.7855	21.6929	22.1143	22.1946	21.6409	22.0821	21.7836	21.9742	21.9742	22.0088	22.1581	22.1047	21.9742	21.7098	22.2707	22.1174	22.1976	21.8802	21.8034	22.2006
CACNA2D1	24.2463	23.2477	23.2961	23.2821	23.2273	23.9847	23.1565	23.7695	23.0393	23.5404	23.2679	23.1961	23.0054	23.3645	23.0707	23.2258	23.417	23.5754	23.391	23.5165	23.5404	23.184	23.2346	24.3645	23.7492
CACYBP	21.2477	20.9601	21.6231	21.1206	21.5261	21.4476	21.0224	21.9171	21.0493	20.8876	21.714	20.7715	21.5309	21.6231	21.3805	21.4067	21.4375	21.1079	21.1519	21.5961	21.0691	21.4375	21.2419	21.4576	21.5498
CALD1	23.4676	23.6971	23.6096	24.0359	24.002	23.0723	23.8764	23.9933	23.4676	23.9043	24.2317	23.848	23.2214	24.002	23.7182	25.3135	24.2463	25.2926	23.9584	24.3307	23.6431	24.1174	23.5522	24.6865	24.6096
CALM1;CALM2;CALM3	27.3578	26.8741	26.5463	27.019	26.976	27.4938	27.0505	26.9316	26.6998	27.4473	27.341	27.0609	26.1814	27.17	27.1507	27.8019	27.1507	26.9869	27.217	27.3578	26.9869	27.7453	26.8504	27.7958	27.5754
CALML3	27.1604	26.8385	26.7645	27.0914	27.0711	27.5898	27.0505	27.4473	26.9088	27.4073	27.5682	27.1984	26.6181	27.3324	27.2353	27.9372	27.3066	27.217	27.2535	27.5315	27.0914	28.003	26.8504	28.1065	27.673
CALR	26.5696	25.797	26.3811	26.0443	26.2768	26.506	26.2714	26.9203	25.772	26.4567	26.632	26.0127	25.9203	26.17	25.9539	26.4346	26.1015	26.2262	26.1814	26.3427	26.0914	26.2909	25.9694	26.4266	26.2679
CALU	25.6784	24.7543	25.5812	25.1214	25.7745	25.9933	25.6264	26.5389	25.2499	25.4138	25.7945	25.632	25.0691	26.1194	25.848	26.019	25.5045	25.48	25.0894	25.6068	25.0526	26.4378	24.5404	26.5711	25.7995
CAMK2A;CAMK2B;CAMK2D;CAMK2G	23.654	24.3239	24.239	23.9316	24.1174	23.5045	24.0609	24.2096	23.9584	24.317	23.7389	23.7492	24.239	24.1488	24.0935	23.7895	23.9495	24.0526	23.9043	23.9406	24.3645	23.7182	23.9847	23.5638	23.6431
CAMK2B	23.9933	24.0854	24.0935	23.895	23.9584	24.4488	23.867	24.0935	24.0526	24.002	23.7695	23.9316	24.1795	24.0772	23.7796	23.632	23.7995	24.0359	23.895	24.1332	24.2821	23.8858	23.9847	23.9134	23.7077
CAMK2B;CAMK2G	21.7223	22.1015	21.2419	21.7348	21.8538	23.184	21.7265	22.2006	22.2707	22.0658	21.7512	21.0756	22.2448	21.632	22.1395	22.2736	21.0886	22.2125	22.1174	22.1886	22.68	20.9742	22.4067	NA	21.7056
CAMK2D	24.632	24.8764	24.7129	24.4105	24.6971	24.0275	24.5926	24.7745	24.6153	24.7695	24.3975	24.1946	24.8433	24.6264	24.7182	24.1946	24.48	24.6971	24.5696	24.6431	24.867	24.4105	24.5105	24.7234	24.4488
CAND1	22.8708	22.6865	22.6364	22.3988	22.68	22.4947	22.4726	22.9882	22.7035	22.3484	22.6431	22.2877	22.4923	22.6822	22.4526	22.9459	22.8783	23.2535	22.6006	22.7286	22.7695	22.2877	22.6757	22.4676	22.9601
CAND2	22.5592	22.7286	22.8557	22.5777	22.4144	21.002	22.2506	23.0999	22.5404	22.7182	22.6497	22.2564	22.5237	22.5237	22.1856	22.6276	22.9584	22.2273	22.7119	22.7695	23.0658	22.5333	22.8461	22.1612	22.5117
CANX	26.726	26.2002	26.2021	26.2661	26.2317	26.4661	26.3844	26.4378	26.038	26.512	26.5696	26.3975	26.1469	26.425	26.4769	26.5014	26.2838	26.4008	26.2996	26.4362	26.2803	26.4186	25.9825	26.6458	26.3861
CAP1	23.2273	23.4676	23.654	23.0325	23.7796	23.2961	23.3239	24.0443	23.3511	22.9601	23.4676	22.928	22.9261	23.0002	23.0122	23.8191	23.5869	24.2891	23.3645	23.4041	23.2961	22.8269	23.2463	23.1688	23.6971
CAP1;CAP2	22.4576	22.0393	22.6649	21.8913	22.5662	22.2564	22.2214	23.1565	22.3129	21.6628	22.2564	21.6757	22.0426	22.7512	22.2821	22.7876	22.867	23.0037	22.3294	22.538	22.4118	22.4972	22.48	22.5069	22.7975
CAP2	23.9316	23.7995	23.7182	23.5285	23.4041	24.4923	23.654	24.239	24.002	23.5285	23.6431	23.5404	23.4923	23.8385	23.5754	23.6971	23.6865	23.4041	23.9043	23.7182	23.6431	23.6971	23.5983	23.7594	24.0105
CAPN1	23.5404	23.5285	23.4425	23.2961	23.48	23.7796	23.1395	23.6431	23.5165	23.1704	23.6431	23.0821	23.391	23.48	23.2821	23.8764	23.6757	23.8385	23.632	23.7389	23.6096	23.5522	23.5754	23.5869	23.7995
CAPN2	22.9654	23.1871	23.3511	23.0625	23.0054	23.2821	23.2821	23.6431	23.48	22.9006	23.0156	22.9707	23.4923	23.2821	23.0224	23.5522	23.2961	23.5045	23.1658	23.178	23.1316	23.3511	23.1441	23.4298	23.391
CAPNS1	24.5105	24.7895	24.6264	24.824	24.9361	24.9088	24.8623	24.8811	24.7492	24.9628	25.0772	24.8288	24.7995	24.7796	24.7492	25.0526	24.8191	24.9361	24.8576	24.8764	24.848	24.9316	24.8093	25.0401	24.8433
CAPRIN1	21.6628	21.9637	21.928	22.3962	22.2332	21.3805	22.4196	22.4701	22.0359	22.2849	22.5615	22.2877	22.2679	22.391	22.5404	22.0658	21.9672	21.6231	22.2184	22.4676	22.1269	22.5309	22.1519	22.9795	22.4375
CAPZA1	23.2066	23.0999	23.5869	22.953	23.141	22.3831	22.9006	24.019	22.9171	23.0838	23.4551	23.0376	22.9352	22.9566	23.0658	23.3239	23.0935	23.867	22.9024	23.3239	23.5404	22.8288	23.2036	22.7836	23.4041
CAPZA1;CAPZA2	25.1293	25.1565	25.3342	25.2058	25.3811	24.8191	25.2643	25.3778	25.0401	24.019	24.5812	24.4425	25.4892	25.5105	24.6649	24.945	25.5014	24.7389	24.9716	24.8385	25.3712	24.8997	25.2021	24.7389	24.9584
CAPZA2	24.1095	24.5105	24.5165	24.1719	24.1565	23.7594	24.5285	24.3578	24.3844	24.2021	24.1719	24.3031	24.4234	24.5285	24.0609	24.0691	24.4676	24.3511	24.3712	23.895	24.2821	23.9406	24.4234	24.1871	23.9584
CAPZB	24.2535	24.7441	24.9495	24.6264	24.8191	24.217	24.8904	24.9803	24.8191	24.5754	24.7895	24.989	24.7594	24.7182	24.4984	24.417	24.8044	24.7338	24.7182	24.3511	24.7796	24.4676	24.7338	24.654	24.2463
CARD19	22.6843	22.3511	21.895	22.6298	21.6364	NA	20.7876	22.3045	22.4751	22.5592	21.7098	NA	22.4425	22.0983	22.5823	21.417	22.5915	21.9388	22.1426	22.1734	22.2621	21.8576	22.3962	22.2506	22.2821
CARHSP1	23.3376	22.6649	22.3294	22.9548	22.9406	22.0951	23.6431	23.6096	22.928	23.3376	23.4298	23.48	22.8519	23.417	22.9933	23.895	23.5983	23.0723	23.2821	23.0443	23.0805	23.1426	22.9968	23.654	23.1825
CARS2	22.4247	23.391	22.7735	23.391	22.7816	23.2199	23.2535	22.3538	23.1612	22.937	22.2905	23.0071	23.0983	23.2521	23.1332	22.8346	23.119	22.0426	23.632	23.3778	23.3645	23.1596	22.6387	23.2361	23.4425
CASQ2	27.8385	27.141	27.632	27.7958	27.5389	28.2759	26.9977	27.2714	27.5609	27.3828	27.5014	27.3745	27.4938	27.6663	27.524	27.7645	27.8081	27.611	27.391	28.0137	27.8264	27.9539	27.4551	27.5165	27.7517
CAST	25.391	25.3545	25.1214	25.5404	25.7182	24.8764	25.391	25.3204	25.4862	25.8881	25.9495	25.6125	25.4234	25.654	26.2909	26.341	25.7568	25.4953	26.2996	26.1449	25.5374	26.9088	25.5285	26.6458	25.8694
CAT	23.155	23.5045	22.7182	23.7286	23.391	23.1426	23.7695	24.0691	24.0359	23.4551	24.4041	23.976	22.8327	23.9406	23.8764	24.6375	24.5463	24.3101	23.632	23.2961	24.6971	23.2961	23.5165	23.7286	22.9334
CAV1	27.6931	27.524	27.3662	27.7895	27.9259	27.8324	28.0296	27.3828	27.3745	28.3239	28.0243	28.2891	27.7833	28.0813	27.6931	27.8741	27.604	27.4234	27.8504	27.4551	27.5389	27.8142	27.8741	28.217	27.9203
CAV1;CAV3	26.4551	26.4024	26.0935	26.5565	26.4154	26.5638	26.515	26.0975	26.2372	27.0401	26.8019	26.8142	26.3307	26.5551	26.4057	26.6595	26.5653	26.2096	26.5165	26.2714	26.4815	26.4707	26.5433	26.7517	26.6595
CAV2	21.2821	21.2184	18.6965	21.2066	20.6186	NA	21.0756	20.85	21.0493	21.4015	21.4118	NA	20.9672	21.2302	21.1015	NA	21.0088	NA	20.9742	20.6886	20.4273	20.1946	21.3211	20.6364	21.2933
CAV3	22.9899	22.6907	22.9061	23.1441	22.4451	23.2821	22.6298	22.8783	22.6141	23.48	23.417	20.4576	22.7244	22.6342	22.5892	22.3831	22.7796	22.5213	23.3645	23.2821	21.8346	23.5869	23.5404	23.8191	22.6584
CAVIN1	26.6865	26.3153	26.2909	26.5898	26.5754	25.4583	26.6181	26.2926	26.4769	26.8385	26.8504	26.6458	26.5135	26.726	26.6458	26.6865	26.726	26.6458	26.4457	26.5014	26.604	26.527	26.726	26.1449	26.726
CAVIN2	26.4785	26.1135	25.9134	26.2589	26.2262	25.9248	26.2979	25.7945	26.1507	26.8974	26.6865	26.6181	26.189	26.3712	26.341	26.5315	26.3828	26.1075	26.4234	26.4154	26.4488	26.6458	26.1585	26.7129	26.7895
CAVIN3	24.9539	24.8142	24.7182	25.3444	25.0443	23.4298	25.0484	24.7796	24.48	24.945	25.5725	24.9803	24.5463	25.3844	24.7182	25.8997	25.5315	25.8623	24.4862	24.918	24.2961	24.5926	25.7155	25.3204	25.3204
CAVIN4	25.0233	24.1565	24.7695	24.4105	24.1565	23.1222	24.2244	24.3712	24.1488	24.2096	24.48	24.3778	24.2463	24.2961	24.3239	23.8288	24.1946	24.2463	24.5638	24.5869	24.8385	24.6153	23.8093	23.8288	24.3975
CBR1	24.6264	24.7024	24.6595	24.7594	24.6971	24.4488	24.7492	24.895	24.6153	24.7441	25.0359	24.4041	24.7024	24.8904	24.4984	25.228	24.9933	25.2353	24.558	24.4105	24.8142	24.417	23.976	24.7441	25.2785
CBR1;CBR3	23.7182	23.5404	23.632	23.7492	23.5522	23.119	23.3645	24.1332	23.7594	23.5404	23.976	23.8093	23.7182	23.8576	23.3511	24.0275	24.2096	24.5165	23.6757	23.0542	23.9316	23.3239	23.155	23.8288	24.2244
CBR4	22.7182	22.7389	22.5846	22.2535	22.9024	22.4118	22.343	21.9601	22.7203	22.5213	21.8876	22.3376	22.5708	22.5498	22.1916	22.7533	22.6342	22.8288	22.502	22.821	22.7935	23.0674	22.3457	22.6342	22.9388
CBX3	21.1765	20.8727	19.604	21.2361	21.4324	19.801	21.2593	20.417	20.6971	21.5404	21.2361	20.7307	20.714	20.953	21.3538	20.9812	21.2821	20.2184	20.5638	20.8876	20.2302	20.654	21.2419	NA	20.654
CC2D1A	18.4379	19.2683	19.0516	18.2131	18.2589	21.7955	NA	19.853	18.4341	18.9522	18.18	19.1297	18.4064	18.9342	NA	18.8458	18.7309	18.6908	17.8278	18.2194	18.6385	NA	18.8946	20.0691	19.1693
CCAR2	20.2989	21.1519	20.7223	20.9388	21.1519	21.0756	20.8802	20.8269	20.8034	20.5731	20.1946	20.3101	20.6714	20.4676	20.714	20.265	20.5915	21.0559	20.4375	20.7389	20.5915	20.2302	21.0821	20.3321	20.85
CCDC124	22.3672	22.3699	22.7816	22.5069	22.7471	NA	22.5568	22.7077	22.2361	22.6253	22.8385	22.5754	22.1426	22.5189	22.5404	22.8689	22.2593	22.1642	22.6342	22.9795	22.002	23.2346	22.1704	23.2229	22.9061
CCDC141	23.0207	22.8783	22.3017	22.5356	21.6843	23.0658	22.8727	22.4651	22.9654	22.4972	22.002	22.5961	22.4701	22.5069	22.6628	22.0918	22.3884	22.6276	22.3403	22.2244	22.5451	21.4067	23.1704	22.4092	22.4144
CCDC22	20.4775	20.8269	NA	20.1704	19.6361	20.8269	20.5545	20.7876	20.8034	20.002	NA	20.654	20.4775	20.714	20.4775	20.5069	20.2066	20.9171	21.1825	19.8091	20.9316	20.4972	20.5731	21.2535	21.0756
CCDC51	20.4676	21.4118	20.8113	21.4476	21.2419	21.3266	21.4476	20.7307	21.2477	21.4015	21.0886	21.3538	21.3645	21.1269	21.5498	21.3321	20.9812	21.0359	21.4825	21.3045	21.4923	21.6006	21.265	21.6364	21.265
CCDC58	24.275	24.7895	23.9316	24.895	24.7895	25.0275	24.9134	24.0854	24.8433	25.3877	25.0772	25.317	24.8623	24.7695	24.9803	24.7846	24.9271	23.9933	25.1681	25.1449	24.239	25.4892	24.4984	25.3877	24.9847
CCDC90B	22.8839	23.0576	22.5404	22.7244	22.7182	22.8727	22.6992	22.6843	22.5754	22.5938	22.2679	22.9584	22.8249	22.8307	23.0559	22.823	22.8839	22.8404	22.9152	NA	22.5662	22.9672	22.7471	23.5983	23.211
CCSMST1	21.2593	20.4874	20.9459	21.3805	20.9882	NA	21.1332	20.8113	21.3484	21.6409	21.417	21.5117	21.0359	21.9134	21.4221	21.2006	21.1015	20.4775	21.4118	21.0156	21.2477	21.8764	20.7553	21.8269	21.6006
CCT2	24.3376	24.2463	24.632	24.1719	24.5404	23.1047	23.9847	24.6757	24.3712	23.9495	24.3376	24.0105	24.1642	23.632	24.3975	24.317	24.2021	24.3376	24.391	24.1719	24.48	23.9406	24.239	23.8764	24.2679
CCT3	24.1719	24.1332	24.4488	24.0854	24.3778	23.3778	24.0275	24.7745	24.141	23.8858	24.2679	23.9847	24.1946	23.895	24.275	24.3778	24.1719	24.3645	24.48	24.3239	24.4984	24.0359	24.2317	23.9134	24.1946
CCT4	23.4041	23.1642	23.5045	22.9812	23.2821	22.3645	23.0054	23.7077	23.1426	22.7119	23.074	22.8014	22.9864	22.5592	23.0156	22.9098	23.0592	23.1472	23.4551	22.9795	23.2679	22.695	23.1426	22.9882	23.1901
CCT5	22.9116	22.7286	23.3101	22.6606	23.1457	21.9707	22.6907	23.391	22.9725	22.2036	22.7451	22.5427	22.7735	22.3484	22.9795	22.6757	22.5237	22.8365	23.0526	22.9316	22.8576	22.5892	22.7955	22.1612	22.8538
CCT6A	23.6971	23.5522	24.002	23.5404	23.6865	23.2036	23.2679	24.1719	23.6757	23.2051	23.3376	23.3511	23.5638	22.8987	23.5754	23.6431	23.6209	23.5522	23.7695	23.5404	23.7182	23.1316	23.632	23.4676	23.7077
CCT6A;CCT6B	23.5404	22.6475	23.6209	23.002	23.3645	22.5938	23.0393	23.9495	23.2679	22.9566	23.1472	22.9116	23.0918	22.823	23.1441	23.2535	23.0292	23.3101	23.3376	23.2006	23.3101	22.743	23.1886	23.0359	23.2821
CCT7	23.9672	23.7895	24.1332	23.5983	23.8858	23.0122	23.5983	24.3844	23.7077	23.391	23.7995	23.5983	23.6209	23.3376	23.6865	23.7389	23.6649	23.654	24.1565	23.7995	24.0105	23.4041	23.7995	23.8385	23.9134
CCT8	24.5926	24.5522	24.8576	24.2961	24.7182	24.1946	24.3101	25.0148	24.4488	24.2891	24.5638	24.2317	24.3101	24.0443	24.3511	24.5285	24.4551	24.5754	24.6811	24.5165	24.6865	24.3578	24.4551	24.0854	24.5869
CD14	21.1457	20.9882	20.7955	21.002	21.3805	20.8191	21.1581	21.8034	21.1079	21.2821	21.5777	21.632	19.8647	21.0951	21.0625	21.6364	21.5638	20.7796	20.4874	21.9388	20.417	19.912	20.4476	20.8113	22.0723
CD163	NA	19.9742	21.8307	NA	21.9882	NA	21.0951	21.5823	20.3321	19.8324	22.4947	19.8727	20.3962	19.6504	20.5731	20.8269	20.9882	NA	20.4476	NA	21.4118	NA	20.6364	21.8987	21.0951
CD2AP	19.0837	19.8027	19.4644	18.9225	20.9243	20.85	20.5915	19.6867	20.1079	NA	20.0691	NA	20.4972	20.343	20.654	20.7955	19.8804	NA	20.5823	20.3857	18.6723	19.8647	19.892	20.9388	20.8269
CD34	23.0476	23.0967	21.9566	23.867	23.632	24.0691	23.7895	22.9061	24.217	24.0526	24.4425	24.141	22.7533	24.1795	23.2346	24.2821	23.867	23.7594	23.6971	23.7182	22.9654	24.1253	23.1916	24.2535	23.9933
CD36	26.5754	26.2207	26.3926	26.1312	26.143	26.9316	26.5433	26.1449	26.2408	26.5898	26.5898	26.518	26.346	26.4089	26.341	25.7821	26.6181	26.239	26.632	26.5898	26.3877	26.3662	26.3877	26.9088	26.6458
CD44	22.9225	21.928	21.2877	22.2477	22.7035	22.5237	22.2273	22.4651	21.7056	22.1363	22.6074	22.0526	21.3321	22.4576	23.2679	23.1426	22.1704	23.3778	21.7098	22.0821	21.8614	21.3699	22.2621	22.5983	23.1015
CD47	23.2535	22.5261	22.1457	22.0559	22.0789	NA	NA	22.1642	22.6029	22.953	23.0935	22.5708	NA	23.0609	22.4324	22.8288	21.9024	23.4425	21.9951	22.4651	22.7492	22.0854	22.9916	22.5165	22.6074
CD55	22.6562	NA	22.0691	NA	22.2302	21.5823	21.7995	20.6453	22.3101	NA	22.2877	22.2214	NA	22.1174	22.1332	22.2184	22.2621	21.8614	22.0258	22.0426	21.9566	NA	22.5731	22.5961	NA
CD59	26.53	25.8504	26.632	26.0212	26.4785	26.7771	26.3049	26.673	25.8599	26.604	26.5898	26.0359	26.1095	26.8142	26.2553	26.463	26.0995	25.9933	26.5463	26.632	26.3222	26.604	26.2803	27.0084	26.8974
CD63	24.1795	23.5165	23.9316	23.2535	24.4738	23.155	23.3101	24.0935	23.5165	23.2679	23.9584	23.3645	23.4298	23.6971	23.7695	23.8093	23.4425	24.1015	23.6757	23.7389	23.5522	23.9043	23.3645	24.1015	23.654
CD81	22.7695	20.4375	22.0854	21.5451	NA	20.8034	19.9197	22.0756	21.5498	21.0559	22.239	22.4726	NA	20.8423	NA	21.8651	21.6096	22.4947	22.3457	21.5498	20.5915	22.0756	21.2302	21.7675	21.8034
CD9	22.4041	21.4526	21.3484	21.1704	21.7265	21.3156	21.823	21.1015	21.8802	21.2361	22.5777	21.5451	20.5545	21.0625	21.2821	22.4349	22.4375	23.0325	21.6671	21.6628	21.4676	21.6006	21.9882	22.2184	22.1457
CD99	21.9637	21.5685	22.9829	21.8423	22.2477	NA	21.9243	22.7533	21.9672	20.8802	22.6649	NA	21.0359	21.7915	20.5638	21.7512	21.5404	22.3348	20.6186	22.2155	21.714	22.5427	21.4626	22.8288	21.9951
CDC34	21.0292	21.1581	20.9388	20.1946	21.2125	21.0886	21.1886	21.5777	21.0292	21.654	19.5638	21.1946	20.6971	21.1519	21.2989	21.343	21.2066	NA	21.265	20.6453	21.0156	21.7796	20.4576	21.4273	21.1395
CDC37	23.895	23.895	24.3031	23.9672	24.0105	23.4425	23.895	24.2821	23.9225	23.9847	24.239	23.848	23.8288	23.0459	23.9847	23.8093	23.7492	23.7995	24.002	24.239	23.7594	23.976	23.7995	23.632	24.0935
CDC42	24.3645	24.3712	24.4105	24.217	24.391	23.7594	24.239	24.1946	24.2891	24.1332	24.6811	24.4041	24.1253	23.8093	24.4488	24.2891	24.4488	24.6486	24.1719	24.2607	24.239	24.141	24.0443	24.0275	24.3031
CDC5L	23.3376	23.3376	22.5141	23.5522	22.9024	22.4676	23.5285	23.6096	23.4298	23.3645	23.7695	23.4923	23.1749	24.2096	23.8385	23.7695	23.8191	24.2821	24.558	23.6971	23.9495	23.1379	23.848	22.9707	23.9672
CDH13	27.2625	26.5898	26.7771	27.4394	27.3828	26.976	27.2979	26.9203	26.9203	27.604	27.9259	27.4707	27.2353	27.6181	27.4073	27.5969	27.3066	26.6998	26.8019	27.3066	27.1115	27.9428	27.3066	27.0609	27.611
CDH2	28.2308	27.4314	27.3745	28.0243	27.7064	28.217	27.965	27.5898	27.6798	28.611	28.2803	27.9031	27.7771	28.0296	28.0243	28.2077	27.8385	27.3324	28.1556	28.3109	27.8264	28.463	28.0965	28.8799	28.6285
CDH5	22.4041	22.5823	22.3511	22.7995	23.0559	22.8171	22.6029	22.5069	22.5708	23.0641	23.0509	22.882	22.7876	22.821	22.0918	23.0173	22.3348	NA	22.9171	23.1871	21.8913	22.5356	22.4067	22.8858	22.3592
CDIPT	21.7715	21.6186	20.2764	21.4676	21.1946	20.7389	21.5685	21.8876	21.4676	19.9882	21.1946	20.6364	21.5823	21.7876	21.1519	21.0886	21.2877	21.7836	19.6768	21.1704	21.4375	20.3857	21.85	21.5915	20.3752
CDK5RAP2	21.4526	22.1269	21.2593	22.0258	21.8614	NA	21.8461	21.5961	21.9601	21.9672	21.5404	21.714	21.1206	21.5165	21.8113	21.6409	21.7182	21.4221	21.6628	21.7223	21.1269	21.6231	21.4626	21.7098	21.7223
CDK5RAP3	20.8876	20.9812	20.8576	21.1015	20.9098	20.5165	21.1206	21.1946	20.5731	20.9316	21.0426	20.9243	20.8346	21.0088	21.0493	20.9742	20.6006	21.0625	21.0359	20.9098	20.9171	20.8423	21.0224	21.2821	20.9951
CDKN2C	20.1079	21.0559	20.1581	20.8191	20.8346	NA	20.9316	20.654	20.4972	21.5823	21.4118	21.4425	20.4375	21.2877	21.0691	21.8152	21.2066	20.9171	21.3645	21.1825	21.1825	21.7265	21.2244	21.4825	21.391
CDS2	21.3211	19.3237	18.2375	20.3538	19.8667	21.8839	20.0292	20.895	20.4576	19.6685	19.8553	NA	20.1704	20.3645	20.5823	20.0426	19.8301	20.7223	20.1079	20.6006	19.854	20.4972	20.6714	19.8841	20.2066
CDV3	24.5869	23.8385	24.0609	24.0854	24.5345	NA	23.9406	24.3101	23.654	24.3712	24.3511	24.0359	23.9043	24.3975	24.3031	24.8336	23.7182	22.9933	23.976	24.4488	23.9584	25.217	23.9495	25.2499	24.5165
CEFIP	20.6886	20.4874	20.5165	21.0088	20.714	17.3089	21.0292	21.2302	20.654	21.7471	20.6628	21.4118	20.4874	21.1825	21.3101	20.6186	20.6006	20.7553	20.5069	21.4273	21.1825	21.3321	20.6628	21.3266	21.0691
CES1	22.1363	21.2593	21.4775	NA	18.4594	21.9672	21.4626	21.3484	21.6714	21.9423	22.5237	22.0292	20.3752	21.6186	22.4041	22.7856	22.7955	21.2125	21.2419	22.7161	22.4221	21.1642	21.9388	21.4221	22.6671
CES2	25.2607	23.0609	24.9628	23.9847	23.5638	23.895	24.7645	24.8717	23.4041	24.3712	25.0443	23.2961	23.6649	24.4362	24.1795	24.3975	24.6811	23.2821	24.0275	24.8858	24.0359	25.3778	23.5404	24.5983	23.2199
CFAP58;MLYCD	23.8093	23.5869	23.4425	23.2535	22.6431	23.8288	23.2492	23.0886	23.5638	19.1764	22.7013	23.4425	23.9584	23.1886	23.5045	23.3511	23.6649	23.632	23.6649	23.6757	23.8093	23.2535	23.1206	23.5983	23.6865
CFH	24.0609	23.0967	22.4825	23.1426	22.8895	22.1916	23.8576	23.9672	22.6779	23.3376	23.0292	22.8171	23.3101	23.6209	22.7161	24.4551	24.2317	24.945	24.558	24.0691	23.6431	23.1596	23.6971	23.391	23.6649
CFH;CFHR1	23.1316	22.3857	21.8727	22.1395	22.2679	21.1015	23.1158	22.9725	21.9134	22.7935	21.4476	21.68	22.8014	22.3778	21.9566	23.3511	23.8093	24.4488	23.2821	23.3101	22.7975	22.3511	23.1253	22.6886	22.8802
CFI	21.1946	19.9042	19.8738	19.8594	20.7634	20.0559	21.6231	22.2302	19.7021	20.5069	19.2776	19.9601	20.8191	20.85	19.3164	22.8461	22.1581	22.391	22.2821	21.6971	21.5309	20.6714	20.895	21.1457	20.8727
CFL1	25.5374	25.5404	25.9694	25.5783	25.9383	25.2926	25.3975	26.0464	25.6292	25.5195	25.797	25.6348	25.275	25.6209	25.632	25.9157	25.767	25.9225	25.5404	25.6918	25.3101	25.7945	25.2643	25.673	25.8409
CFL1;CFL2	26.8385	26.3427	27.1795	26.604	26.8858	27.1115	26.9539	27.7195	26.4785	26.7517	26.7771	26.8142	27.3153	27.4785	26.8264	27.4551	26.9539	27.2625	26.7517	27.463	25.824	27.463	26.8741	27.463	26.9203
CFL1;CFL2;DSTN	24.0691	24.3239	24.8858	24.1174	24.4738	NA	24.2607	24.9847	24.3712	21.6757	24.3444	NA	24.848	24.8191	24.2463	NA	23.9672	NA	23.9316	24.7796	24.5522	24.989	24.391	24.8385	24.4923
CFL2	25.824	25.0148	25.7821	25.1449	25.141	25.4266	24.9847	25.3578	25.4138	25.0691	25.3031	25.1095	25.2926	25.452	25.4583	25.4073	25.4769	25.5374	25.1681	25.7895	25.4073	25.5165	24.9088	25.0359	25.3376
CHCHD3	26.5565	26.3376	26.2517	26.5536	26.527	26.6595	26.632	26.0484	26.527	27.0505	26.512	26.6595	26.463	26.6458	26.9316	26.425	26.673	26.1661	26.6595	26.7895	26.5898	26.7645	26.5105	26.9539	26.6998
CHCHD4	21.2244	20.9024	20.6886	21.2535	19.8206	20.0821	20.0292	19.5492	21.4324	21.5261	21.7389	19.7333	19.5987	19.4007	21.6971	21.9566	21.4324	20.7876	21.7307	21.8152	19.3939	21.5731	NA	21.6714	21.8689
CHCHD6	21.9423	21.1079	21.391	21.7675	21.9495	21.5309	22.1174	21.895	21.8113	21.8152	21.8802	21.1395	21.9707	22.0821	22.0224	21.8191	22.4526	21.7223	21.8346	22.0325	21.4324	22.7776	21.4626	22.5568	22.2535
CHCHD7	22.5754	22.8423	22.2792	NA	22.6051	22.343	22.8764	22.1704	23.1111	NA	23.3239	NA	22.8073	22.5165	23.3645	22.9388	22.6298	22.1612	22.8385	22.4476	22.6606	23.0641	22.5427	23.0275	23.0609
CHID1	19.9882	19.9882	20.2419	20.0559	19.1888	19.9601	19.2605	19.8898	19.8722	19.7101	NA	NA	20.2877	19.8104	20.1079	20.3321	20.3962	NA	19.8218	19.8291	20.1946	19.9882	20.2535	19.0855	20.002
CHMP2B	21.4972	21.1946	21.0359	21.0292	21.5213	NA	21.1332	20.4972	21.1886	21.1332	21.4676	21.1765	21.0821	20.6971	21.3101	21.5961	21.2066	21.3752	21.2006	21.5069	21.0821	22.2792	20.9672	21.4923	21.2877
CHMP3	21.0886	21.3211	21.3752	20.417	21.2593	NA	21.002	21.3962	21.4273	21.0224	21.2184	21.3045	21.1206	21.1206	20.7876	21.4273	21.2877	21.5404	21.1079	21.4874	21.1206	21.3538	20.953	20.9388	21.2933
CHMP4A	21.5165	21.0088	21.8152	21.0951	22.2506	21.1704	21.3211	21.8839	20.5915	21.6671	22.1363	20.417	20.7955	21.9951	21.6843	22.4273	21.7471	21.2361	21.6929	22.1916	19.8306	22.6518	19.125	22.8014	21.8385
CHMP4B	21.2361	19.7392	21.9566	20.9742	21.8764	21.1457	20.8651	21.6141	20.8423	20.68	21.6671	NA	20.8113	20.5638	21.2125	21.85	21.2184	21.0156	20.895	21.6096	21.0886	22.1363	20.9171	21.953	21.4874
CHMP4B;CHMP4C	22.3457	21.2419	22.4144	21.9171	22.5938	NA	21.1143	22.1332	21.5213	21.8191	22.4144	21.417	NA	21.3962	22.2621	22.4092	21.4972	21.8538	21.502	22.0426	21.1269	22.895	21.3484	22.8614	22.4015
CHMP5	21.8034	NA	17.7953	21.8651	21.7182	NA	21.5069	21.5451	21.391	22.1111	21.8191	22.0426	21.1642	18.3411	21.9134	22.3619	22.1238	21.6186	21.8839	18.8794	NA	22.0592	20.9601	22.3457	21.9566
CHP1	23.7895	23.4676	23.5285	23.6649	23.7895	24.6595	23.848	23.48	23.5638	23.8093	23.6431	23.7182	23.5045	23.7389	23.9584	23.6209	23.4923	23.4298	23.417	23.7182	23.3376	23.6431	23.2679	24.0443	23.417
CIAO3	18.1056	18.3996	18.8643	18.8221	19.1054	18.4353	18.913	18.7998	19.0365	18.074	18.4321	18.4504	19.352	19.1776	18.7666	18.8703	18.891	NA	18.679	NA	NA	19.3442	19.1698	19.2787	18.8872
CIAPIN1	21.4221	22.1856	22.1363	22.3936	22.5117	NA	22.3619	23.0443	22.3348	22.4947	22.6409	22.7533	22.3073	22.4701	22.538	22.6164	22.4825	21.7756	22.2849	22.7695	21.8269	23.0037	22.1269	22.9916	21.8461
CIRBP	23.7895	23.8385	22.6253	24.141	24.2244	24.3844	23.8093	23.7895	24.0526	24.1795	23.7995	23.6757	23.7796	24.3578	24.4488	24.2535	23.9672	23.8576	24.0526	23.8576	23.6431	24.7182	23.8191	24.5285	24.3444
CISD1	27.4394	26.9539	26.8142	26.9869	26.5536	26.4346	26.8142	26.632	27.0296	26.7389	26.6458	26.9316	26.9428	26.7771	26.9088	26.6595	26.7129	26.6998	26.9088	26.8142	26.8741	26.8264	26.7129	26.8019	26.8741
CISD2	23.1158	22.9459	22.9742	22.6186	23.2679	22.9134	22.4701	22.8839	23.155	20.7389	23.1301	22.9601	22.6119	22.848	23.2051	23.1348	23.0509	22.6628	22.9334	23.1916	23.2506	23.1642	22.9243	22.9334	23.3645
CKAP4	25.2785	24.5225	24.9495	24.6703	25.0935	25.1174	24.558	25.48	24.1795	24.7129	24.895	24.4923	24.5926	25.1719	24.7543	24.7645	24.6209	24.989	24.5926	25.1095	24.7543	24.5754	24.604	24.9847	25.0526
CKAP5	20.4874	20.4273	20.5731	20.1332	20.2989	18.835	19.8034	20.5451	19.9601	19.8665	19.7713	18.9345	20.1079	20.1332	NA	17.5956	19.7438	19.9265	20.0821	20.5638	20.4775	19.5184	19.9742	18.6068	20.2302
CKB	28.8385	28.9677	28.7581	28.9117	28.7064	28.4113	29.158	28.6697	29.2399	29.3971	28.9595	29.2308	29.2445	28.6389	29.4746	29.463	29.2957	29.2422	29.3346	29.3766	29.1507	29.5014	28.9595	29.3109	29.3452
CKB;CKM	26.5653	27.524	27.2891	27.8385	27.7389	26.604	28.6931	27.7708	27.2262	28.3109	27.7389	NA	28.3828	28.2308	27.8623	28.4976	27.524	26.9869	28.3662	28.0243	28.0505	28.4668	27.7064	27.8324	27.4394
CKM	31.1239	32.0283	31.8682	32.4032	32.2591	32.4654	32.7965	31.7652	32.3568	32.4847	32.2731	32.7849	32.3828	32.1146	32.3594	32.1604	31.9814	31.3776	32.6242	32.1694	32.2222	32.6022	31.8385	31.9505	32.1453
CKMT1A;CKMT2	27.4785	28.0296	28.0557	28.1361	28.0762	29.0686	28.6527	28.249	27.9031	28.5646	28.1652	28.4512	28.604	28.4938	28.0711	28.7581	27.9259	27.463	28.5826	28.55	28.6251	28.7389	28.3704	28.4154	28.0296
CKMT2	30.8309	31.4532	31.196	31.4775	31.3982	31.6242	31.6458	31.0864	31.6458	31.8608	31.5156	31.8974	31.6713	31.4678	31.5527	31.1422	31.3303	30.846	31.4775	31.6713	31.5062	31.8937	31.3724	31.4532	31.4727
CLASP1	20.4676	20.8876	20.7876	20.4375	20.5638	NA	20.2989	20.9316	20.2764	20.3538	20.1825	19.7108	20.5823	20.6006	20.4576	20.417	20.3857	20.5823	20.5069	20.265	20.1825	20.0292	20.7223	20.0951	20.6186
CLEC3B	21.3962	20.9601	19.9601	21.0359	20.6276	21.0224	20.6276	20.1825	20.5915	20.8034	20.1946	20.6006	20.714	20.9951	21.2361	21.502	20.1079	23.0241	NA	21.0088	20.7056	21.5823	20.1457	20.9098	20.8576
CLGN	21.3962	21.6364	21.5638	22.2273	22.1015	22.6714	22.3936	21.0156	21.928	21.9777	22.3752	22.8365	21.7389	21.3538	22.2244	21.8269	21.3592	21.9847	21.8113	21.6971	21.8152	22.3017	21.9459	22.4874	21.7056
CLIC1	25.4923	24.9043	25.8623	24.7492	25.5898	25.1015	24.989	26.0359	24.9361	24.895	25.6703	24.7995	24.7024	25.1135	24.9672	25.3444	25.1095	25.5926	24.8385	25.3578	24.989	24.8623	25.1565	25.0317	25.3712
CLIC2	20.2066	18.5349	19.8415	NA	20.7955	21.2066	21.4576	20.7553	19.9882	21.3101	20.4676	NA	21.2361	20.7056	20.953	21.2535	21.6497	20.4874	20.9742	20.6006	20.343	20.0156	21.0292	21.4874	21.4972
CLIC2;CLIC4;CLIC5;CLIC6	22.4247	22.239	23.0207	20.8346	21.7389	20.8651	21.4972	22.9495	22.1395	22.2155	22.6757	21.9352	21.2244	22.0886	22.2361	23.9225	22.7286	22.0359	21.5498	20.9459	20.4476	22.3936	20.7389	21.3045	22.1363
CLIC4	25.8336	25.3066	26.4504	25.4105	26.1681	25.5255	25.654	26.5522	25.5315	25.4583	25.989	25.5898	25.6757	25.6431	25.5135	25.9338	25.7594	25.6622	25.6348	25.848	25.6125	26.1757	25.4234	25.6944	25.5667
CLIC5	23.2679	22.6276	23.0376	22.1519	21.5731	NA	22.823	23.0967	22.5777	22.7471	22.8708	22.4247	22.5475	22.7327	22.8932	23.0691	22.4874	22.5754	22.8191	23.0493	22.8346	23.1095	22.0658	22.8073	22.5592
CLINT1	20.1332	21.2877	21.0359	21.5869	21.3211	NA	20.953	21.4972	20.7955	21.4526	21.5213	NA	21.3045	21.2764	21.4324	21.3699	20.9098	21.1015	21.4375	21.2244	21.2066	21.2125	21.0625	21.8913	21.4375
CLIP1	22.0122	20.8876	21.5117	21.632	22.0592	22.2419	21.2933	21.6628	20.7634	21.5261	21.8876	21.1581	21.2535	20.9672	22.1143	21.4874	20.8346	21.502	21.4626	21.4825	21.3805	21.7389	21.4626	21.9207	21.5685
CLNS1A	21.7634	22.2535	21.9812	22.1976	22.3266	20.5545	22.1206	21.895	21.8614	22.5451	22.4425	22.2332	21.8269	22.2877	22.3725	22.4626	21.9742	21.7836	22.0156	22.3211	22.1734	22.0951	21.5356	22.5592	22.2933
CLPB	21.265	21.1765	21.6886	20.6453	20.6096	21.5869	20.5356	NA	21.1519	NA	21.1825	21.3962	21.4726	21.8913	21.714	NA	21.265	21.4775	20.7389	22.2125	21.3699	21.4273	21.2419	21.0426	21.8307
CLPX	20.5731	21.002	20.7955	20.6886	20.7471	NA	20.7955	20.7553	20.714	21.9243	20.4676	21.0156	21.0088	20.7796	21.1206	NA	20.4874	20.1825	20.6886	20.6096	19.034	20.3538	20.9171	20.6276	20.4874
CLTA	22.8093	23.0576	23.1642	23.1931	23.5404	23.48	23.1961	23.5869	22.2849	23.2821	23.2419	23.1673	23.0002	23.2679	22.9006	24.019	23.0789	23.6757	23.2535	23.7995	23.0935	23.7077	23.002	24.3645	23.8288
CLTB	24.5522	23.632	24.0275	24.0854	24.3511	24.8142	24.1488	24.4041	23.8191	24.5105	24.5522	24.1565	24.0359	24.7129	24.217	24.9933	24.1174	24.558	24.4738	25.0526	24.3031	25.3376	24.0854	25.5135	24.7492
CLTC	24.5404	24.3376	24.5463	23.9134	24.0609	23.7695	24.2244	24.7077	24.1015	23.8858	23.9134	23.8764	24.0935	24.2679	23.7389	23.9495	24.0772	24.7129	24.1795	24.2535	24.275	23.632	24.239	23.9316	24.019
CLTC;CLTCL1	23.3778	23.0526	23.1158	22.6714	22.7915	22.343	22.8404	23.4923	23.0224	22.5846	22.7307	22.7327	22.4701	22.6298	22.5451	22.5545	22.8152	23.5869	22.9829	22.9316	22.8802	22.1673	22.8519	22.58	22.6342
CLU	26.0914	24.2463	25.9428	24.6209	25.5404	23.5522	25.6237	25.7895	24.6431	25.4831	25.239	25.0691	25.0105	25.902	25.7771	26.6181	26.1174	26.9088	26.417	25.8741	25.7695	25.7441	26.1507	26.6998	26.1174
CLUH	22.1269	22.7816	22.4476	22.5754	22.4349	22.2535	22.6779	22.7307	22.3988	22.5165	NA	22.2184	22.5427	22.343	22.2877	NA	22.4601	22.3045	22.4196	22.4849	22.5189	22.502	22.3592	22.2184	22.1457
CMA1	20.7223	21.9812	21.743	20.1206	23.0207	23.1704	23.1174	NA	22.8839	22.8113	22.265	22.6693	22.5615	21.6231	22.2764	22.8327	22.8708	22.9916	22.6822	22.9619	23.4676	22.2679	20.0156	NA	22.2707
CMAS	18.766	19.7607	19.3182	19.5874	19.492	20.2419	19.9882	20.2066	19.3122	19.5152	18.5676	19.2971	19.3943	20.0559	19.5937	20.1825	18.5146	19.9742	19.7637	19.7444	19.4664	19.2033	20.4576	20.1946	19.7259
CMBL	24.9933	24.0935	23.9043	24.0359	23.8858	24.6649	23.9316	24.0935	23.9316	24.217	23.976	23.5404	24.4041	24.239	24.1871	24.7846	24.6595	24.3307	24.1174	24.5638	24.1642	24.6649	24.4362	24.3975	24.8191
CMC1	NA	21.9459	21.5451	22.1269	22.4601	21.1143	22.3403	20.714	22.5638	21.4015	21.5731	23.1688	21.8727	22.2792	22.4701	22.0426	21.953	20.4576	21.3538	21.7265	21.6757	22.3511	21.5117	22.4996	21.8152
CMC2	23.7389	23.5165	23.7492	23.976	24.141	23.9495	24.1488	23.9225	24.0691	24.4551	23.8858	24.3778	23.7492	24.1795	24.3307	24.1253	23.9316	23.2821	24.1253	24.3101	24.1488	24.7077	23.5869	24.4614	24.2463
CMC4	20.7715	20.4874	20.4874	20.7553	20.0691	20.265	20.3211	NA	20.8727	21.4825	20.5823	NA	20.0821	NA	NA	21.85	21.0886	20.5356	21.0292	21.3045	20.1704	21.6231	19.5221	21.4425	21.3538
CMPK1	24.7895	24.9539	24.9088	25.3066	25.3239	24.5404	25.1984	25.0772	25.0772	25.3844	25.4645	25.4266	25.0772	25.3101	25.3135	25.5165	25.2207	24.867	25.0443	25.5926	25.2058	25.8717	24.9672	25.5754	25.2607
CMYA5	20.7056	21.1642	21.1269	21.7995	20.9951	21.6141	21.3376	21.0426	21.2184	21.2302	21.2302	21.4576	20.7634	21.0156	21.2989	20.9243	21.1206	20.654	20.85	21.3156	20.6096	21.1519	21.654	21.3266	21.4576
CNDP2	24.558	24.654	24.848	24.6649	25.0062	24.8811	24.7846	25.0526	24.9316	24.7945	24.7543	24.7945	24.895	24.9043	24.7796	25.1488	24.9043	24.8764	24.8997	25.2317	25.002	25.3712	24.5105	25.002	24.8576
CNN1	25.9066	25.1946	25.6237	26.038	26.0874	22.2621	24.0772	26.6458	24.6865	24.2463	25.6153	24.7024	24.0275	24.7594	25.6348	27.9869	25.2096	26.0995	23.8858	24.6703	25.4266	24.9803	25.2353	25.6595	25.4298
CNN2	19.6492	20.0156	20.0951	19.8486	20.265	NA	20.3538	21.1704	19.5537	NA	20.7471	19.9882	20.1704	20.3101	20.3101	21.0625	19.9247	20.5915	20.4874	20.5356	20.5545	20.6971	19.5573	19.8429	20.343
CNN3	22.0325	22.5498	22.2036	22.4825	22.7471	20.002	22.3962	22.8152	22.1673	22.4015	22.6865	21.7876	21.6671	22.3403	22.4526	23.3511	22.3988	23.3376	21.8802	22.3101	21.9951	22.2361	22.4144	22.3936	22.9672
CNOT1	18.5753	18.6952	19.0195	18.4641	18.3307	NA	18.0433	19.1931	18.7267	17.9904	17.674	18.5863	18.3832	18.289	17.8584	18.2316	17.9726	19.1953	17.3853	17.6471	18.8858	16.9242	18.9082	18.4129	18.251
CNPY2	21.4425	20.3101	20.9171	21.0088	20.9672	NA	21.2821	21.5213	20.85	21.4526	21.7098	21.5309	20.7553	21.7512	21.0691	21.7756	20.7876	20.7307	21.2361	21.5498	21.1457	21.8152	21.2477	22.5189	21.714
CNPY4	19.9154	18.9128	19.6985	19.3297	20.0951	NA	20.0559	20.2989	19.326	19.8914	20.3962	19.5331	18.8878	20.0292	19.9601	20.953	19.1678	19.8629	18.9456	20.265	NA	20.3101	18.4558	20.7955	20.5638
CNRIP1	18.1666	19.2035	18.806	18.9936	19.3336	NA	18.4337	18.8407	19.1906	NA	19.156	NA	19.3619	19.3668	18.8883	20.0292	19.6607	20.1825	18.4641	18.5584	19.9742	19.1357	19.3894	18.0902	19.3869
COA1	21.2707	20.4476	20.3321	20.5356	20.8576	20.7796	20.4476	20.4273	21.0821	20.4972	19.9097	20.895	20.5451	20.5915	21.0426	20.3962	21.0359	21.3538	20.4067	20.5069	20.7634	21.0559	20.8876	20.6714	20.9098
COA3	24.2821	24.604	24.4105	24.7286	24.5812	23.5869	24.8093	24.3511	24.5754	24.7389	24.6486	25.0813	24.9847	24.5926	24.417	24.2961	24.5869	24.1174	24.3376	24.3975	24.5165	24.5869	24.0935	24.275	24.3101
COA6	23.7695	23.0951	23.3778	23.6649	23.9495	NA	23.7594	23.4551	23.7895	23.5754	23.976	23.6757	23.5638	23.7995	23.7492	23.9225	23.7796	23.0426	23.7492	24.3778	23.3101	24.8811	23.417	24.7077	24.0691
COASY	22.6029	22.7182	22.5754	22.6342	22.4375	NA	22.4425	22.5475	22.8557	22.85	22.5983	22.2332	22.9316	22.4375	22.4651	22.7634	22.5983	21.8307	22.7533	22.8727	22.8802	23.1095	22.5451	22.5731	22.976
COL14A1	22.8269	22.9261	21.4923	21.9061	21.7675	23.002	21.8461	22.6757	22.1581	20.3962	23.2434	21.1015	20.2535	21.9061	20.9388	23.4923	22.0658	24.1488	NA	20.7955	20.4576	20.2066	21.6886	21.2707	22.4324
COL15A1	24.4488	24.918	24.4362	24.8044	24.867	24.9539	24.7182	24.6757	24.7441	24.7594	24.8764	24.5696	24.3578	24.8433	24.6153	24.7024	24.6918	25.4488	24.0275	23.848	24.3645	24.1095	24.8385	24.654	24.1719
COL18A1	24.6595	22.7307	24.1253	23.4551	23.2258	23.141	23.2821	23.9225	22.9637	22.7634	23.4425	22.741	23.2821	23.848	23.4041	25.1757	24.0275	25.1253	23.4676	23.1946	23.7286	22.9079	24.2096	24.1253	23.9043
COL1A1	24.654	25.0567	24.3578	25.5105	24.4362	24.5696	24.6096	25.2961	24.9043	24.7234	25.002	24.7129	23.4676	24.5522	23.48	24.3511	24.1795	26.4831	23.4923	23.8288	23.7389	23.4551	23.8764	24.7846	24.6865
COL1A2	27.1015	26.6865	26.0422	26.7645	26.2571	27.0609	26.5507	26.6458	26.2372	25.5345	27.019	26.6181	25.0443	25.9562	25.3844	26.7645	25.6513	28.7389	25.2961	25.8834	25.7415	25.4234	25.3511	26.1757	26.2535
COL4A1	24.0526	23.0173	23.7895	23.2821	23.3376	24.2535	23.4923	23.848	23.417	23.5869	24.0772	23.0542	23.895	24.3645	23.4298	23.5045	23.9672	24.4041	23.1395	23.0821	23.6431	22.9742	24.0443	24.4298	23.7594
COL4A2	24.9134	24.0854	24.5225	24.6264	24.6096	25.5869	24.7695	24.5926	24.7645	24.9134	24.9406	24.6703	24.8811	25.217	24.6918	24.9495	25.0401	25.1795	24.5345	24.4923	24.6703	24.4041	24.9539	24.7645	25.2499
COL5A3	23.6971	23.3239	23.2214	23.867	24.2821	23.7995	23.7695	23.2258	23.1627	23.7286	24.3844	23.5045	23.2821	23.7594	23.5754	23.7389	23.5045	24.7695	23.4298	23.8764	23.1395	23.632	23.9134	23.8191	23.9406
COL6A1	27.0813	26.038	26.0813	26.17	26.0813	26.17	26.2002	26.2553	26.2499	26.5898	26.3795	26.0854	26.2481	26.5522	26.1507	25.8788	26.4598	27.7453	25.6375	26.4234	26.8385	25.8433	26.5653	26.632	26.7517
COL6A2	27.3494	26.4314	26.5463	26.6595	26.5448	26.7895	26.7517	26.7129	26.6458	27.189	26.9088	26.515	26.604	26.9539	26.6998	26.2944	26.7645	27.965	26.3307	26.9869	27.141	26.391	27.0084	27.019	27.1795
COL6A3	26.6998	25.9562	25.6513	25.48	25.4862	25.9694	26.0401	25.8044	25.9157	26.1681	25.8288	25.4425	25.9825	26.3273	25.6703	25.2679	25.8881	27.6458	25.317	25.5225	26.524	25.0484	26.217	26.0359	25.976
COLGALT1	20.5069	20.6096	20.9882	19.9601	20.5165	19.9459	20.3211	21.7715	19.9742	20.1581	20.3645	19.4711	19.9742	20.0821	20.0426	20.2877	20.1457	20.8802	20.0156	20.002	20.1079	19.8161	20.1704	NA	20.417
COMMD3	19.4293	19.4508	19.8627	19.491	19.6968	19.5188	19.9255	19.9254	18.4577	20.2419	19.8058	19.5246	19.9154	19.7243	19.6219	20.1704	19.0158	19.6327	19.5099	19.7333	19.8584	19.781	19.7271	20.2419	19.3749
COMMD5	19.6302	NA	19.3167	19.3947	19.5688	NA	18.9185	19.5838	19.4061	19.3355	19.6907	19.0626	19.6838	19.7761	19.6688	19.4684	19.9742	19.0489	19.2571	19.8896	19.6152	19.9601	19.4981	19.8265	19.9077
COMMD8	21.1269	20.895	21.3376	NA	21.4118	19.8036	20.9243	21.7553	20.7307	21.391	21.3805	21.0559	21.2764	21.3805	21.2535	20.6971	21.3266	20.9171	21.0951	19.6113	20.9882	20.8191	21.0625	21.9459	20.9388
COMT	23.48	21.5685	23.1222	21.7512	22.3211	22.1206	22.2707	22.8969	22.5451	22.3805	22.5404	22.3805	22.3129	22.0854	22.3403	22.4996	22.5685	23.3101	22.3752	22.8969	22.4196	22.5777	22.1332	22.1332	22.7935
COMTD1	22.4526	22.4092	22.5685	22.48	22.5189	22.0821	22.6453	22.9298	22.4196	22.8651	22.7056	22.44	23.0002	22.7492	22.9795	22.9864	22.002	21.6276	22.6562	22.4349	22.7265	23.141	22.5475	22.823	20.5165
COPA	22.0224	22.5915	22.4947	21.7796	22.3672	22.5983	21.9742	22.7223	22.3484	22.2244	22.1673	21.7389	22.0292	22.0854	21.7634	21.6714	21.8346	22.343	22.0088	22.1332	22.4349	21.4576	22.2184	22.0088	22.1825
COPB1	21.68	21.9171	21.823	21.4972	21.8113	21.5404	21.3211	22.0918	21.8876	21.0756	21.3592	21.5451	21.4118	21.2066	21.2535	21.2066	21.5638	21.9812	21.4425	21.5117	21.6276	21.1825	21.4972	21.2933	21.6886
COPB2	22.2736	22.5285	22.7776	22.0756	22.417	21.7675	22.2006	22.8385	22.4118	21.6006	21.8538	22.6006	22.1143	22.1206	21.7307	22.0493	22.3129	22.5731	22.0821	22.0821	22.3294	21.3101	22.239	22.2066	22.3645
COPG1	20.0156	20.9388	20.5069	19.911	21.0756	NA	20.8191	21.4425	21.1206	20.714	20.6628	19.7845	19.6887	20.654	20.9459	21.1765	21.0088	21.0691	21.2244	20.895	21.1079	20.4273	20.8423	19.102	20.3752
COPG1;COPG2	21.5961	22.1457	22.3645	21.1519	21.9495	NA	21.6006	22.0723	21.68	20.9742	21.5777	22.1612	21.4626	20.6096	20.7634	21.5404	21.5356	22.1704	21.5356	20.8802	21.9637	19.1717	21.1581	21.3962	21.5117
COPS2	21.7756	22.2736	22.3805	22.3672	22.2877	22.1946	22.1488	22.2707	22.2214	22.0592	22.3294	22.1519	22.1047	22.0691	22.2736	22.1976	22.2506	21.8423	22.3017	22.2273	22.2244	22.3266	22.2506	21.9916	22.0625
COPS3	22.4451	22.8932	22.4626	22.6231	22.6253	22.9352	22.3805	22.6736	22.3129	22.4898	22.5823	NA	22.7348	22.5685	22.5333	22.8073	22.2332	21.7955	23.0342	22.5165	22.5708	22.44	22.3672	22.2849	22.8113
COPS4	22.9513	23.3101	23.391	23.3511	23.1871	23.895	23.0493	23.211	23.417	22.9725	23.3239	23.2244	23.2184	23.1441	23.391	23.3239	23.4425	23.3101	23.391	23.4425	23.4551	23.4041	23.4041	22.9566	23.3778
COPS5	20.6186	20.5451	21.3376	20.8269	21.1946	21.3045	20.9672	21.2066	20.9316	20.6186	21.0493	NA	21.2821	21.417	21.3045	21.5823	21.5731	21.0493	20.8876	21.4015	21.3699	21.7471	21.2066	20.8034	21.1079
COPS6	NA	22.3884	22.2679	NA	21.9423	22.3805	22.1704	22.3884	22.2448	21.9637	21.1886	NA	22.2849	22.1238	21.823	22.1976	22.3184	21.8461	22.1426	21.9672	22.2506	22.3017	22.1143	22.2593	21.9707
COPS7A	22.239	22.6298	22.6475	22.9812	22.6096	22.8365	22.3184	22.1765	22.823	22.9043	22.7471	22.7161	22.5117	22.0756	22.9152	22.7471	22.8054	21.4825	22.4947	22.7776	22.8132	22.5846	22.5141	21.9882	22.7471
COPS8	22.8034	23.155	23.3239	23.48	23.2821	23.4676	23.7286	23.5983	23.3511	23.4923	23.7286	23.4298	23.3376	23.5522	23.3511	23.6649	23.3645	22.6736	23.7492	23.2821	23.3376	23.417	23.5869	23.6209	23.3376
COQ10A	23.3778	24.5345	23.8191	24.317	23.6209	22.7695	24.0105	23.2535	24.2607	23.6209	23.4676	24.1946	23.6431	23.9225	23.6865	23.9933	24.0609	23.4551	24.3511	23.9134	24.2021	24.317	23.7492	24.1795	23.7695
COQ10A;COQ10B	19.9882	20.7715	20.343	20.6096	20.4476	19.9601	21.0886	21.1457	20.4775	20.6096	20.1206	21.1457	21.1581	20.8876	NA	21.2419	20.7876	20.5731	21.0426	20.8269	20.7553	21.4015	21.0559	21.8876	20.2184
COQ3	22.8651	23.4923	23.2961	23.2492	23.5404	22.7307	23.5522	22.4247	23.9043	23.632	23.2066	23.867	23.2535	23.0173	23.5045	23.3101	23.7594	23.2199	23.1658	23.3376	23.1627	23.5045	22.9477	22.7594	23.3645
COQ5	24.0526	23.6209	23.6757	24.2317	24.1946	23.895	24.2463	23.4923	23.9672	24.0526	24.3778	24.0854	23.8191	23.7895	24.2317	24.0359	24.391	23.8288	23.6431	23.9225	24.5522	23.976	23.8093	23.895	23.9495
COQ6	23.7695	24.3101	23.9134	24.0359	24.1253	24.1642	24.3101	23.5754	24.417	23.9043	23.9225	24.2821	24.0359	24.1332	24.2535	23.9316	24.3376	24.1095	24.2535	24.2961	24.239	24.4234	23.9406	23.7695	24.2317
COQ7	23.7695	23.6431	23.5638	23.7695	24.002	23.9933	23.9225	23.2021	24.0105	23.9495	23.9847	24.141	23.9043	23.848	24.0105	23.7389	23.848	23.4298	23.9933	24.0772	23.9933	24.2317	23.8764	24.0359	23.9495
COQ8A	25.7338	26.1293	26.0127	26.4008	25.9406	25.2096	26.4218	25.5551	26.5419	26.3545	26.4769	26.4831	26.2445	26.2445	26.0752	26.1469	26.228	26.1253	26.2661	26.5345	26.239	26.4089	25.848	26.1488	26.5389
COQ9	26.1661	25.867	25.9428	26.512	26.2481	26.2661	26.5754	25.8974	26.4583	26.8019	26.3877	27.0296	26.3712	26.5492	26.673	26.5404	26.3118	26.0711	26.632	26.515	26.4551	26.9088	26.1585	26.6595	26.4583
CORO1A	20.5165	20.68	20.3321	19.6938	21.632	19.1217	21.002	21.8034	20.0426	19.3571	20.68	20.1079	19.2232	20.3101	20.5069	NA	20.9243	21.3376	20.6006	20.2989	21.002	18.7705	20.002	19.8677	21.1079
CORO1B	22.0054	22.2707	21.8689	21.9672	22.2764	22.239	21.9316	23.0054	22.0789	22.1238	22.0359	21.4626	22.0658	22.3017	21.8876	22.8633	22.6231	22.9024	22.2155	22.1238	22.2184	21.9882	22.2593	22.265	22.3936
CORO1C	21.8689	22.2273	22.1363	21.7512	21.9951	21.3962	21.5638	22.3457	21.9207	21.2066	21.5545	21.4726	21.2419	20.9742	21.6843	21.7995	22.2155	22.5237	21.5117	21.7553	21.502	20.8802	21.8764	21.3266	22.0951
CORO6	21.2361	21.2477	20.953	21.5869	21.0088	21.417	20.7955	22.1457	21.1269	20.7876	20.7056	21.0426	21.0156	21.1269	20.4676	21.343	20.4476	21.4874	19.9601	21.0951	21.0951	20.9601	21.3321	20.8191	20.8034
COTL1	17.3916	18.2681	18.855	NA	19.1895	NA	18.4887	19.7442	16.2084	NA	18.4937	17.8251	18.2614	19.0247	17.9044	19.0362	18.453	18.3239	18.2371	18.5497	17.7029	18.2225	18.4876	18.5117	18.374
COX20	23.5983	24.3645	24.558	23.6865	23.6209	22.4923	23.7077	23.7182	23.867	23.7077	22.5615	22.8689	23.2317	23.4551	23.4041	23.4298	23.7492	23.5285	23.9406	23.5869	23.5404	22.9566	23.4425	22.5451	23.4298
COX4I1	29.4453	29.6865	29.5808	29.6216	29.4804	29.7405	29.7613	29.4053	29.7096	29.8519	29.3282	29.8489	30.0864	29.7692	29.6561	29.2647	29.362	29.0505	29.5296	29.1164	29.7421	29.461	29.6163	29.524	29.066
COX5A	30.3088	30.4334	30.341	30.8534	30.7613	31.1842	31.0084	30.4032	30.6372	31.3879	30.7453	31.2135	30.8974	31.015	31.0084	30.9746	30.5754	30.0609	30.9259	30.9609	30.6881	31.4032	30.5296	31.3568	30.9539
COX5B	30.2869	30.6198	30.5109	30.8157	30.8385	30.8157	31.0544	30.2535	30.7692	31.2759	30.4919	31.13	30.9609	30.995	30.9117	30.6285	30.6544	30.1361	30.8385	30.8534	30.8901	31.196	30.6458	31.1604	30.7453
COX6A1	23.6209	22.6822	22.6364	22.8423	22.632	23.2096	22.4601	22.7776	22.6342	23.2679	22.5309	22.6822	22.2332	22.4576	23.7995	22.9441	23.2679	23.1079	23.2125	23.1596	23.0443	21.8913	22.0393	23.2361	23.3376
COX6A2	24.6865	23.2821	22.8689	25.3066	25.0359	22.5427	23.6431	25.1604	24.9225	23.7895	24.8858	25.5869	25.945	25.2961	23.2288	24.8811	25.1293	24.4984	25.1332	24.8288	23.4041	25.2058	25.2426	25.1681	22.0756
COX6B1	29.393	29.6128	29.362	29.8035	29.7549	29.3848	29.9677	29.3346	29.7911	30.5754	29.9814	30.1115	29.94	29.9539	30.2759	30.0479	29.7942	29.3346	30.0084	29.9259	29.7244	30.362	29.4053	30.3196	30.0479
COX6C	28.995	29.3889	29.249	29.3578	29.0788	28.9732	29.3044	28.8173	29.4842	29.4823	28.9732	29.4804	29.4804	29.5128	29.5808	29.0788	29.3239	28.6998	29.0164	28.7771	29.3704	28.9567	29.1015	28.9539	28.7739
COX7A1	27.2891	27.611	27.7129	27.8858	27.4785	26.0359	27.509	27.1984	27.9088	27.6527	27.4473	27.8916	27.9814	27.2262	27.632	26.9539	27.5682	26.9428	27.4473	26.9316	27.7195	27.3239	27.4862	27.1214	27.1015
COX7A2	27.611	27.6181	27.5014	26.8858	26.9977	26.9203	27.189	26.8504	27.391	27.7771	26.604	27.3745	27.611	27.6931	27.2625	27.3066	27.5315	27.4707	27.189	26.7517	27.3324	27.1015	27.0609	27.0401	26.8142
COX7A2L	22.8442	23.867	23.1749	23.1095	22.9933	22.4375	23.1825	22.8073	22.9707	23.1765	21.8876	22.6779	23.1174	23.1127	22.8404	23.1363	23.0139	23.3101	23.2125	22.4676	23.1285	22.9406	23.0443	23.2535	22.4676
COX7B	24.6264	24.6703	24.824	24.7389	24.2244	NA	24.5869	24.3975	24.9406	24.1946	24.2096	NA	24.6209	24.3031	24.3307	NA	24.5345	24.3307	24.2463	23.5869	24.2821	24.2679	24.275	24.5045	23.8288
COX7C	28.8415	29.0914	29.3787	29.4314	29.5128	28.9732	29.3992	28.9231	29.2422	29.3662	29.2147	29.4571	29.766	29.2512	29.3869	29.066	29.4113	28.6251	28.8173	29.1532	29.3324	29.4785	29.0296	29.17	28.9814
COX8A	26.2021	26.48	22.8093	26.2426	25.7338	26.4346	26.9869	25.9672	26.6865	19.1022	25.6944	NA	27.0296	25.8264	27.1015	26.7129	27.019	26.965	26.6458	25.895	27.1214	26.0588	26.7771	26.2926	25.7871
CP	25.9338	24.275	24.2891	24.2679	24.3578	23.632	25.141	26.0169	23.867	24.7441	24.5345	23.8093	24.895	25.1135	23.9672	26.2114	25.7871	26.2891	25.9111	25.4202	25.1908	25.0148	25.0935	25.1488	25.5812
CPA3	22.3565	23.2821	22.1612	21.7223	24.417	24.5754	24.48	NA	23.8764	24.2607	23.5045	23.7594	24.3444	23.4551	23.976	24.4551	24.2679	24.1488	24.019	24.7995	24.867	23.9847	22.6186	21.2184	23.6096
CPNE1	22.0426	22.1734	22.0292	22.0756	22.2066	20.4676	22.2006	22.3725	22.1047	18.8056	21.7715	21.8113	21.7955	22.019	21.6409	22.2448	22.2244	22.2302	21.7915	22.0156	NA	22.0258	22.019	NA	22.239
CPNE2;CPNE3;CPNE5;CPNE8	23.0325	23.8764	24.1488	23.6757	23.654	23.9847	23.654	23.7286	24.5045	23.8385	23.48	24.0935	23.5165	23.867	23.5285	23.0983	23.5638	23.0983	23.976	21.6276	23.632	23.867	23.7286	23.3645	23.7286
CPNE3	23.9316	24.2961	24.2961	24.0359	23.895	24.1332	23.9495	23.976	24.5045	24.0359	23.7077	24.1642	23.7594	23.9584	23.9316	23.7695	24.217	23.6209	23.9495	23.5983	23.8858	24.0854	24.0359	23.4425	24.0443
CPOX	22.1174	21.9637	21.895	22.0559	22.0054	22.2905	21.6051	22.1395	21.9882	21.953	21.654	21.6497	21.632	22.4451	22.2273	21.9777	22.2506	21.6186	21.6971	22.3962	22.3045	21.6628	22.1111	21.9243	22.6119
CPQ	22.2419	21.3752	21.1642	21.714	21.8689	22.3857	21.4118	21.8461	19.0503	21.9207	21.8538	NA	22.0789	22.3403	21.7915	22.9261	22.9116	22.2736	22.0325	22.1143	22.6779	22.9847	21.9024	21.7836	22.4825
CPT1B	25.7389	26.3066	25.9495	25.976	25.9203	25.5926	25.8788	25.6431	26.2499	26.0813	26.0526	26.0443	26.3376	25.918	25.848	25.7024	25.5285	25.7103	26.2335	25.9825	26.1035	25.8142	26.3877	26.1814	25.9517
CPT2	24.417	24.4984	24.0443	24.2317	24.4676	24.019	23.9933	23.867	24.4105	24.5869	24.3778	24.275	24.9716	24.3239	24.3844	24.3844	24.7129	24.1332	24.4984	24.5754	24.4738	24.7024	24.141	23.6649	24.391
CPVL	22.821	22.7451	23.239	22.2792	22.4015	22.0459	22.3211	23.48	22.8783	22.6342	21.654	22.6886	22.5069	23.3376	22.4324	22.3376	23.0258	22.2036	22.5189	22.3857	23.2535	22.6431	22.7369	22.48	22.5117
CRAT	25.2679	25.4738	25.5075	25.6676	25.3444	25.4041	25.2891	25.0443	25.8552	25.3811	25.433	25.8288	25.3273	25.4862	25.2785	25.2679	25.5433	25.2714	25.7155	25.2785	25.7208	25.654	25.2426	25.5696	25.6264
CRELD1	22.9207	21.9352	22.5522	22.6253	22.1426	23.1079	22.68	22.9548	21.6186	22.7915	22.5777	22.3619	22.1395	22.5846	22.0258	22.1457	22.5983	21.9916	22.4015	22.1765	22.2621	22.5165	22.0359	22.58	22.1426
CRIP1	24.8764	25.2821	24.5754	25.2891	25.1527	NA	25.2426	25.1604	25.1908	24.9271	25.5374	NA	24.4298	25.3477	24.7796	27.2803	25.9694	26.2244	25.0567	25.7466	24.4862	25.3844	25.4266	25.7077	25.0526
CRIP2	27.6798	27.391	27.341	27.5463	27.6389	22.6029	27.509	27.4938	27.5463	27.5165	27.9372	27.8741	27.4473	27.5463	27.524	27.5969	27.9088	27.5536	27.2891	27.7645	27.4154	27.8564	27.391	27.391	27.965
CRK	21.6096	21.9985	22.1946	21.8461	22.2679	22.8152	21.7955	22.1332	21.9423	22.391	21.7594	21.632	21.9171	21.9951	22.3017	22.2933	22.1111	21.9916	22.1395	22.391	22.3403	22.1581	22.1395	21.8651	22.5069
CRKL	23.4551	23.5404	23.417	23.6757	23.5165	23.7995	23.7796	23.7077	23.5285	23.867	23.7492	23.7695	23.4425	23.6757	23.8093	23.6865	23.8191	23.3645	23.6971	23.9134	23.6209	23.8288	23.6971	23.7995	23.8191
CRMP1;DPYSL2;DPYSL3	23.2214	22.9742	22.969	23.0592	22.9566	22.6518	23.178	22.937	23.0376	22.8093	23.0772	22.6518	23.1426	23.2961	22.8727	23.2492	23.2332	23.5983	23.1127	23.3645	22.9672	23.2448	23.0105	23.0409	23.3645
CRP	22.7077	22.6342	22.2764	21.391	22.4551	20.9024	22.2273	24.7389	22.5961	NA	23.5045	NA	NA	23.0576	21.8876	23.6096	22.8014	NA	23.6757	23.2361	21.4775	NA	22.5285	23.3101	23.7796
CRYAB	30.8755	30.5933	31.325	30.8829	31.2535	31.0673	30.8234	31.4871	30.5109	30.94	31.0737	30.7927	30.94	30.933	31.099	30.8385	30.5664	30.4727	30.8608	31.1052	31.0283	31.196	30.7692	30.94	30.7373
CRYL1	21.5309	21.5498	21.4425	21.7995	21.7756	21.7715	21.7389	21.2821	21.7634	21.654	22.1015	21.3538	21.7594	21.4874	21.5869	22.2066	22.2736	22.2419	22.1976	22.0054	21.7876	22.2006	21.8152	21.9352	22.2679
CRYM	27.9539	27.5682	26.6595	26.9203	27.2714	26.533	27.1214	26.9977	27.8741	27.2891	26.5255	27.189	27.3324	27.6663	27.2979	28.0349	28.1065	27.4473	27.4073	28.0137	27.4394	27.9203	27.4154	28.1937	28.066
CRYZ	25.7645	25.4008	25.1371	24.6264	24.9933	25.5869	25.317	25.2058	25.3307	25.4202	25.4266	25.2353	25.417	25.3778	25.1449	25.4041	25.4425	25.2785	25.7466	25.7024	25.6703	25.7492	25.3477	25.5075	25.558
CS	29.7357	30.0349	29.8829	30.1361	29.9117	30.0737	29.8324	29.6931	30.0864	29.7549	29.6865	30.1239	30.2308	29.9117	30.1361	30.1483	29.995	29.9117	29.7942	30.2422	30.1483	30.3196	29.7911	29.9117	30.099
CSDC2	21.6276	21.9388	22.5069	21.8764	22.9423	NA	22.4551	23.391	21.4972	22.2214	22.5237	22.1301	22.3725	22.3857	21.8576	22.5754	21.5356	21.2302	22.0592	23.0805	22.2764	23.5638	22.6231	23.8288	22.3511
CSDE1	20.5545	20.6186	20.4375	20.6714	20.9601	21.0821	20.654	21.3321	20.6628	20.1581	20.3101	20.2419	20.6886	20.68	20.4775	20.0821	20.654	20.4676	20.3962	20.8576	21.0088	20.8113	20.7223	20.0426	20.7553
CSE1L	22.8073	23.1627	23.1749	22.9116	22.9637	23.5285	22.8746	23.239	23.2332	22.5754	22.8764	22.7471	22.9152	22.8054	22.8595	23.0122	23.2821	23.2244	22.9152	23.3511	23.1856	23.0292	23.0821	22.8858	23.391
CSK	20.5638	21.1269	20.5731	20.343	20.4476	20.8576	20.8576	21.0156	21.1143	20.7553	NA	20.6276	20.6971	NA	20.2989	21.5498	20.714	20.7307	21.1825	21.0426	20.3645	20.7553	21.2361	20.4067	21.1269
CSNK1A1	21.6628	21.002	20.9459	20.8727	20.7389	NA	19.342	21.0559	20.8191	20.4972	20.5823	20.6096	20.3321	20.5165	20.9459	20.7796	20.5069	21.1581	20.0559	20.7471	20.1946	20.2066	20.9459	20.4676	20.7634
CSNK2A1	22.2419	22.2792	22.3184	21.9742	22.2593	21.823	21.8307	22.2155	21.8651	21.68	21.7955	21.6971	21.8727	22.2273	22.2155	21.8191	22.0054	22.1457	21.9388	21.7307	22.3348	21.654	21.9024	22.0625	22.0592
CSNK2B	21.7553	21.7307	21.928	21.4425	21.8269	NA	21.2006	21.8727	20.6628	NA	21.654	21.7223	20.953	20.7634	21.5213	20.9388	21.7756	22.0493	21.743	21.7796	21.2535	21.895	22.1079	NA	21.0951
CSRP1	23.0156	23.2535	22.9495	23.867	23.0902	NA	22.4775	23.7895	23.0376	22.7244	23.5638	22.5261	22.5356	23.0592	22.8595	25.3342	23.9672	25.0062	22.6992	23.1301	22.5141	22.7119	23.2184	23.976	23.9495
CSRP3	29.2979	28.4314	28.8593	28.2891	28.6216	27.2445	27.8081	29.1435	28.4551	28.2399	28.1795	27.9316	28.0965	28.4234	28.8741	28.3023	28.8711	28.391	27.8504	29.0609	28.8415	28.2935	28.5165	28.9344	28.6898
CSTB	25.6649	25.3578	25.6458	25.5225	25.6595	25.0894	25.3239	25.4266	25.8264	25.6944	25.9383	25.5374	25.9134	25.9716	25.705	26.217	26.0105	25.8974	25.4041	25.867	25.895	26.2714	25.6649	26.1391	25.8741
CTBP1	21.0625	21.1886	20.265	21.3645	21.9061	NA	21.3484	21.0756	21.7013	18.6072	21.3805	21.1642	21.4626	21.7553	20.7553	21.6843	21.3045	21.823	20.9171	21.9459	21.2764	21.8576	21.4526	20.8802	21.7955
CTBP1;CTBP2	20.9171	21.1946	20.9388	20.6628	21.0493	NA	20.895	20.9316	21.0691	20.8346	21.1015	20.9882	20.9882	20.6276	21.1332	20.0691	21.0156	21.5261	20.5356	21.0088	20.5545	21.0493	20.7955	21.0559	21.0821
CTNNA1	24.5638	23.9933	24.2021	23.8288	24.0443	23.7492	24.141	23.8858	24.0935	24.558	23.7182	23.8385	23.7995	24.1719	24.0275	23.6757	24.002	23.4676	24.0609	23.895	24.0526	23.9406	24.4041	23.9847	24.3778
CTNNA1;CTNNA2	24.9716	24.4362	24.4738	24.217	24.5105	24.48	24.6264	24.3239	24.4234	24.824	24.1488	24.3511	24.1565	24.4041	24.3578	24.0609	24.1642	24.1174	24.275	24.0443	24.2535	24.2244	24.6918	24.1332	24.8433
CTNNA1;CTNNA3	22.6628	22.3156	22.4015	22.155	22.5754	22.2184	22.6231	22.4726	22.2302	22.6843	21.1079	22.3511	22.2535	22.5869	22.2302	21.4775	22.4701	22.3457	21.8876	22.2849	22.3778	22.3884	23.0037	22.3156	22.8093
CTNNA3	24.3307	24.4984	24.1795	24.2244	24.0359	25.3778	24.019	23.8764	24.3645	23.9847	24.1719	23.9134	24.7645	24.0443	24.141	23.7286	24.0105	24.2317	24.0772	23.6431	24.3511	23.6865	24.9406	24.2821	24.1719
CTNNB1	26.0955	25.3545	25.5014	25.1757	25.1757	24.9628	25.3239	25.5638	25.3239	25.3975	25.0062	24.8044	25.4984	25.6125	25.0233	24.9847	25.1604	25.1253	25.0609	24.9716	25.4645	24.8858	25.8504	25.3943	25.5255
CTNNB1;JUP	24.8576	24.4551	23.9584	24.4362	24.3444	24.3975	24.6264	24.6865	24.1719	24.6096	24.5345	24.1871	24.7441	24.632	24.4738	24.1719	24.391	24.2535	24.4105	24.5404	24.5983	24.4362	25.0854	24.7543	24.4862
CTNND1	21.6409	22.4349	22.1734	22.1704	22.1332	19.4974	22.0951	22.2792	22.2006	22.0756	22.2066	22.2477	21.928	21.8113	22.0393	21.5869	21.9777	22.1332	21.7634	21.8576	21.8152	21.5165	22.0854	21.7223	22.155
CTNND2;PKP4	19.1442	19.9459	19.533	19.4983	19.2562	NA	19.5788	19.3837	19.5735	19.6033	18.7978	NA	18.9136	19.9085	19.793	19.1483	19.2762	NA	18.7995	19.133	19.3909	18.4726	20.2419	19.1152	19.402
CTSA	19.1948	19.1833	19.8984	19.2982	19.3647	19.4835	19.3275	20.3962	19.2655	18.7609	19.0763	18.9263	19.9157	20.3752	17.6544	19.3092	20.0292	19.4141	18.9805	19.5317	19.785	19.9882	19.4375	19.9194	19.7821
CTSB	26.8019	25.3844	26.6458	25.5045	25.9111	25.772	26.1488	26.6458	26.0443	26.7517	26.4785	26.3545	26.5696	27.5463	26.7129	26.7771	27.2535	26.5419	26.8142	26.673	26.8974	27.0084	26.8858	27.5898	27.2077
CTSD	28.3066	27.4862	27.5609	27.4473	27.3494	27.7129	27.604	27.5389	27.8385	28.2847	27.8741	27.8799	28.9428	28.4707	28.4154	28.6865	28.8564	28.4668	28.463	28.6663	28.9231	29.3704	28.8203	28.6998	28.9677
CTSG	22.0951	21.9388	20.0691	21.343	22.4576	17.6162	23.4923	21.1519	22.1015	22.2821	22.4923	21.9916	22.4118	23.214	22.8423	22.9513	22.882	22.9298	22.4775	22.3211	23.3778	22.1079	21.1395	21.7056	23.1363
CTSL	22.6006	22.0224	21.85	22.6843	22.3484	22.6606	22.6431	22.4067	22.2821	23.1206	22.7035	22.2905	22.4825	22.953	22.3348	22.6886	23.0443	22.3073	22.7816	23.0674	22.8913	23.1946	22.239	23.5522	23.2821
CTSZ	24.1946	22.1581	23.5522	23.417	23.8288	23.7077	23.895	23.4923	23.5404	24.6096	23.848	24.2244	25.1908	24.6431	24.989	25.2353	24.9406	24.1332	25.3612	24.3307	24.4041	25.0567	24.8576	25.5374	25.4394
CTTN	24.3511	23.8764	24.0691	24.2096	24.2463	23.9043	24.1871	24.6757	23.9225	24.3645	24.7129	24.2244	23.976	24.867	24.417	24.7441	24.1946	24.5522	23.9672	24.7024	24.0359	25.2353	23.9043	25.2058	24.6971
CUL1	20.5261	21.0156	20.8191	NA	20.4972	NA	20.1581	20.6276	21.2989	NA	20.3321	20.8113	20.0156	20.6364	21.4221	19.7803	21.1269	20.8346	20.9459	NA	20.3645	NA	20.8269	21.0359	NA
CUL2	21.4067	21.5165	21.343	21.1395	21.1886	NA	21.2302	21.7056	21.5309	21.3266	20.8576	20.9951	21.2006	21.2764	21.0426	21.5592	21.4375	21.5309	21.5777	21.4726	21.5823	21.0625	21.1886	21.1143	21.3321
CUL3	21.4273	21.1519	21.3645	20.9812	20.9742	NA	20.953	21.714	21.1332	NA	20.8346	20.4067	20.8651	20.9171	20.8876	21.2006	20.8802	21.0426	21.2244	21.2184	20.9742	20.8423	21.1581	20.3101	21.0156
CUL4A	20.85	20.5638	20.2066	20.5165	20.1206	NA	20.2184	20.2535	20.6186	19.8628	20.5545	20.265	20.6006	19.9316	20.2302	20.5069	19.7777	20.4067	20.417	20.2419	20.1206	19.3523	20.265	19.5843	20.4775
CUL5	21.2535	21.4118	21.0426	21.391	20.9601	21.1886	21.2707	21.3699	21.3376	21.1946	20.953	20.8576	21.2593	21.2477	21.1519	21.4221	21.3101	21.2302	21.5356	21.3101	21.5869	20.6186	21.4775	20.6886	21.1332
CUTA	25.1015	25.5754	24.9584	25.1757	25.772	26.1174	25.9473	25.5225	25.7995	25.8528	26.0041	26.3239	25.7129	25.9606	25.3477	26.3222	25.9088	25.772	25.8409	25.705	25.7796	26.9539	25.6944	26.8504	25.989
CXADR	21.8191	21.2707	20.6886	21.8191	21.895	22.4273	21.6929	21.8614	21.5069	21.8727	22.2006	21.0559	21.4425	22.4751	21.6141	21.3752	21.5731	20.2989	21.5309	21.7223	21.5117	21.8727	21.2764	22.1238	22.2125
CYB5A	25.2058	24.9933	24.8433	25.5463	25.1253	26.1871	25.7695	24.7492	25.6292	25.8741	25.7771	25.7024	25.0813	25.8694	26.0547	25.7208	25.48	24.9225	25.5522	25.8288	25.1757	25.8433	25.9517	25.9316	25.5374
CYB5B	22.3592	21.7876	21.8269	22.1946	22.3565	22.6779	22.4526	22.0756	22.3778	22.7756	22.7796	22.6907	22.4298	22.5731	22.5662	22.68	22.4041	22.1612	22.3988	22.8269	21.5498	22.8404	22.1765	23.48	22.8538
CYB5R1	26.8142	26.0464	26.3031	25.8717	26.0317	26.604	25.9134	26.2096	26.1946	26.1371	25.9495	25.6703	26.189	26.4362	26.0484	26.2535	26.2891	26.3307	26.1075	26.452	26.4754	26.604	26.3679	26.1833	26.1946
CYB5R3	26.329	25.9271	25.8997	25.8019	25.4457	26.4122	25.4892	25.772	25.7492	25.5315	25.726	25.48	25.8457	26.1253	25.5898	25.9066	25.7441	26.3729	25.726	25.6348	26.0914	25.7568	25.6348	25.705	25.8019
CYC1	27.4073	27.5898	27.3662	27.9705	27.5389	28.0349	27.9595	27.5682	27.4862	27.8019	27.6865	27.8445	27.8445	27.1507	27.7645	27.3324	27.2535	26.8264	27.7645	27.5609	27.6527	27.611	27.5754	27.5536	27.2979
CYCS	29.4294	28.9203	29.0609	29.1771	29.0217	29.7692	29.2007	29.0531	29.1604	29.2262	29.0505	29.2467	29.1676	29.2007	29.2825	29.4053	29.2147	29.1239	29.1507	29.6389	29.2399	29.6831	28.995	29.3388	29.3023
CYFIP1	21.714	21.6584	21.7098	21.343	21.6051	20.9024	21.2989	22.2792	21.8651	21.5961	21.343	21.0951	21.3752	21.7056	21.343	21.7675	21.6628	21.9171	21.5213	21.502	21.7182	21.1015	21.7796	21.1015	22.0325
CYGB	20.2764	20.9316	20.1946	20.9459	20.4273	18.7699	20.0951	20.7634	20.5638	19.9459	20.8346	20.6364	20.5823	21.0821	19.8379	20.6886	21.2066	21.6453	19.6108	19.9882	20.953	20.6096	20.8576	19.6369	21.2419
CYP2U1	27.5463	26.9428	27.9977	27.1015	27.2077	NA	27.141	28.4032	26.673	27.2891	27.4551	NA	26.9539	26.6998	27.217	NA	26.7645	NA	27.0711	26.7517	27.1984	26.4024	26.8019	26.4425	NA
CYRIB	21.6497	21.68	21.654	21.4626	21.8346	23.1143	21.2933	22.0592	20.9672	21.3321	21.4425	21.3857	21.5498	21.7715	21.4375	21.7955	21.6671	21.4775	21.8191	22.2332	21.5592	22.1206	21.4425	20.9742	21.5309
CZIB	23.8385	23.654	23.9225	24.5812	24.4234	24.654	24.002	23.9672	24.1488	23.7796	24.6703	24.4105	24.0275	24.0526	24.0935	24.6865	24.3975	24.1174	24.0526	24.1946	24.1871	25.0233	24.2244	24.918	24.5045
D2HGDH	21.7471	22.4751	22.6231	21.9985	22.4501	22.4775	21.4324	21.8269	22.7265	22.4874	22.8191	22.2764	22.6562	21.7796	21.2184	21.9098	22.7975	22.019	22.7816	21.823	NA	22.6253	21.714	22.3211	21.7553
DAD1	22.8727	22.6074	22.8307	22.4701	22.5165	21.4273	22.2989	23.0493	22.4898	22.6209	22.6518	22.4298	22.0258	22.2905	22.5285	22.1976	21.8727	22.8876	22.4144	22.3348	22.3403	22.1363	22.3936	21.823	22.4324
DAG1	25.8142	25.1984	25.0935	25.417	25.6012	26.0212	25.4073	25.3204	25.3135	26.038	25.8788	25.6757	25.391	25.7517	25.7594	25.8576	25.5955	25.0317	25.6209	25.8623	25.3612	26.2714	25.6375	26.5754	26.3049
DAP3	22.0122	22.2707	22.1395	21.9882	22.0983	21.4576	22.0122	21.2821	22.5568	21.3156	21.1519	22.3184	22.5165	21.9423	21.7675	21.6714	21.5915	21.9423	22.1704	21.4576	22.2707	22.0559	22.1301	21.7876	20.3211
DARS1	22.3457	22.6606	22.7995	22.4451	22.7451	22.4144	22.5356	22.9601	22.3376	22.3619	22.3645	22.1206	22.5427	22.7876	22.2564	21.8152	22.5404	22.6992	22.4972	22.4501	22.5961	22.1642	22.3017	22.3672	22.3619
DARS2	23.4298	23.3239	22.5846	23.0443	22.9388	22.8689	22.6475	22.5165	23.0951	22.9637	22.343	22.6865	23.119	23.1316	23.0207	22.7553	23.0258	23.2214	23.0002	21.714	22.4551	22.8727	23.0772	23.155	23.1269
DBI	27.8799	27.7064	27.0711	27.9203	27.7389	28.5389	28.7325	27.7389	27.7064	28.3951	28.3536	27.8741	28.2262	28.4032	28.249	28.8415	27.8504	27.6527	28.4274	28.4032	27.8974	28.9287	27.9146	29.114	28.3745
DBN1	19.7144	20.5356	20.1457	20.2989	21.2933	20.3321	20.9951	20.9316	20.9024	20.9742	19.9459	20.2535	20.265	20.6006	20.9316	21.2184	21.265	21.714	20.3538	20.3962	20.1946	20.3321	20.3211	21.3805	20.417
DBNL	21.2006	21.2066	22.0088	21.5356	22.1111	20.9098	21.6141	22.6453	20.6186	21.7348	22.3184	21.4425	21.265	21.928	21.4526	22.3725	21.4775	21.8802	21.7223	22.0983	21.7675	21.9243	21.4118	22.3266	22.0789
DBT	25.3031	25.5551	25.1908	25.2679	25.3778	25.4073	25.4953	25.0062	25.3943	25.5754	24.9134	25.4583	25.4551	25.3307	25.3844	24.945	25.4105	24.9088	25.4008	25.1332	25.3778	25.275	25.3477	25.2021	25.1719
DCAF6	19.1101	16.704	18.6444	18.7714	NA	18.7851	19.2098	19.8562	18.29	18.8689	18.4037	NA	19.207	18.8927	NA	18.8675	17.9066	18.422	19.131	18.9238	18.7107	18.892	19.0838	NA	18.3569
DCD	NA	23.3645	25.1015	23.391	23.48	NA	23.2821	22.928	23.0459	NA	24.6811	23.417	23.5404	23.4551	23.1991	24.019	24.7846	22.6051	23.7389	23.7895	22.2707	22.6231	22.9812	23.2434	23.3511
DCLK1	18.0596	20.3538	19.4879	NA	19.6166	19.6944	19.9459	19.5292	19.1984	19.3296	19.8091	19.4117	18.9644	NA	18.8897	19.6898	19.4369	18.8012	18.9159	18.7538	17.11	18.5519	19.4166	18.9641	19.5265
DCN	29.1189	28.1115	27.8916	28.5203	27.9372	28.9539	29.1115	27.5969	27.8385	28.003	29.6881	28.189	27.5014	28.1984	27.1507	28.6527	28.3066	30.463	27.4473	27.9539	27.965	27.6865	27.0609	28.0965	27.4785
DCPS	20.6364	21.0224	20.3211	20.9243	21.1015	20.9243	20.7955	20.714	20.8423	20.6096	20.7553	20.7389	20.6628	20.7715	21.0559	21.3645	21.0625	21.0691	20.8034	20.9388	20.7634	20.9812	21.4825	20.9459	21.1519
DCTN1	23.0309	23.0241	23.2214	22.9024	22.9352	23.2302	22.8557	23.2679	22.9601	22.8461	22.85	22.5069	22.8519	22.8969	22.8288	22.5141	22.9495	22.7203	23.0037	22.6164	22.8689	22.5093	23.0426	22.6164	22.8895
DCTN2	25.5165	25.1833	25.341	25.5045	25.4202	24.6595	25.5225	25.5983	25.2317	25.8069	26.0275	25.5638	25.1719	25.6181	25.705	25.6209	25.4738	25.0935	25.632	25.5638	25.3811	25.705	25.3342	26.002	25.5898
DCTN3	22.3565	23.2679	22.9601	22.5592	22.9742	23.0756	22.6971	22.7796	23.0224	NA	22.9548	NA	22.8014	22.5731	22.6364	22.8423	23.0592	23.178	22.7492	22.3266	22.9243	22.8839	22.343	22.1976	22.3017
DCTN4	20.8576	20.1457	21.0359	18.7891	19.9459	19.6071	20.6364	21.1015	20.3857	NA	20.6628	20.85	20.9098	20.6886	20.5069	20.0691	20.7056	20.1581	20.7389	19.6394	20.9951	20.0951	20.8113	20.5823	20.3321
DCTPP1	NA	22.1795	22.2506	23.2419	23.1658	23.4041	23.1991	22.0625	22.6671	21.2593	22.7995	23.391	22.976	22.9316	23.4298	23.1031	22.4221	21.3857	23.1063	23.0224	22.6497	23.848	22.8895	23.391	23.0789
DCXR	24.4105	24.3031	23.9043	24.3307	24.1719	23.2679	24.2607	24.0105	24.4362	24.3307	23.1734	24.0609	24.5404	24.5696	24.3307	24.5463	24.7995	24.1015	24.4862	24.654	24.6865	24.654	24.4923	24.7338	24.604
DDAH1	23.6431	22.5213	21.2066	22.7512	22.0789	22.6342	21.7553	23.0393	21.928	21.6886	22.2989	21.6714	22.4651	22.2736	22.8132	23.1704	22.3645	23.6971	22.0292	22.9548	22.7369	23.0658	22.4298	23.5983	22.9933
DDAH1;DDAH2	24.7895	24.019	23.8093	24.0854	24.0772	24.4551	24.317	24.391	23.9672	24.1253	24.604	23.7796	23.9584	24.1488	24.2961	24.6757	24.2679	24.976	24.1719	24.3712	24.1253	24.5165	24.3975	24.9406	24.5638
DDAH2	24.4551	23.8764	23.6096	23.7492	23.9043	24.2607	24.1332	24.0609	23.632	24.2463	24.5696	23.6649	23.5983	23.895	24.0275	24.3578	24.1946	24.7182	23.9495	24.2679	23.6209	24.0691	24.0691	24.3578	24.2244
DDB1	22.3962	22.2361	22.0691	22.1519	22.0789	22.4923	22.2125	22.7574	22.3699	21.7955	21.9024	21.9707	22.2066	22.1301	22.0292	22.2448	22.1174	22.3101	22.0493	22.3211	22.1825	22.3645	22.1734	22.2564	22.265
DDOST	24.1795	24.141	24.0772	23.9225	23.9495	23.654	23.8191	24.4614	24.0359	23.9495	24.1095	23.8191	23.895	23.7389	23.848	23.4676	23.6649	24.0772	23.6209	23.6757	23.8576	23.7695	23.8288	23.5754	23.976
DDRGK1	22.0886	21.8764	21.8576	22.0592	22.2125	20.7796	22.2477	22.2273	21.6409	22.4501	22.3725	21.9672	21.9882	22.3565	22.2506	22.0886	21.7553	22.0723	22.2989	22.3645	21.895	22.5568	22.1206	22.7634	22.5731
DDT	26.7771	26.6865	26.6458	27.1984	26.9869	27.6181	27.3494	27.0914	26.632	26.7645	26.965	26.9428	27.4314	27.3578	27.2535	27.5609	26.673	26.4754	26.9203	26.4378	26.9869	27.9869	26.2625	27.6181	26.4908
DDX1	23.7796	23.895	23.7895	23.6209	23.5869	23.6649	23.4676	23.7077	23.8385	23.6096	23.5869	23.4551	23.5754	23.4041	23.4923	23.4676	23.7796	23.7895	23.417	23.7492	23.6096	23.4551	23.6209	23.3239	23.7796
DDX17	21.5961	22.5309	22.538	22.5045	22.3988	21.7553	22.5915	22.5869	22.4221	22.3017	22.6231	22.3699	21.9495	22.3321	22.5568	22.1395	22.5045	22.4874	22.1856	22.3725	22.2036	22.0224	23.0002	22.0918	22.4825
DDX17;DDX5	23.0292	23.9584	23.4551	23.6649	23.9406	22.714	23.867	23.7389	23.7695	23.8288	23.7492	23.6096	22.9619	23.8385	24.1095	23.6431	23.8858	24.1015	23.5638	23.6865	23.7182	23.5045	23.7492	23.3778	23.7796
DDX19A;DDX19B	20.7796	20.9601	21.0292	20.8423	21.0156	NA	20.1206	21.0886	21.3592	20.5915	20.6453	19.2969	19.7127	20.5451	20.8269	20.9388	NA	21.1332	20.8876	20.7715	20.8034	NA	20.5545	21.8876	20.9672
DDX39B	23.1916	23.1886	22.7098	22.7796	22.9352	22.3348	22.632	23.3376	23.0376	22.4092	22.848	22.4273	22.4067	22.3565	22.7451	22.7077	23.0592	23.5045	22.5777	22.4375	22.8423	21.2877	23.1238	22.2506	22.8191
DDX3X	21.5869	22.0426	22.0258	21.5592	21.7796	22.1642	21.6141	21.7553	22.3045	20.9243	21.7182	21.9882	22.1332	21.6453	22.5045	21.7512	22.5093	21.7471	21.5261	21.9637	22.1976	21.5823	22.2006	21.9423	22.417
DDX3X;DDX3Y	22.9388	23.2679	23.1856	23.0002	23.417	22.7182	22.7307	23.1143	23.6096	22.7451	22.9098	23.0999	23.1253	23.0105	23.391	22.7776	23.2419	22.9566	22.5754	23.1127	23.2229	22.7735	23.2961	22.5938	23.2961
DDX5	21.6714	22.4092	21.1946	22.4576	22.4349	21.8073	21.3805	22.2593	22.6971	21.343	21.7013	22.3101	22.1079	21.8651	22.7836	21.8689	22.2792	22.3592	21.3045	21.7836	22.3073	21.4576	22.1581	21.68	22.0951
DDX6	22.2849	21.9637	22.1301	21.7471	21.85	20.6276	21.5498	21.7594	22.0122	21.7836	21.7348	21.5213	21.6584	21.5213	21.2006	21.5498	21.7634	NA	21.9812	21.9777	21.9985	21.4972	21.928	21.5117	21.8269
DECR1	28.9923	29.362	29.1065	29.3282	29.326	29.6475	29.3951	29.0164	29.3001	29.2957	28.9896	29.3557	29.4938	29.1628	29.1065	29.0788	29.3992	28.5463	29.5555	29.3992	29.4174	29.5296	29.1866	29.2193	29.2216
DEK	21.417	21.8191	21.2764	22.0526	22.1269	NA	21.9707	21.7389	22.1111	22.1765	22.1704	21.928	21.0156	21.4425	22.1426	21.5915	21.4576	21.7389	21.8839	22.002	20.9672	21.5731	22.1642	21.6843	21.9916
DENR	23.5404	22.9672	23.2155	23.5045	23.5869	23.3511	23.3511	23.5165	23.5045	24.019	23.6209	23.4676	23.0821	23.4425	23.7492	23.632	23.6865	22.8054	23.7594	23.9406	22.6497	23.6649	23.4041	23.8576	23.4676
DES	31.4234	30.5844	31.9045	30.8829	30.94	31.1783	30.9814	31.9081	30.6544	31.0084	31.393	30.7849	30.5573	30.8682	31.0479	30.2869	30.6022	31.2703	30.8081	31.0927	31.1901	30.7613	30.8081	31.08	30.9045
DES;INA;NEFH;NEFL;NEFM;VIM	30.4234	29.7453	30.9117	30.0864	30.2647	30.2535	30.1842	31.0217	29.8564	30.1842	30.6022	29.9539	29.8081	30.2422	30.2308	29.8218	29.9539	30.5754	29.9814	30.3196	30.2869	30.2193	30.0737	30.4032	30.1361
DES;KRT7;KRT8;KRT84;PRPH;VIM	30.8901	30.2308	31.4823	30.4919	30.6285	31.0349	30.611	31.5435	30.2535	30.6372	30.8829	NA	30.2193	30.6629	30.5754	30.196	30.2422	31.0864	30.3515	30.6544	30.6964	30.4334	30.4234	30.5296	30.6022
DES;KRT7;KRT8;PRPH;VIM	28.5203	27.9203	28.877	28.1937	28.267	28.5128	28.1065	28.9732	27.8741	28.2625	28.6355	NA	27.8741	28.1984	28.3452	27.976	28.0243	28.6595	27.8974	28.2399	28.3109	27.9203	27.9088	28.0084	28.3023
DES;VIM	30.2077	29.579	30.2535	29.8711	29.9677	30.0737	30.0609	30.4032	29.6865	29.995	30.3196	29.8593	29.5426	29.9677	30.0084	29.6181	29.5772	30.2422	29.805	29.9259	30.1483	29.7421	29.7911	29.8829	29.8234
DFFA	20.9742	20.3645	20.5823	20.7634	21.2821	21.7307	20.2535	20.3211	20.7634	21.343	21.5356	20.8876	20.4972	21.1143	21.391	22.0426	20.9742	20.8346	21.3538	21.5261	20.7389	21.7512	20.7307	21.6409	21.2821
DGLUCY	24.6865	25.1946	24.6209	24.7492	25.6153	24.4676	24.5638	25.4831	25.1095	24.604	24.5926	25.0609	24.9316	NA	19.3813	24.9672	25.9694	25.7077	24.7645	26.0148	25.1565	24.824	25.275	25.2499	26.065
DHODH	20.654	21.5731	21.8113	22.0224	20.8576	22.155	22.2933	21.7013	21.9134	22.0723	21.0156	22.1174	22.2679	22.4092	22.4923	21.9637	21.9951	21.6051	22.3129	22.0658	22.3211	21.6231	22.4092	22.1047	20.4067
DHRS11	20.7471	21.8987	20.7876	21.3266	21.8034	21.7013	21.7265	21.343	21.6006	20.6276	20.9951	20.8651	21.5356	21.4676	21.4775	21.3857	NA	20.8802	20.1825	22.0658	21.5731	22.2506	20.9812	21.4273	21.2244
DHRS4	NA	23.7286	23.2535	23.4425	22.654	20.6276	23.4923	23.0935	23.632	23.5404	23.0173	23.5522	23.417	23.9672	23.5404	23.7492	22.5961	23.7492	23.7182	23.6209	24.1095	24.1174	23.7286	23.3645	24.019
DHRS7B	18.0185	20.2764	21.002	20.3752	20.1825	20.7715	19.7557	20.5915	20.6886	20.0559	20.3962	20.0691	19.6415	19.6724	20.6186	19.5382	19.9288	19.6915	19.8344	20.1581	20.68	20.0821	20.1457	20.0426	20.2302
DHX15	20.0426	20.5261	20.7471	20.0821	20.4273	NA	19.8281	20.6096	20.2877	20.0426	20.5356	19.7894	20.265	19.9459	20.417	20.5545	20.3538	20.4972	19.9316	20.2535	20.3101	18.0202	20.6453	20.1825	20.3321
DHX9	22.3211	22.8423	22.5823	22.4898	22.6649	21.9847	22.5961	22.8423	22.6298	22.2593	22.6298	22.2792	22.4526	22.4972	22.4273	22.3619	22.4526	22.8461	22.4118	22.4247	22.4726	21.9951	22.9243	22.391	22.6387
DIABLO	23.391	23.2361	23.4298	23.4923	23.5754	23.1127	23.181	23.0951	23.4551	23.1079	23.2535	23.0805	23.632	23.6096	23.5404	23.7286	23.895	23.417	23.3239	23.4425	23.7077	23.7389	23.1658	23.4298	23.48
DLAT	28.1652	27.7517	27.509	27.611	27.4938	28.0965	27.6931	27.5536	27.9259	27.7895	27.4707	27.8324	27.4234	27.8974	27.5389	27.2077	27.3992	27.3992	27.6931	27.3153	27.7325	27.2714	27.7453	27.604	27.2445
DLD	28.6595	28.2399	28.003	28.249	28.0711	28.5933	28.2935	27.9923	28.3536	28.0711	27.8799	28.1507	28.1652	28.3066	28.0914	28.1556	28.3662	28.3494	28.2891	28.4234	28.2979	28.3578	28.0453	28.2123	28.0711
DLST	28.7162	28.4512	28.3023	28.4707	28.3196	28.604	28.3196	28.0296	28.4274	28.4512	28.0813	28.3869	28.3828	28.5536	28.5165	28.0965	28.3828	28.1459	28.2891	28.4113	28.4938	28.4823	28.4073	28.3951	28.1164
DMAC2L	22.9707	23.0088	23.0576	22.7451	22.7348	22.9207	22.4726	22.3376	23.184	22.6253	22.4576	22.8708	23.0376	23.074	22.6865	22.5685	22.695	22.8783	22.714	22.9847	23.1673	22.928	22.7056	22.7119	22.7715
DMD	25.5926	25.6784	25.4073	25.2096	25.1757	26.3545	25.2891	25.1488	25.3943	25.5374	25.2535	25.2785	25.5225	25.1527	25.2244	24.7695	25.1795	24.6595	25.0975	24.7796	25.317	24.918	25.7771	25.1095	25.0854
DMD;DRP2;UTRN	22.0625	21.714	21.6453	21.6584	21.6006	NA	21.5915	21.6006	21.6453	21.6843	21.4775	NA	21.5869	21.7013	21.6584	21.8538	21.6971	21.5261	21.5915	21.4015	21.7307	21.7594	21.8987	21.6886	21.8651
DMD;UTRN	22.8034	22.7451	22.5333	22.2593	22.2125	23.7695	21.8034	22.3725	22.3725	23.0658	22.5475	22.4067	22.5427	22.3348	22.7077	22.3156	22.8969	22.4041	22.4067	22.1581	22.4526	22.2764	22.8708	NA	22.5708
DMPK	19.0632	19.1359	19.7887	17.9779	19.1593	19.4237	19.4773	20.8191	19.0235	18.9159	18.7483	19.1378	19.539	19.4391	18.6739	19.3924	19.155	19.0832	19.5997	19.3326	18.9854	19.3265	19.539	19.4857	19.0769
DMTN	21.8461	21.0886	21.3156	22.155	21.5731	NA	22.1079	20.2989	21.9601	21.9637	22.3321	22.5237	21.0426	22.44	22.2792	22.5638	22.1174	21.9423	22.2184	21.1704	22.343	22.0983	21.9777	22.4118	22.2273
DNAAF5	17.0164	18.0865	18.2219	17.5593	17.8251	NA	17.0115	18.0886	18.1346	17.2198	17.5975	NA	17.364	17.1049	17.5855	17.2533	17.3898	17.6878	17.8871	17.9788	17.3505	17.3989	17.4904	NA	18.2248
DNAJA1	21.2535	21.4324	21.6276	20.8576	21.6843	20.3101	20.8191	21.7013	21.1206	20.9459	21.6231	21.002	20.4273	21.2821	21.7013	20.2877	21.0625	21.3156	20.7389	21.5404	21.3156	19.489	21.3484	21.2593	21.3321
DNAJA2	24.417	24.3031	24.3307	24.4105	24.4298	24.6703	24.1565	24.217	24.3645	24.2891	24.2607	24.5105	24.217	24.4614	24.3511	23.9847	24.3645	24.0935	24.2096	24.3511	24.4488	24.2463	24.3101	24.0359	24.2679
DNAJA3	23.7286	23.9847	23.7995	24.0526	24.1015	23.8191	24.0526	23.391	24.1871	24.1015	23.867	24.3101	24.0772	24.1015	24.2891	23.6757	24.0691	23.632	23.8191	24.0105	24.1015	24.0609	23.7895	24.0609	23.9672
DNAJA4	22.0122	21.7182	22.2361	20.9171	21.9459	22.8073	20.5165	22.6779	21.2764	20.6886	21.4221	20.4273	20.5915	20.8423	21.5915	20.8876	21.5069	21.4273	20.5823	21.4676	21.5915	20.9098	21.2989	21.1269	21.1581
DNAJB1	18.5772	18.7877	18.5788	17.1464	18.7743	NA	18.2875	18.3434	17.3078	NA	18.3178	NA	18.83	18.2188	18.9393	17.6453	18.6014	17.9706	17.3085	19.1911	18.7136	18.0063	18.8311	18.6266	18.9023
DNAJB11	22.6409	21.7995	22.3988	21.7876	22.2477	21.9134	21.7265	22.7836	21.7796	21.5685	22.2821	21.9024	21.7348	21.8113	21.6929	21.7715	21.5869	21.9423	21.5777	22.2096	21.6141	21.6843	21.7715	21.7955	22.0559
DNAJB2	22.1269	20.1704	21.7594	21.6186	22.0886	NA	21.6929	22.2593	NA	22.3857	21.9024	21.7223	21.502	21.9098	22.3857	21.8191	21.714	21.6096	21.4476	21.9388	22.0426	22.3239	21.7471	22.4476	22.2036
DNAJB4	23.632	22.2821	23.417	21.8764	23.0918	21.9388	21.4118	23.6971	22.2933	21.7594	22.848	21.8152	22.239	22.3156	22.9152	22.3857	22.7715	22.8152	21.0493	22.4551	22.8783	22.1825	23.0999	21.85	22.4898
DNAJB6	22.9316	21.68	21.9812	21.0156	22.1143	22.5938	22.3936	21.4626	22.1673	22.4874	22.1734	22.5983	21.8346	22.3565	22.0393	22.5662	22.4092	22.6051	22.3645	23.0674	22.1704	21.8689	22.4451	22.8987	22.7307
DNAJC11	23.5522	23.867	23.1143	23.3778	22.9152	23.4551	23.2679	23.4923	23.3778	23.6096	23.2332	23.3101	23.7286	23.4041	23.178	22.6671	22.9207	23.3511	23.4425	22.9098	23.5638	22.9024	23.7077	23.5404	22.5141
DNAJC7	19.8846	20.2877	20.7715	20.5545	20.8269	20.3857	19.8242	20.9024	21.0156	20.6186	20.9812	NA	20.9742	NA	20.9098	20.68	21.1332	21.1332	NA	21.1946	20.7634	21.0493	20.714	19.7876	20.7056
DNAJC8	21.0088	21.6671	21.5685	21.5309	22.3073	NA	21.953	21.502	22.0122	21.8913	22.4551	22.7594	21.6276	21.7634	22.1301	22.1642	20.654	21.7756	21.4972	21.9207	20.895	22.0625	22.0393	22.2764	22.2448
DNLZ	21.3484	21.1395	21.502	21.0224	20.9882	18.2136	20.6096	21.0359	21.0951	20.9388	21.3592	21.0156	20.7553	20.4576	NA	21.4221	21.0886	21.0493	20.85	21.6186	21.0559	21.6096	18.5194	NA	NA
DNM1;DNM2	23.2679	23.2214	23.1976	22.8557	22.7451	NA	23.0576	23.2155	23.1503	22.8746	22.8327	22.7286	22.9298	22.9985	22.7119	23.074	22.9725	23.1946	22.9619	23.1472	23.1749	22.7655	22.9477	22.7077	23.1931
DNM1L	24.5463	24.6209	24.3844	24.5926	24.48	23.7796	24.48	24.48	24.5926	24.6096	24.4738	24.5105	24.4362	24.317	24.5638	24.4738	24.5983	24.2891	24.4362	24.6431	24.8093	24.4614	24.4551	24.5926	24.7745
DNM2	21.8987	21.7594	21.9352	21.4425	21.2006	NA	21.5451	22.2184	21.8307	21.8839	21.4626	21.6364	21.7675	21.502	21.0292	21.5685	21.2933	21.7995	21.7995	21.8727	21.9601	21.4015	21.5117	20.4375	21.8876
DNM2;DNM3	22.3857	22.4067	22.4526	22.2564	22.1079	NA	22.2036	22.6276	22.4726	22.0224	22.1856	22.2155	22.3073	22.3538	22.0658	22.2933	22.2477	22.2961	22.3619	22.4526	22.4972	22.1426	22.3294	22.1612	22.3857
DNM3	22.7816	22.8839	22.7327	22.6518	22.632	21.1886	22.8423	23.0207	22.9477	22.7013	22.6497	22.6562	22.9152	22.882	21.7995	22.6992	22.5638	22.8764	22.8365	22.8576	22.9061	22.3129	22.9043	22.8576	22.9006
DNPEP	22.8969	23.3101	23.0037	23.2332	23.2821	22.9477	23.1031	23.1565	23.2081	22.7056	23.1332	22.4144	23.1704	22.8876	23.0122	23.2463	23.2448	23.2821	22.8461	23.3101	23.2535	23.1488	23.4298	22.7634	23.4298
DNPH1	22.8346	23.417	22.6475	23.5638	22.8519	23.9316	23.2184	23.3239	23.2679	24.0275	23.5754	22.1765	23.0393	23.7286	23.3778	23.3778	23.5754	22.8689	23.9043	24.2021	23.8858	24.391	23.5754	23.895	23.7594
DOCK7	27.8445	26.8019	27.4862	27.611	27.3324	27.3578	27.1115	26.6595	27.5826	27.632	28.3109	27.6798	27.1312	26.8264	28.066	27.5826	27.524	26.8019	27.6798	28.019	27.141	28.0557	26.9428	28.1984	28.1015
DOHH	20.3752	20.3857	20.6006	20.8034	20.2302	20.8269	20.3857	20.8346	20.714	20.4476	21.3045	20.7715	20.3857	20.5915	21.2006	21.0156	20.8651	20.1332	20.714	20.9601	19.1871	20.9388	20.3752	20.8191	20.85
DOP1B	20.002	20.4067	19.907	19.2246	18.7485	NA	NA	19.3286	19.6545	18.8849	18.0669	NA	17.901	18.7856	18.6463	18.8171	19.6407	18.7945	18.988	NA	19.1435	18.833	18.641	19.7731	NA
DPM3	20.4775	20.0426	20.0156	19.3563	19.9316	NA	20.0821	20.2989	19.4456	NA	19.9316	19.5821	19.7229	18.6892	18.2361	20.0691	19.7002	20.8034	19.6585	19.6564	20.002	18.5849	19.2425	19.8119	NA
DPP3	21.8876	21.0951	21.9916	NA	21.2361	21.1143	20.9098	22.1734	21.2933	NA	20.9882	20.6714	21.1015	20.2066	20.5261	20.7715	21.1457	21.1765	21.0821	21.0493	21.0691	21.4476	NA	20.7056	21.3266
DPP7	22.5731	22.265	22.1301	22.2125	22.2621	23.2492	22.9006	22.5451	22.6736	23.2961	21.5545	23.0224	22.9513	23.4676	22.6141	23.5165	23.3645	22.2361	22.1673	22.4825	22.6971	24.019	22.4898	23.48	22.7348
DPT	25.8142	24.1253	23.632	24.5522	23.7695	24.1642	25.417	24.5045	23.9316	23.2477	25.3712	23.9847	23.7286	24.3101	23.1886	24.48	24.5522	27.5609	23.1457	23.8385	23.5869	23.2961	23.867	24.7077	23.48
DPYSL2	25.895	25.4676	25.4457	25.5926	25.5609	25.5374	25.6292	25.4676	25.7312	25.6068	25.9694	25.4583	25.8694	25.8044	25.6237	26.0526	25.9383	26.5045	25.8288	25.8997	25.9043	25.9584	26.1015	25.6971	26.2114
DPYSL2;DPYSL3	23.5165	23.6971	23.087	23.4041	23.7077	23.6757	23.5285	23.8191	23.48	23.1457	23.7695	23.6096	23.9672	23.9406	23.6096	24.239	23.7077	24.8811	23.6865	23.8191	23.5285	23.6431	24.1488	24.1871	23.7995
DPYSL3	23.632	23.7389	23.6865	23.3511	23.6757	23.2821	23.3239	23.7895	23.4923	22.9207	23.5045	23.2214	22.6843	23.1174	23.2244	24.2244	23.8858	24.9977	22.9207	23.6649	23.0173	23.3239	23.3376	23.2463	23.4041
DPYSL5	23.9847	24.2535	23.8385	23.7389	23.895	23.867	24.002	23.9584	23.9406	23.8764	23.9043	23.6971	23.9043	24.0691	23.9672	23.5754	23.848	24.4488	23.8576	23.2273	23.7492	22.6298	24.4298	23.391	23.2821
DRAP1	21.1765	21.6231	20.6886	20.8576	22.1301	NA	22.0756	21.6186	21.4015	21.1581	22.0426	21.5545	21.4015	21.417	22.0426	22.0088	21.3266	21.9207	21.2477	21.6971	21.5261	21.7836	22.0526	22.4273	22.2214
DSC2	21.6186	21.823	21.7876	22.3484	22.1673	23.155	22.2933	21.85	21.9495	22.4947	22.6409	22.9134	21.953	22.7013	22.4825	22.2273	22.1612	20.654	22.0951	22.0292	21.9061	21.6971	22.2849	22.6074	22.3376
DSC2;DSC3	21.8152	21.3101	21.5823	22.5117	22.5213	21.6929	21.9024	22.4898	21.8346	23.3239	22.8839	22.976	22.6736	23.0854	22.7223	22.6779	21.2707	NA	22.4092	22.4324	21.3376	21.7307	22.4775	23.181	22.4273
DSG2	24.1642	24.1795	24.0772	24.2891	24.1795	24.8764	24.417	23.7389	24.2891	24.317	24.5522	24.5696	24.2317	24.7594	24.5404	24.0526	24.3239	23.7995	24.2891	23.867	24.3376	24.0609	24.6096	24.632	24.3778
DSP	25.6209	26.3578	25.8528	26.2499	25.6649	25.3307	25.9562	25.5463	26.1681	26.1253	26.1795	26.0338	26.1055	25.7594	25.797	25.3273	25.7208	25.6403	25.8385	25.5551	25.8694	25.2535	26.3861	25.6012	25.5725
DST	20.1332	20.4273	20.9024	20.6628	20.3962	21.4425	19.9742	21.1825	19.867	20.1704	19.7126	NA	20.1206	20.0426	21.0886	19.911	20.3962	20.6276	19.9601	20.3211	20.5069	20.0426	20.5356	19.7045	20.1946
DSTN	24.7895	24.4862	25.1214	25.1871	24.7182	24.5463	24.8385	24.9672	24.9977	24.654	24.9716	25.1371	25.2961	25.2244	24.5696	25.4645	24.9977	25.2607	24.7077	25.2207	24.7129	25.6237	24.5983	24.9933	25.0935
DTNA	22.2707	22.538	22.1825	21.7389	21.5592	NA	21.9637	21.7675	22.0691	21.85	21.5356	22.538	22.3884	21.4425	21.8073	20.3101	21.8269	21.5869	21.9243	20.7471	21.6671	21.6671	22.4118	22.0951	21.6453
DTNA;DTNB	23.8764	23.6971	23.5404	23.4551	23.1931	23.9933	23.3645	23.5285	23.5754	23.7182	23.48	23.6096	23.48	23.1961	23.3511	22.8651	23.417	22.9225	23.0918	22.7223	23.5404	23.0674	23.7286	23.2096	23.3101
DTYMK	20.7796	21.2477	20.9812	NA	21.1825	NA	20.7876	20.85	21.0224	21.0886	NA	21.4972	20.8191	20.895	21.0224	20.2535	21.0756	21.1581	21.1642	21.5117	21.1395	21.0426	20.6276	20.9243	21.1015
DUSP3	24.895	24.7594	24.9803	24.7077	24.9225	24.4551	24.5869	25.0105	24.7695	24.9495	24.6096	24.5812	24.7024	24.8576	24.7182	25.002	24.895	24.7129	24.7995	25.3307	25.0233	25.2607	24.4614	24.6918	24.7594
DUT	21.9566	21.2477	21.1015	21.9352	22.0258	NA	21.928	21.2989	21.9316	22.0658	22.0088	21.9637	21.7056	21.6497	22.3672	22.4298	22.4349	21.9388	21.9459	22.1765	21.3156	21.9352	22.1079	22.1704	22.4874
DYNC1H1	24.7492	24.4984	24.5812	24.1719	24.2607	23.9933	24.1642	24.7846	24.317	24.1174	23.9316	23.9225	24.2317	24.3101	23.9847	24.1253	24.1946	24.6431	24.5285	24.141	24.558	23.5638	24.4105	24.1095	24.1946
DYNC1I2	22.343	21.9243	22.3538	22.1704	22.1143	21.9985	22.1916	22.7161	21.9707	21.5261	21.8113	21.7098	22.2096	22.0658	21.9601	21.8385	22.0918	22.3129	22.1457	21.8764	22.3045	21.6886	22.2621	22.3805	21.8614
DYNC1LI1	23.1488	22.8689	23.2214	22.8014	22.9207	22.5451	22.8423	23.2317	22.6475	22.8633	22.5615	22.4118	23.0707	22.8034	22.5915	22.4947	22.7244	22.9352	22.7013	22.8614	22.9985	22.5141	22.8876	22.8764	22.5708
DYNC1LI2	21.4874	20.9098	21.6186	21.1079	21.4067	NA	20.714	22.1015	20.1704	21.3045	21.3484	NA	21.1519	20.4576	21.3857	20.7796	21.9812	21.9061	21.4626	21.3101	21.4676	21.4324	21.2535	22.0426	21.4626
DYNLL1	22.6453	22.6971	23.1063	22.3857	22.5545	NA	22.5069	23.1174	22.2707	22.0918	22.5045	NA	22.5869	22.3778	22.0789	22.867	22.6971	23.5522	22.6029	22.0292	21.7995	21.1581	22.5069	22.1795	NA
DYNLL2	24.7895	24.4614	24.3307	24.5696	24.2463	24.6486	24.3239	24.2535	24.6096	24.654	24.4984	24.2096	24.4488	24.5638	24.391	24.1795	24.4105	24.1719	24.7745	24.558	24.6486	23.8288	24.5045	24.217	24.6096
DYNLRB1	24.3511	23.8576	24.2961	23.9134	24.2096	23.654	24.019	24.3101	23.848	24.1946	24.3578	24.2244	23.8093	24.2244	24.1488	24.2021	24.2021	24.2607	24.1095	24.3645	24.1488	24.2679	23.9672	24.6918	24.2891
DYNLT1	19.5739	19.1752	19.7251	NA	18.9163	19.698	19.8999	19.7869	18.8646	19.1074	NA	18.269	19.9459	19.3537	18.1371	18.3854	19.0588	18.6789	20.1332	19.6504	19.467	18.9521	19.5148	17.9302	18.1403
DYSF	23.9406	23.6209	23.5522	23.4041	23.178	23.3376	23.2066	23.5754	23.6209	23.2535	23.3239	23.48	23.5045	23.5045	22.6606	22.7675	23.1749	23.1174	22.7975	23.2066	23.3778	23.2155	23.2492	23.0173	23.1285
DYSF;MYOF	23.0325	22.9742	22.9316	22.8538	22.6693	22.8708	22.6141	22.7756	23.1503	22.5475	22.9243	22.1704	22.8171	22.5498	22.5522	22.4874	22.7533	22.7244	22.5938	22.0918	22.9171	22.4825	22.8633	22.0983	22.9189
ECE1	18.7481	16.2188	17.7933	18.6961	19.4262	19.5031	18.4566	19.0048	18.8031	19.059	20.1581	NA	18.5411	NA	18.3356	17.5811	19.221	18.6895	18.957	18.5233	18.8313	19.0616	19.4245	19.3275	19.0116
ECH1	27.7895	27.509	27.604	28.019	27.7064	27.5754	27.9031	27.141	27.9539	27.7771	28.2759	28.0914	28.3239	27.7195	27.8916	27.6181	28.0453	27.4938	27.8974	27.9814	28.1214	28.2535	27.8504	27.8682	27.9869
ECHDC1	23.3778	23.6757	23.5165	23.6757	22.9152	22.6497	23.0037	23.1457	23.7077	23.5285	23.3645	23.8288	23.6865	23.4676	23.6865	23.141	23.8093	21.1886	23.8764	23.6649	23.895	23.8093	23.1581	22.3619	23.2821
ECHDC2	22.6298	23.0576	22.8746	23.4551	21.8987	22.5777	23.1916	NA	23.6865	23.0071	21.3321	23.5404	23.417	23.1946	23.2258	21.7389	22.239	22.9477	22.1206	22.9584	23.5045	23.6865	22.3725	22.2184	23.6649
ECHDC3	23.9225	24.3307	23.1642	24.4614	23.2288	24.4862	24.4041	23.4676	23.2184	24.2961	24.7945	23.2229	23.4298	24.4738	23.5404	24.3511	24.4862	23.7286	24.848	24.4298	24.5045	24.5165	24.1488	24.7695	24.2961
ECHS1	26.9316	27.1115	27.0505	27.4314	26.9869	27.5536	27.2625	26.6865	27.141	26.9977	26.9977	27.3992	28.0296	27.3324	27.2714	27.189	27.3992	26.8974	27.4073	27.341	27.463	27.6931	26.9869	27.2262	27.341
ECI1	25.6595	25.9781	25.6811	25.8142	26.0127	26.3256	25.7695	25.5195	25.9134	25.7995	25.6348	25.965	25.9694	25.9495	26.0691	25.9562	25.6944	25.5667	25.9338	26.0041	26.2821	26.4073	25.6096	25.9383	26.0629
ECI2	25.705	26.1174	25.7312	26.1927	25.895	25.7796	25.8118	25.4105	26.0833	25.8811	26.0505	25.9517	25.7745	24.8433	26.0772	25.7995	26.0127	25.5255	25.9134	25.9825	26.0233	25.9428	25.8717	25.8997	25.9869
ECM1	21.6186	19.2937	21.3211	20.7056	21.0156	NA	20.7715	21.953	20.7307	21.2125	21.1206	21.2184	19.7688	20.9812	21.002	21.4726	20.4476	21.7955	20.953	19.5679	20.0426	21.2821	20.1079	21.0224	20.9388
ECPAS	22.0658	22.2477	22.2448	21.8727	22.1519	NA	21.7182	22.2273	22.2244	21.3645	21.8461	21.7756	21.6886	21.5117	21.8423	21.3962	21.68	21.8689	21.8614	21.9459	21.9707	21.2933	21.654	21.1206	21.7675
ECSIT	21.4972	21.1886	22.0821	20.7307	21.9742	20.5638	21.9061	21.5592	20.6453	22.1612	21.3645	20.6886	22.3239	21.9098	21.5961	20.8113	22.0493	20.7471	21.1946	20.4273	18.1723	21.7955	21.6364	21.6364	21.2535
EDF1	23.0241	22.9601	23.0309	23.391	23.5285	23.417	23.4425	23.4425	23.0821	23.6971	23.5983	23.5522	22.7876	23.4551	23.2679	23.8576	23.1946	22.8651	23.2961	23.9134	22.9985	24.0443	22.9207	23.9584	23.9933
EEA1	21.7995	21.4626	21.4476	21.7594	21.8727	22.1946	21.4825	21.8651	21.343	21.9388	22.3321	21.7182	21.417	21.6714	22.0258	21.9951	21.9777	21.9672	22.1457	22.3321	21.4375	22.6253	21.5451	22.8404	22.4476
EEF1A1	25.8694	25.5754	25.48	24.6209	25.6838	23.2535	24.5638	26.4441	25.2926	23.9134	24.9933	24.5522	24.4041	24.8093	25.0526	25.5609	25.1565	26.4999	24.4298	25.5404	24.9803	23.9672	25.275	25.2207	25.4707
EEF1A1;EEF1A2	29.459	29.4154	29.6146	29.2331	29.4294	28.5352	29.2077	29.8203	29.5333	29.0084	29.2422	29.1532	29.2467	29.0453	29.2535	29.3848	29.267	29.5333	29.3431	29.6372	29.3023	29.3515	29.3044	29.1913	29.4842
EEF1A2	27.3662	27.6389	27.673	27.4551	27.3992	27.1507	27.5826	27.9372	27.6595	27.1795	27.2625	27.1015	27.5754	27.3239	27.3066	27.3745	27.3494	27.17	27.673	27.8019	27.5389	27.5969	27.5165	27.4073	27.5315
EEF1B2	25.7995	25.5492	25.8552	25.7594	26.5374	26.4394	26.0629	26.6458	25.5374	26.0359	26.5075	25.8858	25.8858	26.3427	26.2262	26.2926	25.7771	25.8457	25.9825	26.3762	25.6595	26.3894	25.8312	26.673	26.1488
EEF1D	26.065	26.1507	26.3359	26.2353	26.7771	26.5029	26.4754	26.632	25.9361	26.2803	26.632	26.2021	26.1449	26.2481	26.5898	26.2996	26.1527	26.1234	26.2553	26.4473	26.2979	26.4984	26.17	26.5565	26.2768
EEF1G	23.7182	23.6096	23.8576	23.2679	23.9406	23.7389	23.4923	24.3239	23.4298	23.0658	23.4923	23.0674	23.5522	23.5638	23.3511	23.1488	23.2961	23.7077	23.3239	23.48	23.6431	23.2506	23.5754	23.1534	23.48
EEF2	25.8741	25.8118	26.1642	25.6348	26.1194	25.7441	25.5522	26.4105	25.8142	25.3712	25.6068	25.5955	25.7103	25.6125	25.6971	25.6264	25.6622	25.6649	25.6153	25.9562	25.8811	25.7338	25.5404	25.3612	25.7568
EEF2;EFTUD2	26.0505	26.1194	26.4831	26.1719	26.5029	26.6181	26.0275	26.8504	25.6012	25.5725	25.8142	25.7441	25.9825	26.1332	26.0401	25.9428	25.7363	25.8385	25.8552	26.4202	26.2133	26.1681	25.9406	25.4923	26.0833
EEFSEC	19.3366	19.1375	18.5393	18.9202	18.4894	NA	18.7679	19.3823	19.1866	17.9124	18.6378	18.5977	19.1189	18.7204	18.8841	18.3396	19.5894	19.1788	18.8254	19.2709	17.8797	NA	19.3355	19.0519	19.5106
EFHD1	22.6693	20.7389	NA	22.4651	20.953	21.3805	21.6364	21.9707	20.3321	22.4849	20.8423	19.9459	20.9459	20.9316	22.0756	22.7223	23.6096	22.0756	22.2564	21.9637	21.7796	22.417	21.8113	21.68	22.5938
EFHD1;EFHD2	23.2375	22.3538	21.7013	22.6096	22.6671	22.6714	22.3184	22.8093	22.2564	23.0641	22.632	22.3725	22.6051	22.5117	21.4775	23.2448	23.6096	22.538	22.7935	23.0805	22.7035	23.0658	22.6006	22.8014	23.2375
EFHD2	21.8269	21.7348	21.8689	21.4221	22.2477	21.8034	21.7182	21.6186	21.5451	22.0886	21.8987	21.1457	21.8689	22.58	22.3725	22.3239	22.4144	21.7512	21.8727	22.1916	21.8876	21.5961	21.8576	22.5333	22.3376
EHD1	24.4676	24.1946	24.0854	24.0772	24.0443	25.5315	24.217	24.141	24.1174	24.141	24.2821	24.0772	24.3444	24.1565	23.9043	24.019	24.2679	23.7389	24.3645	24.1015	24.2317	24.0935	23.8385	23.8191	24.2021
EHD1;EHD2;EHD3	25.4105	25.2207	24.8858	25.0148	25.1135	22.3805	24.9933	24.9977	25.0484	25.1174	25.0233	24.918	25.0691	25.0317	24.7234	25.1565	25.1795	25.228	24.7389	24.9361	24.9271	24.632	25.0567	24.1719	25.1293
EHD1;EHD3	23.976	22.7614	22.8783	22.8442	23.1856	20.3645	23.1316	23.4298	22.6231	22.6364	23.1015	22.6992	23.2302	23.5638	22.4067	23.2535	23.2535	23.2155	22.9388	22.9654	23.0592	23.0156	23.2492	23.1174	23.3101
EHD1;EHD3;EHD4	23.6096	23.3376	23.2821	22.4726	23.1931	NA	23.1222	23.3511	23.0292	22.9189	23.2273	23.1111	23.5638	23.7492	22.8802	23.6971	23.3778	23.3778	23.0309	23.2535	23.2679	23.0292	23.3101	22.9637	23.5522
EHD2	25.4425	25.5898	25.3778	25.5433	25.6403	25.8118	25.5638	25.5195	25.7129	25.5463	25.7543	25.5725	25.7517	25.5492	25.4488	25.9606	25.9088	25.9495	25.4202	25.6784	25.6403	25.4362	25.5195	25.3307	25.5551
EHD2;EHD3;EHD4	24.7945	24.3511	24.2891	24.1095	24.3712	22.7756	24.4425	24.3376	24.2607	24.275	24.3376	24.2096	24.4488	24.6595	23.8385	24.6757	24.4105	24.3239	24.1642	24.1095	24.4551	24.2317	24.3712	23.9495	24.4362
EHD2;EHD4	23.2961	22.5093	23.1765	22.9171	22.8423	NA	23.1519	23.0002	22.9933	22.5045	23.0658	23.0951	23.6649	23.2961	22.3645	23.632	23.5522	23.391	22.3511	22.9243	22.1457	22.9043	23.2679	23.0658	23.2679
EHD3	23.7286	21.823	21.3266	21.9061	22.4349	23.2535	21.714	21.9916	21.9243	21.5213	22.1795	21.1457	21.3211	22.5592	21.5404	21.823	22.2877	22.5356	21.9951	21.4324	21.5685	21.4676	22.4221	21.3752	22.7876
EHD3;EHD4	24.8433	24.239	24.391	23.9134	23.9672	25.5955	23.632	23.3511	24.1095	24.0854	23.9672	23.9316	24.2463	24.3376	23.5404	24.1332	23.7796	23.6865	23.6649	23.7077	24.1565	23.7995	24.391	23.1379	24.4862
EHD4	25.4645	25.228	25.3342	25.0359	24.8811	22.5869	25.065	24.7129	25.1719	25.1527	25.1449	25.1095	25.2353	25.0935	24.6971	24.9088	24.8044	24.8336	24.8528	24.7895	25.0567	24.7234	25.1214	24.8433	25.2926
EIF1;EIF1B	22.7533	22.6562	22.6886	22.2679	23.0951	22.5069	22.8913	22.4092	22.8614	22.9548	23.2375	22.8442	22.3645	23.0071	23.2346	22.9742	21.0886	22.3857	22.9601	23.2288	22.654	23.3101	22.2332	23.0325	23.0838
EIF1AX;EIF1AY	22.3239	21.7512	22.5938	22.3073	22.4751	NA	20.6186	22.5615	22.0723	22.44	22.3672	21.4476	20.9672	22.5754	21.8346	22.6141	21.3321	22.0691	20.6186	22.1332	21.6453	22.5045	20.9601	20.8346	21.3538
EIF2AK2	19.7473	19.9882	19.68	NA	19.7734	NA	19.4119	20.0559	19.7639	20.0691	NA	20.953	19.5439	19.6651	19.2145	19.4918	20.2535	19.7386	NA	19.1463	20.0426	19.56	20.3752	18.8891	20.1457
EIF2B3	20.9742	21.2244	21.6364	21.4015	21.3752	NA	20.9812	21.7223	21.5823	NA	21.1457	21.4375	20.9812	21.3645	21.2593	21.1642	20.85	20.9388	21.5915	21.0292	21.7056	20.8191	20.7955	NA	21.68
EIF2S1	22.6074	23.0625	22.8876	22.7512	22.9916	22.8557	22.5117	23.155	22.9584	22.6628	22.4676	21.9601	22.6628	22.7286	22.3936	22.5592	22.6584	22.7223	22.7553	22.9423	22.953	NA	22.7995	NA	22.9024
EIF2S2	21.9243	21.9637	22.2593	22.1395	22.0983	22.4067	21.5731	22.1143	22.1015	21.9098	22.1301	21.8461	21.8689	21.4375	22.1673	21.8269	22.0951	21.8802	21.9352	22.1765	21.7182	21.7796	21.4726	21.4273	22.1174
EIF2S3	21.9985	22.1395	22.3511	21.714	22.0426	21.6096	22.0224	22.4247	22.1426	21.4118	21.714	25.2961	21.7715	21.5165	21.6929	21.2535	21.7995	21.714	21.9847	21.2764	21.7796	21.0559	21.5869	21.5213	21.7056
EIF3A	22.44	22.3619	22.6231	22.2361	22.5117	21.9742	22.0918	22.6342	22.2905	22.0258	22.1765	21.9352	22.2036	21.9566	22.2506	21.9352	22.1143	22.3778	22.0821	22.1946	22.3752	21.4526	22.3645	21.4626	22.1704
EIF3B	22.0292	21.895	21.7594	21.632	22.0756	21.4273	21.6006	22.5545	21.5915	21.7915	21.5592	21.2933	21.68	21.7013	21.9459	21.1269	21.4874	21.8876	21.5451	21.7915	21.8839	21.2125	21.7836	21.5069	21.9847
EIF3C	21.7594	21.8385	21.8461	21.2125	21.5823	21.3101	21.4476	22.155	21.3101	21.7876	21.6671	21.5165	21.4923	21.5213	21.2933	21.4221	21.6886	21.85	21.3857	21.6186	21.714	21.2477	21.654	21.5498	21.4626
EIF3E	20.3752	20.2419	20.6364	19.854	20.265	18.978	18.8885	20.6714	20.3211	19.0308	19.4018	20.8346	19.9459	18.8781	20.4375	19.9074	19.872	20.7553	19.6782	19.9271	20.3645	18.4799	20.0292	NA	NA
EIF3F	22.0526	22.1269	22.4651	22.0559	22.6253	22.0723	22.0393	22.6164	22.2006	22.0526	22.2419	21.6628	22.2066	22.2066	22.2989	21.928	21.8876	22.1332	22.0088	22.1825	22.3239	21.9777	22.3457	21.8113	22.3017
EIF3G	22.1946	22.2302	22.4298	22.2535	22.7035	19.8988	22.1704	22.9152	22.3129	22.0625	22.1612	21.823	22.2877	22.3045	22.5869	22.0756	22.44	22.4551	21.9707	22.3725	22.3348	22.1079	22.5333	22.3752	22.3484
EIF3I	20.3321	20.5915	21.2419	20.895	20.7876	20.0691	20.6364	21.2006	19.1984	NA	20.3321	19.2395	20.5165	20.9388	20.4874	19.9316	20.4676	NA	20.4676	20.6886	20.4576	20.3211	20.7307	19.3566	20.7471
EIF3J	22.5615	22.2989	22.6186	22.5915	22.8191	22.8152	22.632	22.8858	22.1269	22.8034	22.8969	22.5475	22.343	22.3321	22.7182	22.4551	22.5093	22.2736	22.7265	22.6051	22.4273	22.6364	22.1301	22.6231	22.4451
EIF3K	24.1253	24.5165	24.4234	24.48	24.4984	21.8987	24.4614	24.1871	24.5812	23.6209	24.4923	24.4551	24.5105	24.0772	24.0275	24.3975	24.1565	23.8764	24.4362	24.6431	24.4614	24.5696	24.4923	24.2244	24.4488
EIF3L	21.0224	21.1946	21.1581	20.7634	21.1642	20.5823	20.9742	21.7265	20.8576	20.5261	20.6096	20.3752	20.9388	20.8269	20.6276	20.7223	20.417	21.2535	20.9812	21.0493	20.953	20.8034	21.1206	20.8651	20.9171
EIF4A1	21.9024	23.1961	23.2679	22.5333	23.848	21.265	22.0658	23.9225	22.7975	20.7715	22.6907	22.3484	22.7614	22.928	23.2229	22.9316	22.3538	22.8932	22.155	23.1095	23.0258	22.7553	23.2506	23.1503	23.0951
EIF4A1;EIF4A2	24.4041	24.3239	24.1795	24.239	24.3239	23.867	24.1871	24.7389	24.3844	24.1488	24.5045	23.8288	23.8093	23.976	24.2096	24.1174	24.1719	24.1871	24.3778	24.7441	24.019	24.1488	24.0772	24.239	24.4614
EIF4A1;EIF4A2;EIF4A3	22.3348	22.6387	22.3017	22.3156	22.3403	21.8269	21.9672	22.7975	22.3936	22.3156	22.1047	21.1457	21.9601	22.1519	22.417	22.5045	22.0658	22.2419	22.2006	22.6186	22.343	22.1519	22.4701	22.1332	22.3672
EIF4A2	24.9933	24.5638	24.9361	24.5522	24.5345	24.7077	24.5754	25.1565	24.5812	24.7796	24.8044	24.4862	24.7945	24.8433	24.5404	24.5812	24.7129	25.2317	24.9977	25.2244	24.7995	24.6375	24.8997	24.558	25.0894
EIF4E	22.4551	22.3211	22.6431	22.5141	22.6074	20.9243	22.391	22.8034	22.2419	22.5615	22.8054	22.5983	22.1581	22.4015	22.6209	22.502	22.4923	22.6562	22.7348	22.743	22.5475	22.6253	22.0088	22.2877	22.5451
EIF4G1	21.4972	21.8987	22.0983	21.6628	22.2155	21.9916	21.7182	22.4676	21.6584	21.4425	21.5915	21.2593	21.6497	21.5404	21.9243	21.5592	21.6584	21.5165	21.6409	21.8152	21.8269	21.6971	21.5117	21.4476	21.7594
EIF4G2	22.5754	22.4996	22.4349	22.1673	22.4551	NA	22.0918	22.5093	22.2214	22.1143	22.2877	21.9024	22.1395	21.928	22.3831	22.2679	21.8987	22.4526	21.9742	22.4751	22.1079	22.1946	22.1395	21.9207	22.3101
EIF4H	23.0609	22.9654	23.0309	23.2679	23.3778	NA	22.9584	23.1719	23.1301	23.5285	23.6649	23.1379	22.8633	23.4923	23.5165	23.4425	23.2535	22.7895	23.1749	23.48	22.8519	23.7594	22.8385	23.632	23.5638
EIF5	23.4676	23.632	23.6096	23.5522	23.976	NA	23.8093	23.4425	23.2961	23.632	23.8191	23.5869	23.1901	23.5869	24.3712	23.5754	23.7077	23.2961	23.654	23.867	23.7594	23.7695	23.6096	23.7895	23.3778
EIF5A	23.48	23.6757	23.7492	23.7895	24.0443	22.9916	23.7594	23.9134	23.7796	23.654	24.1095	23.7695	23.654	23.654	24.002	23.7389	23.6757	23.5869	23.6431	24.019	23.1079	23.9933	23.4923	23.9134	23.7182
EIF5A;EIF5A2	25.1371	25.4105	25.4769	25.5014	25.4583	25.0275	25.6431	25.705	25.2891	25.4953	25.558	25.7129	25.2679	25.4583	25.5045	25.9088	25.4738	25.217	25.2679	25.5609	25.2714	25.8361	25.5105	25.6703	25.4425
EIF5B	20.0292	NA	20.9171	20.343	20.9024	21.2821	19.719	20.4676	19.8227	NA	20.8113	NA	20.7955	NA	19.9882	NA	19.1955	20.0559	20.4676	20.8346	19.8624	20.5731	19.8382	NA	19.9742
ELAVL1	22.1916	22.5189	22.3211	22.1174	22.3184	23.1253	21.8423	22.1426	22.3294	NA	21.8764	22.3831	21.9207	21.6584	22.2736	21.5213	21.7955	22.6865	21.6584	21.9637	22.2244	21.1079	22.4825	21.9024	22.1143
ELOB	24.0609	24.1095	24.417	24.2891	24.6375	22.8802	24.5225	24.654	24.2607	24.3975	24.4425	24.3578	24.5225	24.5869	24.4362	24.3444	24.3844	23.8093	24.1642	24.4923	24.5345	24.824	24.3645	24.604	24.3778
ELOC	23.7077	23.6431	24.1095	23.9847	24.1015	22.3619	24.1332	24.2463	23.7492	23.9406	23.9316	24.0854	24.1095	23.9316	24.0359	23.8093	23.7594	23.6649	23.8576	23.8093	23.7492	24.3511	23.8288	23.9584	23.5638
EMC1	20.7634	20.7715	21.0691	20.6714	20.5451	20.2877	20.714	20.9742	20.7955	20.0951	20.0951	20.1457	20.5731	20.6186	20.4972	19.9316	20.2066	20.3538	20.5915	20.4576	20.8576	20.2989	20.6364	20.7715	20.4576
EMC10	21.4273	20.9243	21.9352	21.9672	21.6628	21.1332	21.8651	21.714	21.4273	NA	21.9812	21.8191	21.6497	21.7056	21.4726	21.4676	21.6886	21.8191	21.8651	21.9777	21.7796	22.0526	21.3045	22.0789	21.8346
EMC2	19.7205	20.2066	20.7955	20.4676	20.4067	NA	20.5451	20.5731	20.3962	19.9102	NA	20.5731	20.3538	19.8341	20.3321	NA	18.7069	20.4476	20.0156	19.9316	20.9672	19.9076	20.1332	20.3321	20.1704
EMC7	20.4273	19.7053	20.7389	20.1332	19.4522	19.1683	19.9008	20.1946	20.895	20.0951	NA	20.265	20.1581	19.6442	20.0156	19.5265	20.2066	19.9459	20.0156	20.1079	19.8321	20.2877	19.7742	20.265	19.9742
EMCN	17.1658	16.9694	16.6868	17.6966	17.0789	NA	16.6338	17.1963	16.4502	NA	16.446	NA	16.7488	14.7987	16.1837	NA	17.6642	NA	16.4651	16.0689	15.535	15.44	17.5431	16.6312	16.4609
EMD	23.8385	23.1596	23.6649	23.848	23.9043	23.2961	23.7895	23.6971	23.6431	23.8764	24.3844	24.0359	23.6649	24.0772	24.2463	24.1946	23.7796	23.976	23.7286	23.9225	23.5404	24.0526	24.1719	24.6703	24.3712
EMILIN1	24.1332	23.895	24.3101	24.0359	24.4488	24.4488	23.9672	25.2426	23.976	24.3239	25.0732	23.9225	22.9459	24.2021	24.2961	24.1871	24.1253	25.0975	23.8858	23.7796	23.2081	23.5869	24.5105	24.7995	24.7024
EMILIN2	23.2961	22.0459	23.2006	21.002	23.4551	23.0723	21.6757	22.7389	21.9171	22.239	22.4144	21.1015	22.1143	23.4676	22.2877	22.4923	22.4996	21.3484	22.4501	22.4221	22.2036	21.8113	22.7816	23.9847	22.9006
EMILIN3	20.265	20.6186	20.9098	21.6276	21.3484	20.9459	21.85	20.0691	21.632	21.2877	22.3699	21.2066	20.1332	20.5823	21.4726	20.4476	21.1269	20.8576	20.7553	20.0426	NA	20.2184	21.5261	20.5261	20.5451
EML2	23.0037	23.019	23.0772	22.976	23.1688	23.1627	22.538	23.1901	23.1749	23.1238	22.6843	22.4118	22.6822	23.0772	22.821	23.7286	23.4676	23.2821	23.3511	23.6096	23.087	23.5045	23.0088	22.9882	23.4298
ENDOG	20.6276	23.0658	22.1269	22.2066	22.5451	NA	22.1395	22.3073	22.7856	NA	22.0789	22.9152	22.654	22.1395	22.4626	22.4425	21.9423	21.8034	21.7675	22.4041	22.2593	22.4451	22.2877	21.9882	21.9637
ENG	21.4015	21.5213	20.3962	21.5117	21.5117	21.7471	20.5731	21.2877	22.1238	22.1581	21.9637	22.5045	21.9985	21.417	22.1519	21.391	21.7056	22.2155	20.5638	21.3645	21.4775	20.9098	21.7265	21.4375	21.5451
ENO1	27.1507	27.3239	27.6251	27.3494	27.7895	27.0505	27.5754	27.2445	27.391	27.4938	27.3324	27.3578	27.3324	27.463	27.2979	27.6931	27.391	27.5389	27.17	27.17	27.3992	27.1015	27.3745	27.341	27.2714
ENO1;ENO2;ENO3	27.0401	27.5014	27.5969	27.611	27.5463	27.5165	27.524	27.217	27.3153	27.1214	27.7833	27.0711	26.8974	27.3662	27.3239	27.341	27.2979	27.0084	27.17	27.2625	26.8019	27.4073	27.217	27.4551	27.4154
ENO2	23.3778	23.4298	22.4849	23.0609	22.4726	22.6714	22.6074	22.9225	23.2199	22.7895	23.3101	22.9847	22.1765	23.5983	23.1719	23.5285	23.5754	22.7756	22.4425	22.7634	22.1238	23.1991	23.1332	23.5983	23.4298
ENO2;ENO3	23.8191	24.867	24.275	24.7895	24.417	24.848	24.141	24.5869	24.3444	24.8093	25.0567	24.1795	23.7182	24.848	24.4923	24.2535	24.8904	23.2229	23.9406	24.1946	22.6029	24.3778	23.8858	23.9933	24.7796
ENO3	27.2445	27.9814	27.5609	28.003	27.7195	28.1795	27.9316	27.6458	27.6663	27.4707	28.1652	27.5898	27.1604	27.9203	27.4938	27.5682	27.8445	26.9088	27.3066	27.632	26.5492	27.8741	27.673	27.8445	27.7389
ENOPH1	21.8913	22.2477	22.1363	22.2564	22.2006	22.265	22.0983	21.9061	22.3348	22.2006	22.1642	22.1426	22.2961	22.0658	22.3884	22.7492	22.5498	22.0393	22.2155	22.5237	22.0723	22.743	21.743	22.1642	22.7675
ENPP4	21.2125	20.9171	21.1642	20.9171	21.2477	21.502	21.1519	21.3699	20.7955	21.7756	21.2477	21.2989	20.9951	21.502	21.1704	21.2302	21.2593	20.6886	21.4221	21.0756	20.895	21.9171	21.2535	21.7471	21.3211
ENSA	21.0224	NA	NA	21.6006	21.4221	NA	21.7013	20.2877	21.6757	21.9495	22.2184	21.5404	21.823	21.8576	21.8802	22.5451	21.1642	20.85	22.0789	22.5069	21.9352	22.8365	21.9707	22.3778	22.1976
ENY2	22.0756	22.2905	21.9134	22.3619	22.4349	21.4273	21.0359	21.7796	21.9777	22.3403	22.4775	22.2155	21.5213	22.0691	22.6029	22.3484	22.2332	21.9672	22.1143	22.3376	21.5731	22.6006	21.8346	22.6298	22.3073
EPB41L2	22.5615	22.743	22.4849	22.7533	22.6231	22.9243	23.0105	22.6409	22.821	22.6907	23.0071	22.6387	22.7675	22.9707	22.6628	23.2125	22.7935	23.7492	22.4898	22.9134	22.4144	22.7307	22.9006	22.8557	23.0443
EPDR1	24.9495	23.8858	23.9406	24.3239	24.8044	24.6595	24.3645	24.1946	24.8576	25.5983	24.6096	24.6865	25.7796	25.7286	25.9248	26.2803	26.604	24.4105	25.8336	26.3256	25.5315	26.673	26.4473	26.8142	26.6458
EPHX1	23.5522	23.4425	23.632	23.4425	23.2961	23.4923	23.8385	23.3239	23.6096	23.4551	23.9134	23.391	23.4041	23.5165	23.0674	23.391	23.4551	23.8576	23.6209	23.3376	23.848	22.8858	23.0772	22.9024	23.5983
EPHX2	22.6992	23.0292	22.3857	23.2961	21.8576	22.9116	21.6006	21.9916	23.1379	23.4041	NA	22.7492	23.2492	22.8327	22.695	23.0707	22.9079	22.0156	22.2736	23.2184	22.417	23.1931	23.2096	23.5045	22.9152
EPM2AIP1	20.3752	20.9459	20.2419	20.6714	20.2302	20.5823	20.0559	20.4476	20.4273	20.3857	20.1332	NA	20.1581	20.9171	NA	20.0951	20.7553	21.2764	20.5545	20.4576	20.8876	19.438	20.5356	NA	21.0359
EPN1	21.9672	21.343	22.1015	22.3619	21.8152	NA	21.9812	22.3211	22.0459	21.9882	22.1946	22.4298	22.0292	22.4015	21.9777	22.2933	21.7955	21.7512	22.0459	22.1734	21.9951	22.5592	22.1174	22.8269	21.8423
EPN1;EPN3	20.6453	20.1581	20.1946	20.2764	20.4972	NA	20.4067	20.5731	20.1825	20.8802	20.5165	20.4874	20.343	20.5823	20.3645	20.5638	20.3321	20.4273	20.6186	20.68	20.2989	20.5638	20.4375	20.8802	20.5731
EPPK1;PLEC	24.0691	24.8811	24.4234	24.3376	23.976	24.217	24.3645	24.4738	24.7129	24.4862	24.2535	24.391	24.3578	24.0609	24.0609	23.5983	24.1174	24.5165	23.9043	23.654	24.1095	22.9189	24.895	23.9933	22.7574
EPRS1	21.8876	22.3752	22.7655	22.3619	22.5846	23.1441	22.741	22.8132	22.9637	22.937	22.5213	22.3805	22.5333	22.391	21.9352	22.2184	22.2506	22.7553	23.0258	22.3073	22.5568	22.1332	22.4551	22.3592	22.1916
EPS15	21.0224	20.6453	20.8034	20.9243	21.2877	NA	21.0426	21.1886	20.7796	21.3699	21.5117	19.3919	20.3211	20.8802	21.1332	21.3857	20.8269	21.3645	20.8727	21.2006	20.8113	20.5823	20.5638	21.3156	21.1332
EPS15L1	21.9985	21.9882	22.3565	22.1143	22.2989	22.1734	22.4118	22.3592	22.1079	22.3645	22.5093	22.5261	22.1612	22.3403	22.1886	22.3321	22.3592	22.343	22.3936	22.2989	22.2448	22.5754	22.2593	22.6431	22.1488
ERAP1	21.3376	21.654	21.343	20.5261	20.68	21.5731	20.2419	21.2361	21.2764	21.4775	21.1395	20.68	21.5213	21.5498	21.4118	21.6757	21.3156	22.3101	21.3752	21.343	21.2821	21.5823	21.4476	21.6141	21.8651
ERC2	21.002	19.0515	21.1946	20.1079	21.1457	20.5069	20.2764	20.6971	20.4972	20.9951	21.6006	20.0426	20.4874	19.3472	21.0493	NA	20.654	21.0493	20.2066	20.3645	19.7743	20.4067	NA	21.1886	20.2419
ERGIC1	21.2933	20.5451	20.8576	20.1825	NA	21.2066	21.1269	21.8802	19.3257	20.1825	20.5451	NA	21.4923	21.4775	NA	21.7594	20.9388	20.9098	20.7389	21.3266	21.0559	21.1457	21.4923	21.5451	20.7307
ERH	21.7182	20.9951	21.4118	20.7056	21.502	NA	20.3211	22.1047	NA	NA	22.2849	20.8113	NA	22.1519	NA	21.3484	20.714	21.7915	21.343	22.2302	NA	22.3884	21.895	22.7265	21.823
ERLIN1;ERLIN2	NA	21.2821	21.0426	21.1946	20.5731	18.7716	21.4425	21.5961	20.8191	NA	21.8614	21.5961	21.1269	21.5213	18.7071	21.2821	18.5836	22.1765	20.8034	NA	21.4775	19.916	21.2477	20.895	NA
ERLIN2	20.1581	20.6971	19.6569	20.8876	20.7389	19.6499	19.5804	20.1946	20.3321	20.714	20.2066	NA	18.0684	19.5914	20.0691	NA	19.7876	21.2006	20.3321	NA	NA	20.3211	20.0292	19.3475	18.6248
ERMP1	19.5879	20.0292	19.338	19.2787	19.4262	18.6594	19.3271	19.7637	19.5429	19.2135	18.8958	18.4655	19.2854	19.0857	NA	19.0644	19.6628	19.4284	19.4104	19.0959	19.4479	19.119	19.4693	17.9815	19.6844
ERO1A	24.2317	24.019	24.0443	23.4041	23.8385	23.6431	23.8288	24.558	24.1015	23.3101	23.6209	23.7182	23.6209	23.6096	23.5285	23.7796	23.6431	23.8858	23.3511	24.4984	23.4425	23.7389	23.5165	23.391	24.2961
ERP29	25.3066	24.3444	24.9134	24.848	24.8623	25.2821	25.1293	25.1488	24.6811	25.0484	25.2714	25.002	24.4551	25.2499	24.9977	25.0609	24.8717	24.824	24.9628	25.2499	24.8191	25.5105	24.5045	25.3101	25.0975
ERP44	23.7182	23.4551	23.6431	23.4041	23.5869	23.4425	23.5754	23.5522	23.2679	23.4676	23.6865	23.7995	23.1871	23.632	23.391	23.7796	23.4923	23.867	23.654	23.895	23.654	23.848	23.2463	23.6757	23.6096
ESAM	22.0258	22.1426	21.9916	22.2448	22.4874	22.5189	22.6231	21.9882	22.5983	22.0224	22.7695	22.6606	22.1642	22.5568	22.3101	22.4144	22.343	21.8576	22.3565	22.4041	22.0526	22.2419	22.1363	22.4144	22.3294
ESD	24.918	25.0975	25.1055	25.2207	25.1908	25.3066	24.9043	25.3273	25.3679	24.8336	25.0317	24.7338	25.3778	25.3811	25.002	25.7024	25.2714	25.0935	25.1984	25.5696	25.3511	25.7077	25.1214	25.2856	25.2353
ESYT1	21.7013	21.7634	21.8913	21.4118	21.6006	21.4425	21.5961	22.1079	21.8423	21.5777	21.5961	21.6453	21.4221	21.2933	21.4526	21.6276	21.7756	22.3266	21.4476	21.3857	21.8802	21.2821	21.8034	21.4324	21.5869
ESYT2	21.1079	21.417	21.1015	20.68	20.9098	21.5451	21.1079	21.2477	21.4375	21.1946	20.7955	21.3962	21.0156	20.8113	20.8113	21.0088	21.0691	22.1581	20.7955	20.8727	20.4775	20.6186	21.2989	20.8269	20.9024
ETFA	29.2957	29.2781	28.9372	29.3088	29.2625	29.0003	29.2422	28.8112	29.5071	29.4823	29.3494	29.5664	29.5844	29.1842	29.5444	29.2054	29.5052	29.1628	29.3992	29.5916	29.4453	29.7129	29.1263	29.2625	29.5808
ETFB	28.4668	28.4785	27.9977	28.3951	28.2445	28.362	28.4194	28.0711	28.6355	28.6389	28.3367	28.4551	28.6181	28.3662	28.5536	28.3787	28.5536	28.2535	28.6663	28.7096	28.5646	28.7517	28.2803	28.3578	28.7421
ETFDH	26.4154	26.7517	26.3239	26.7129	26.2838	26.2335	26.4314	26.1055	26.7771	26.433	26.3101	26.632	26.8858	26.4122	26.3014	26.4999	26.4723	25.9716	26.8019	26.5653	25.5195	26.4024	26.2996	25.9977	26.2732
ETFRF1	23.3778	23.4425	23.2821	23.5404	23.4425	21.1765	23.6757	23.0241	23.8288	24.0359	23.8576	23.8288	23.5522	23.5404	24.0526	23.4425	23.7995	23.0838	23.5638	23.5285	22.8014	23.9043	23.2535	23.6757	23.5983
ETHE1	22.6497	23.0559	22.9171	22.9916	23.2821	22.8288	22.7915	22.1795	23.3101	22.7471	21.8385	23.0592	22.6051	22.7182	22.8557	21.9352	23.2214	22.1047	22.7553	22.8073	22.4144	23.1111	22.6006	22.8346	23.0088
EWSR1	NA	21.502	21.9916	21.4375	20.5638	NA	21.7756	21.5823	21.8614	20.5261	NA	22.7574	21.4972	21.417	21.4067	21.2593	21.3266	20.8727	21.2477	22.1238	NA	21.5213	21.3321	22.5165	21.8689
EXOC4	19.9601	20.3645	20.2764	20.2066	19.8848	19.5282	20.1457	20.7796	20.3321	19.9459	NA	19.2352	20.1825	19.8728	19.9316	19.7608	NA	20.1079	20.2419	20.1206	20.4874	19.6656	20.2989	19.9146	20.0292
EXOC5	20.8034	20.8876	20.7796	20.654	20.5731	20.2184	20.714	21.3538	20.7056	20.3645	20.6006	20.4476	20.9171	19.4594	20.7056	20.1704	20.9024	20.9882	20.85	20.8034	20.6628	20.0821	20.9459	NA	20.5545
EXOC6B	20.953	20.8034	21.0088	20.4375	20.6006	NA	20.4576	21.0088	20.5356	20.5638	20.5915	19.9601	20.6971	20.417	19.9742	20.0821	NA	20.6364	20.7715	20.6886	20.9459	20.0156	20.68	NA	20.3962
EXOC7	19.713	19.8612	20.1704	19.9253	19.9196	NA	19.7543	20.1206	19.9601	19.3962	19.8079	19.0003	20.002	19.8411	19.6691	19.6509	19.7711	19.3191	19.7726	19.606	19.3315	19.7715	20.2535	19.9742	19.6236
EXOC8	19.5281	19.459	20.0821	19.5949	19.5547	19.722	19.1179	20.0951	18.6957	NA	NA	18.6133	20.2764	19.6846	NA	18.8668	NA	18.9285	17.0233	18.115	19.2209	20.0951	19.7405	19.1091	NA
EXOG	21.7796	21.6276	21.6886	21.4526	21.0359	20.3752	21.5961	20.9459	21.5498	21.7307	21.1581	21.4972	22.1238	21.6051	21.5869	18.4304	NA	21.002	21.5592	21.3805	21.6453	21.8307	21.85	21.5498	21.1395
EZR	25.7796	25.6971	26.0505	25.8215	25.9473	26.1738	25.6068	26.141	25.792	25.7871	25.9248	25.824	25.6237	26.0148	25.8288	26.0105	25.9406	25.8019	25.6096	26.189	25.8312	25.9825	25.8118	25.6703	26.0084
EZR;MSN;RDX	26.1965	25.9847	26.4614	25.9672	26.3745	25.8764	25.8336	26.5898	26.0484	25.9111	26.2133	25.7543	25.9694	26.1833	26.0813	26.5075	26.3844	26.2838	25.7568	26.3861	26.1681	26.2317	26.0338	25.8118	26.3926
EZR;RDX	23.4425	23.391	23.8093	23.5285	23.6971	23.3645	23.4551	23.7796	23.6431	23.4041	23.417	23.5285	NA	23.7182	23.4041	23.6096	23.6096	23.2821	23.391	23.8385	23.5522	23.6209	23.5638	23.3778	23.654
F11R	NA	20.8113	NA	21.4067	21.5309	21.3156	21.5869	21.4015	NA	21.4118	21.5498	21.4015	21.2361	21.0088	20.1457	21.3962	21.4676	21.3101	21.502	21.2877	21.3645	NA	21.265	21.1206	21.2477
F13A1	22.6714	22.6971	23.391	22.2506	22.3294	21.6141	23.1596	23.7492	23.1031	22.9847	23.5404	22.5568	22.6886	23.2535	22.1795	23.3376	23.2375	22.5522	23.9847	23.48	23.3101	22.2184	22.68	22.7876	24.0935
F2	23.7182	22.6006	22.0088	23.0443	23.0071	21.5638	23.2448	23.7492	22.3457	23.2434	23.3376	22.4221	22.5069	23.3239	22.1079	24.3975	24.1488	24.391	24.3511	24.019	23.4676	23.3645	22.9933	23.391	23.2448
F9	23.5045	21.4526	22.7634	22.3645	22.8113	NA	23.0359	23.2821	22.9985	22.7013	22.9043	21.7307	21.0088	23.2961	22.8113	23.4041	23.6649	23.0838	23.1348	22.9795	23.7182	23.1503	23.5165	23.1379	23.848
FABP3	32.4847	32.2336	32.5109	32.3982	32.5435	32.7573	32.4433	32.2164	32.622	32.4108	32.717	32.4483	32.8366	32.6329	32.7006	32.8441	32.6501	32.2308	32.3033	33.0134	32.7272	33.2619	32.3142	32.6307	32.8234
FABP4	25.0443	26.1546	27.0084	25.6513	26.1135	26.726	26.8623	26.9088	26.5754	25.9539	26.5754	26.1546	27.5014	26.019	26.0793	27.3153	27.4473	27.8019	26.7389	26.3959	26.9203	26.5725	25.9361	27.2077	26.6181
FABP5	27.7771	28.0243	27.5315	27.8142	27.9539	28.0505	28.3239	27.8264	28.3239	28.5718	28.8264	28.4707	28.0453	28.2308	27.8741	28.141	28.17	27.7129	28.4234	28.249	28.2759	27.976	27.7517	27.8081	28.3023
FAH	22.2989	22.3538	22.7119	22.1143	21.6364	22.5237	22.2989	22.3457	22.1488	22.7265	22.6714	21.9388	22.7655	22.6584	22.4221	22.9406	22.8746	22.9968	23.1047	23.2006	22.743	23.5522	21.7756	22.6736	22.7512
FAHD1	23.7796	23.8191	23.8764	24.1795	23.9406	24.3444	24.0105	23.7695	24.1095	23.9584	24.0854	24.1253	23.8764	23.7286	23.9043	24.019	24.1565	23.3239	24.0609	24.1332	24.391	23.5522	23.5285	23.9672	24.0275
FAHD2A	24.1015	24.5638	24.2535	24.4923	24.5522	24.4676	24.5812	23.9847	24.7695	24.5869	24.2317	24.6865	24.5225	24.3376	24.632	24.4676	24.3376	23.8576	24.5463	24.7182	24.5463	25.0484	24.4738	24.391	24.48
FAM114A1	20.8191	20.4476	20.5823	20.7307	20.7715	NA	21.3101	21.7182	19.9882	21.1457	21.265	20.5545	20.1825	21.1269	20.7796	21.4476	20.5356	20.5261	20.9882	21.2006	20.2764	21.1206	21.0691	21.6409	20.9882
FAM114A2	21.0625	21.0359	21.2302	21.0951	21.2821	20.9672	21.1765	21.6453	21.0951	19.8802	NA	20.8727	21.0951	21.4375	21.391	21.002	21.3805	21.3592	20.6971	21.417	21.6714	21.6276	21.2764	21.5961	21.1143
FAM120A	19.9122	20.7796	20.8576	NA	20.417	NA	20.3538	21.0156	20.1946	NA	19.6179	20.3321	20.0426	20.2535	19.8764	19.8582	20.2184	20.6364	20.265	19.1495	19.8897	NA	20.6006	19.564	20.1457
FAM136A	22.8054	23.1673	22.6865	22.8876	22.9584	23.4923	23.0999	22.3778	23.0037	23.2821	23.2679	23.48	22.9882	22.953	23.4298	23.1901	23.1426	22.3101	22.976	23.7895	22.5731	24.002	22.5165	23.8858	23.5869
FAM162A	25.6264	25.5551	25.6944	26.0105	25.6703	25.0935	26.1565	25.5315	25.8385	26.1214	25.7846	26.3679	26.2571	26.1642	26.0233	26.0169	25.848	25.5551	26.0464	26.1095	25.9473	26.5029	25.8647	26.4298	26.1155
FAM210A	20.0691	20.9388	20.8651	21.3752	20.8876	21.3211	NA	20.5165	21.4375	19.5865	NA	NA	20.895	20.2989	NA	21.1886	21.1143	21.654	20.6096	21.3699	20.5451	21.5638	21.002	20.7307	20.2184
FAM210B	19.024	19.1164	19.2579	19.3461	NA	NA	19.2497	19.4987	19.6974	19.462	19.1107	19.8053	19.252	19.2572	19.1556	18.7396	19.0841	19.3862	19.3834	18.9041	19.3676	19.2453	19.1443	19.652	19.3332
FAM3C	20.8651	21.0156	NA	NA	20.7307	21.5309	20.5545	20.9951	19.6431	NA	20.714	19.9882	21.0292	20.2989	20.7223	20.0691	NA	20.8346	20.4067	21.2764	20.5451	NA	20.5451	21.0224	20.6714
FAM98A	20.9742	20.7056	21.1143	20.5069	20.654	20.4375	20.5823	21.2593	20.6006	20.5451	20.4775	20.5823	20.7056	20.6971	20.7634	20.6276	20.9024	20.5261	20.3857	20.8727	20.8423	20.9171	20.5261	20.5356	20.654
FARSA	22.0592	22.3511	22.6929	21.9847	22.3725	22.6342	22.1795	22.2361	22.5333	22.1457	22.6628	22.4144	22.4118	22.6387	22.2184	22.1581	22.3348	21.8073	22.3484	22.1395	22.6693	22.2448	22.1519	22.2066	22.2096
FARSB	22.5568	22.6387	23.0088	22.4349	22.741	23.0207	22.4425	22.6992	22.7182	22.4576	22.7955	22.4726	22.7223	22.5915	22.5141	22.239	22.5777	22.4898	22.5777	22.8014	22.5708	22.5522	22.3592	22.5165	22.5754
FASN	23.6209	23.5045	25.8811	24.5696	24.1946	24.4923	24.0526	25.9134	23.9134	22.3857	25.2714	23.5869	23.087	24.7129	23.1734	24.2096	25.5045	25.767	24.2821	23.5638	24.1488	NA	23.7796	25.4234	24.1488
FBLIM1	21.6276	21.632	21.5731	21.895	21.7013	NA	22.0258	22.1612	21.2989	22.1143	21.9207	22.1916	21.6584	21.8423	21.7013	22.8595	22.0054	22.1174	22.019	21.9601	21.2125	22.1238	21.8987	21.6453	22.2764
FBLN1	24.1095	22.9423	24.0609	23.1143	22.9006	21.8346	23.1111	24.2607	22.2905	22.1825	23.3778	22.3619	22.2877	22.6141	22.4092	23.7594	22.8876	25.0526	22.6387	22.7223	22.0658	22.2792	22.58	23.0542	22.6843
FBLN2	22.3184	21.5451	21.9672	20.9098	21.1332	20.6186	21.6497	22.0359	21.9777	20.8727	22.3831	21.6929	20.8727	20.5915	21.3592	22.5356	22.0292	24.0691	20.5545	20.9459	NA	20.7223	21.4726	21.6006	21.6276
FBLN5	24.9847	25.2021	24.4984	24.2244	24.4676	22.7935	24.4923	24.7286	24.7645	23.8191	24.7995	24.7077	23.7389	23.6431	23.1253	23.9043	24.4041	26.4362	22.8519	23.2961	22.867	23.239	23.0821	23.6209	23.6649
FBN1	23.5638	23.6649	23.417	22.9795	22.9882	27.5165	23.6757	23.5983	24.2961	23.9495	23.5754	23.8093	23.074	23.0526	23.4551	23.9225	23.5404	23.848	23.2535	22.9116	22.5846	22.5615	23.8576	24.0526	23.3239
FCGRT	20.0156	20.7307	20.5638	20.7307	20.8269	20.5261	21.2593	21.8839	20.1825	21.1079	20.953	20.3211	20.9601	21.0886	20.6276	21.0156	20.417	20.4273	20.85	20.8346	21.0493	20.2184	21.4476	21.2593	20.7307
FDPS	23.1856	23.1031	23.2006	22.8307	23.3645	23.1363	23.3239	23.2535	23.2679	22.4849	22.895	22.6562	23.1612	22.8093	22.6364	22.5045	23.2051	23.1127	22.8802	23.4923	23.0002	23.4425	23.0443	22.9243	23.5285
FDX1	22.8783	22.7182	23.0139	23.6096	23.3239	24.141	24.002	23.2036	23.391	23.7182	23.7389	23.654	23.5869	23.6971	23.8288	24.1565	23.4923	22.9006	23.9847	24.0935	23.391	24.6153	23.7895	24.632	24.1095
FDX2	22.0156	21.7223	21.7013	22.1143	22.0756	22.5938	22.3725	21.6628	21.7013	22.7182	22.3805	22.4092	22.1519	22.3156	22.3511	23.0325	22.4247	21.9352	22.4898	22.2849	21.9352	23.1642	21.7796	22.9152	22.3831
FDXR	20.6628	20.3645	20.7876	20.8876	20.9388	NA	20.4273	20.2989	20.1946	20.417	20.4775	20.1581	21.3101	21.1825	20.9388	20.0156	19.5682	21.1332	NA	21.2593	19.8386	21.5165	20.3211	20.2535	20.8802
FECH	23.7286	23.8764	23.4041	23.7286	22.9985	23.3376	23.5404	23.48	23.7389	23.0821	22.8557	23.4551	23.6971	23.6209	23.6971	23.0139	23.391	23.48	23.4425	23.654	23.632	23.4676	23.7995	23.5045	23.5404
FERMT2	23.4676	23.0509	23.0576	23.1063	22.85	23.5869	22.8346	23.2155	23.1426	22.4551	22.976	23.1222	22.9334	22.9742	22.848	23.0821	23.1174	23.4298	23.0309	23.0576	23.211	22.9441	23.1719	22.9882	23.0756
FGA	26.2714	26.1661	25.4645	25.5255	26.4598	23.848	27.1312	27.0813	25.902	25.5225	26.9869	25.9111	25.4831	26.9539	25.5898	27.8858	27.3153	26.341	27.9814	26.5165	26.965	24.895	26.3118	26.3828	26.9539
FGB	26.6458	26.3307	25.7129	25.6568	26.7895	22.882	27.3662	27.3662	26.038	25.8288	27.2979	26.0711	26.0169	27.1115	25.8599	28.1164	27.6251	26.8385	28.2216	26.7771	27.1214	25.2317	26.5522	26.726	27.1312
FGF1	22.9043	22.58	22.5823	22.4972	22.3294	NA	22.8689	22.9441	20.3321	22.58	22.5069	21.1079	22.4551	22.3805	22.3184	22.6671	22.2477	22.5189	22.5333	22.4425	22.5309	22.6342	22.1795	21.8191	22.6779
FGG	26.1507	25.902	25.275	25.3612	26.1352	22.3156	26.8504	26.9088	25.6568	25.2926	26.673	25.5433	25.4707	26.632	25.4457	27.5682	27.1214	26.2499	27.8142	26.2589	26.7645	24.6153	26.0833	26.0422	26.7517
FH	28.0084	28.2399	27.9923	28.3578	28.2216	28.4274	28.1459	27.7325	28.3109	28.0711	27.9484	28.2803	28.2216	28.0965	28.341	27.6663	28.189	27.7389	28.2216	28.249	28.2399	28.341	27.8916	28.0505	28.2445
FHIT	22.0918	22.3073	22.3376	22.8171	23.1206	22.2448	21.9812	22.5662	22.8442	22.5356	22.5333	22.9654	22.8014	22.6779	22.6029	22.7756	22.9406	22.6843	22.3184	23.1379	22.7119	23.7492	22.3884	22.6074	22.5731
FHL1	28.2216	26.726	27.7958	26.7895	27.0711	27.8081	25.8741	27.6389	26.8623	26.8504	27.2353	25.5551	26.4186	27.1015	27.0505	27.0711	27.1214	27.9146	26.1352	27.6865	27.5165	27.509	26.6865	26.9539	27.4707
FHL2	28.94	29.6181	29.2869	29.6915	29.6389	29.21	29.6948	29.2399	29.5333	29.4012	29.1459	29.3001	29.5933	29.6713	29.509	28.6527	29.537	27.4073	29.1628	28.9372	29.4334	27.9146	29.4492	28.9869	29.3787
FILIP1	23.5754	23.0275	23.4425	23.2821	23.7594	23.6431	23.5285	24.0526	22.8385	23.3778	23.178	22.8969	23.7895	23.4298	23.9134	NA	22.9882	23.1174	23.1931	23.4041	23.48	22.5141	23.6431	23.4923	22.8576
FIS1	23.848	23.4425	23.632	23.5754	23.654	24.1795	23.3778	23.0902	23.7995	23.2535	23.5983	23.2258	24.0854	23.7389	23.8576	23.9043	24.0359	23.632	23.391	23.6971	23.8764	24.1946	23.7995	23.7695	23.7695
FITM2	23.6649	23.7389	23.6649	23.8288	23.6971	NA	23.5404	23.4041	23.5983	23.7389	23.4676	23.391	23.4425	24.0275	23.654	23.4298	22.9566	23.654	23.7796	23.5522	24.0105	23.5869	23.9043	23.2961	23.3101
FKBP1A	25.2571	24.8433	25.0813	25.3101	25.5195	25.6209	25.6649	25.8788	24.7745	25.7182	25.5841	25.5551	25.4202	25.8997	25.4105	26.1194	25.3239	25.3239	25.2353	25.7619	25.4457	26.0995	25.4457	26.4645	25.5225
FKBP2	25.1908	24.945	25.3778	24.9316	24.9088	23.5285	24.3712	24.5045	24.9803	24.5105	24.9584	24.5754	24.6703	24.6703	25.2961	24.7945	24.976	24.9539	25.0401	25.5045	24.3239	25.2679	24.3239	24.317	25.341
FKBP3	23.632	23.7182	23.6865	24.0443	23.8576	23.0309	24.0275	23.9134	23.7995	24.2463	24.217	24.3239	23.7695	24.002	24.1719	24.3031	23.8093	23.4923	24.0275	24.3511	23.7182	24.4676	23.5404	24.4614	24.2535
FKBP9	22.741	22.8876	22.6606	22.8307	22.8404	NA	23.1253	23.9584	22.502	21.9916	22.6231	23.141	22.7286	22.9189	22.4221	22.8895	22.5333	22.976	22.3294	21.7836	22.7895	22.9795	22.5093	23.0258	22.5869
FLG2	NA	21.1886	20.1206	20.4874	21.2877	18.8687	20.68	20.1946	20.7634	20.5545	23.7182	22.3376	20.5069	19.7874	20.2989	20.9098	22.882	NA	21.2302	21.0625	20.002	21.1946	19.5651	21.3376	21.2764
FLII	21.7348	21.4775	21.6971	21.1765	21.391	20.2184	21.1704	21.8802	21.1079	20.9316	20.7389	20.8346	20.417	20.7796	21.1886	20.9316	20.895	21.6497	21.1269	21.0951	20.953	20.0951	21.1457	21.2535	21.0224
FLNA	24.2821	25.1293	25.019	25.0609	25.2426	24.9977	24.824	25.48	24.6486	24.275	25.1565	24.604	24.1946	24.5165	24.5522	27.0401	25.3679	26.5898	24.7745	24.8433	24.48	24.1642	25.1055	25.2058	25.0935
FLNA;FLNB;FLNC	26.5477	26.1449	27.189	26.0359	26.8385	26.2058	25.9495	27.726	25.9066	26.0254	26.3894	25.6292	26.1984	25.5725	26.2768	26.8019	25.945	26.5624	25.8336	26.518	26.2372	26.2944	26.3578	26.1253	25.9847
FLNA;FLNC	25.8409	25.3101	26.329	25.1871	25.9517	24.7389	25.1293	26.8623	25.5463	25.2535	25.5955	25.0935	25.5195	24.4984	25.0275	25.0813	25.1488	25.4073	24.8336	24.8764	25.3444	25.4583	25.4738	25.2926	25.2317
FLNB	21.8152	22.58	22.9742	22.0854	21.5117	22.5708	22.3156	22.4324	22.502	22.0426	22.3645	22.4144	22.3156	22.3156	21.9812	22.1206	22.5846	22.5285	22.1642	22.0723	22.0756	21.6971	22.4298	21.7756	22.1238
FLNB;FLNC	25.452	25.0772	26.1469	24.848	25.8385	24.9803	24.989	26.6458	25.1055	24.9225	25.1984	24.5463	25.2207	24.4234	25.0484	24.2535	24.6649	24.5812	24.5983	25.3204	25.3273	25.1757	25.4234	24.8764	24.7645
FLNC	28.1361	27.5898	28.8264	27.604	28.3109	27.3239	27.4314	28.9705	27.7389	27.5754	27.8203	27.2625	27.6527	26.7517	27.726	27.2262	27.2714	27.5389	27.3324	27.8974	27.8445	27.7771	27.7517	27.4862	27.509
FLOT1	22.2302	22.7327	22.3831	22.4898	21.6971	22.3156	22.6628	22.6119	22.4067	21.9742	22.1363	22.1363	21.6096	21.8913	22.2273	21.9672	22.1765	22.58	22.3457	21.8461	22.1612	NA	22.8519	21.7056	22.3805
FLOT2	21.8802	22.3988	22.1704	22.2905	21.3857	21.8346	22.3699	22.6119	21.9812	20.7634	21.8034	21.6971	21.4526	21.654	21.8034	21.3962	21.8876	22.1581	21.9024	21.2361	22.0459	21.1269	22.5213	21.8307	21.85
FMC1	20.0292	20.417	20.5261	20.6276	21.0292	NA	20.8802	20.85	20.6714	20.0691	20.9243	20.895	19.8102	19.8679	20.3101	20.3962	20.0821	20.8191	19.9882	20.9098	19.3968	20.3857	20.5069	19.9459	20.3962
FMOD	25.4394	21.0951	21.1581	21.2593	21.2006	22.1488	21.5545	22.0691	19.6451	18.7916	23.2679	20.1457	19.023	20.0821	20.1946	23.4923	19.6167	26.217	18.8308	21.2184	20.9951	19.9459	19.8625	21.1079	20.8802
FN1	24.6375	24.4041	26.8264	23.7182	25.9517	23.2184	23.7389	26.6458	23.7077	23.1348	23.7995	23.391	23.1596	23.895	23.9225	24.8191	23.7895	25.1908	23.7695	22.7995	23.8288	22.5451	24.1871	23.3376	23.7389
FN3K	25.0359	25.2643	25.0567	25.1604	25.141	25.002	24.9672	25.0401	25.4738	24.989	24.6649	25.2353	25.2714	25.5105	25.1253	25.1449	25.391	24.9716	25.0526	25.2996	25.3031	25.3239	25.2643	24.9495	24.867
FN3KRP	20.7307	21.343	20.0426	20.6186	21.1395	21.2244	20.6714	20.0951	20.7056	20.4676	21.1079	NA	20.9812	21.5498	20.2302	21.2877	20.6886	21.002	21.1886	21.4726	21.2419	21.7265	21.1079	21.5117	20.9601
FNTA	22.0224	21.9024	22.1363	21.7836	22.1916	22.1047	22.4015	22.5356	21.9207	22.265	19.7811	22.3857	22.2707	22.1765	22.2006	22.6584	22.2961	21.5823	22.3376	22.4626	22.1488	22.5237	22.1704	22.6518	22.2621
FSCN1	22.0156	21.6006	20.3645	20.654	21.1269	NA	20.0559	22.1332	20.6364	20.265	NA	NA	20.4676	20.3645	19.8326	20.0559	21.1946	22.1015	19.7182	20.85	19.9163	20.0426	21.1015	20.5915	20.6096
FTH1	26.1833	25.8881	26.2589	26.8741	24.5165	27.5389	25.8974	26.632	26.9316	27.6595	27.6181	27.1984	26.7895	26.8741	26.9539	27.4473	26.8385	26.6998	26.5682	26.9977	26.632	27.5609	26.8142	27.3066	27.3745
FTL	24.2679	23.848	23.7695	24.8093	22.9152	25.7995	24.0772	24.9361	25.0359	25.767	25.8361	25.391	24.5812	25.1174	25.1135	25.7363	24.9847	24.9716	24.48	25.8312	24.7645	25.8528	25.2058	25.7024	25.8528
FUBP1	23.0002	23.0241	22.8876	23.1363	23.5285	22.8519	23.1395	23.1174	22.8633	23.2081	23.3778	23.0393	22.7013	23.1886	23.5165	23.1363	23.1642	23.1301	23.002	23.3511	22.969	23.0967	23.3239	23.4923	23.5165
FUBP1;FUBP3	22.3988	22.3645	22.4551	22.6518	22.8054	22.2621	22.6649	22.5938	22.4273	22.3403	22.8614	22.4601	22.0789	22.5498	22.9812	22.5522	22.68	22.6209	22.4247	22.928	22.0821	22.4898	22.8651	23.1642	22.9725
FUBP3	NA	22.7816	22.4273	21.7265	22.5915	22.1704	22.5685	23.3376	22.3266	NA	23.1174	22.4923	22.6886	22.5869	22.8014	22.7634	21.8876	22.48	22.8093	23.3101	22.6096	23.2492	23.0658	22.3619	23.2679
FUNDC2	22.4144	22.7856	22.5333	22.7715	22.7995	23.3645	22.7077	22.5961	22.7244	22.6671	22.5731	22.9006	22.6971	22.85	22.4923	22.7836	22.5777	22.2764	23.0071	23.0509	22.9152	23.0224	22.9006	22.6736	22.9777
FUS	22.8519	22.6298	22.8365	22.9968	23.7695	21.4375	23.3376	23.2961	23.178	22.8576	23.4298	23.5522	22.741	23.2125	23.6649	23.4551	23.1688	23.1332	22.8987	23.1095	23.1426	23.7389	23.3101	23.8093	23.5165
FUS;TAF15	23.4551	NA	23.0476	22.8595	23.4676	22.6387	23.5165	23.4676	23.0509	23.2535	23.3511	23.3376	23.2066	23.5869	23.5045	23.2405	23.1871	23.3511	23.3101	23.48	22.5731	23.5285	23.5869	24.141	23.5983
FXN	24.019	23.9672	22.9334	24.3101	24.2679	25.0854	24.2679	23.5638	24.1488	24.7543	24.4234	24.2244	24.3376	24.4551	24.6649	24.9933	24.1565	23.7594	24.6971	24.848	23.976	25.217	24.0772	25.0484	24.8093
FXR1	21.7876	21.2302	21.4972	21.4676	20.68	NA	21.2477	21.5356	21.2244	21.0951	21.1704	20.0559	19.9742	20.3101	20.9882	21.1457	20.9316	21.7675	21.1765	21.4375	21.265	21.1269	20.9672	20.2302	21.0625
FXYD1	25.0233	24.6703	24.8528	24.8717	25.1449	25.0894	25.065	24.4923	25.2961	25.4234	25.5463	25.275	24.9495	24.9043	25.5315	25.275	25.0609	24.7286	25.0484	25.6431	24.6209	25.902	25.002	26.0105	25.9847
FYN;HCK;LYN;SRC;YES1	20.3101	20.4676	20.0292	NA	20.4273	NA	20.2877	20.343	20.3752	NA	20.1946	20.2302	20.1825	20.0559	20.1079	20.3321	20.3538	20.3962	20.0691	20.2302	20.2302	19.9031	20.0821	19.7999	20.3645
G3BP1	21.953	22.2877	22.0592	22.5141	22.4092	NA	22.4118	22.4651	22.2332	22.2477	22.3348	22.3857	22.239	22.3538	22.6074	22.0756	22.2155	21.9882	21.9812	22.3101	21.3857	22.3294	22.1395	22.2821	22.3129
G3BP2	21.7389	21.8689	21.8346	21.9707	21.8689	21.2244	21.6843	22.0983	22.0459	21.6186	21.953	21.7594	21.6276	21.8152	21.7307	21.8307	21.7553	21.6141	21.8461	21.743	21.7389	21.8307	21.9985	21.6096	21.9601
G6PD	18.1751	17.8564	19.1709	17.2837	19.3464	15.9391	18.913	19.7397	18.1676	17.5212	19.1997	17.3947	17.5034	17.7854	15.708	18.9351	19.0035	19.5579	18.3356	18.6856	18.7815	17.6604	19.1574	18.5154	19.2524
GAA	21.1704	21.3538	21.4726	21.5451	21.9243	22.4996	22.0292	22.2989	21.9459	22.2621	22.3988	22.0691	21.9707	22.502	22.1363	21.0951	22.5777	21.9882	21.9207	22.1825	22.5983	22.5983	21.9882	22.3988	22.5093
GABARAPL2	22.3376	21.7836	21.3156	21.5261	22.0156	21.3645	21.4874	21.823	21.5309	20.953	21.8423	21.4118	21.2244	21.3484	22.1174	21.7098	21.4676	22.1612	20.7876	22.0658	21.3156	22.3376	21.8839	21.7915	21.7955
GABPA	NA	17.2661	NA	16.9028	17.2799	18.3363	17.6432	17.8773	16.4101	17.2267	16.9676	NA	17.0174	17.2947	16.5827	17.9701	17.117	16.9147	17.3288	NA	NA	16.8596	17.5038	16.6798	NA
GALK1	22.4349	21.8913	21.2419	22.3156	22.5983	24.6431	22.5189	22.5638	22.6757	22.8783	23.0376	22.695	22.5069	22.4751	21.8385	22.6779	22.1825	21.9637	22.1642	22.5356	22.2155	22.6606	22.1825	21.5356	22.8727
GALM	22.1143	22.1047	21.1143	23.2434	21.5592	18.768	22.4972	22.5045	22.2006	NA	22.2419	23.8576	22.0658	21.7915	NA	22.4849	21.9171	22.9225	22.265	22.4601	22.0886	21.8802	21.7915	22.4298	21.8269
GALNS	18.3743	17.7505	17.8177	17.5396	18.0264	NA	17.7467	18.7868	17.0882	18.1078	17.9665	NA	18.4533	18.013	18.6556	18.4032	18.248	17.1481	17.8658	18.071	18.4304	18.9776	18.1943	17.9799	18.5909
GALT	20.4972	20.5545	20.5638	20.7796	20.5165	NA	20.4576	20.3752	20.9951	NA	NA	20.7955	20.2989	20.6971	20.714	20.6886	20.9171	18.9232	20.3752	20.4375	NA	20.4972	20.3645	19.8033	20.4972
GAMT	22.5983	22.6518	22.7013	22.8014	22.8073	23.2361	23.0658	21.3699	23.1886	22.3672	22.8802	22.8689	23.0156	22.5285	22.2564	23.087	23.0821	23.1079	23.074	22.9812	23.3778	23.6209	22.5141	23.1946	22.5522
GANAB	24.9977	24.5926	24.7895	24.4984	24.6264	24.5345	24.6431	25.1332	24.7077	24.3511	24.5165	24.4614	24.5463	24.6153	24.4862	24.6649	24.6971	24.9933	24.5285	24.867	24.6703	24.6264	24.5869	24.4923	24.7286
GAPDH	30.3515	30.4532	30.3828	30.4433	30.7373	30.8385	30.6798	30.6713	30.5389	30.2422	30.463	30.4134	30.6798	30.7211	30.2869	30.8755	30.7211	30.393	30.6798	30.846	30.6713	31.0864	30.3828	30.5844	30.6798
GARS1	22.1916	22.3321	22.5309	22.1238	22.4451	22.7013	22.0122	22.8269	22.2448	21.953	22.1015	21.9601	22.3884	22.265	22.3805	22.2448	22.4221	22.3101	22.1174	22.3184	22.3403	22.4526	22.019	22.0756	22.3619
GART	21.3321	21.3805	21.6364	21.2933	21.391	21.002	21.5069	21.9951	21.7876	21.1332	20.002	21.2244	21.2933	21.2593	21.4576	21.5261	21.6628	21.7013	21.5213	21.3211	21.7634	21.6141	21.6843	21.5638	21.7634
GATD3A;GATD3B	27.7325	28.2123	28.0137	28.3109	28.1795	27.1604	28.1652	28.003	28.3367	28.2803	28.1747	28.4354	28.4512	27.9923	28.3787	28.1937	28.249	27.9814	28.2445	28.4073	28.341	28.7958	27.7645	28.1312	28.1361
GBE1	23.976	24.3239	24.8288	24.3712	24.2679	23.5522	24.0359	24.9933	24.1795	23.895	23.8288	23.632	24.1795	24.1565	23.9933	24.2096	23.895	23.8385	23.848	24.3239	24.48	24.141	23.7796	23.867	24.0854
GBF1	19.1501	26.1738	19.6711	18.0459	19.8576	NA	19.3817	20.3101	18.6709	17.8883	NA	17.6668	19.5157	18.8022	19.157	NA	18.4795	18.9296	19.023	19.4599	19.5975	18.4963	19.3787	18.7859	19.2165
GC	26.3444	24.7645	25.2785	24.8385	25.2317	24.7895	26.1604	26.673	24.7645	25.3101	24.9316	24.8093	24.7645	25.3511	25.1253	26.0609	26.1719	26.7895	26.1015	26.0935	25.8118	25.3342	25.2785	25.9066	25.1015
GCA	19.9101	NA	20.5069	21.0756	22.3239	21.0625	21.8152	21.8034	20.9882	20.7955	22.0691	20.8727	20.6453	21.5777	22.2244	21.7553	21.265	21.3699	21.632	21.1269	21.3266	21.4676	21.4118	21.2821	20.5356
GCDH	24.7594	24.7129	24.6811	25.0484	24.8336	24.8191	24.7389	24.6811	24.9043	24.8093	24.317	24.7695	24.7594	25.1015	24.8997	24.918	25.391	24.6811	25.1055	25.0233	25.1488	24.9716	24.5869	24.4923	25.1332
GCLC	20.6886	20.5823	20.7634	18.9346	20.5731	20.5451	20.2184	20.8191	20.5823	18.5247	20.2764	19.6853	20.5356	21.0156	20.8727	21.4874	21.3376	20.8191	20.2764	21.0493	21.2593	20.7715	21.002	20.3752	21.2877
GCN1	19.269	19.9015	19.9742	19.4851	19.8402	17.7923	19.3572	20.5915	19.6909	18.989	18.8227	19.0567	19.3507	19.1551	19.4405	19.3174	19.2058	19.8401	18.8067	19.1574	19.5465	NA	19.7186	19.2475	19.2971
GCSH	NA	22.1916	21.502	22.2419	22.2679	22.6886	22.7776	21.9847	21.8423	22.7244	22.4451	22.3266	22.6475	22.1238	22.7655	22.743	22.3645	21.3962	22.5498	22.6141	21.4874	23.417	22.2214	23.1063	22.821
GDI1	24.4676	24.1946	24.1795	24.1015	24.0275	24.0772	24.275	24.4041	24.1795	23.9495	24.1095	23.8191	24.0854	24.2096	23.895	24.3307	24.141	24.3511	24.4105	24.3645	24.3578	24.239	24.3239	24.4984	24.4923
GDI1;GDI2	25.5725	25.2996	25.3778	25.065	25.2463	25.4298	25.5014	25.8576	25.4614	25.0609	25.2499	25.1946	25.3612	25.5345	25.0609	25.6649	25.3612	25.6757	25.5105	25.4583	25.3511	25.4953	25.5609	25.6703	25.5075
GDI2	24.7077	24.7645	24.7492	24.558	24.4923	24.6096	24.558	24.9406	24.6486	24.3444	24.4984	24.6209	24.4105	24.3239	24.3376	24.6703	24.7645	24.9539	24.6865	24.604	24.7286	24.4923	24.391	24.3712	24.632
GDPGP1	NA	18.6688	17.8707	18.4717	18.0474	NA	17.9589	17.4855	17.974	18.0761	17.7662	17.556	18.6842	17.9641	18.4168	18.5799	18.6437	18.1582	18.3648	18.6285	17.7779	18.548	18.2274	18.115	18.9746
GET3	24.1642	23.7895	24.0935	23.9043	23.8764	23.5045	23.7695	24.1488	24.019	23.8288	23.9043	23.848	23.8858	23.9584	23.8858	24.0443	24.1095	24.0443	23.8288	24.1642	23.8288	23.9933	23.9847	23.976	24.2096
GFAP;KRT3;KRT5;KRT6A;KRT6C;KRT7;KRT78;KRT79;KRT8;KRT83;KRT84;KRT85;VIM	26.4536	27.1984	26.9088	27.2625	27.5536	27.6389	27.2891	27.5389	27.019	27.0711	27.9259	NA	26.673	27.1214	27.3239	27.9595	27.7064	28.3066	27.0084	27.7958	26.9088	26.6865	27.391	27.4073	27.4394
GFAP;VIM	22.4825	22.882	22.6475	22.6387	23.1206	NA	23.0071	23.1856	22.8708	22.5708	23.4425	NA	22.3962	22.7756	23.1015	NA	23.1961	NA	22.5754	22.8014	21.8614	22.1519	23.214	23.417	22.8614
GFER	21.5545	21.7634	21.2006	22.1079	21.9316	NA	21.7223	21.7348	21.7182	22.502	20.0292	22.0122	21.714	21.9707	22.2096	21.8614	21.6584	21.1825	22.0224	21.9882	21.6714	22.4501	21.3645	22.1856	22.3184
GFM1	23.5983	23.848	23.5285	23.5045	23.4676	23.8764	23.4298	23.2448	24.0935	23.5285	23.2066	23.7995	23.7995	23.3778	23.3778	23.2821	23.7286	22.3592	23.5869	23.6971	23.8764	23.6096	23.6096	23.5869	23.6757
GGCT	NA	NA	21.2066	21.0951	21.4425	NA	20.9243	20.9243	21.3752	20.3538	21.4775	21.2361	20.8191	21.1519	20.2989	21.0625	21.4015	20.0292	20.9672	21.417	20.6714	21.4118	20.9601	21.3266	20.7796
GGPS1	NA	20.7955	21.1143	21.1206	21.3857	21.3857	21.1946	21.3592	21.3321	21.0559	NA	NA	20.8727	20.3321	NA	NA	21.2989	NA	21.1704	21.1079	21.0886	21.2302	21.3962	21.1704	21.0691
GGT5	20.6971	20.1079	20.2302	20.6628	21.0821	NA	20.8346	21.2302	20.1457	21.1079	21.5309	NA	20.417	18.3878	21.1581	21.7389	20.0426	22.6843	20.5915	20.4775	19.7114	NA	21.5404	21.8307	21.4923
GHITM	23.3511	23.6431	23.6757	23.5638	23.0723	23.7182	23.8093	23.5522	23.7594	22.4898	23.1825	23.5165	23.48	23.4298	23.1931	23.2375	23.654	23.8576	23.8385	23.1332	23.4676	23.2535	23.867	24.141	23.0105
GIMAP1	20.4273	20.6276	20.4476	20.7389	20.8113	NA	21.1825	20.1457	21.0359	19.4259	21.1457	20.9243	20.6714	20.9171	20.3645	20.3101	20.5915	21.2361	20.3538	20.4476	20.3752	20.4375	20.5823	19.6491	20.9243
GIMAP4	21.0559	22.2821	21.9777	22.4825	23.48	20.5451	22.002	22.2096	22.5754	22.5309	21.9207	22.3645	21.5545	21.5213	22.1673	22.9637	22.5938	22.5846	22.0526	22.4676	21.8385	21.9388	21.7013	21.7836	23.0723
GIT2	18.6871	20.1704	20.1581	20.3645	20.4576	NA	19.8068	20.1457	20.1581	20.0559	NA	NA	19.7612	19.2137	20.2877	19.8365	NA	NA	18.5834	19.7779	20.2184	19.8147	19.6578	NA	19.4355
GJA1	23.5522	23.2961	22.5237	23.417	22.6865	23.654	23.1238	23.1765	23.391	23.3511	22.5117	23.391	23.4676	23.5983	22.7056	23.4551	23.7995	22.976	23.2821	23.0805	23.3239	23.5638	23.9672	23.5165	23.5983
GLG1	22.1976	21.8987	22.1015	21.7836	21.8423	22.2332	21.9316	22.5309	21.3699	21.5961	22.002	21.2821	21.8802	21.714	20.8346	21.3857	21.3045	22.3403	21.5961	21.8113	21.5545	21.7182	21.9423	21.5261	21.7876
GLO1	25.9225	25.7745	25.6838	26.2021	26.1946	26.5565	26.1642	26.0401	26.0609	26.3545	26.4692	26.3256	26.0254	26.1814	26.1814	26.4567	26.1194	25.6784	26.067	26.3578	25.7441	26.6458	25.8858	26.527	26.1814
GLOD4	23.7796	23.654	23.2679	23.848	23.7492	24.0526	23.6209	23.4425	23.5522	24.0359	24.1015	23.8576	23.7594	24.0275	23.895	24.2607	23.632	23.895	23.7492	24.0935	23.9406	24.2821	23.9225	24.1253	24.0105
GLRX	26.3014	25.8093	25.8019	26.0914	25.8858	26.6595	25.6944	25.6237	25.654	26.3359	26.509	25.9428	25.8044	26.1015	26.2785	26.4057	26.2838	25.8694	25.9912	26.5195	26.2225	26.8385	25.6237	26.604	26.2114
GLRX3	22.9847	23.1931	23.9847	23.155	23.7695	23.5869	23.1749	24.0275	23.0054	23.1395	23.2961	23.391	22.5427	22.6431	23.2679	23.4923	23.1363	22.8442	23.2229	23.3376	22.9261	23.2821	22.9441	23.0967	23.1704
GLRX5	24.6595	24.7338	24.5345	25.0484	24.6757	NA	25.1833	24.6595	25.0484	25.3877	25.1757	25.6096	25.0233	25.2679	25.2714	25.3712	24.945	24.317	25.0975	25.2926	25.1604	25.1135	24.6595	25.6676	25.317
GLS	21.7675	21.7307	21.6497	21.5869	21.417	NA	21.0691	21.4626	21.5685	21.4526	21.343	21.1765	21.654	21.4476	21.654	21.5261	21.5356	21.0625	21.3805	21.9098	21.6006	21.7223	20.9951	20.6453	21.5404
GLUD1	26.065	25.9473	26.1273	25.9628	25.9803	25.9912	25.7208	25.5725	26.1234	25.7312	25.5404	25.9203	26.0914	26.1095	26.0752	25.8409	26.0691	25.9998	25.9977	26.0711	26.3595	25.7286	25.7208	26.1135	26.346
GLYCTK	23.7077	23.5754	NA	24.1642	24.0691	24.6375	24.317	24.0526	23.7077	24.317	23.9134	23.8576	24.2021	24.5165	23.9134	23.7695	NA	23.4041	24.002	24.3645	23.9933	24.7182	23.9225	24.7846	24.3578
GM2A	19.491	NA	18.0874	18.753	18.2856	19.5672	20.6364	20.895	20.417	20.5823	NA	NA	21.9882	22.1301	NA	19.8614	21.5545	19.4588	21.3266	21.8651	21.7675	22.7856	21.7348	22.155	21.823
GMFB	22.6051	22.6843	22.7369	22.9707	23.0805	23.1285	22.7471	23.0854	22.85	22.6518	23.1596	22.9619	23.0476	22.9495	23.0838	23.3101	22.9495	22.823	22.969	23.1111	22.6843	23.3376	22.5285	23.3239	23.1269
GMFB;GMFG	22.4898	22.2302	22.2155	22.417	22.6606	22.502	22.5983	22.8034	22.2244	22.6141	21.265	22.44	22.2477	22.3645	22.5662	22.5285	22.5592	22.6886	22.6431	22.9316	22.2877	22.7675	22.1363	22.7594	22.5777
GMPPA	16.8926	19.1616	19.615	19.0728	19.4144	NA	18.6865	19.9742	18.7074	18.6662	18.7376	NA	19.6344	19.0714	18.1893	19.2584	18.8405	17.4242	18.9126	18.8399	18.1672	19.1326	19.13	18.9619	19.0959
GMPPB	20.3321	21.3645	21.417	21.0493	20.6971	19.2205	20.3101	21.0426	20.9024	20.4874	20.6714	NA	19.0017	20.1825	19.2578	21.0951	20.4972	20.4375	21.0359	20.9812	20.9672	21.0426	19.7364	18.6667	20.7634
GNA11	22.821	22.8365	22.632	22.2096	22.4221	22.0756	22.4451	22.3988	22.8054	22.3645	22.0359	22.2989	22.7533	22.1886	21.5961	22.3294	22.1079	22.5662	22.2419	22.1457	21.9566	22.5117	22.8054	22.2989	22.7975
GNA13	24.6811	24.7543	NA	24.895	24.6649	23.9672	25.1642	25.5955	24.918	24.5696	NA	NA	24.417	24.7695	24.654	NA	NA	24.895	24.6811	24.5165	24.945	24.9933	24.895	24.5638	NA
GNAI1;GNAI2;GNAO1	17.9599	17.9457	17.7894	18.0535	17.9462	NA	17.8108	18.463	17.5101	17.5513	17.9459	17.8654	18.0202	18.0507	17.4002	18.4943	17.94	18.4643	17.8717	17.6292	NA	17.8842	17.4672	17.6677	17.7639
GNAI2	23.6865	23.2081	22.9725	23.3778	23.1127	NA	23.2961	23.5522	23.2184	23.2229	23.4041	23.3511	23.1719	23.3778	22.9933	23.0902	22.8538	23.6431	23.3239	23.1976	23.239	22.7098	23.2273	22.6298	23.3101
GNAS	22.9777	22.8764	22.3962	23.1976	22.7223	23.0275	22.8633	22.7756	23.2679	22.5592	22.976	22.9601	23.4041	22.8093	22.8093	23.3101	23.1734	23.1079	22.823	22.7614	22.7223	23.1931	23.1285	22.8708	23.1379
GNB1;GNB2	22.9189	21.9882	22.6209	21.9916	22.9933	21.9243	22.3294	23.1991	22.1642	22.0756	22.6231	22.1886	23.4041	23.1472	21.3211	23.7594	22.8651	23.5869	22.0592	22.1238	23.0886	23.5045	22.8727	23.2679	22.4324
GNB1;GNB2;GNB4	23.8093	23.7492	23.5638	23.4676	23.5869	22.9513	23.4551	23.8764	23.6649	22.8557	23.5869	23.0691	24.1642	24.0609	23.3239	24.217	24.019	24.217	23.2535	23.4425	23.7796	24.141	23.5638	23.2821	23.7995
GNG12	24.1095	23.3645	23.9406	23.5638	23.848	23.0443	23.5754	23.9043	23.3511	23.9406	24.5754	23.7286	23.7077	23.7796	23.9043	23.7389	23.632	24.3444	23.2096	23.3101	23.5404	23.4551	23.7077	23.6431	23.6096
GNG7	22.9829	22.8442	21.2989	23.417	23.2021	22.8858	23.0241	22.5892	23.0772	23.5522	22.4898	23.7492	23.2405	23.1612	23.1534	23.1534	22.937	22.8014	23.1886	22.821	22.7369	23.4676	22.5754	23.1143	23.417
GNL1	18.9627	19.2174	19.05	19.1386	18.7547	NA	18.8314	19.0097	18.8342	18.5208	18.9646	18.4966	18.7211	18.8088	19.1529	19.3875	19.0225	19.3817	18.612	18.9876	18.8882	18.9126	19.2842	18.9942	19.19
GNPDA1	20.7955	20.7307	20.2989	20.8651	20.7307	20.8346	20.9024	20.8876	21.0359	NA	NA	19.6787	20.0691	21.4221	20.6096	19.6143	20.3857	17.6654	21.3592	21.4476	20.8802	21.0359	21.1581	NA	21.5592
GNS	21.9207	21.9601	21.9388	21.7955	22.2849	22.6497	21.9812	22.6693	21.5261	20.7876	22.7756	21.3805	21.8727	22.3403	22.1457	22.6971	22.1269	21.5261	21.9672	22.2448	22.0224	22.2361	21.6929	22.8249	22.0359
GOLGA4	17.6403	18.8802	18.5062	18.8256	18.9474	19.0378	19.249	19.1251	18.4213	19.0072	18.9841	16.8361	19.05	18.7413	19.4107	18.8419	18.867	16.7095	19.3526	19.1359	18.7285	19.1067	19.4193	19.6981	18.0585
GORASP2	21.1886	21.3592	21.4273	21.343	21.8461	22.4144	21.6409	22.0325	21.0951	22.0886	21.9207	21.5545	21.7512	21.8614	21.68	21.5117	21.1457	21.3752	21.1825	21.4775	21.2707	20.4375	21.6051	21.8576	21.2361
GOT1	29.1214	29.3044	29.4976	29.4433	29.55	29.7581	29.3367	29.5518	29.7211	29.6475	29.203	29.5352	29.5071	29.6915	29.5222	29.7739	29.5718	29.094	29.588	29.8974	29.7014	30.0737	29.1676	29.651	29.5389
GOT2	28.8324	28.7162	28.7096	28.7864	28.7162	29.1065	28.4976	28.5826	28.7645	28.6005	28.3578	28.5315	28.8142	28.9174	28.6697	28.8858	28.9512	28.7227	28.7739	29.0889	29.0609	29.249	28.579	28.805	28.7421
GPC1	24.1946	23.1519	23.7594	23.2961	23.4676	23.0691	22.9829	24.6264	22.4576	23.7492	24.0443	23.2405	22.8689	23.7492	22.9116	23.6865	23.1488	23.0409	23.2273	23.6971	23.1871	23.5165	22.7816	24.141	23.6649
GPD1	20.9316	22.8034	23.5638	23.9043	23.2961	23.181	23.0821	22.743	23.3645	22.8727	24.2535	23.895	23.417	22.8269	22.1795	23.5754	23.4923	23.4923	23.1734	22.4118	23.2463	24.0935	20.8034	22.3592	22.3672
GPD1;GPD1L	25.3877	25.848	25.9716	26.1449	26.0505	25.7182	25.8927	25.8717	26.4953	25.7338	26.1055	NA	26.4298	26.189	25.9111	26.4024	26.1371	26.0212	26.4536	26.2768	26.0275	25.8858	26.1681	26.1642	26.7771
GPD1L	25.9825	26.2785	26.3427	26.5075	26.6595	26.2353	26.4707	26.3578	26.9088	26.4234	26.4984	26.0955	26.9977	26.7517	26.5536	27.0296	26.6458	26.1642	27.17	27.0609	26.632	26.604	26.9977	26.8974	27.3153
GPD2	19.8214	21.4324	20.9882	21.4273	21.0559	21.3484	21.7013	21.7389	21.3484	20.6886	20.5638	21.4576	21.7307	21.4626	21.4476	21.5309	21.4324	21.2125	21.85	21.3538	20.3752	21.2361	22.019	21.8689	21.002
GPI	27.8203	28.2216	27.965	28.0762	28.1312	28.3869	28.1842	28.189	28.267	27.9428	27.7453	27.8799	28.3494	28.2077	28.0813	28.4668	28.3196	27.7708	28.2535	28.4512	28.2891	28.5862	28.1652	28.2759	28.4433
GPNMB	26.143	24.2821	24.6865	25.239	24.4551	25.8118	25.0813	25.2021	24.945	26.1371	25.3645	25.2317	25.9672	26.2225	25.4008	25.9383	25.8694	25.2643	25.4923	26.019	25.7492	26.8504	25.2714	26.7389	26.0105
GPS1	NA	19.1324	19.9459	NA	19.4607	19.8031	19.6414	19.8326	20.0156	19.4284	19.6596	NA	19.8143	19.3572	19.5018	19.7296	19.6633	NA	20.1457	20.2419	19.8618	NA	20.0951	18.4259	18.9886
GPT	24.2961	24.6096	24.6811	25.1214	25.1681	24.8142	24.7492	24.7745	25.0443	25.3877	24.5045	25.1565	25.1833	24.7796	25.2643	25.4488	25.1681	24.0105	24.7745	25.0894	25.0148	25.3239	24.4676	24.3778	24.8623
GPX1	23.7389	24.0854	23.3376	23.4425	23.3511	23.6971	23.7796	23.6865	23.9134	23.8385	23.5754	23.8093	23.6971	24.1719	23.6209	23.9584	24.0359	23.654	23.7995	23.9933	23.8764	24.4551	23.48	23.8576	24.0105
GPX3	25.6153	24.5463	25.0443	24.417	24.9088	25.6012	25.002	24.7234	25.3066	24.8288	25.3273	24.6096	24.4551	24.895	24.4425	25.5638	25.4266	25.5105	24.8904	25.558	24.5696	25.7441	25.0105	25.5285	25.0526
GPX4	22.4221	22.4144	22.741	22.8307	22.4092	22.5404	22.7553	22.5961	22.9316	22.1704	22.1765	22.5093	23.1976	22.8783	23.178	22.9951	23.2273	22.6971	22.8365	23.1441	23.0241	23.5754	21.9061	22.3129	22.8595
GRB2	22.4451	22.5069	23.0376	22.2821	22.6364	21.8913	22.7035	23.002	22.2593	22.2273	22.6757	22.7327	22.6409	22.6606	22.3672	22.4298	22.4676	22.5869	22.3805	22.3884	22.8839	22.4041	22.3184	22.6096	22.6606
GRHPR	26.1814	26.4234	26.0914	26.275	26.1469	26.317	26.4138	25.8623	26.346	26.3894	26.3762	26.2607	26.4346	26.0894	26.5389	26.3562	26.48	26.0547	26.3612	26.558	26.3187	26.6998	26.2571	26.3528	26.5595
GRPEL1	23.9495	24.2891	24.1946	24.2607	24.5463	23.5045	24.4551	23.9584	24.4488	24.7846	24.3578	24.6703	24.5812	23.9847	24.6153	23.9043	24.4425	23.7286	24.4298	24.4362	24.0609	24.7492	24.0609	24.3778	24.4105
GRSF1	21.4526	21.9566	21.8423	22.1825	22.3073	22.2989	22.4298	21.9985	21.8385	21.8651	21.8764	22.1015	22.239	22.0983	22.1047	21.8727	22.1457	21.8839	21.9207	22.1519	22.0854	22.0821	21.8689	22.3073	21.7265
GSK3B	22.1673	22.1301	22.0951	21.9316	21.5309	20.8034	21.3592	22.1111	21.953	21.8802	21.4923	21.6096	21.6584	21.4576	21.3645	21.0559	21.4626	21.6051	21.632	21.5731	21.4676	21.7098	21.4726	NA	21.5961
GSN	26.8142	26.0874	26.2225	26.0813	26.0894	25.4923	26.2244	26.3926	26.1214	26.141	26.2096	25.9157	26.2151	26.4024	26.1135	26.2607	26.3762	27.1984	26.0854	26.0401	26.1115	26.8858	26.3578	26.3877	26.3222
GSPT1	22.0756	22.3403	22.4425	22.1795	22.6992	22.0258	22.3348	22.6865	22.2184	22.0691	22.1976	21.4923	22.0625	22.2961	21.9742	22.5961	22.4701	21.8913	22.2419	22.5427	22.1363	22.5045	22.0526	22.1765	22.6992
GSR	24.7594	24.3578	24.2096	24.4551	24.3307	24.5638	24.3101	24.5045	24.3511	24.0609	24.2679	24.0935	24.3511	24.4298	24.1488	24.6595	24.4105	24.5696	24.5285	24.558	24.6264	24.4551	24.2244	24.3376	24.989
GSS	23.7895	23.6649	23.7077	23.1856	24.019	24.0359	23.2821	23.8576	23.9672	23.1688	23.4041	23.6431	23.5754	23.654	23.7182	23.7389	24.317	23.6971	23.7995	23.9495	23.9134	23.654	23.3101	23.5045	24.002
GSTK1	25.1332	25.5463	25.2499	25.3975	25.3844	23.4551	25.1449	24.9271	25.6096	25.3376	25.1449	25.4769	25.6153	25.1565	25.5926	25.417	25.5869	25.065	25.1833	25.6237	25.5812	25.6096	25.217	25.1055	25.4551
GSTM1;GSTM2	22.7836	23.8576	23.7389	23.9495	23.9316	24.1174	24.317	23.7182	23.7492	23.9316	24.5812	23.4923	24.558	24.002	24.1174	24.3031	24.002	23.3511	24.1946	23.976	23.5165	25.2133	23.6431	24.2244	23.8858
GSTM1;GSTM5	19.1698	22.5237	22.6276	22.2961	19.7168	22.9423	22.8839	22.1519	20.4676	23.0325	23.632	21.0691	23.4041	20.6714	23.2477	20.2419	20.2764	20.3857	22.9298	19.9882	NA	24.3376	21.928	19.732	22.3962
GSTM2	24.0691	24.5812	24.4234	24.6649	24.7129	24.848	24.9977	24.1719	24.632	24.632	24.9088	24.5754	24.8433	24.5754	24.7645	24.8623	24.5638	24.0935	24.604	24.8576	24.4105	25.3239	24.0691	24.6703	24.1871
GSTM2;GSTM3	26.2096	26.4831	26.632	26.5404	26.5225	26.5754	26.3066	26.0443	26.2445	26.1371	26.6595	26.0422	27.1115	25.9933	26.391	27.0401	26.4425	25.7077	26.512	26.5898	26.4089	27.463	26.3695	26.3975	26.5696
GSTM3	24.7995	24.3511	25.6838	25.3031	24.8717	24.6595	23.632	24.4298	24.7945	23.7389	25.0359	24.3975	26.0084	23.3376	24.7024	26.0772	25.1833	24.3444	24.558	24.5225	25.275	26.4394	25.0484	24.9803	25.8552
GSTO1	27.1015	26.8385	26.9977	25.9672	27.1604	26.3359	26.8741	27.1507	26.9869	27.1115	27.1214	26.604	26.965	27.1984	27.1115	27.3578	27.17	26.976	27.019	27.4154	27.1795	26.5135	26.8741	27.2625	27.1507
GSTP1	26.3153	26.1332	26.4202	26.604	26.518	26.6181	26.3828	26.217	26.5165	26.3014	26.6998	26.4999	26.4754	26.5551	26.425	27.1214	26.726	26.0955	26.8385	26.5345	26.1135	26.9088	26.3359	26.6865	26.9203
GSTT1;GSTT2B	23.3376	NA	23.3239	24.1871	23.5522	23.6971	23.8093	23.3101	23.1031	23.0292	23.0476	22.0088	23.2821	24.1253	24.1719	24.654	NA	23.1472	NA	23.3101	23.9584	24.8717	NA	24.1015	23.2229
GUCY1B1	18.0984	19.0497	18.3304	18.4953	18.7589	18.7208	18.7441	19.3919	18.4414	18.3197	18.4615	17.7896	19.0372	18.6512	18.0827	19.1216	18.8164	18.8007	18.0603	19.2214	18.3846	18.6168	18.4029	18.0672	18.6815
GYG1	27.341	26.8623	26.8504	27.1115	26.9977	26.1852	27.1015	27.0505	26.976	27.4234	27.2891	27.1115	26.965	27.1604	27.0711	27.3992	26.9428	27.1312	27.4785	27.2262	27.2535	28.066	26.558	27.8445	26.9977
GYS1	25.1833	24.9225	24.9628	24.5404	24.0935	23.8385	24.848	25.141	24.7945	24.5983	23.7895	24.5105	24.2961	24.7234	24.3975	24.4234	24.4551	24.9406	24.6595	24.558	25.0317	24.4105	24.019	24.5045	24.3511
H1-0	24.5105	24.9933	24.4614	25.0935	24.9495	25.0935	24.8142	23.4425	24.8997	24.2096	25.4008	24.7895	24.2607	24.2535	24.8093	25.0105	24.1015	25.391	24.1015	24.7129	23.7594	23.9584	24.5983	23.5045	24.5869
H1-10	22.6298	22.5475	22.5356	22.3211	22.5869	21.343	22.8423	21.9423	22.3348	22.2066	22.5731	NA	21.8152	21.5638	21.7348	22.1673	22.0325	23.1749	22.0122	22.1976	21.8073	21.928	22.2961	NA	NA
H1-4	26.2188	26.632	25.9361	26.6865	26.6458	26.6998	26.6181	25.7415	26.8142	25.673	27.1795	26.6595	25.7995	25.6153	26.632	26.8385	25.9043	26.9869	26.0464	26.2445	25.8599	25.9248	25.8647	25.5725	26.0854
H1-4;H1-5	18.2714	18.9449	17.9899	19.2483	18.3738	NA	18.1562	17.4209	19.1631	NA	17.8926	NA	NA	17.8862	19.3626	NA	18.8889	NA	18.1883	17.5633	18.1967	18.9958	16.9304	16.538	18.9722
H2AC18	26.9316	27.3494	27.1115	27.2979	27.2979	27.4862	27.3153	26.4057	26.9088	27.1507	27.2535	27.141	26.9316	27.2262	27.5898	27.0609	27.2714	27.3494	27.189	27.0296	26.9088	26.521	27.611	26.7517	27.2714
H2AC18;H2AX;H2AZ2	30.1361	30.4823	29.9814	30.362	30.4919	30.6372	30.4134	29.94	30.2647	30.2308	30.4234	30.3303	30.2647	30.4823	30.7533	30.4334	30.362	30.7692	30.0349	30.0349	30.2422	29.9259	30.7533	29.7942	30.3724
H2AZ2	24.217	24.3975	23.848	24.1488	24.0772	23.7389	24.0854	23.8576	24.1642	24.002	24.3578	24.4362	23.895	24.417	24.558	24.3778	24.3444	24.6649	23.7796	23.7182	24.1095	23.4676	24.654	23.7796	24.0854
H2BC4	28.4668	28.906	28.579	28.611	28.9031	28.611	28.6798	28.4668	28.8019	28.5165	28.8682	28.4938	28.7064	28.8711	29.0296	28.7292	28.9259	29.1532	28.258	28.3951	28.7064	28.2535	28.8916	28.3367	28.7517
H2BC4;H2BU1	28.9117	29.217	28.94	28.9732	29.1164	29.0003	28.965	28.7129	29.0839	28.995	29.2077	29.1795	28.8974	29.1819	29.3724	29.2847	29.2869	29.632	28.726	28.7129	29.0296	28.6355	29.3724	28.5682	29.0737
H2BU1	25.5667	25.9738	25.6568	25.8623	25.9066	25.7821	25.8552	25.4831	26.0711	25.275	25.6703	25.558	25.7077	26.0833	26.1965	25.6068	26.0833	25.7234	25.275	25.5255	25.8904	25.4676	26.2499	25.4738	25.8361
H3C1;H3C15	28.362	28.5463	28.1361	27.965	28.1312	27.7453	28.267	28.1015	28.3023	28.0965	28.1747	27.8019	28.1795	28.3023	28.1312	28.0609	28.391	28.7162	28.0813	27.4862	28.1747	27.1795	28.6898	27.9316	27.8264
H4C1	28.267	28.6764	28.066	28.1556	28.3066	27.8974	28.4433	28.3494	28.3578	28.1115	28.341	27.9539	28.2625	28.4154	28.249	28.1747	28.3745	28.7581	28.17	27.524	28.1604	27.2353	28.8887	27.9484	27.8682
HABP4	21.1886	19.8909	20.5069	20.9316	20.6886	NA	20.3538	20.7056	20.1704	20.8876	21.0821	20.6006	20.6714	20.8034	20.9098	20.2419	20.4874	20.7056	20.3857	20.7471	20.6096	21.2419	19.3923	21.2125	21.0691
HACD1	20.5069	20.85	20.8113	20.8346	NA	NA	NA	21.0224	20.9601	20.3645	20.5638	20.5638	20.2419	19.4021	19.6416	19.6759	20.3321	NA	20.4775	20.0821	19.0329	NA	21.0756	19.4408	19.7496
HADH	29.2123	29.1214	28.7613	29.099	28.8081	29.267	29.2625	28.673	29.3153	29.2399	28.965	29.1913	29.4053	29.0762	29.141	29.21	29.2262	29.0243	29.3807	29.5033	29.1724	29.5987	29.027	29.1866	29.5165
HADHA	28.1937	28.0965	27.9372	28.2216	27.9869	27.8081	28.1507	27.6663	28.3239	28.2535	28.4154	28.1263	28.6355	28.1459	28.3282	27.8445	28.2625	27.8203	28.4746	28.1652	28.2759	27.9705	28.217	27.8504	28.4433
HADHB	28.4073	28.4154	28.2847	28.5718	28.3282	28.0453	28.4823	27.9814	28.6458	28.5128	28.6964	28.4032	29.0057	28.4823	28.6424	28.2399	28.6424	28.0711	28.7833	28.4976	28.611	28.4113	28.5203	28.3109	28.673
HAGH	26.1661	25.8336	25.5983	26.0588	25.9066	26.1035	25.7619	25.8118	25.824	26.2317	25.8504	25.9584	25.9803	25.9134	25.8858	26.0233	26.038	25.6125	26.0084	26.1965	26.3679	26.4645	25.6486	25.9248	25.848
HARS1	21.9243	22.2535	22.8365	22.3725	22.7675	22.6518	22.2125	22.8171	22.4476	21.9847	22.265	21.7995	22.3619	22.0756	22.2535	22.5165	22.3294	22.3699	22.2184	22.8054	22.4849	22.6141	22.2593	22.3129	22.5093
HARS1;HARS2	23.0207	23.1348	23.4551	23.0821	23.48	23.0756	23.0821	23.3645	23.3511	23.0207	22.9152	22.9847	23.1916	23.0658	23.1379	23.1488	23.2679	23.3101	23.0789	23.6209	23.417	23.3511	23.087	23.0609	23.5869
HAX1	21.6757	21.1825	21.6671	21.3321	21.4972	21.4273	21.3805	21.2125	20.9672	21.3321	21.5165	21.2707	21.1642	21.5356	21.8689	21.1206	21.3857	20.9316	21.2006	21.6231	20.9951	22.1047	21.1395	22.4015	21.3101
HBA1	31.1422	31.2135	29.1361	31.8497	28.17	29.7645	31.4871	31.8309	31.4678	30.0609	32.2336	32.0479	28.203	32.779	32.3033	33.2336	32.3854	32.6565	32.2077	30.5014	33.2479	27.7389	31.7333	30.9188	29.588
HBA1;HBZ	30.4032	30.5109	28.579	31.0084	27.2891	28.7708	30.8081	31.0349	30.9188	29.3174	31.525	31.2814	27.5536	32.0609	31.5933	32.4532	31.7413	32.0927	31.4384	29.7927	32.4847	27.1115	30.995	30.196	28.8799
HBB	31.8385	31.6329	29.7565	32.3982	28.7453	30.341	32.1269	32.2675	31.9848	30.8534	32.9916	32.6437	28.9841	33.4943	33.0721	33.7047	32.4507	33.2178	32.8919	31.2077	33.7652	28.6898	32.3356	32.1694	30.2308
HBB;HBD	30.4433	30.393	28.3828	30.9259	27.391	29.2512	30.7927	30.6544	30.5014	29.7958	31.4727	31.2703	27.5898	32.0217	31.463	32.5573	31.015	31.8119	31.463	29.7755	32.6285	27.0609	31.0283	30.3724	28.965
HBB;HBD;HBE1;HBG1;HBG2	32.0414	32.1146	29.9814	32.6437	28.9595	30.9882	32.87	33.0657	32.2897	31.2591	33.4083	33.1285	29.4012	34.0512	33.2336	34.8281	33.3956	33.7553	33.3956	31.7373	34.3303	28.7031	32.9746	32.5844	30.3303
HBB;HBD;HBG1;HBG2	24.6865	24.3239	22.9243	25.2607	21.5069	23.1961	25.0567	25.8044	25.002	23.2961	26.1135	25.6209	21.3101	26.3427	24.9716	26.5345	25.5433	26.3511	25.4202	24.5105	27.0505	22.3752	24.824	25.7492	23.0325
HBD	27.2803	27.0609	25.2607	27.8799	23.7077	26.0254	27.6931	28.0137	27.5536	26.2021	28.55	28.258	24.317	29.1263	28.2979	29.2957	28.524	28.6285	28.217	26.6998	29.3473	23.8576	27.9539	27.4473	25.6068
HBG1;HBG2	24.141	23.9134	21.9061	23.1158	NA	19.7171	22.6409	23.417	22.9812	NA	22.4247	23.5045	19.1403	NA	23.3645	23.6096	24.6153	22.3129	24.6486	NA	22.4425	NA	24.019	21.8576	20.002
HCCS	23.2535	23.1976	22.928	22.953	23.0999	21.9951	23.0592	22.969	23.0088	23.2679	22.743	23.1704	23.0071	22.7594	23.3645	22.68	23.2288	22.714	22.7895	23.1457	23.2081	23.0139	22.5333	22.741	22.8346
HCLS1	19.7591	19.9882	20.4476	19.7264	21.5777	19.2777	20.8346	21.4825	19.8355	20.5823	20.9882	20.1079	19.9459	20.7389	20.7223	21.2933	20.6186	19.9742	20.7223	20.2764	20.3752	20.6186	20.3538	21.7265	20.5638
HDDC2	22.5615	22.0951	22.0691	22.5961	22.343	22.953	22.6231	22.2096	20.9742	22.9654	22.6387	21.4425	22.391	22.7471	22.9061	23.1612	22.6164	22.4196	22.8073	23.0854	22.7244	23.0789	22.4874	23.7389	22.8746
HDGF	22.7013	22.5498	22.6141	23.5983	23.417	23.3239	23.5638	22.9171	22.2332	23.5285	23.3101	23.1931	23.2961	23.4923	23.2821	23.848	23.4551	22.9985	23.5404	23.7492	23.2961	24.0935	23.6971	24.2463	23.6971
HDGF;HDGFL2;HDGFL3;PSIP1	21.3211	21.1079	NA	21.4576	22.0658	22.4551	22.4576	22.2214	21.002	21.8614	22.8404	NA	21.4775	22.5638	21.6886	23.4923	21.6843	22.2036	22.5498	22.6992	21.8461	22.155	NA	NA	21.7307
HDGFL2	19.1525	19.4036	19.4907	19.8064	19.8179	NA	19.7622	19.5822	19.4722	19.1595	19.7709	NA	19.2275	19.2852	19.7822	19.566	19.617	19.8148	19.3828	19.5744	19.5596	19.7441	19.7652	NA	19.7657
HDGFL3	22.4874	22.1856	22.1765	22.3592	22.6409	22.4118	22.8651	21.895	22.0886	22.9298	22.743	22.6298	21.1765	22.8576	22.4349	22.9423	22.4425	22.9864	22.6628	22.9584	22.4324	22.9795	22.4947	22.7735	22.9298
HDHD2	23.48	23.9495	23.7389	23.9495	23.9584	23.5165	23.6649	23.7594	23.7594	23.976	23.2961	23.8576	23.8858	23.848	24.0105	24.3101	24.019	23.5165	23.7492	24.275	23.9933	24.5463	23.5165	23.895	23.9316
HDHD3	23.7286	22.7471	23.2419	22.8858	23.0838	23.7389	23.2006	22.5915	23.4041	23.0393	22.7119	23.6865	23.5404	23.1961	22.68	22.9601	23.3645	22.1269	23.0902	23.3511	23.417	22.3672	23.2492	23.2679	23.48
HDHD5	23.0756	24.5285	23.8191	24.3975	24.3975	22.7389	24.1488	23.3645	24.5522	23.8093	23.3376	24.4362	24.0609	24.2607	24.3239	23.867	24.2463	23.7182	24.0105	24.317	24.0105	24.6264	23.654	23.9584	24.2607
HDLBP	21.5592	21.7348	21.5777	20.9601	22.0292	NA	21.0359	22.3511	20.9672	NA	21.6231	NA	21.1825	NA	20.8034	21.895	NA	21.391	20.953	21.0886	20.9459	20.9098	21.2707	NA	21.9098
HEBP1	23.2361	23.391	23.4551	23.3778	22.6253	23.0509	23.3511	23.391	23.4425	22.9899	23.4923	23.5404	23.1765	23.48	22.6929	23.4551	23.5404	23.1581	23.2679	23.5045	23.3239	23.632	23.3778	23.5869	22.3211
HEBP2	25.4138	25.0732	24.9628	25.4551	25.3943	25.8717	25.3066	25.0567	24.976	25.48	25.7389	25.1527	25.1565	25.5983	25.6891	25.9066	25.2353	25.0105	25.558	25.7543	25.2463	26.1115	25.2821	26.3861	25.705
HERC4	21.3699	21.5165	20.7223	20.9388	21.0886	NA	20.7876	20.8113	21.1519	NA	20.7307	NA	21.2125	20.85	20.4676	20.7307	21.2989	21.4375	21.1946	21.0292	21.343	20.5915	20.953	21.343	21.4576
HEXA	21.3211	20.0821	21.1457	20.7634	20.4375	21.0292	20.8876	22.2184	20.7223	20.5356	20.343	20.1457	21.1269	21.3376	20.3962	21.4324	20.6276	21.0493	21.0493	20.9601	21.5165	21.7512	20.8876	19.8645	21.391
HEXB	23.2821	21.6276	22.2707	22.4349	22.5498	22.8442	22.538	23.2961	21.9207	23.391	22.5356	22.1673	22.9584	23.976	22.8385	23.417	22.9795	22.4676	22.9316	23.4425	23.3101	23.48	22.4726	22.5846	23.3239
HGS	20.4576	20.3962	20.7796	20.6006	20.7876	20.0691	20.5638	20.6886	20.2302	20.714	20.9601	20.2877	20.1825	20.3211	20.7471	20.5731	20.654	20.4775	20.7634	20.8346	20.4576	20.8034	20.4375	20.7796	20.5731
HHATL	22.7035	23.087	22.5451	22.5141	22.5915	22.6298	22.7077	22.4701	23.0756	22.4451	22.3101	22.9388	22.8073	22.7035	22.4874	22.1111	22.2155	22.1015	21.8689	21.6051	22.4849	22.6453	22.695	22.0723	21.9812
HIBADH	25.6891	26.3778	25.9473	26.4346	26.3861	26.5754	26.4218	25.7695	26.4441	26.5404	26.2188	26.6181	26.141	26.1035	26.6181	26.1814	26.4908	25.8694	26.604	26.3359	26.3307	26.726	26.4567	26.3745	26.2207
HIBCH	24.4551	25.4583	24.4041	25.0526	24.8142	25.5926	24.8433	24.8997	25.5783	25.239	23.7492	25.1757	24.5105	25.2426	24.9539	24.9628	25.0105	23.895	25.4551	25.0401	24.8044	25.8576	24.9361	24.9977	25.1253
HIKESHI	20.0821	19.3983	18.0553	20.3321	20.5451	NA	20.654	21.5069	19.8539	19.5857	20.4476	20.6971	20.9098	21.3538	19.6712	20.953	19.6698	19.2925	21.0088	19.6675	20.8576	20.6364	20.1079	20.4067	19.718
HINT1	26.5522	26.6998	26.6595	27.1115	26.8741	25.7568	27.1214	26.7771	26.8264	27.019	27.3153	26.9316	26.8504	27.2445	27.0711	27.189	26.8741	26.2696	26.9428	26.9869	26.632	27.611	26.5285	27.2891	27.019
HINT2	24.9361	24.9316	24.632	24.9134	24.8433	23.6096	24.7945	24.3511	25.0732	25.3376	25.1833	25.4583	25.0233	25.0772	25.1604	25.1984	25.1332	24.6811	24.7441	25.1214	24.918	25.6998	24.8811	25.1681	25.3444
HINT3	19.9601	21.1457	21.3645	21.7756	21.6006	NA	21.8576	21.5545	21.391	20.895	21.3266	21.5545	21.9916	21.1704	21.6186	21.6971	21.2821	21.1332	21.3211	21.5213	21.6714	21.5961	21.1395	20.4874	NA
HK1	27.0813	26.8623	26.4583	26.524	26.0732	27.3239	26.2077	26.5754	26.1234	26.5624	26.1965	25.8264	26.6595	26.4202	26.1075	26.0359	26.2944	26.8385	26.1719	25.7895	26.2714	25.4707	26.6595	26.5624	25.7208
HK1;HK2	25.9088	25.8118	25.3712	25.3943	25.1604	26.4122	25.1946	25.4105	24.976	25.6209	25.0813	24.8811	25.5609	25.3975	25.3031	25.317	25.2891	25.8336	25.1449	24.867	25.1449	24.5225	25.4892	25.4041	24.7286
HLA-A	23.4041	23.4425	23.019	22.8365	22.8727	24.0691	23.4676	22.4425	22.3672	24.4298	23.3376	21.5731	23.2679	23.632	23.9672	23.8764	23.4676	22.8969	23.0625	23.5404	23.6096	23.7796	23.632	23.5869	23.0443
HLA-A;HLA-B;HLA-E	24.2535	24.8858	23.976	24.848	24.8576	25.3844	25.3342	25.1135	25.1527	25.9716	24.9495	NA	25.0105	25.0359	24.6595	25.5667	25.6811	25.0317	25.3066	25.3712	24.7594	25.0443	25.1984	25.2133	25.2571
HLA-A;HLA-C	22.6886	21.8651	21.8385	21.7836	23.0576	22.9441	23.0359	22.7223	21.5165	23.4425	22.9116	22.5404	21.9672	22.1457	22.6736	22.7756	22.6431	22.5592	22.2419	22.8442	22.7776	22.9847	22.6387	22.4196	22.6736
HLA-B	22.5823	22.8519	21.417	23.4551	23.0886	22.3045	23.4298	23.1795	23.3101	23.0426	23.5285	23.4676	23.3101	23.5165	23.3778	23.3511	23.48	22.48	23.1719	22.9601	22.4898	22.6475	23.6431	23.5983	23.4551
HLA-B;HLA-C	21.9566	23.1348	NA	22.9847	22.1704	22.3672	22.928	23.2244	22.5285	22.9243	22.1581	23.654	22.3805	22.2877	23.2821	23.1472	23.3778	22.8932	23.2273	NA	NA	22.5708	23.4298	23.2961	23.417
HLA-C	21.6757	22.1765	20.5451	22.7389	21.1457	21.8538	22.4324	22.4273	22.3962	22.4751	22.821	21.68	22.6209	22.6051	22.8307	21.8346	23.2096	21.7955	22.714	21.6006	21.9134	21.9916	22.5777	22.2877	23.1238
HLA-DRA	22.6475	22.6907	21.4015	22.3831	21.7955	22.1856	23.1222	22.6822	21.6453	23.1031	22.2933	21.8614	22.155	22.6364	22.0088	22.4247	21.7512	22.8876	22.4576	22.4501	22.5961	22.4576	22.1734	22.6907	22.5261
HMBS	18.8653	19.2254	19.1832	19.1958	19.1973	18.2856	19.0463	19.2765	19.0366	18.9085	19.2393	19.1155	18.9661	18.9922	19.2166	19.4231	19.2924	19.0875	19.4678	20.0292	19.2553	19.2547	18.834	18.7572	18.9811
HMGB1	24.5404	25.0732	24.5225	25.1642	25.2891	24.6865	25.1719	24.9134	24.918	25.1135	25.2499	24.8093	24.4041	25.0401	25.0894	25.4645	24.9043	25.1565	24.6971	25.0275	24.654	25.0854	24.9271	25.1681	24.989
HMGB1;HMGB2	22.3129	22.6074	21.9847	22.9725	22.7244	22.1457	22.654	22.4349	22.3211	22.7995	23.0207	NA	21.9882	22.5189	22.7286	22.8152	22.2905	22.5285	22.4651	22.5285	22.2736	22.0658	22.5961	22.5662	22.7796
HMGB1;SP100	21.2361	21.8346	21.2125	21.7715	21.7389	NA	21.6453	21.3962	21.5731	21.7796	21.7675	NA	21.3962	21.5592	21.5915	NA	21.7836	NA	21.417	21.6276	21.9098	21.5869	21.8461	21.7056	21.1886
HMGB2	22.4874	22.4676	21.9812	22.6119	22.9916	22.3156	22.7756	22.5261	22.4247	22.7715	22.9459	21.8113	21.7796	22.5615	22.8764	22.8802	22.4898	22.6029	22.2621	22.5685	22.2877	22.4898	22.8708	22.9899	22.7895
HMGCL	22.0691	22.8614	22.9882	23.2006	22.5777	22.7856	22.9951	22.6051	23.391	20.7223	22.265	24.2244	23.5285	23.0576	22.9189	23.5983	23.0902	23.6865	22.6253	23.2679	23.7077	24.2021	21.9459	22.632	23.2961
HMGN2	18.8634	NA	18.0519	18.7863	19.1721	NA	18.3109	18.4194	19.2351	18.9791	19.888	NA	17.5097	18.5348	19.4539	NA	19.2631	NA	18.593	NA	18.3929	19.3659	18.147	18.7495	19.4587
HMGN5	20.1581	NA	20.4972	21.4775	21.0625	NA	21.4067	20.85	20.7876	21.1395	21.5404	21.2764	21.0625	20.8113	20.7796	21.4118	20.8802	21.4676	21.4626	19.5671	20.6714	21.6757	20.714	21.7098	20.7634
HMOX2	22.6606	22.2821	23.0139	23.0156	23.0576	22.0789	23.0037	22.9951	22.867	23.1063	23.5638	23.1825	22.7735	22.4726	22.9777	22.7471	22.7307	22.3511	22.8557	23.1565	22.4375	22.9725	22.7553	23.391	23.0088
HNRNPA0	21.3045	21.743	21.3699	21.928	21.9316	NA	21.3321	21.8727	21.4273	21.3592	21.6843	NA	21.8269	21.0156	21.7634	22.2125	21.8346	22.3403	21.1206	21.4676	21.4825	21.4576	22.0886	21.2707	21.6714
HNRNPA1	24.0691	24.6153	24.7895	24.4362	25.0691	24.4862	24.2244	24.824	24.4676	24.1565	24.6703	24.1871	24.3778	24.4105	24.8904	24.3376	24.4234	24.5285	24.002	24.2607	24.2961	24.2096	24.5285	24.1488	24.4551
HNRNPA1;HNRNPA2B1	21.3266	21.895	21.2535	20.7553	21.6671	NA	21.3321	20.9171	22.019	21.3101	21.0559	NA	20.4476	20.5545	22.5615	NA	21.5869	NA	20.7471	22.5165	22.3672	21.1765	21.8538	20.4676	20.7056
HNRNPA1;HNRNPA3	25.1174	25.3444	24.9672	25.1214	25.4892	NA	25.4266	25.4394	25.2463	17.0613	25.5898	25.1095	25.1174	25.2426	25.632	25.5696	25.5812	25.48	24.976	25.3679	24.7077	25.0359	25.433	25.3612	25.7466
HNRNPA2B1	25.5754	25.8764	25.604	25.9225	26.067	24.1946	25.9203	25.9338	25.8069	25.9955	26.1075	26.0588	25.6486	25.8457	26.1642	26.0401	26.0995	26.0401	25.6891	25.9271	25.632	25.7492	26.019	26.0464	26.1908
HNRNPA3	24.1253	24.604	24.217	24.604	24.8044	23.9495	24.4923	24.632	24.5105	24.417	24.7441	24.6096	24.391	24.3844	24.8142	24.4862	24.7182	24.9716	23.9672	24.3975	24.1946	24.2535	24.6375	24.4614	24.6703
HNRNPAB	23.0691	22.9619	23.0258	23.1158	23.5285	21.3752	23.0902	23.217	22.9513	22.7975	23.6431	22.9477	22.8783	23.0224	23.7286	23.4298	23.3511	23.217	22.9152	23.1301	22.4972	23.2375	23.3101	23.8764	23.632
HNRNPC	23.6865	23.4041	23.7182	23.3101	23.848	23.7182	23.3239	23.7796	23.3778	23.6209	23.5754	23.6971	23.7077	23.5165	23.6649	23.4551	23.6757	24.1174	23.0641	23.239	23.3376	23.1395	23.9043	23.0393	23.5869
HNRNPD	24.3031	24.4862	24.3712	24.6264	24.989	23.4676	24.824	24.9406	24.5045	24.7945	24.7441	24.632	24.5696	24.8093	24.8044	25.0813	24.5869	24.654	24.5812	24.7182	24.3578	24.7745	24.8764	25.1984	24.945
HNRNPD;HNRNPDL	24.5165	24.6595	24.1946	24.6264	24.7492	20.4476	24.7286	24.8142	24.5463	24.7182	24.7182	24.4738	24.8385	24.945	25.0813	24.9043	24.9043	24.8336	24.3645	24.7338	24.5754	25.0275	25.1449	25.2244	25.0443
HNRNPDL	23.6431	23.9225	23.1946	23.9316	24.3031	NA	23.7077	24.1095	24.0105	24.0275	24.0935	24.217	23.654	24.2607	24.2821	24.2021	24.2463	23.8093	23.7796	23.654	23.976	24.4105	23.9584	24.6264	24.1174
HNRNPF	20.9672	21.3376	21.5451	21.6453	21.8346	21.0886	21.5777	21.5309	21.5069	21.0625	21.743	21.7915	21.2184	20.6714	21.7553	21.5069	21.6051	21.1886	21.4676	21.4874	20.9243	21.0426	21.2764	21.3538	21.5823
HNRNPF;HNRNPH1	22.867	23.1047	22.8538	23.0088	23.3239	23.1301	23.1612	23.0224	22.8932	23.1749	23.3511	23.1158	22.8132	22.8538	23.4676	22.9899	23.0641	23.0999	22.7756	23.0772	22.8576	22.7348	23.1856	23.0359	23.0918
HNRNPF;HNRNPH1;HNRNPH2	23.5638	24.1871	24.0443	24.1795	24.5463	24.4041	24.3239	23.9495	24.0359	24.3376	24.239	24.0691	24.019	22.4118	24.3645	23.9584	23.9043	23.7182	23.9495	24.0935	23.9672	23.8764	24.217	23.1285	24.2096
HNRNPH1	22.8034	22.9243	22.6649	23.0641	23.3376	21.5823	22.8385	22.9601	22.7512	21.8839	23.0951	22.4996	22.8014	22.4775	23.2679	22.8269	22.7594	22.7655	22.3511	22.6843	22.4726	22.7655	22.9024	22.9566	22.8858
HNRNPH1;HNRNPH2	23.3101	23.6757	23.5983	23.6971	23.632	22.8113	23.5638	23.4923	23.6431	22.9847	23.8191	23.8191	23.217	23.3239	23.8288	23.7389	23.654	23.976	23.5165	23.632	23.5638	23.3101	23.6865	23.5638	23.6757
HNRNPH2	21.0559	21.1332	21.6843	21.4273	21.2361	21.6757	21.4626	21.6843	21.1457	NA	21.4221	21.1519	20.8034	20.8802	21.3376	21.4923	21.7013	20.9601	21.5498	21.8987	21.2535	NA	21.2184	21.654	21.4775
HNRNPH3	22.743	22.4825	22.3511	22.5427	22.7327	22.5708	22.6186	22.4874	22.5093	22.7796	22.9423	22.5685	22.3376	22.4751	22.7389	22.5615	22.741	22.7574	22.4972	22.6584	22.5045	22.2273	22.7975	22.8346	22.8614
HNRNPK	25.0105	25.2058	25.0567	25.2353	25.3444	25.0691	25.1908	25.2891	25.1488	25.3545	25.417	25.1293	24.9225	25.065	25.4041	25.1908	25.2607	25.3101	25.0233	25.1488	24.7492	25.065	25.341	25.2856	25.2996
HNRNPL	21.4676	22.0359	21.5117	21.6409	21.9566	21.7389	22.0426	21.85	21.265	21.2477	21.4874	21.5117	21.8614	21.7715	21.265	22.0526	21.5498	22.1079	21.5165	21.3962	21.3321	21.0359	22.1395	21.4676	21.5165
HNRNPM	22.265	23.1901	22.8307	22.7915	23.1856	21.4726	22.68	22.7756	22.9098	22.6606	22.6342	22.6779	22.7574	22.7533	22.8576	22.7389	22.5213	23.2821	22.5892	22.7327	22.6628	22.2332	23.1916	22.6006	22.9441
HNRNPR	22.3831	22.4324	22.3831	22.4476	22.7895	23.2244	22.0658	22.3962	22.5498	21.8034	22.2961	22.0625	22.2096	22.3321	22.7077	22.502	22.239	22.9225	21.9061	22.0592	22.2707	21.6453	22.7056	22.2244	22.3403
HNRNPR;SYNCRIP	23.417	23.4298	23.4923	23.3376	23.7389	24.3376	23.6971	24.0526	23.3101	23.4041	23.3101	23.141	23.6096	23.7077	23.6431	23.391	23.0275	23.7182	23.0674	23.417	23.5045	23.1079	23.7895	23.5165	23.2821
HNRNPU	24.1174	24.4738	24.2607	24.1332	24.3239	24.0935	24.1946	24.1871	24.1871	23.8764	23.9406	23.9043	23.9134	23.8093	23.8858	24.019	24.1332	24.5045	24.0105	23.9672	23.9225	23.4676	24.4614	23.9225	24.1332
HOMER1	21.8423	21.6453	21.5731	21.9637	21.68	22.2933	21.3645	21.9882	21.7955	22.155	21.7675	21.8802	21.5213	21.8346	21.9812	21.0426	22.1269	21.5823	21.4726	21.9777	21.7756	21.8576	21.3266	21.7512	21.7389
HOOK3	18.9617	19.2214	18.8068	19.4524	19.4507	NA	19.7016	19.4834	19.1004	19.3965	19.8577	19.5488	18.8539	19.2446	19.4736	19.5108	19.0956	19.1972	19.1138	19.2761	19.1834	19.3492	18.9732	19.7332	19.0854
HP	26.726	24.4105	25.7492	24.0359	27.1214	23.3511	27.2625	28.5609	26.4953	26.8623	27.6251	26.5285	25.9043	28.267	23.5983	29.7723	28.459	27.8203	28.995	27.141	27.5754	25.0772	26.1352	27.2891	26.604
HP;HPR	26.8974	24.4551	25.8433	24.3712	27.4707	22.6628	27.7453	28.7988	26.8623	26.9203	27.6527	26.9977	26.0127	28.2216	23.5869	30.0084	28.5128	27.7958	29.4032	27.2262	27.8019	25.2856	26.3204	27.5754	26.8142
HP1BP3	23.3376	23.4676	22.9116	23.1871	23.1472	22.3936	23.2006	22.8288	23.2961	22.8423	23.0071	22.8132	22.8442	22.8614	23.0426	23.2679	22.9654	23.9134	22.867	22.9024	23.0821	22.4015	23.5754	22.9847	23.1441
HPCAL1;NCALD	21.4118	21.2933	21.7715	22.0526	22.1269	22.2679	22.3565	22.1946	22.1519	NA	22.2006	22.002	22.0854	22.155	22.0658	21.5961	22.1143	21.8876	22.0359	22.0393	21.9061	22.2006	22.2448	22.2006	21.8385
HPRT1	23.7182	23.48	23.2535	23.1285	23.4923	23.5983	23.2361	23.4041	23.5165	23.5754	23.181	23.391	23.3376	23.654	23.5165	23.8576	23.632	24.002	23.5404	23.8093	23.6431	24.141	23.0559	23.7286	23.5285
HPX	27.6181	26.6998	26.6181	26.8019	26.8385	26.5045	27.4862	28.1214	26.4785	27.3066	27.0914	26.2207	27.3494	27.5609	26.5653	28.7988	28.203	28.6964	28.203	27.9869	27.7129	27.2625	27.391	27.8623	27.7581
HRAS;KRAS;NRAS	21.9243	22.3101	22.5983	22.3073	22.502	22.5309	22.5356	22.1765	22.3457	22.44	22.7265	22.4775	22.4651	22.3988	22.5117	22.5093	22.4425	22.5117	22.002	22.44	22.502	22.5404	22.5237	22.6779	22.6096
HRC	27.8264	27.1984	27.3324	27.8081	27.7325	27.9146	27.9146	27.341	27.4154	28.1984	27.9814	27.9595	27.5389	28.2714	27.632	28.0965	27.5682	27.3662	28.2399	28.3951	27.9595	28.8564	27.1604	28.6865	28.2308
HRG	24.1174	22.9951	21.8987	23.8288	23.0241	22.9847	24.3444	23.3645	22.2933	23.9134	23.4041	22.743	23.3645	24.0105	23.867	25.1908	24.7895	25.6568	23.8858	24.0691	24.217	22.9566	24.0359	23.9672	23.1222
HSBP1	22.8764	22.5708	23.0173	22.7512	23.0139	NA	22.8365	23.0459	22.9864	23.1457	23.2375	21.9024	22.3857	22.4775	22.7056	23.2081	22.867	22.6971	23.0509	23.3376	22.68	23.9847	22.3101	23.5165	23.1946
HSCB	22.3294	22.7056	22.3511	22.9388	22.8614	22.3511	22.9654	22.1519	22.7796	23.3778	23.0173	23.1379	22.9513	22.7776	23.2096	22.8764	22.7935	21.7223	23.1143	22.9207	22.6971	23.5754	21.7512	23.1143	22.7975
HSD17B10	25.4394	25.1681	25.3376	25.4457	25.3877	23.3101	25.2133	24.9134	25.4551	25.2317	25.3342	25.1757	25.5433	25.5433	25.4614	25.5374	25.5869	25.4298	25.217	25.4923	25.6784	25.6568	25.3342	25.3342	25.7129
HSD17B12	21.8802	22.2877	22.3831	22.0886	21.8876	22.1206	22.2989	22.3936	22.0756	22.0122	21.9812	22.1734	22.2273	22.3376	21.7634	22.2933	22.0951	22.6497	22.3538	22.0821	22.7286	21.9566	22.3884	22.3645	22.4476
HSD17B4	23.1825	23.6209	23.5754	23.391	23.1581	23.3101	23.5165	23.2302	23.5285	23.4425	23.2821	23.3511	23.5869	23.5045	23.2066	23.0443	23.3511	23.1095	23.2081	23.6209	23.632	23.0122	23.2288	22.8191	23.002
HSD17B8	23.3376	23.5285	23.0359	22.8113	23.5045	23.4298	22.8093	22.4273	23.3778	23.2961	22.6907	23.2036	23.1095	23.4923	23.0805	23.5045	23.4298	23.5165	23.1519	23.4923	23.6649	23.7286	22.8385	23.2332	23.5285
HSDL1	22.2006	22.502	22.019	22.2849	21.6409	22.2506	22.2679	22.0359	22.8614	22.6253	22.1047	22.48	22.8014	22.4701	22.4349	22.5545	22.4947	21.7796	22.5333	22.695	21.1457	22.2989	22.8365	22.7796	22.0951
HSDL2	26.4815	26.7129	26.2696	26.6458	26.4073	26.7517	26.7389	25.8433	26.8142	26.5389	26.5029	26.673	27.1795	26.4057	26.6458	26.4409	26.509	26.2096	26.726	26.7895	26.8741	26.8623	26.5165	26.4202	26.7129
HSP90AA1	26.673	26.2589	26.5898	26.1449	26.7517	26.3712	26.3494	27.2714	26.2058	26.0588	26.5075	25.8811	26.4504	26.2207	26.3494	26.239	26.3778	26.3204	26.452	26.8019	26.4815	26.2909	26.4186	26.2481	26.3894
HSP90AA1;HSP90AB1	27.2979	27.0813	27.7064	27.1214	27.7195	27.6527	27.4314	27.9428	26.9428	26.9203	27.6865	26.9428	27.4314	27.2714	27.2803	27.3066	27.391	27.3578	27.2077	27.8324	27.463	27.2979	27.2803	26.7895	27.4473
HSP90AA1;HSP90AB1;HSP90AB2P	27.3494	27.217	27.4473	27.0296	27.4938	27.189	27.0813	27.7645	27.0296	26.9316	27.341	26.8385	27.17	26.8142	27.17	26.9203	27.0711	27.189	27.2714	27.5826	27.3066	26.9869	27.1115	26.8264	27.2262
HSP90AA1;HSP90AB1;HSP90AB2P;HSP90AB3P	25.8694	25.5433	25.848	25.3877	25.8288	25.3273	25.5345	26.1075	25.4892	25.3444	25.8361	25.228	25.5926	25.228	25.5696	25.4041	25.6237	25.7821	25.604	26.0317	25.5522	25.4953	25.4892	25.4645	25.7338
HSP90AA1;HSP90AB1;HSP90AB3P	25.4769	25.1527	25.5551	24.989	25.4583	24.824	24.989	25.8019	25.0813	24.4362	25.2317	24.7024	24.9716	24.7846	25.1371	24.9803	25.228	25.2133	25.1604	25.6622	25.2961	25.0526	25.141	24.6918	25.2679
HSP90AB1	26.2335	26.3992	26.6595	26.204	26.5898	26.1507	26.2517	26.7895	26.0752	26.1546	26.3629	25.8288	26.3256	26.0275	26.4536	26.1135	26.1015	26.2571	26.4645	26.632	26.521	26.2838	26.2114	25.8288	26.3926
HSP90AB1;HSP90AB2P	25.4892	25.6237	26.0422	25.2679	25.7871	25.6998	25.4645	26.0894	25.4892	25.4457	25.945	25.2426	25.4984	25.0935	25.6486	25.4457	25.3778	25.654	25.7695	25.8599	25.7846	25.3712	25.2133	24.8044	25.6292
HSP90AB1;HSP90AB3P	27.2979	27.3324	27.7708	27.141	27.4551	27.2803	27.2535	27.673	26.9977	27.0084	27.524	26.9977	27.1604	26.9428	27.3066	26.965	27.1312	27.2535	27.4154	27.5536	27.5969	27.2262	27.2262	26.9977	27.4314
HSP90AB1;HSP90B1	26.2114	26.204	26.4923	26.0975	26.3066	25.9088	26.1507	26.6181	25.8811	25.9562	26.3578	25.824	25.9271	25.8433	25.965	25.8834	25.8167	26.1507	26.1194	26.2426	26.329	25.9628	26.0212	25.797	26.1273
HSP90AB2P	23.9043	24.5463	24.6153	23.976	24.1565	24.3844	23.5165	24.7338	23.9584	23.9847	24.4551	23.4041	24.1253	23.6096	24.2463	23.9584	23.7389	24.0359	24.4738	24.8904	24.1565	23.4298	24.0854	23.0983	24.2891
HSP90B1	26.7645	26.4234	26.9088	26.433	26.6458	26.5029	26.5075	27.3828	26.1776	26.2607	26.7771	26.3101	26.2133	26.5195	26.2058	26.4457	26.2856	26.7389	26.3811	26.4473	26.4024	26.2821	26.0359	26.3359	26.53
HSPA12A	21.2989	21.3538	21.4576	21.4972	21.2707	18.7894	21.7182	21.1015	21.4476	21.1642	21.6714	21.3752	21.5592	21.4874	21.1642	21.417	21.4626	21.7098	21.1946	21.3805	21.5823	21.1642	21.7013	20.6364	21.3857
HSPA12B	20.9601	21.3962	20.85	21.1269	21.1015	20.1079	21.2764	21.1642	21.4825	21.1206	21.265	20.9171	21.0359	21.343	20.6186	21.0691	21.3045	20.9024	21.2006	20.4375	21.3645	20.9098	21.1519	20.8876	21.1395
HSPA1A	27.8203	27.4154	27.6458	27.5165	27.8264	28.0505	27.5609	27.976	27.4862	27.7708	27.2077	27.509	27.6663	27.6931	28.0711	27.5315	27.524	27.6595	28.1115	27.4938	27.7517	27.5389	27.6998	27.6931	27.7195
HSPA1A;HSPA1L	28.0243	27.673	27.8504	27.7833	28.0296	28.391	27.7325	28.1842	27.8019	28.0557	27.4785	27.8741	27.8324	27.8741	28.258	27.7453	27.7064	27.9031	28.2399	27.8081	27.9814	27.7645	27.8858	27.965	27.9814
HSPA1A;HSPA1L;HSPA2;HSPA6;HSPA8	28.8653	28.4274	28.6831	28.5014	28.6663	28.726	28.4862	28.9344	28.5682	28.7453	28.509	28.673	28.4785	28.6181	28.8945	28.463	28.4512	28.7031	28.7988	28.6181	28.7517	28.5573	28.6216	28.5536	28.7129
HSPA1A;HSPA1L;HSPA6	27.1795	26.726	27.1115	26.9203	27.189	27.3494	26.965	27.2891	26.9539	27.0609	26.632	26.976	27.1604	27.1795	27.3662	26.8623	26.9869	26.9316	27.4707	26.9088	27.1604	26.9428	27.1214	27.2262	27.217
HSPA1A;HSPA2;HSPA6;HSPA8	23.7796	23.2961	23.5045	23.1991	23.7492	23.5404	23.2361	23.9933	23.3376	23.4923	23.4551	23.4551	23.1658	23.4551	23.6971	23.3511	23.6209	23.4676	23.9134	23.4551	23.3778	23.632	23.3778	23.6865	23.7286
HSPA1A;HSPA6	27.4551	27.0084	27.3066	27.0914	27.4862	27.391	27.2262	27.6181	27.2262	27.4073	26.8264	27.1984	27.3494	27.3992	27.5682	26.9869	27.0296	27.2077	27.7325	27.2535	27.341	27.141	27.3828	27.4154	27.3662
HSPA2	25.3679	22.1795	23.417	22.3565	21.9098	23.1063	22.2535	22.343	22.6497	22.8249	23.6431	22.155	23.48	22.9812	22.8073	23.6431	22.5189	24.7024	22.4726	23.5522	23.5285	24.0105	23.417	23.6971	24.2096
HSPA2;HSPA5;HSPA8	26.0212	25.275	25.6757	25.5898	25.5463	25.8504	25.3975	25.7568	25.6971	25.7338	25.9517	25.6513	25.4008	25.4923	25.9517	25.5609	25.6676	25.5926	25.6891	25.5404	25.5135	25.2535	25.1565	25.4551	25.726
HSPA2;HSPA6;HSPA8	27.141	26.6865	26.9203	26.8385	26.5448	27.5536	26.9428	26.7645	26.8385	26.7389	26.6865	26.7645	26.5477	26.4645	26.8142	26.2714	26.5754	26.3745	26.9428	26.6865	27.1604	26.8741	26.8974	26.632	26.002
HSPA2;HSPA8	28.1361	27.8741	28.1164	27.9203	27.9372	28.49	27.7958	28.2308	27.8564	27.9372	27.9428	27.8445	27.7517	27.726	27.9484	27.611	27.8081	27.7708	27.9484	27.9146	28.1459	27.8504	27.8682	27.6389	27.8564
HSPA2;HSPA8;HSPA9	21.343	20.8034	21.2184	20.9882	20.895	21.1765	21.2593	21.68	20.9672	20.9316	20.9243	NA	21.0156	21.0756	20.953	20.265	21.0224	21.0156	21.3857	21.4015	20.9243	21.0088	21.4576	21.4067	20.8876
HSPA4	24.1565	23.417	23.7389	23.4923	23.4551	23.7594	23.0592	24.2096	23.4041	22.7553	23.3778	23.1174	23.1596	23.217	23.3239	23.4676	23.4425	23.8093	23.5404	23.7895	23.8191	23.4298	23.2332	23.211	23.848
HSPA5	28.3367	27.5826	27.9372	27.7195	27.8682	28.1263	27.8504	28.5315	27.3662	27.7958	27.9705	27.7708	27.524	28.0711	27.7389	27.8019	27.5315	27.4473	27.7195	27.726	27.5682	27.9428	27.5014	27.9372	27.8858
HSPA6	28.5898	28.0762	28.4154	28.2123	28.5352	28.7645	28.3578	28.6492	28.258	28.2445	28.1747	26.4362	28.3452	28.3367	28.5315	28.1937	29.4823	28.1652	28.4862	28.3992	28.4707	28.3787	28.3662	28.3239	28.3745
HSPA8	28.995	28.7227	28.9344	28.7517	28.7676	29.2331	28.6561	29.1724	28.6831	28.7802	28.8623	28.7581	28.5463	28.5203	28.8142	28.4473	28.7064	28.5969	28.8264	28.7771	28.8564	28.5754	28.611	28.6075	28.6424
HSPA9	28.0505	28.0609	28.0401	28.3578	28.2759	28.5203	28.5352	27.9923	28.3324	28.5718	28.4512	28.673	28.4234	28.1361	28.5933	28.1015	28.3745	27.8203	28.4746	28.3282	28.2445	28.5352	28.3066	28.459	28.2262
HSPB1	30.7453	29.9677	30.7692	30.1483	30.9259	30.3303	30.4134	31.393	29.7645	30.341	31.0017	29.9677	30.3303	30.4727	30.4032	30.2979	30.0479	30.2193	30.7533	30.8309	30.5203	30.6798	30.3088	30.8081	30.362
HSPB2	26.7895	25.9738	25.7492	26.2096	25.7466	23.7895	24.848	25.7441	25.1757	26.1585	26.2133	25.1488	25.1293	25.9977	26.2133	25.9134	25.4138	26.0691	25.7129	26.1833	25.2058	26.1055	26.2188	27.141	26.5898
HSPB3	24.867	24.4298	24.1719	24.5105	24.0854	21.4476	23.1627	24.1015	23.7695	24.0691	24.3376	23.3778	23.5522	24.0691	24.5638	23.9672	24.1095	24.5404	23.7492	24.1174	23.7182	24.0691	24.5522	24.7745	24.5045
HSPB6	29.8339	27.5315	29.4842	28.8858	28.9174	28.5165	28.2216	29.6163	28.203	29.1913	29.9117	27.9705	28.3109	29.3324	28.9174	28.7357	28.3367	28.4862	28.2123	29.4862	29.4433	29.6747	27.976	29.3346	29.2692
HSPB7	28.1263	27.4707	28.3324	27.6389	28.5718	26.8623	27.5315	28.8112	27.2714	28.019	28.4032	27.4073	27.4314	27.9869	27.8799	28.141	27.4314	27.0296	27.8324	28.4433	27.9814	28.7927	27.391	28.6181	28.5609
HSPB8	26.8264	26.0547	26.3578	26.2353	26.8858	25.8997	26.0772	27.0609	25.902	26.4676	26.5898	26.2463	26.2821	26.3578	27.189	26.1795	26.2926	26.1115	25.9803	26.6595	26.4008	26.452	26.2607	26.5507	26.4754
HSPBP1	18.9354	19.7861	19.9882	NA	20.3962	19.8271	18.6821	19.5188	19.884	NA	19.6777	NA	20.0156	19.7654	19.7213	20.2066	20.6006	18.8967	19.0427	20.0426	20.265	20.6186	19.3545	19.5105	20.4273
HSPD1	27.5536	27.6865	27.4707	27.7389	27.5969	28.0557	27.8682	27.3828	27.6389	27.8564	27.524	27.8081	27.6998	27.5536	27.8264	27.4785	27.7064	27.2625	27.8916	27.7833	27.7064	27.8916	27.463	27.7958	27.673
HSPE1	29.2331	29.0137	28.8294	28.9896	29.1386	29.6527	29.2535	28.8945	28.9896	29.5555	29.2239	29.3578	29.1214	29.4649	29.341	29.4073	29.2445	28.8324	29.4842	29.6475	29.0864	29.9677	28.9174	29.9814	29.8218
HSPG2	25.7895	25.6012	25.4298	25.228	25.3066	26.4024	25.3239	25.217	25.2096	25.4202	25.4105	25.0691	25.3578	25.3578	25.1293	25.2607	25.0813	25.7077	24.8288	24.4105	25.1757	24.7745	25.6292	25.2207	24.9495
HSPH1	20.9951	20.3538	20.3645	20.1206	20.7876	NA	20.3211	21.1704	19.3973	18.0974	20.6364	19.6103	20.6453	19.7529	20.5545	19.0868	20.1704	20.4067	19.8514	20.6096	20.4476	20.1704	19.9742	19.5289	20.1079
HTRA2	23.3778	23.5522	23.3239	23.4923	23.3778	23.6096	23.4298	23.074	23.6209	23.5045	23.2521	23.5754	23.6431	23.417	23.5404	23.3778	23.3101	23.3101	23.3778	23.5869	23.4425	23.6971	23.4551	23.3239	23.391
HUWE1	21.5069	21.7471	21.6364	21.2593	21.5915	21.0559	21.2477	21.9423	21.6231	21.0691	21.1642	21.2066	21.1332	21.2361	21.5592	21.2244	21.417	21.4375	21.5915	21.1642	21.6671	20.1946	21.3857	21.1886	21.4874
HYOU1	22.7735	22.1856	22.848	22.265	22.7327	22.4898	22.3884	23.2961	21.9024	21.85	22.6141	21.9707	22.265	22.3988	21.8987	21.7512	21.8423	22.1825	22.0224	22.343	22.2036	22.1946	21.9316	22.1426	22.5333
HYPK	20.0691	20.3857	20.4273	20.6628	21.0224	20.4676	19.9191	20.9024	19.8996	21.0756	21.0625	19.4969	20.2989	20.9812	21.1886	21.1457	20.5356	18.9539	20.8651	21.0821	20.5165	21.5731	20.5165	21.6757	20.9316
IAH1	24.4105	24.4362	24.0854	24.4738	24.417	25.1253	24.8385	24.2891	24.3778	24.5522	24.7024	24.6703	24.6264	24.6486	23.8858	24.9225	24.4488	23.9406	24.6918	25.019	24.2535	25.4138	24.6595	25.3101	24.5696
IARS1	22.0854	22.4874	22.4526	21.9847	22.2066	22.2184	22.2184	22.9672	22.3348	22.0459	21.9352	21.7056	22.1015	22.1765	22.0393	21.9423	22.019	20.8802	22.5333	22.0054	22.1363	21.4576	22.2764	21.6971	22.0258
IARS2	24.4676	24.6096	24.4862	24.604	24.5165	23.8576	24.5983	24.3031	24.5696	24.4984	24.3578	24.4425	24.6649	24.6595	24.5165	24.5983	24.6486	24.5285	24.6649	24.6971	24.7077	24.7234	24.6703	24.5983	24.7129
IBA57	22.6119	22.4626	22.6671	22.7056	22.5189	22.7492	22.4526	22.3403	22.5754	22.58	22.5213	22.3831	22.6693	22.4601	22.6736	22.5165	22.7013	22.5823	22.5685	22.6992	22.6231	22.9079	22.1301	22.3376	22.4551
ICAM1	21.5451	21.4626	20.7876	22.0156	21.1581	NA	21.5309	21.7223	21.9388	21.8987	21.7594	22.3294	20.8802	21.7553	21.5309	21.6364	21.4825	21.5777	22.0426	21.7013	21.4221	21.5165	20.9742	21.2244	22.0122
IDE	22.3045	22.4601	22.5615	22.5475	22.6453	22.4701	22.4015	22.8269	22.7369	22.2036	22.4576	22.4041	22.7035	22.2877	22.4996	22.6051	22.654	22.3129	22.2707	22.7756	22.7077	22.7655	22.2933	22.5498	22.6886
IDH1	23.867	24.1174	23.9134	24.5285	24.391	24.5812	24.7796	24.4362	24.4425	24.4551	24.6865	24.6757	24.558	24.4551	24.2463	24.7129	24.3844	23.7077	24.6486	24.4984	24.2096	24.8288	24.239	24.7745	24.6096
IDH1;IDH2	28.5646	29.6492	29.1239	29.579	29.8858	29.3745	29.7988	29.0864	29.6216	29.8489	29.4976	29.837	29.6441	29.2847	29.7581	29.8872	29.6146	28.6389	29.6475	29.7227	29.4174	30.0217	29.6268	29.1312	29.7244
IDH2	28.7421	29.8872	29.4234	29.9539	30.0609	29.3196	29.8127	29.2647	29.9259	29.995	29.6372	29.9259	29.8173	29.326	29.8579	29.6181	29.9117	28.6629	29.7802	29.94	29.8564	30.1604	29.6798	29.4314	29.9117
IDH3A	27.0296	27.2353	26.965	27.5315	27.0711	25.4831	27.6181	26.9088	27.4073	27.9146	26.8858	27.6458	27.2535	27.4234	27.7645	27.2625	27.0813	26.8623	27.217	27.6798	27.2535	27.8385	27.4707	27.3745	27.4707
IDH3B	25.2499	25.1449	25.1642	25.7155	25.2535	23.632	25.4425	24.9539	25.6757	25.4457	24.7945	25.452	25.4008	25.6622	25.8927	25.7619	25.5255	25.2317	25.065	25.7895	25.5696	26.1391	25.6096	25.3031	25.8433
IDH3G	24.4551	24.7182	24.7492	24.9716	24.7129	23.7695	24.6918	24.4738	25.1135	24.7645	24.2021	24.7024	24.9672	24.9495	25.0567	24.9539	24.8717	24.6375	24.5812	25.0567	24.8811	25.4769	24.7796	24.7129	25.1214
IER3IP1	21.4425	20.953	21.2184	20.7715	21.0224	20.7553	20.417	21.265	20.7056	20.1079	NA	NA	20.6096	20.6628	20.8423	20.6276	19.9312	21.1765	20.8802	20.714	21.1206	20.3752	NA	20.6096	20.4874
IFFO1	22.1916	22.58	23.1825	22.4196	NA	23.0359	22.8385	22.9171	22.0426	22.3457	22.8595	22.3936	23.1063	22.8152	23.632	22.0886	23.2051	21.5451	NA	23.4676	23.2317	23.5522	21.0559	23.2214	22.9882
IFI16	19.4828	20.2535	19.9459	NA	19.3463	NA	19.6756	20.5823	18.44	19.6307	18.8717	19.4557	19.2823	20.2419	19.6616	19.7987	19.4569	19.9459	17.8651	20.0559	19.8245	NA	20.0821	19.1219	18.8173
IFITM3	21.0493	20.8423	20.2419	21.265	20.9882	20.0821	20.4775	20.3645	21.6006	20.5261	20.7796	20.8346	21.0625	21.9916	21.417	20.8876	20.7307	18.6673	20.2877	21.2764	20.6971	20.4775	21.0426	20.6628	20.953
IGBP1	20.265	21.0559	20.8034	20.2764	20.7955	21.2361	20.9882	20.3857	20.5545	20.4273	20.2877	20.8651	20.5069	20.8113	21.0426	21.0224	20.0821	20.7955	20.5823	20.6364	20.714	20.714	20.5165	20.8727	20.7223
IGF2R	21.0156	19.5605	21.0156	20.4972	19.7803	NA	21.0756	20.9388	20.68	20.3857	20.1332	NA	20.7634	20.953	20.9388	20.4775	20.6971	17.4754	21.1946	21.1642	NA	20.4972	20.7955	21.0359	21.2933
IGFBP7	24.3376	23.7995	23.867	24.3511	24.7286	24.1253	23.4425	24.7286	23.7077	24.2679	24.002	24.141	23.7594	23.976	23.848	24.275	23.9847	24.9088	22.3239	24.4614	24.002	23.8191	24.019	23.9043	24.4362
IGHA1	27.4862	24.391	24.5165	25.3612	24.8904	25.1253	28.066	27.2535	26.4645	26.8974	26.3273	26.6181	27.0505	28.17	25.7208	27.4234	27.673	21.4526	28.6964	27.4707	26.4441	27.7517	26.3256	25.3844	27.3494
IGHG2	28.509	26.6998	25.5725	27.391	26.4598	26.9088	27.1214	27.0609	27.2979	27.6458	26.7771	27.17	28.066	28.7833	27.3494	28.5718	28.7927	29.0505	29.6233	29.0686	27.4314	27.4473	27.341	27.019	27.6798
IGHG2;IGHG4	29.5109	28.55	27.5014	28.8173	27.6595	28.459	28.6458	28.6424	28.459	28.9203	28.0243	28.5128	28.4473	29.6181	28.3066	29.5951	29.5184	30.0217	30.2077	29.4823	28.976	28.5969	28.5862	28.2714	29.6407
IGHG4	26.5898	25.9066	24.3645	25.5075	23.2821	25.4073	25.5014	25.3135	25.867	25.6971	25.7871	25.9738	25.2096	26.4394	24.6595	26.5255	26.2077	26.976	26.533	26.976	26.0793	26.0995	25.5898	25.7492	26.5898
IGHM	22.8651	21.743	22.4196	22.2821	20.9388	20.5915	23.9316	22.9584	22.7035	21.7756	21.9951	22.7244	21.2125	23.7077	23.9847	23.654	23.1488	23.0459	25.7389	21.7756	23.1079	21.3266	21.4425	22.6186	23.3376
IGHV3-33;IGHV3-74	24.7796	22.5498	22.48	22.9777	22.5045	23.1285	23.7077	23.4676	23.1015	24.0526	23.0999	23.0393	23.7077	24.8142	23.0224	24.5754	24.7945	24.7846	25.5725	24.317	24.3778	23.8288	23.7286	23.0526	24.848
IGHV3-43;IGHV3-7	24.7441	22.4501	22.2877	22.9406	22.0393	23.4425	23.5983	23.3778	22.7836	23.5285	22.5938	22.7756	23.7796	25.019	23.0707	24.5404	24.9134	24.1946	24.848	24.0526	23.3778	23.5165	23.3376	22.9619	24.8528
IGHV3-7	23.867	NA	NA	21.5165	20.3962	21.8307	22.1111	22.1704	20.8423	22.2448	20.7471	21.6757	22.3725	23.0105	22.2096	23.1503	23.002	22.8689	23.7995	22.5498	22.2006	21.1581	21.8152	21.3376	23.2463
IGHV4-34	22.4375	19.386	19.1398	20.4067	18.8652	NA	21.5685	21.2593	19.3836	20.8651	19.7695	NA	21.2244	21.9951	20.3752	21.0156	21.7836	22.3017	22.8913	22.4375	21.3376	21.654	20.9882	20.2302	22.9795
IGKC	29.5333	28.4862	27.1312	28.9484	27.6181	28.5014	28.5536	28.1312	28.7162	29.0609	28.391	28.8593	28.5128	29.4314	28.4073	29.7581	29.5518	30.0864	30.3515	29.8157	29.2445	28.9174	28.4976	28.267	29.9259
IGKV1-27;IGKV1-8	23.1976	22.3778	21.3857	22.9777	21.3321	22.8365	23.087	22.5427	22.4701	23.3645	22.0789	22.7895	22.1673	23.7594	22.4551	24.019	23.2961	23.9406	23.8576	23.7895	23.4676	22.7013	22.4067	21.6971	23.9933
IGKV1-33;IGKV1D-33	23.4676	22.5427	NA	23.8385	NA	22.8987	22.7327	23.1047	22.3619	22.9882	NA	23.6865	NA	24.3376	22.0359	24.1253	22.7244	23.9495	23.417	23.6865	22.9637	22.6907	22.5869	22.7695	24.3712
IGKV1-6;IGKV1D-12	23.4298	22.7035	NA	23.4298	NA	NA	23.5165	22.3857	22.8288	23.3645	22.8538	23.2155	NA	24.002	22.7655	24.2021	23.3239	24.0359	24.5225	24.1565	23.3511	22.8783	21.9024	22.4972	24.1871
IGKV2-24;IGKV2D-29	24.8997	NA	NA	23.48	22.9134	NA	23.3376	23.178	23.1765	23.7695	24.141	23.4551	24.0105	24.5225	23.7389	23.6096	23.976	24.5463	25.3239	25.0275	23.1961	23.4551	23.632	22.6119	23.7594
IGKV2D-28;IGKV2D-29	24.9847	23.5983	22.9171	24.1642	23.1991	24.1253	24.0359	23.7286	24.0935	24.7945	24.0935	24.0772	24.6209	25.0567	24.0105	25.6375	24.8044	24.9361	25.7466	25.0105	25.0975	24.4041	23.7895	23.6209	25.5841
IGKV3-15	26.3444	24.8433	24.3031	25.7234	24.1565	24.9628	25.4457	25.3031	25.3376	25.3778	25.1642	25.4457	25.4707	26.6181	25.1908	26.2874	25.848	26.6865	26.8858	26.2874	25.7415	25.7895	24.9803	25.1253	26.7645
IGKV3-20	25.5492	24.558	23.8385	25.275	22.7533	24.6209	25.2961	24.9672	24.6918	25.0484	24.3511	24.9134	24.9225	26.275	24.6971	26.189	25.5783	26.3943	26.3187	25.7103	25.6348	25.0148	24.7234	24.654	26.3695
IGKV3-20;IGKV3D-20	24.8904	24.1095	23.0409	24.7338	22.9513	24.275	24.7441	24.275	24.5754	24.3376	24.5345	24.5345	24.654	25.8409	24.1488	25.3342	24.8191	25.4394	26.0793	25.1757	25.2926	24.6971	24.7286	23.8288	25.8385
IGKV3D-20	23.3101	NA	NA	22.7935	NA	21.8269	22.4651	22.4775	23.0756	23.1174	22.2155	23.4298	22.2593	23.4676	22.6298	23.6209	23.7077	25.4457	25.6264	23.7286	24.3712	21.8764	22.6342	NA	24.8044
IGKV4-1	24.4234	23.5983	22.654	23.7182	22.4726	24.1871	24.4105	24.1253	23.391	25.2353	23.5638	23.7286	24.1253	25.2996	23.9316	25.3066	24.7129	24.1946	25.8528	25.4583	23.5404	24.2096	23.7695	24.3712	24.8044
IGLC3	24.4488	22.7451	21.7265	23.2051	22.1976	NA	23.9134	23.417	22.4324	23.9933	22.5638	NA	23.1961	24.7846	23.155	23.7286	24.4425	23.8288	24.8858	24.4488	23.1332	23.7895	23.1143	23.2679	23.7286
IGLC3;IGLC7	27.9814	26.1488	25.2317	26.7389	25.9495	26.8142	27.5014	27.2353	25.9271	27.5898	26.0547	26.9203	26.8264	28.4354	26.8264	27.6998	28.1556	27.7129	28.4785	27.8799	26.8858	27.463	26.9203	26.965	27.4551
IGLV1-47	24.9406	22.8288	22.0821	23.2302	22.4221	23.2346	23.5983	23.4923	22.3619	24.2679	22.5356	23.0241	22.6119	24.5869	23.48	23.5045	24.4551	23.9043	24.5045	23.8093	23.4298	23.6096	23.1961	22.8538	24.1871
IGLV3-21;IGLV3-9	22.4118	21.7182	20.4273	21.6886	20.9812	20.9951	22.5213	22.0983	21.5731	22.3348	21.9495	22.0292	20.7389	23.4676	21.4015	22.1111	22.2792	22.2244	22.6164	21.928	21.0292	21.8614	21.68	21.7348	21.8073
ILF2	22.7836	22.9061	22.9968	22.3752	22.9654	22.7715	22.5869	22.9298	22.6141	22.5356	22.5309	22.2184	22.4923	22.391	22.3017	22.7119	22.7574	23.4425	22.4676	22.4849	22.6475	22.1795	22.9116	21.6276	22.2707
ILF3	22.391	22.7634	22.6971	22.6971	22.7203	22.867	22.5892	22.5662	22.6518	22.2989	22.4451	22.4576	22.3045	22.3778	22.6409	22.3831	22.5685	22.928	22.239	22.3239	22.5141	21.9388	22.7533	22.4067	22.4015
ILF3;STRBP	21.2764	21.4015	21.2535	21.3156	21.3484	21.0359	21.3699	21.4221	21.4425	20.7634	21.1704	20.2764	20.5165	20.68	21.4273	20.7389	21.2593	21.2361	20.85	20.8802	20.6714	20.4273	21.3045	NA	20.0821
ILK	23.7796	23.6757	23.9043	23.6431	23.6649	22.7389	23.4551	23.9316	23.6209	23.5165	23.7077	23.6865	23.632	23.632	23.5045	23.8385	23.7995	23.9584	23.4923	23.6649	23.8191	23.5404	23.8093	23.5754	23.4298
ILVBL	23.0224	22.6006	22.6971	22.895	22.741	22.6119	22.9566	22.6562	23.1565	22.6141	22.5475	22.7975	22.8633	22.8171	22.5189	22.7369	22.741	22.6186	22.9098	23.155	22.8783	22.8689	22.7856	22.6757	22.6475
IMMT	27.1984	27.1604	26.8623	26.8741	26.6998	27.8385	26.8385	26.6595	27.0401	27.1312	26.6181	26.8623	26.9977	26.9428	26.976	26.3153	26.8385	26.6865	26.8264	26.5389	26.9977	26.2553	27.0084	26.8858	26.3844
IMPA1	25.3844	25.433	25.0772	25.4266	25.4551	25.8312	25.1984	25.5225	25.4676	25.1642	25.2353	25.0567	24.9271	25.3307	25.2856	25.4892	24.9803	25.0772	25.2679	25.6865	25.2353	25.8974	25.1214	25.8142	25.4984
IMPDH2	21.6409	21.632	21.85	21.6628	22.3805	21.0493	21.6231	21.6584	21.9171	21.1457	21.9882	21.7471	21.4576	21.8913	21.9777	21.4067	21.6276	21.9316	21.6929	21.5165	20.6886	20.8876	21.7013	21.4923	21.6584
INPP1	20.8034	20.9388	20.4375	20.5915	21.0426	20.8876	20.8191	20.4273	20.8576	20.6006	20.8191	20.5165	20.3962	20.0691	20.4067	21.0559	20.9171	21.1946	21.1332	20.9024	20.6971	20.714	20.7955	20.5823	20.9951
INPP4B	21.7307	20.3857	20.6364	20.3321	20.343	19.2848	20.6714	21.0625	21.2302	20.5451	19.762	19.8992	19.7447	20.9388	20.9882	20.9951	20.9171	21.1143	20.6276	21.3645	21.1642	21.2877	21.1519	20.8113	21.5592
IPO5	22.9916	22.6606	22.9261	22.5708	23.0789	22.9812	22.5545	23.3376	22.5498	22.4015	22.5938	22.0156	22.3073	22.2448	22.9459	22.48	22.5285	22.6822	22.5754	22.7327	22.5869	22.538	22.5261	22.654	22.6992
IPO7	21.9847	22.1612	22.5685	21.895	22.743	22.7695	22.1332	22.9513	21.8576	21.4972	21.8269	20.5638	22.1111	21.8614	22.3101	22.019	21.953	22.0756	21.6971	22.2877	21.9566	21.7955	21.8913	21.7553	22.1765
IQGAP1	21.953	22.4092	22.3239	21.7756	22.2621	22.5309	22.3457	22.8093	22.155	21.3538	22.3699	21.9812	21.7056	21.8987	21.7348	22.7816	22.2821	23.0542	22.0258	21.9352	21.7389	21.1946	22.1916	21.7836	22.2792
IQGAP1;IQGAP2	20.7056	21.1457	21.265	20.3857	21.9423	NA	22.0054	22.5777	20.8191	21.6971	21.7995	21.5961	20.9882	21.7512	NA	22.4349	22.1946	22.7223	21.4923	21.1825	21.2821	NA	21.5545	21.7876	NA
IRGQ	22.3672	22.538	21.7836	NA	21.9171	22.4349	22.7389	23.0325	21.5685	NA	22.3484	23.1238	22.3073	22.6649	21.5498	20.7056	22.3348	22.3266	22.2006	22.6431	22.4349	22.4526	21.9316	22.7327	22.4144
ISCA1	19.2186	19.9213	20.3538	20.6096	20.1332	NA	20.3101	19.9027	20.2066	20.1946	19.2797	20.5638	20.6453	19.6833	19.7216	19.9601	20.6453	20.002	20.265	20.3211	20.0426	20.6714	20.4576	19.2883	19.9107
ISCA2	24.019	23.5754	23.632	23.6649	23.4676	NA	23.7077	23.0088	23.5983	24.1795	23.7077	23.9043	23.6971	23.5165	23.9933	23.5869	23.6971	23.4923	23.8576	24.002	23.7286	24.3975	22.6364	24.1871	23.9847
ISCU	24.0935	23.632	23.4551	23.8576	23.5165	23.181	23.867	23.3645	23.6971	24.275	23.9495	23.9406	23.8288	23.8093	23.8576	24.1642	24.0275	23.9847	24.1488	23.9584	23.7077	24.3645	23.7594	24.2317	24.2244
ISOC1	25.2133	25.5492	25.2643	25.7466	25.3444	25.6891	25.4953	25.2926	25.433	25.4583	25.3612	25.2317	25.2679	25.3745	25.5551	25.5255	25.7441	25.0935	25.8927	25.772	25.6568	25.8997	25.4202	25.3679	25.7543
ISOC2	23.3778	23.6096	23.4551	23.8764	23.4923	23.3376	23.4551	23.2155	23.417	23.0054	23.2302	23.2006	23.5165	22.4751	23.6865	23.5869	23.417	23.5638	23.4923	23.3511	23.8093	23.2821	23.3239	23.417	24.002
IST1	21.6497	21.9882	22.0122	21.7876	21.8423	21.6671	21.7955	21.9207	21.8346	21.8307	NA	21.7796	21.7955	22.019	22.0258	22.1047	22.0526	NA	21.8576	22.0756	22.0983	21.9061	21.9243	21.632	21.7634
ISYNA1	22.4451	22.1765	22.2679	22.6865	22.3699	22.6096	22.7348	22.0789	22.2096	23.1063	22.002	22.4626	21.9812	22.6714	22.3101	23.3239	22.6606	22.5685	22.2036	23.1503	22.3962	22.7836	22.2066	22.5285	22.7634
ITGA5	NA	20.9951	21.1332	20.85	22.3672	21.6671	21.5823	20.7715	20.3211	NA	21.4015	21.4375	21.1457	21.5915	22.2593	21.343	22.0983	21.1269	21.6096	21.1395	20.7715	21.3376	21.5823	21.7915	NA
ITGA6	22.2764	22.5451	21.6843	22.695	22.8269	22.7715	22.9968	22.4849	22.8442	23.1901	22.9847	22.6051	22.68	23.0935	22.9985	22.8727	22.7471	22.0756	22.8614	22.6231	22.6253	22.8614	22.7634	22.5869	22.695
ITGA7	25.7363	24.9539	25.3307	25.1833	25.1946	25.1604	24.9271	25.5551	24.976	25.0732	25.2317	24.9225	25.0233	25.1527	24.9043	24.9977	25.1214	25.2785	24.8764	25.1871	25.3135	25.0317	25.0148	25.0935	25.0732
ITGAV	22.3592	21.2593	21.9316	21.3645	22.1363	21.8152	21.4576	23.1688	21.2302	21.1581	22.0054	21.1079	21.2184	21.2302	21.8346	21.5592	21.2877	22.3988	21.3211	21.4526	21.5309	21.1704	21.4726	21.7056	21.6006
ITGB1	26.3083	25.7796	25.7796	26.1293	26.2714	26.433	26.0233	26.2517	25.8599	26.509	26.3679	26.1449	25.6622	26.0914	26.3066	26.189	26.0995	26.019	26.0833	26.1332	25.7208	26.2299	25.8361	26.632	26.2944
ITGB1BP2	21.9566	22.4701	22.6276	22.3045	22.6164	21.6843	22.1765	22.7013	22.2905	18.6506	22.343	22.3101	22.0691	21.3266	22.0493	21.5498	22.3403	21.7471	22.0292	22.4221	21.9495	21.6006	21.6757	21.5823	22.2707
ITGB5	19.2022	NA	18.9791	18.3312	18.7822	18.5814	NA	19.7284	18.1156	18.3553	18.5606	18.0828	17.5337	NA	18.1039	18.6542	18.4875	20.0426	NA	17.7775	NA	17.8422	19.1469	18.4493	18.5386
ITIH1	22.502	21.4273	20.8346	20.7634	21.1519	21.2535	21.2125	22.6029	21.4476	21.6453	20.3752	21.002	21.7307	21.7876	21.0359	22.7675	23.0088	23.3511	22.9637	22.7098	21.9459	21.1642	22.3936	21.9207	21.9601
ITIH2	23.1143	22.4476	21.7389	22.1015	21.6886	22.1642	22.7119	23.5522	21.8385	22.3073	22.0088	21.9951	22.5754	23.3101	22.0292	23.7695	23.9933	24.3844	24.0526	23.632	22.937	22.5522	23.1457	22.7471	22.8404
ITIH4	23.0393	22.4118	22.5592	21.7756	22.4526	21.7265	22.7594	23.8093	22.1206	22.3156	22.632	21.8346	22.7796	23.0756	22.3129	24.3031	24.0443	24.1174	24.3101	23.5522	23.3101	22.5285	23.3778	22.8858	23.0576
ITPA	19.7261	19.579	NA	19.5125	20.2302	18.5039	19.3148	20.7634	19.5952	18.9421	NA	NA	19.9601	NA	19.9601	19.9742	20.3538	20.3857	17.971	19.3164	19.3525	20.1332	19.7197	20.3962	20.1581
IVD	24.7895	24.7594	24.4362	24.2317	24.7338	24.1488	23.5754	24.2021	24.8336	24.4676	24.1095	24.5812	24.6209	24.9043	24.7338	24.4362	24.6865	25.1984	24.2679	24.7796	24.3844	25.141	24.6209	24.5463	24.4425
JPH2	23.6971	23.3511	23.3778	23.7995	23.5285	23.7182	23.391	23.3101	23.3645	23.4923	23.3511	23.3376	23.3511	23.6757	23.5165	23.4041	23.3645	23.1946	23.5638	23.8191	23.7077	23.4551	23.417	23.5754	23.5869
JPT2	22.5333	21.6714	22.5498	22.3538	22.6475	NA	22.1795	22.6822	21.2535	21.7389	22.9243	22.2736	21.8034	22.3988	22.2593	22.0691	21.8576	22.2849	21.8538	22.5475	21.2361	23.155	22.0723	22.8913	22.695
JUP	25.3101	25.673	25.3135	25.7619	25.3273	24.9933	25.6125	25.1757	25.7077	25.6068	25.8215	25.673	25.6622	25.3745	25.3679	25.1757	25.3273	25.1642	25.5433	25.5014	25.3975	25.391	25.9781	25.2607	25.6784
KANK2	21.4273	22.2036	22.2764	21.8913	21.8034	22.9968	21.8034	22.0122	22.1946	21.5592	21.654	22.2849	22.3592	21.6714	21.265	22.0493	22.1238	22.5662	21.8538	21.4676	21.8346	21.6186	21.9495	22.2096	21.823
KANK3	NA	20.6453	20.6186	21.1332	21.2419	NA	21.4923	20.8727	20.8034	17.5343	20.4775	21.1519	21.1395	21.2302	19.9601	21.0426	21.6006	NA	20.0951	21.4015	20.953	21.3645	20.5165	19.9742	20.654
KARS1	22.1143	22.2764	22.3376	22.2792	22.3857	21.2707	22.343	22.2506	22.3805	22.1015	22.2933	22.2332	22.4349	22.4825	22.2707	22.3045	22.3538	22.1734	22.3484	22.2933	22.1079	22.2564	22.2961	21.714	22.2214
KCTD12	22.9116	22.7756	22.8034	22.6714	23.2229	21.3805	22.7856	22.9777	23.417	23.0609	23.5045	23.0476	22.5141	23.7594	22.6843	23.1581	23.3376	22.9566	22.6276	22.9985	22.9189	22.8839	23.2535	22.882	23.6971
KHDRBS1	21.6096	22.1395	22.0983	22.6298	22.6342	22.1238	22.2736	22.4425	21.8385	21.9316	22.1174	21.7098	21.9742	21.8385	22.4751	21.8802	21.9777	22.2155	22.0325	22.3129	21.7715	NA	22.0258	NA	22.0559
KHSRP	22.3592	22.9024	22.7119	23.0674	23.4551	21.6051	23.0886	23.0967	22.5662	23.0805	23.3239	23.0918	22.6649	23.1457	23.2679	23.1886	23.0918	23.2679	22.9152	23.0838	22.6843	23.1472	23.1047	23.6209	23.417
KIAA1549L	22.7634	23.1488	23.1642	23.2535	22.9548	NA	23.2679	22.882	23.2229	23.417	23.2273	NA	23.2679	23.3239	22.6387	22.3484	22.8651	18.2442	22.9334	23.7695	23.0493	23.0258	23.5754	NA	22.7265
KIF5A;KIF5B	23.2155	23.0002	23.1612	22.7369	23.1704	22.7223	22.9152	23.3511	22.9795	22.538	23.0224	22.6779	22.9882	22.8595	22.969	23.0054	22.976	23.2679	23.0674	23.1395	23.5754	22.9619	23.1301	22.7995	23.0526
KIF5B	23.2184	22.9968	22.969	22.9207	22.8249	23.2535	22.6453	23.1688	22.9225	22.5823	22.7013	22.5638	22.7512	22.4576	22.8365	22.7614	22.8327	23.0139	23.0037	22.7327	23.0674	22.654	22.9024	22.5093	22.7756
KIF5B;KIF5C	20.7955	20.2877	20.5638	19.6637	19.9742	20.714	19.7935	20.8576	19.9459	19.6968	20.1946	19.1938	19.824	NA	19.9882	19.6115	20.0691	20.6186	19.8854	19.9601	19.6578	19.8641	20.1581	19.6502	20.3645
KIF5C	22.9933	NA	22.5189	22.2792	22.502	22.6693	22.3645	22.4601	22.3645	22.6865	22.8932	22.7286	NA	22.6431	22.9406	22.6671	22.538	22.5451	22.1976	22.7634	NA	22.741	22.1488	22.9459	23.0805
KLC1	22.0325	21.6628	21.3805	21.6096	21.823	20.8876	21.5592	21.9916	21.4015	21.8839	21.9061	21.7223	21.4576	21.4425	22.0426	21.9742	21.4775	21.9352	21.5117	21.823	21.6497	21.3592	21.6006	21.1519	21.3805
KLC1;KLC2	21.6971	21.6051	21.1206	21.654	21.5069	20.1206	21.1457	22.0393	21.2006	21.4118	21.7013	21.265	21.2244	20.9316	21.714	20.9812	21.3101	21.4425	21.1395	21.7594	21.002	21.502	20.8727	21.7876	21.3699
KLC4	18.7274	17.8907	18.2499	18.6467	17.2031	NA	18.4816	18.3643	18.5842	NA	19.0232	NA	18.143	17.5069	18.6583	16.8646	18.5206	17.353	18.6682	18.4536	17.6027	16.919	18.7759	19.1122	18.0531
KLHL31	20.6006	21.0224	21.5777	20.4476	21.0224	NA	20.6971	21.417	21.0951	21.0886	20.8651	NA	20.3101	NA	20.5451	NA	20.3962	19.8453	20.3101	21.1825	20.9171	20.4775	20.8651	20.5069	21.1457
KLHL41	23.4298	22.7265	24.217	22.8764	23.0772	22.6342	22.3184	23.9933	23.1285	NA	23.2535	22.2905	22.4701	22.4825	23.2821	22.0493	22.654	22.7182	22.2273	22.3752	23.0393	22.8913	22.5356	22.2036	22.6562
KMT2A	20.3962	20.1704	20.1825	20.2184	20.0292	NA	20.417	20.0691	20.4775	20.0426	19.7929	NA	21.0224	20.7223	20.2419	19.752	20.3857	19.8587	20.0156	20.1581	20.3857	20.3538	20.7796	20.3538	19.9742
KNG1	25.8118	24.2021	24.2096	24.6757	24.3975	23.3101	25.4862	25.4394	23.9043	25.1371	24.3101	24.1795	24.5463	25.2535	24.4234	25.9672	25.7871	26.1946	25.558	25.3712	25.2021	24.8191	25.0691	24.8385	25.065
KPNA1;KPNA6	23.2332	23.214	22.7286	22.3294	23.1441	21.8689	23.0902	23.1063	23.1503	NA	22.6186	22.1015	23.0918	22.4701	22.9243	22.5638	22.2332	22.937	22.9024	23.0854	22.2989	22.9795	23.1095	22.3645	22.7182
KPNA3	21.8423	21.9134	22.4273	21.953	22.3538	21.2535	21.6497	22.4923	21.5592	20.7876	21.8152	20.265	21.7836	21.5685	21.6409	21.0756	21.4923	21.4825	21.6186	22.1143	21.7553	21.8727	21.5451	21.2593	21.3101
KPNA3;KPNA4	22.5685	NA	22.2905	NA	22.3266	21.6584	21.7182	22.8249	22.1079	NA	21.7955	21.7715	22.5427	21.5261	NA	22.3565	21.9951	22.3725	21.5261	22.4923	21.3645	21.8461	22.1332	21.4825	NA
KPNA4	21.8269	21.0691	21.9423	22.1269	21.6186	21.0493	21.3645	22.0918	21.6051	20.8802	21.8346	21.7876	22.1174	21.2933	21.2477	20.714	21.417	21.5213	21.1519	21.6231	21.5915	21.7955	21.5213	20.9742	21.5117
KPNB1	24.7543	24.654	24.604	24.5638	24.6096	24.7846	24.5638	24.8044	24.4234	24.4551	24.6096	24.3778	24.3645	24.4862	24.6757	24.5522	24.6096	24.4614	24.632	24.6918	24.417	24.4738	24.4984	24.5463	24.6153
KRT1	25.9933	27.9203	26.5696	28.0349	29.3431	27.463	28.2979	28.1115	28.1459	28.1842	30.4334	29.5278	28.6629	28.1937	28.3578	27.4234	29.8959	27.5609	28.7517	29.21	28.3239	29.4073	28.55	28.7421	28.7988
KRT1;KRT2	25.8118	27.976	26.4738	28.2935	29.4976	27.463	28.2979	28.2803	28.3239	28.4473	30.4134	29.8188	28.6285	28.267	28.5862	27.4073	29.9259	27.509	28.877	29.2736	28.2535	29.5536	28.5352	28.6898	28.9456
KRT1;KRT2;KRT3;KRT5;KRT6A;KRT6C;KRT77;KRT8	NA	19.9459	19.0144	20.7307	22.8858	NA	21.5545	20.417	20.9316	20.7471	23.141	NA	21.5961	20.4874	21.417	NA	23.0886	NA	21.0559	22.4751	21.1886	22.0756	21.1395	21.7265	21.9882
KRT1;KRT2;KRT77	23.5165	25.5955	24.0609	25.7077	27.189	25.1871	25.9825	25.7796	25.6649	25.976	28.2399	27.1984	26.4186	26.0275	26.1795	24.8717	27.6181	25.1604	26.3528	26.9203	26.0732	27.1115	26.0914	26.3528	26.4614
KRT10	24.217	26.1135	24.9672	26.8019	28.0609	25.5433	26.7129	26.7771	26.7389	26.9203	29.2123	28.3452	27.019	26.7517	26.8385	25.6096	28.2353	26.1546	27.1214	28.141	27.0401	27.7064	26.5255	27.3578	27.2625
KRT10;KRT12;KRT14;KRT15;KRT16;KRT17;KRT19;KRT9	23.5869	25.6811	24.1719	26.0484	27.2714	25.0813	26.0894	26.143	26.2714	26.2553	28.2353	27.4862	26.4394	26.1312	26.3662	25.1135	27.6998	25.3307	26.5754	27.5536	26.0422	27.189	26.2589	26.4815	26.8142
KRT10;KRT13	21.8839	24.1795	22.7492	24.6649	25.9694	22.8595	24.2463	24.5926	24.4425	24.6971	27.3239	26.3101	24.6811	24.4425	24.6703	23.5522	26.1155	23.7995	24.8764	26.0813	25.2785	25.2891	23.867	24.8433	24.9847
KRT10;KRT13;KRT14;KRT15;KRT16;KRT17;KRT18;KRT19;KRT24;KRT31;KRT33B;KRT36	23.8385	25.902	24.5926	26.5898	27.632	25.3778	26.3562	26.6181	26.4346	26.7129	28.8415	28.141	26.7895	26.5711	26.7129	25.6068	28.0084	25.7745	26.8623	28.4394	26.9203	27.4394	26.1661	27.1795	27.189
KRT10;KRT13;KRT24	NA	23.0576	21.4221	23.7077	25.1214	22.2764	23.5983	23.3101	23.9933	24.0854	26.3342	25.4394	24.0359	23.3645	24.2244	21.9024	25.4614	22.8538	24.1565	25.0567	23.7796	24.5285	23.119	23.7695	24.5983
KRT10;KRT14;KRT16;KRT27	22.5117	24.5404	23.1886	25.1908	26.4409	NA	25.3307	25.2096	25.3679	25.3877	27.5536	NA	25.8409	25.3239	25.1908	NA	26.7895	NA	25.8069	26.976	25.3712	26.3578	25.1135	25.8361	25.7796
KRT10;KRT27	NA	NA	NA	23.976	25.9428	23.8576	24.604	24.7286	23.8764	24.417	27.2262	25.726	25.1719	24.6649	24.0609	NA	25.5551	23.2419	25.2353	26.1273	25.0401	25.8528	24.4298	25.4073	25.019
KRT14	NA	20.0691	NA	21.0493	22.823	20.5823	21.4576	21.2419	22.2184	21.6929	23.6096	22.6992	21.6096	21.6006	21.4526	20.7876	23.417	20.2764	22.5141	24.1174	21.4067	23.1612	21.9672	21.9812	22.4849
KRT14;KRT15;KRT16;KRT17;KRT19	22.4196	23.7995	22.0756	24.8093	25.797	23.6431	24.275	24.4362	25.4953	25.1833	26.7129	25.8694	24.6209	24.5285	24.6431	24.0359	26.673	24.1253	25.4892	28.6005	24.6264	26.1623	24.604	25.0359	26.217
KRT14;KRT17	NA	19.4321	NA	19.5965	21.417	20.0821	19.843	19.7474	20.9243	18.2921	21.9777	20.654	20.2989	20.0691	19.6161	19.7116	21.7715	20.3752	21.1886	24.1565	20.5069	21.6971	20.3538	20.2302	21.3805
KRT16	NA	NA	NA	21.2707	22.7327	19.5169	20.002	20.2989	22.7035	22.4476	23.6865	22.3376	20.6886	20.8876	20.5823	20.1581	23.4551	21.002	22.9316	25.6649	20.5823	23.3645	21.0756	21.7471	23.5869
KRT2	23.3376	25.5955	24.5165	26.3595	27.7453	24.9043	26.4089	26.2785	26.4908	26.4953	28.1115	27.9088	26.6595	26.3811	26.5075	24.895	27.9203	25.9111	26.6458	27.2077	26.4504	27.2625	26.0547	26.9977	26.9869
KRT2;KRT3;KRT4;KRT5;KRT6A;KRT6C;KRT7;KRT77;KRT79;KRT8;KRT84	22.019	24.4234	23.3645	25.2607	26.6595	NA	25.1135	25.2133	25.6012	25.7234	27.4314	26.7771	25.391	25.1565	25.6153	24.0854	27.1604	24.7182	25.8504	27.6998	24.9539	26.1852	25.1095	25.7492	26.1871
KRT2;KRT3;KRT5;KRT6A;KRT6C;KRT79	22.265	24.2679	22.9207	23.3778	25.9383	23.5404	24.3778	24.417	25.1527	24.848	26.8623	26.3359	23.9316	24.3844	24.5638	22.7182	26.5536	23.4676	24.6757	27.524	22.4298	26.1852	24.4041	25.6431	25.4707
KRT2;KRT4;KRT6A;KRT6C	21.6584	23.1488	21.9495	23.7077	25.604	22.2707	23.5285	23.6096	24.3511	23.8288	26.0212	25.1293	24.48	23.6649	24.2463	22.6822	25.7517	23.848	24.4041	26.17	23.9043	25.1946	23.5285	24.4234	24.848
KRT2;KRT5;KRT6A;KRT6C;KRT79	22.8746	24.8336	23.5404	25.8312	27.0084	24.2096	26.0127	25.4138	26.0854	26.0296	27.5165	27.189	25.9157	25.8191	26.0401	24.2961	27.0296	25.0484	26.1623	27.7195	25.654	26.6181	25.4923	26.2696	26.4536
KRT5	21.6409	22.7223	21.1079	23.5404	24.654	22.2506	23.4551	23.2434	23.8576	23.5983	25.6622	24.8336	23.8093	23.5285	23.6096	22.2244	25.3511	23.0526	24.1565	26.4362	23.6431	24.6865	23.4676	24.019	24.239
KRT5;KRT6A;KRT6C	NA	21.5069	NA	22.3294	24.0275	21.391	22.1301	22.3045	23.5754	22.8651	25.0443	24.2535	22.4923	22.0122	22.3403	21.8651	24.7796	22.5498	23.7695	26.604	21.9207	24.1332	22.1079	22.882	24.0772
KRT9	24.989	26.5711	25.5374	26.5285	27.9705	26.3828	26.965	26.6181	26.7771	26.5536	28.5826	27.9316	27.391	26.8858	26.9977	26.527	28.7421	26.4346	27.3662	27.6181	27.1015	28.2123	27.4154	27.4073	27.391
KTN1	22.9171	22.8839	23.0983	22.9933	23.1749	23.632	23.1795	23.2361	22.7895	23.2229	23.391	23.1253	22.8423	22.937	23.184	23.0173	23.1063	22.9847	23.2066	23.0691	22.8404	22.6253	23.214	23.3376	23.0443
KYAT3	20.417	21.714	21.3101	21.7348	21.9495	20.6186	20.4972	20.8876	21.6364	21.714	21.2006	NA	21.5592	NA	21.0559	21.6051	21.5451	22.1704	21.6096	22.1946	NA	21.9388	21.5545	20.5823	21.7594
L2HGDH	22.6628	23.3101	23.0493	22.6843	22.3699	22.9777	23.0999	22.7492	23.5045	23.3778	22.9388	23.119	23.1565	23.0526	23.0772	22.7915	23.0309	22.5961	23.1079	23.5165	23.0156	23.1269	22.4273	22.4375	23.0241
LACTB	23.0359	22.6714	22.7836	22.9742	22.7796	23.8385	23.141	22.2125	22.7077	22.7553	23.2214	22.6671	23.0756	23.0821	23.3101	23.1503	22.9601	22.5662	23.3376	22.867	23.3376	23.4041	22.6051	22.1734	22.7594
LACTB2	20.9098	21.3045	21.1206	21.7223	21.4067	22.0526	21.3101	20.714	21.6714	21.5165	21.4626	21.8191	21.7182	21.1642	21.5165	22.0122	21.7013	21.4923	20.8113	21.6006	21.4576	22.1765	21.3156	21.5356	21.7836
LAMA2	24.9584	24.5638	24.141	24.0609	24.0609	25.9383	24.5045	24.5165	24.2961	24.3239	24.3511	24.275	24.3307	24.5345	23.8764	23.3239	23.9134	23.5165	24.0443	23.002	24.2244	23.867	24.5045	24.1332	23.8576
LAMA4	23.1503	23.632	22.5638	22.9024	22.9024	23.6757	23.2961	23.1503	22.8113	22.9968	23.1856	22.6119	23.0592	23.3645	23.1015	22.9477	23.1961	23.5285	22.6992	22.7161	23.1285	22.6886	23.3645	23.1901	22.343
LAMA5	22.3266	21.8651	21.714	21.8152	21.3321	23.6209	22.1206	21.714	21.6757	22.0156	21.7013	21.502	21.8802	22.239	21.4923	22.1269	21.6971	21.9742	21.4067	21.0756	21.654	21.1015	22.1332	21.8346	22.3884
LAMB1	24.5463	24.7645	24.1946	24.4923	24.6918	26.0148	24.8433	24.558	24.6153	24.8528	24.8576	24.8288	24.4614	24.8576	24.8336	23.9933	24.3645	23.5045	24.4862	24.1095	24.3645	24.6431	24.6096	24.6757	24.7129
LAMB2	25.8764	25.1488	25.1527	25.0317	24.8997	26.8858	25.2785	25.1135	25.1527	25.5433	25.3844	25.1604	25.2821	25.4923	25.0894	25.0691	25.1681	25.2463	25.0148	25.0275	25.433	24.945	25.4831	25.4234	25.4769
LAMC1	26.204	26.0317	25.8288	25.9406	26.0629	27.0609	26.2058	25.9539	26.0567	26.4969	26.2499	26.1776	25.9869	26.3066	26.2096	25.6918	26.0212	25.6237	25.9066	25.772	26.0691	25.9203	26.1871	26.1946	26.3679
LAMP1	23.7286	23.3101	23.2679	23.3239	23.6209	23.7077	23.5522	23.8385	23.3645	23.654	23.867	23.5285	23.4551	23.654	23.4041	23.7594	23.9406	24.002	23.6209	23.4676	23.6209	23.5638	23.7182	23.9672	23.8576
LAMP2	24.3975	23.8764	23.9933	23.5638	23.9316	24.0935	23.848	24.4488	23.9933	24.8764	24.6757	24.0359	22.6714	24.2317	24.604	24.7796	24.5285	24.6486	24.1795	23.848	23.9933	24.1253	24.1095	24.895	24.5812
LAMTOR1	22.8365	22.7856	22.5545	22.8858	22.8093	23.2021	22.953	22.9637	22.8093	23.1565	23.1015	22.9725	23.214	23.1749	23.3778	23.3778	22.9006	22.68	23.0139	23.0886	23.141	23.632	23.2273	23.7286	23.1079
LAMTOR3	22.1332	22.1332	21.9388	22.1047	22.1269	21.9316	21.7056	22.0459	22.2961	22.1825	22.3017	21.6453	22.2877	22.5189	22.265	22.6364	22.8073	22.3725	21.8839	22.4221	22.2989	23.1316	22.343	22.2477	22.6497
LAMTOR5	23.632	23.5045	23.1503	23.8093	23.6431	23.1673	23.5983	23.2679	23.4923	24.317	24.275	23.6971	23.5638	23.8191	23.9134	24.4614	23.976	23.5638	24.2096	24.2535	23.9406	25.2058	23.632	25.2096	24.6153
LANCL1	25.1055	25.2207	24.8717	25.1293	24.918	24.9933	24.9361	24.9134	25.1253	25.0894	24.867	24.9134	25.0233	25.0401	24.9225	25.1527	25.1174	25.019	25.0148	25.2244	25.2133	25.141	24.9716	25.1871	25.1371
LAP3	24.3031	24.5165	24.3376	24.4862	24.6595	24.5463	24.558	24.9316	24.5105	24.6703	24.6703	24.632	24.3578	24.7338	24.5463	24.6595	24.6209	24.7389	24.5105	24.5045	24.7945	24.7024	24.0275	24.6375	24.7695
LARP1	20.2184	21.1143	20.9316	20.68	21.0559	20.6096	20.7471	20.7307	20.8423	20.6453	20.2764	20.7796	20.8727	20.4375	20.8423	20.5915	20.5823	20.6714	20.7634	20.7553	21.0426	20.8876	20.8346	20.1704	20.7715
LARS1	21.0156	21.4324	21.1765	20.953	20.7471	21.2302	21.2006	21.6714	21.265	20.5545	20.4775	20.2419	20.9812	21.2764	20.7056	20.3962	20.8191	21.0493	21.002	20.6006	21.3045	19.8966	21.3592	20.4775	20.8191
LARS2	18.2267	18.8855	19.3989	19.5381	18.8568	NA	19.3674	19.7632	19.8752	17.6996	NA	19.5149	19.4301	19.0841	19.5205	NA	19.6141	NA	19.6556	19.0837	18.8365	19.456	19.4542	19.9459	19.7927
LASP1	24.7695	24.7024	24.5225	24.6865	24.8904	23.3778	24.7441	24.9088	24.5754	24.7945	25.0813	24.8576	24.4362	24.9043	24.5926	25.2499	25.1095	25.7492	24.6486	24.8385	24.6703	24.654	24.7129	25.0443	25.065
LBH	21.3805	21.5165	20.7876	22.1734	22.1174	NA	21.4526	21.5498	21.6409	21.9495	21.8152	21.1395	20.7389	21.6671	22.3073	22.1886	21.2419	21.4118	20.8651	22.0691	NA	22.5285	20.5165	22.6253	22.3831
LBP	22.5983	22.8595	22.3403	22.2066	22.6757	21.2477	22.4221	24.1488	22.58	20.6364	23.7895	22.2066	21.3699	22.3988	22.1976	23.3645	22.821	22.6253	22.1143	22.8288	21.8727	20.8034	22.8876	22.7244	22.6865
LCLAT1	22.9899	22.1581	22.5165	22.3725	22.4425	NA	22.1976	22.4551	22.2036	22.0951	21.6051	21.3376	21.6364	21.6364	21.9637	21.6929	21.895	21.823	21.1519	22.3348	22.5662	21.4726	21.6409	22.1301	21.6886
LCMT1	20.7389	20.5069	20.4375	20.85	20.7056	20.85	20.6971	20.0426	20.4874	NA	20.6714	NA	21.1332	21.0224	20.6364	20.9316	20.2066	19.1089	20.7715	20.953	20.8113	20.9171	20.8423	20.6453	21.1946
LCP1	22.0224	22.3511	22.4972	21.7512	23.7695	20.9024	23.0476	23.5045	21.9459	21.8191	23.0609	21.7796	21.6096	22.1734	22.8132	22.9134	22.8365	22.9968	22.9477	22.7975	22.654	21.5404	22.1581	22.5093	22.9742
LCP1;PLS3	23.7182	23.4425	23.5285	23.0426	24.2891	23.5522	23.8576	24.5105	23.6649	23.5983	23.9933	23.6757	23.2214	23.2081	23.3778	24.217	24.0609	24.8385	23.7492	22.8404	23.3101	23.0641	23.4425	23.7286	23.9406
LDB3	29.463	29.6458	29.4688	29.7162	29.5147	27.2625	29.4512	29.4294	29.5222	29.6612	29.4995	29.4862	29.6713	29.55	29.5682	29.4093	29.57	29.1795	29.4995	29.5646	29.7014	29.7755	29.4274	29.4938	29.463
LDHA	26.0935	26.3612	27.0914	26.3049	27.1015	26.533	26.9088	27.1984	26.8264	26.5609	26.8385	26.5433	26.7645	26.8142	26.4938	27.4073	27.17	26.9539	27.2445	27.2077	26.6865	27.2077	26.7129	26.9869	27.2625
LDHB	30.0349	30.1724	30.2193	30.2077	30.3515	30.6198	30.1724	30.1239	30.6022	30.0864	29.9677	30.1604	30.2979	30.5203	30.4532	30.8081	30.7692	29.8858	30.393	30.7692	30.5664	31.0349	30.2077	30.393	30.6798
LDHD	24.5463	24.9225	24.8288	24.9361	24.976	24.4234	24.9628	24.2535	25.1604	25.2096	24.4362	25.1332	24.604	25.2643	25.228	25.0691	25.2996	24.9043	25.1604	25.3645	24.6595	25.2426	24.8288	25.3273	25.2317
LETM1	24.2821	24.0691	24.0275	24.3031	24.0854	24.3712	24.0772	23.7492	24.2317	24.1488	23.7492	24.1565	24.2821	24.1719	24.2244	23.9043	24.1719	23.7895	24.0691	24.3031	24.4551	24.3844	23.9134	24.141	24.1332
LGALS1	29.2285	28.5426	28.7958	29.3599	29.3109	29.066	29.4976	29.5951	28.4668	29.0609	29.1532	29.019	29.3217	29.17	29.0788	29.3023	29.0965	29.0788	29.1652	28.965	28.4032	29.5389	28.4862	28.7549	29.1628
LGALS3	26.4202	26.463	26.7389	27.17	27.0296	26.4105	26.8504	26.7645	26.5522	26.8858	27.1795	27.217	26.8385	26.976	26.8858	26.9869	26.7389	26.4266	26.9869	26.425	26.6595	26.7895	26.726	26.7517	26.6458
LGALS3BP	28.249	25.3031	25.3101	25.5165	25.5135	25.6292	26.7389	25.433	25.2856	26.0894	25.4266	26.5898	26.3477	27.0296	24.6918	25.9383	26.5255	24.6703	26.1095	24.6096	26.0505	25.6375	24.9672	26.3031	25.4202
LGALS8	20.2877	19.7613	20.6006	19.4106	19.9882	19.4706	19.7701	20.8346	19.7816	19.293	18.283	19.4453	20.1206	19.8022	19.342	19.3528	19.3563	18.5616	20.2535	19.6132	19.7772	20.0292	19.5272	19.294	19.4147
LGALSL	18.5964	18.1241	18.1622	18.2076	18.6805	18.255	18.2329	18.8344	17.8125	17.927	17.8579	17.7804	17.9773	19.0493	18.3305	18.5928	18.286	18.1678	18.2054	18.7338	18.2046	18.7323	18.2921	19.3034	18.5969
LIMCH1	22.8132	23.141	22.6606	23.2961	22.7856	21.5356	22.8651	23.1581	23.2961	23.417	23.3511	23.0772	23.0509	22.7286	23.1795	22.7533	23.3376	23.2961	23.2258	23.4676	22.9352	22.9847	23.632	23.1063	23.5869
LIMD1	NA	19.1215	19.1817	19.4771	19.4508	NA	19.4162	18.985	18.5748	19.6178	19.4679	18.8039	19.7277	19.6869	18.0939	18.8514	18.9068	18.7249	19.9742	19.3346	19.6445	19.6038	19.4035	19.6294	19.6172
LIMS1	23.1581	22.8876	23.0658	23.0309	22.937	22.8269	22.743	22.6141	23.5404	22.5568	22.8073	23.1961	23.1596	23.1658	23.0393	23.1285	23.4041	24.019	22.8385	23.119	23.2961	22.8423	23.3101	22.4067	23.0122
LIN7A;LIN7C	20.1457	20.0559	19.2109	20.6364	20.2764	NA	20.2184	20.4775	19.4627	20.3211	20.4476	18.9128	19.4833	20.1825	20.9672	21.0156	NA	20.417	19.4228	21.1457	20.7876	20.0821	20.1332	19.9459	21.2006
LMAN1	23.48	23.3376	23.6096	23.2961	23.3239	23.7389	23.4923	23.7077	23.5983	23.3239	23.2679	23.2961	23.3778	23.6757	23.2821	23.0918	23.1946	23.5983	23.2317	23.239	23.4923	23.2184	23.3101	23.0641	23.2477
LMAN2	23.3101	23.3645	23.5404	23.3511	23.5165	23.48	23.5754	23.9225	23.2961	23.48	23.654	23.3239	23.5983	23.48	23.4041	23.3778	23.1901	23.4551	23.4551	23.4041	23.391	23.4298	23.391	23.7995	23.2244
LMCD1	23.2184	22.6971	24.8336	22.343	24.9584	22.0292	22.1612	25.0609	22.7512	21.7307	23.7286	21.6006	22.4324	22.2302	25.8881	21.8461	22.6628	22.8633	21.6497	22.7098	22.3565	22.343	22.8727	22.0493	22.2905
LMNA	27.4394	27.5609	27.1795	27.463	27.4473	27.5315	27.6181	27.1984	27.4234	27.5389	27.673	27.4707	27.2891	27.6181	27.5826	27.5014	27.6389	27.9923	27.2353	27.189	27.1795	26.8623	27.9428	27.524	27.5536
LMNA;LMNB1	26.3795	26.8385	26.4754	26.673	26.632	26.8858	26.7129	26.1927	26.7129	26.8019	26.8264	NA	26.3943	26.7129	26.8019	26.6595	26.8623	27.1984	26.4598	26.2317	26.4504	25.7745	26.965	26.5419	26.632
LMNB1	22.3988	22.9899	22.4526	22.7836	22.9334	23.0707	22.9742	22.4923	22.7244	23.0805	22.3805	22.9298	22.654	22.6475	22.7307	22.6431	22.8249	23.2375	22.5404	22.538	22.5869	22.3073	22.9406	22.3988	22.4551
LMO7	23.6757	23.2021	23.654	23.2821	23.2821	23.5165	23.2346	23.9316	23.1316	23.2375	22.9968	23.0576	23.391	23.3239	23.5165	23.0756	22.953	23.2679	23.2184	23.3376	23.2679	22.9672	23.4676	23.2302	23.2346
LMOD2	24.0105	22.6929	24.1488	22.8839	23.1825	23.1596	22.6186	24.1174	22.6992	22.7013	22.1143	20.9316	22.8969	23.4425	23.4041	22.1269	23.3778	23.1749	22.5237	23.0821	23.4923	23.2273	23.2051	22.5285	22.4501
LNPEP	22.1795	21.7182	21.8191	21.5915	21.9672	21.6453	21.7389	21.9707	21.7634	21.7553	21.6929	21.1704	21.8987	21.5356	21.3699	21.7013	22.0918	21.5685	22.1886	21.6971	21.5213	21.6497	21.9098	22.0756	21.8538
LNPK	21.9951	21.7995	21.9566	22.2448	21.5915	21.6886	21.9061	21.6186	22.3778	21.5309	21.6186	21.895	21.5823	21.8651	21.6497	21.4576	21.7389	21.6096	21.5823	21.8152	21.7182	21.8689	21.9566	21.9566	21.9352
LPL	23.9225	22.9777	22.821	22.882	23.0772	23.1379	22.8404	22.5545	22.6475	22.632	21.343	21.417	22.6029	23.417	22.7715	21.002	22.4501	21.85	21.4972	22.4849	23.6096	22.3457	24.1332	21.8034	23.0275
LPP	24.2961	24.239	24.0691	24.1565	24.1015	23.5638	23.976	24.2096	23.9316	23.7895	24.0609	23.8385	23.9933	24.1795	24.0105	24.7338	24.019	24.4362	24.141	24.1332	24.3975	23.632	24.2891	24.3444	24.1488
LRG1	27.1214	25.9473	25.8904	25.3612	26.0233	26.2961	26.6998	27.1015	25.7995	25.8834	27.2445	26.346	24.275	26.228	25.0935	27.4234	26.8385	25.3273	27.1214	27.217	25.632	25.8191	26.0505	27.3992	26.7517
LRP1	20.9316	20.4576	20.714	20.4576	20.8802	20.7056	20.6364	21.743	20.5165	20.0951	21.4626	20.265	20.2066	20.9316	19.716	21.265	20.9882	21.9495	20.3538	20.7056	20.343	20.3101	20.5165	21.2877	21.1206
LRPAP1	23.654	22.7935	23.6209	23.1627	23.7594	22.4425	23.654	23.9672	23.2125	23.4298	23.6971	23.7182	23.1931	23.8385	23.4676	23.8385	23.3511	23.4923	23.3645	23.6431	23.6209	24.2535	23.2535	24.1332	23.6971
LRPPRC	24.7796	25.2499	24.9803	25.0401	24.7389	24.0359	24.8997	24.4738	25.3679	24.7745	24.6811	25.2821	25.2961	24.9134	25.0275	24.6918	24.5983	24.8858	25.0401	24.9803	25.0484	24.8811	24.9088	24.7338	24.9628
LRRC14B	17.9614	19.721	18.9786	19.3689	18.8746	NA	19.8896	19.0106	19.2975	19.5417	19.0876	18.4677	19.4912	19.2889	19.3455	19.6153	19.7859	18.8377	20.68	19.6391	19.1398	19.5935	19.7658	19.4981	19.0146
LRRC20	22.1795	22.0258	21.68	21.7265	22.1363	22.6886	21.9134	22.2707	21.85	22.5069	22.3962	22.3511	22.1916	22.6231	22.1395	22.5708	22.0723	22.3239	22.2877	22.8365	22.3857	23.1031	21.8152	22.5568	22.2302
LRRC39	20.4375	21.4425	20.6276	21.6409	20.7307	21.417	20.5451	21.0493	21.1642	21.7098	20.9601	20.417	21.1015	21.2361	21.1765	20.9812	21.5638	21.002	21.4874	21.4118	20.654	NA	21.1642	21.1946	21.1704
LRRC40	21.3645	21.4476	21.4067	21.6231	21.3156	NA	21.0951	21.417	21.5915	20.8576	21.0292	21.2477	21.4972	21.1519	20.85	20.6453	20.8651	21.0821	21.0493	21.4375	21.4067	21.3045	21.2593	20.9243	21.2933
LRRC47	24.1719	24.7645	24.4234	24.7645	24.6757	25.2996	24.4984	24.391	24.9495	24.5045	24.3844	24.8576	24.6431	24.558	24.7234	24.7077	24.7234	24.7895	24.4105	24.7846	24.6703	24.8191	24.5812	24.6209	24.8623
LRRC59	23.1332	22.8307	23.895	22.8152	23.8385	23.2258	22.9899	24.3101	22.6929	22.8858	23.5404	23.1095	22.7614	22.9406	23.5285	23.0325	22.8307	23.4425	22.5568	23.1301	22.8365	22.3831	22.8727	23.0207	23.3239
LRRFIP1	21.4972	21.3156	21.4221	21.4221	22.0625	21.417	21.1825	21.9777	21.1581	21.3857	21.6628	21.4874	21.2477	20.9951	21.9742	21.3484	21.1519	21.2593	21.3592	21.6141	21.0292	21.5117	21.2707	21.8614	21.5869
LRRFIP1;LRRFIP2	19.3721	18.8338	18.5373	NA	19.8244	18.4945	18.7457	19.5326	19.0974	NA	19.1071	NA	18.9998	NA	19.5252	NA	16.8479	17.8903	19.3413	19.7821	18.9787	19.5973	18.8273	19.7855	20.1946
LRRFIP2	21.8191	21.4626	22.1332	21.895	21.8913	20.4576	21.68	22.1174	21.1886	21.9388	21.6409	21.9134	21.7265	21.823	21.8269	21.7098	21.3805	21.0951	21.1825	21.7471	21.2989	21.5731	21.4375	22.4476	22.0625
LRSAM1	NA	20.6453	20.6186	20.1457	20.4067	NA	20.2419	20.4273	20.1079	19.9044	20.2184	19.6517	20.1581	20.3321	19.9018	19.4111	19.257	19.3434	20.0559	20.6006	19.6203	19.1742	20.5261	NA	20.1946
LSM1	21.8614	22.0723	22.1111	21.7675	21.9459	22.0122	22.1457	21.2821	22.0789	22.4092	22.3511	21.9742	22.1488	22.2679	22.2214	21.5404	22.0526	21.7471	21.9742	21.8576	22.1206	22.7735	22.2506	22.4726	22.2849
LSM3	23.6431	23.4676	23.2375	23.6757	23.7895	23.7796	23.7895	23.391	23.5754	24.002	24.0772	23.9043	23.3645	23.6431	23.9933	24.1795	23.8288	23.5754	23.7389	23.9043	23.4041	24.019	23.6757	24.1174	23.9316
LSM8	21.6843	21.9916	21.5592	22.0156	21.8651	22.0122	21.7995	21.6628	21.7056	22.2905	21.9098	21.7013	21.5869	21.4825	22.002	21.6453	22.0691	22.0559	21.5961	21.8651	21.2477	21.9316	21.9882	21.9495	22.0088
LSS	19.6959	20.0559	19.9459	20.1206	19.888	20.5731	20.9316	20.8346	20.6714	20.3321	19.4558	20.8423	21.1642	20.6096	19.6801	20.6886	20.1581	19.6859	20.7634	20.7955	20.1946	21.0359	20.8269	20.0821	20.265
LTA4H	22.9916	23.0292	22.6693	22.8633	22.9388	23.2535	22.6843	23.1596	23.1534	22.6186	22.8054	22.5451	22.7286	22.8423	22.85	23.3778	23.2302	22.9566	22.8576	23.3101	23.0854	23.2535	22.6865	23.0805	23.3376
LTBP1	20.7307	18.7299	20.1206	19.7626	20.7307	17.311	19.2399	20.5915	18.6308	19.7531	19.8205	18.6604	17.1064	18.7012	20.3321	20.8346	19.6365	21.3538	19.3024	19.8552	18.113	19.618	19.8365	20.0951	20.7553
LTBP2	25.4105	19.0284	23.2961	20.2535	21.7876	19.8475	19.7146	23.391	19.9316	19.8488	21.6364	NA	20.6453	21.3266	20.3857	22.8171	20.7715	24.945	20.9601	21.9847	21.7013	21.502	21.3101	23.2434	22.2961
LTBP4	22.3884	21.9495	21.9171	NA	22.1856	22.3619	22.0658	22.6409	21.2535	NA	22.5093	NA	21.6006	22.1238	23.1285	22.5754	22.2066	23.0173	20.2877	21.7836	20.85	NA	22.2361	22.1612	22.3045
LUC7L3	19.9601	19.9281	19.9601	20.4375	20.895	NA	20.4775	20.0691	19.8824	20.2989	20.4476	NA	20.0292	20.7796	20.8269	21.0625	20.0156	19.8116	20.2989	20.6628	19.9742	21.1015	19.3253	21.1269	20.6096
LUM	29.8623	28.2803	28.1065	28.8142	28.1984	29.5128	29.3066	28.3951	27.9705	28.3869	29.843	28.55	27.5463	28.5718	27.7958	29.3367	28.3869	31.2135	27.7517	28.6898	28.003	28.6764	27.4473	28.9117	28.249
LYPLA1	23.5404	23.48	24.317	24.4551	24.5105	24.7129	24.4105	24.5285	24.1015	23.8764	23.6209	23.9134	24.5638	24.7594	24.3844	24.4105	24.2021	23.5165	24.0691	24.6096	24.1015	24.9316	23.9584	24.3778	24.0854
LYPLA2	21.8461	22.0088	22.1363	22.2332	22.3778	21.7995	22.5404	22.5685	22.0592	22.3403	21.8307	22.4996	22.1581	22.3484	22.0122	22.4092	22.1581	21.9316	22.0821	22.5754	22.2792	22.3538	22.4676	22.6865	22.2125
LYPLAL1	23.7077	23.5522	23.7594	23.8288	24.0443	23.2125	23.867	23.3376	23.848	23.5522	23.5045	23.2405	24.1946	24.2244	24.1174	24.6918	24.4676	24.1488	23.867	24.3578	24.2961	24.4984	24.1253	24.3307	24.2679
LYRM4	23.7695	23.5983	23.5404	23.5522	NA	21.928	23.2821	22.7975	23.632	NA	NA	23.1795	23.9225	24.0443	23.9495	23.9847	24.0935	NA	23.5285	23.867	23.1127	23.7995	23.7182	23.8191	24.1642
LYRM7	22.6453	23.0509	23.5404	23.867	23.5983	20.6886	23.5983	22.928	23.6209	23.6431	23.5404	24.1015	23.5045	23.3511	23.7077	23.4298	23.417	22.7574	23.5404	23.5522	23.4676	24.0609	23.0224	23.6649	23.5869
LYZ	22.4324	22.5285	21.3266	22.7471	24.6209	NA	23.0292	22.743	22.3672	21.8876	23.48	22.4726	22.1079	23.48	24.6595	23.0359	24.3376	23.9847	22.3156	23.1206	24.1015	21.3321	22.3321	22.9024	23.9495
LZIC	23.4298	23.4298	23.0902	23.6096	23.2961	23.632	23.6757	23.3101	23.3511	23.7389	23.895	23.6209	23.4041	23.5754	23.9134	24.0935	23.5285	23.5285	23.6431	23.7695	23.3376	24.0443	23.5285	24.1015	23.8288
M6PR	23.0723	21.9601	22.4972	22.343	22.3457	22.6736	22.0723	22.0426	22.3619	22.4526	22.6865	21.9672	21.9566	22.0459	22.8423	22.5261	22.632	22.0983	22.4601	22.1269	22.1734	22.2877	22.5498	22.2096	22.7816
MACF1;PLEC	23.119	23.9584	23.654	23.5754	22.9171	23.4676	23.2821	23.5285	23.7796	22.4092	23.3239	23.3239	23.4923	23.1642	23.1111	22.9116	23.1931	23.6209	23.0707	22.8576	22.5261	22.1395	23.8288	22.976	22.6074
MACROD1	25.4488	25.4202	25.417	25.6068	25.48	25.1332	25.4645	25.1095	25.7155	25.4073	25.341	25.7338	25.7645	25.4953	25.7568	25.7389	25.7182	25.1795	25.4138	25.8457	25.6292	26.3712	25.5783	25.7389	25.6944
MACROH2A1	24.3645	24.7441	24.2096	24.2463	24.2096	24.3578	24.4298	24.002	24.417	24.1565	24.2463	24.141	24.1253	24.1174	24.4105	23.9495	24.3101	24.7441	24.1795	23.7286	23.8858	23.391	24.8336	23.976	24.1253
MACROH2A1;MACROH2A2	25.7492	26.0359	25.433	25.6125	25.6998	25.6348	25.7182	25.3135	25.5255	25.3239	25.4202	25.3342	25.5045	25.4551	25.8093	25.341	25.5463	25.9517	25.239	24.9495	25.3307	24.6431	26.1234	25.2353	25.3545
MAIP1	21.5545	21.8461	21.4526	22.0526	21.7675	20.4476	21.743	21.4375	21.7796	21.4923	21.5731	21.714	22.1143	21.7876	21.714	22.0559	21.8346	21.2184	21.3101	21.743	21.7098	22.0224	21.823	21.5117	21.3857
MAN2B1	19.5277	NA	18.6259	17.7622	19.1773	19.4502	19.309	19.5566	17.9462	19.46	19.546	19.4701	18.7486	17.9593	NA	20.002	19.6737	19.3534	NA	18.3339	NA	19.2617	18.252	19.2182	19.747
MAN2C1	21.6276	21.4015	21.4015	21.5069	21.1946	21.8538	21.7182	21.9495	21.6006	21.9134	21.8727	21.3538	21.9024	21.895	21.6186	21.4626	21.7471	22.1363	21.4221	21.5213	21.5823	21.7265	21.895	21.4015	21.9352
MANF	22.8132	21.632	22.0559	21.8346	22.2961	22.3699	21.8614	22.6074	21.1395	22.0493	22.3565	21.7307	21.4526	21.8191	21.7634	22.1612	21.714	22.0658	22.1111	22.3936	21.5498	22.2448	21.2593	22.4015	22.6364
MAOA	26.5045	24.7796	24.8093	24.7645	24.5045	25.141	24.7745	24.7441	25.1214	25.5105	24.9584	24.824	25.3376	25.3645	24.7945	25.065	24.8858	25.3444	25.0484	25.1449	25.3778	25.1757	25.4234	25.3975	25.0935
MAOA;MAOB	26.9869	26.4105	26.2979	26.3943	26.2643	26.0752	26.0588	25.5783	26.7895	26.512	25.9912	NA	26.2426	26.1681	26.3307	26.2114	26.5014	26.3444	26.4999	26.6458	26.604	26.2926	26.7129	26.4473	26.5165
MAOB	26.3975	26.2445	26.0359	26.1546	26.0401	25.9111	26.1488	25.8974	26.5075	26.391	25.8504	26.1055	26.3562	26.518	26.3679	26.3239	26.4831	25.9955	26.4041	26.4536	26.3844	26.3795	26.673	26.433	26.4769
MAP1B	23.848	22.7223	24.0275	22.5261	23.9847	23.141	22.8746	24.3101	22.1734	22.0723	23.391	22.7223	22.3857	23.2258	22.4273	23.417	22.8423	24.002	22.8269	22.9548	22.8839	22.5261	22.5093	23.0999	22.7655
MAP1S	20.2989	20.3211	20.4676	20.1079	20.5451	18.8016	19.7778	20.5731	20.6096	20.002	20.2419	19.8822	19.7989	20.0821	20.4067	20.1457	20.6364	20.9459	19.9742	20.5261	14.4575	19.9742	20.1332	19.8236	20.5915
MAP2K1	22.8557	22.6141	23.3239	22.8727	23.2961	22.8614	22.4324	22.9406	22.9316	22.0459	22.6387	22.0789	22.391	22.5285	22.9584	22.6779	22.8595	22.4375	22.6119	22.6051	22.4324	23.087	22.5938	22.5522	22.9098
MAP2K1;MAP2K2	19.528	19.8752	19.91	20.1206	20.4273	NA	20.1079	20.4775	19.8975	NA	20.3857	18.6372	19.6771	20.002	20.2066	20.0821	20.0156	NA	19.4488	20.3538	20.417	20.5069	20.1457	20.1581	20.4775
MAP2K2	22.2564	22.2905	22.5356	22.2961	22.3211	22.9829	22.2707	22.3962	22.538	21.8876	22.3511	22.2244	22.5165	21.9207	22.155	22.1976	22.3857	22.1206	22.4726	22.5522	22.2679	22.632	22.1825	22.1612	22.5117
MAP2K4	21.0292	21.5731	20.953	21.6409	21.4676	NA	21.7675	21.5777	21.3266	20.8727	21.4015	21.0625	21.0224	21.632	21.4324	21.5823	21.343	19.7733	21.6497	21.5451	21.5356	21.6364	21.502	20.7056	21.6186
MAP3K20	23.6096	23.2317	23.7389	23.2961	23.3778	23.0409	23.391	23.9495	23.6431	23.0476	23.0902	23.119	23.3376	22.8557	23.2535	23.6209	23.5754	23.6096	23.8093	24.0275	23.4298	23.9043	23.5869	23.3239	23.8385
MAP4	25.9271	25.1253	25.8433	25.4862	25.5285	24.9361	25.317	26.1075	25.3239	25.5926	25.4923	25.3778	25.2679	25.8599	25.4923	25.6811	25.3444	25.7945	25.5463	26.1984	25.8336	26.228	25.3307	26.002	26.228
MAP7D1	21.7876	21.2989	22.0493	21.7594	22.0459	21.895	21.7756	22.1426	21.6409	21.743	22.1457	21.2302	21.7675	21.7876	21.6453	21.7389	21.5261	22.0122	21.8802	22.3484	21.7013	22.1079	22.0426	21.1704	22.0292
MAPK1	22.8557	22.9725	23.1765	22.8689	22.9189	22.9654	22.4476	23.2961	22.8365	22.4118	22.8404	22.019	22.5638	22.7244	22.58	23.1871	22.7369	23.417	22.7915	22.9882	22.5261	22.8708	22.8764	22.7035	22.8519
MAPK14	21.2477	21.5498	21.4324	21.6186	21.7265	19.7948	21.4526	21.6843	21.5915	21.0625	21.5592	21.2125	21.8802	21.7182	21.6886	21.7915	21.6757	21.4526	21.7594	21.7675	21.4576	21.8538	21.743	21.8346	21.9423
MAPK3	22.5662	22.4349	22.5189	22.265	21.9637	22.5938	22.5285	22.7915	22.6141	22.0156	22.5568	22.5451	22.2448	22.3045	22.343	22.7471	22.6736	22.8346	22.3348	22.4551	22.5309	22.4041	22.4676	22.1673	22.6992
MAPKAPK2;MAPKAPK3	21.928	22.5045	22.5731	22.4451	22.3936	21.0756	22.4726	22.5141	22.5568	21.7223	22.3884	22.265	22.3457	22.1047	22.3645	22.2477	22.343	21.8689	22.5754	22.7013	22.2214	22.2477	22.3778	22.1395	22.5731
MAPKAPK3	20.0821	20.6453	20.8269	20.654	20.3101	20.3321	20.9742	20.3538	20.5731	20.4375	NA	20.5638	20.5165	20.3211	20.3321	NA	NA	NA	20.9024	20.9601	19.4996	20.654	20.6628	20.5165	20.6886
MAPRE1	22.7836	22.1946	22.848	22.6606	22.895	21.9601	22.5823	23.0376	22.3857	21.9352	22.4825	22.7098	22.6992	22.6342	22.6584	22.6453	22.4144	22.8365	22.0292	22.2125	22.5568	22.9352	22.2593	22.5093	22.6843
MAPRE1;MAPRE3	21.7013	21.5915	21.7056	20.7307	22.0393	NA	21.5261	21.9847	21.9495	21.3266	22.0821	21.2593	21.391	21.2477	21.4626	21.5915	21.9637	21.3857	21.4972	21.6186	21.5545	21.953	21.0951	NA	22.002
MAPRE2	22.5592	22.3592	21.9672	22.2036	22.4375	22.9207	22.1519	22.5708	NA	20.5356	21.502	NA	21.8764	22.1581	21.7634	21.9495	21.4221	21.8802	21.7995	22.5093	21.9812	22.2849	21.7553	22.2593	21.7265
MAPT	23.7077	22.4825	23.0088	23.4425	22.8269	21.6231	24.7995	24.275	23.8288	24.6595	24.0105	24.2821	23.7995	24.5812	24.141	24.7492	23.417	24.1488	24.9406	23.2448	22.8442	25.6458	22.7735	23.7077	24.7492
MARCKS	23.2961	23.1856	22.2707	23.5754	23.5165	23.5404	23.6865	23.8858	23.4425	23.5638	23.6209	23.7594	23.0376	23.895	23.848	23.7389	23.2821	24.3444	23.3645	23.5404	22.9795	23.6096	23.3778	23.8385	23.976
MAT2A	22.8557	22.5545	22.7471	22.7035	22.8365	22.7553	22.5285	22.9406	22.9334	22.3211	22.1111	22.4196	22.6929	22.7369	22.895	22.8423	23.0071	22.7634	22.6364	23.1158	23.1395	23.0707	22.8191	22.9441	23.391
MAT2B	23.2821	23.4425	23.239	23.2434	23.4425	23.2535	23.3511	23.2679	23.1441	23.2679	23.3101	23.1596	23.4041	23.4041	23.3376	23.6096	23.3645	23.391	23.1931	23.7492	23.7182	23.7594	23.3778	23.5285	23.7182
MATR3	22.8054	23.3645	22.9098	23.2679	23.2036	23.7995	22.9864	23.1095	23.0756	22.9742	22.9459	23.0241	22.7876	22.7935	23.2535	22.7471	23.0443	23.1581	23.0139	22.8014	23.0691	22.2792	23.3239	22.741	23.0641
MAVS	22.3672	22.0426	21.5356	22.3239	22.1795	18.7458	22.7077	22.8519	22.1886	22.1269	22.6253	22.1143	22.6453	22.4092	22.7056	22.7035	22.5261	21.7389	22.7098	22.7715	22.4849	22.6518	22.4425	22.6453	22.3294
MB	33.4581	33.6944	33.3303	34.1068	33.933	34.3236	34.0266	33.3033	33.5754	34.2549	34.1529	34.0512	33.8515	34.0101	34.1377	34.1377	33.9242	33.3436	33.9153	34.0753	33.7652	34.6682	33.8328	34.4581	34.1453
MCAM	23.8576	23.0854	23.1206	22.8171	23.3645	23.3376	22.7715	23.4041	22.8689	23.5285	22.7756	22.5846	22.8614	23.4425	23.0691	24.2021	23.5045	24.0691	22.928	23.3239	23.2448	23.5983	23.3511	23.6649	23.2535
MCCC1	23.6096	23.9043	23.4551	23.895	23.5165	22.7098	23.4425	23.1749	24.0691	23.4425	23.0951	23.7796	23.848	23.976	23.6649	23.5638	23.867	23.4923	23.9225	23.9406	23.7492	23.7389	23.6209	23.6431	23.6971
MCCC2	24.6918	24.7846	24.4614	24.8385	24.632	24.1095	24.5869	24.217	24.9316	24.6375	24.2535	24.6375	24.8142	24.8858	24.7441	24.7745	24.7024	24.4984	24.8811	24.7995	24.8904	24.6757	24.8811	24.7995	24.7796
MCEE	24.5812	24.7338	24.7338	25.1719	25.2244	24.9803	25.3844	24.217	25.2463	25.4862	25.1253	25.4362	25.0105	25.0317	25.4953	24.9495	24.6703	23.8576	25.3307	25.3943	24.1871	25.4707	23.867	25.5812	25.4105
MCRIP1	20.3538	20.3962	19.3504	20.1581	21.0625	NA	20.4874	20.9098	19.929	20.2184	20.7056	20.4476	19.8147	20.3538	21.0625	20.6186	19.1866	20.4273	20.1946	20.9672	19.9273	21.6276	20.5451	21.5356	21.1886
MCTS1	21.3538	20.9742	21.7995	21.0493	21.2535	21.3045	21.5545	22.0393	22.0658	NA	20.5545	NA	21.7265	21.7836	21.2535	21.2535	21.8876	21.8346	21.6141	21.8307	21.5777	21.68	21.4526	21.7265	21.4576
MDH1	30.7927	31.0737	31.0414	31.0609	31.0673	31.3982	31.1724	31.1783	31.2135	31.08	30.9539	31.13	31.2924	31.325	31.0017	31.4083	31.2365	30.7373	31.2422	31.5109	31.2814	31.6154	30.9882	31.2814	31.325
MDH2	29.9117	29.8858	29.995	30.1239	30.0479	30.2535	29.9259	29.5951	30.099	29.9539	29.8959	30.0737	30.099	30.0737	30.0737	29.9539	30.0084	29.6931	29.94	30.2193	30.3515	30.4727	29.8309	29.8608	30.099
ME1	22.7203	22.5498	22.6209	22.5754	22.3805	22.2849	22.6886	22.9388	22.8093	22.2564	22.8651	22.1795	23.2679	22.6231	22.3376	22.9116	22.7935	22.6276	22.7955	23.0359	23.0409	22.9654	22.4849	22.4118	23.4298
ME2	24.9225	24.895	24.9043	25.239	24.8093	24.8811	24.8623	24.5463	24.6486	24.6264	24.7129	25.1332	24.8142	24.9933	24.1095	24.5869	24.0935	24.48	24.6209	24.7129	24.9406	24.8764	23.9134	24.4362	24.8764
ME2;ME3	23.9225	23.6431	23.9225	24.0935	23.6209	23.5285	23.8093	23.5285	23.867	23.4041	23.848	NA	23.6649	23.7695	22.7161	22.9951	23.4298	23.5983	23.5522	23.7182	23.7995	23.9225	23.3778	23.3645	24.1642
ME3	23.0476	23.2375	23.1395	23.0325	23.1688	23.4425	22.7594	22.5069	22.6562	22.239	22.7634	22.6006	22.8839	23.632	23.0625	21.6886	23.6865	21.8764	23.1285	23.417	23.6757	23.7995	23.4551	23.5045	23.2419
MEAK7	18.6281	18.7992	18.6431	18.6382	18.9405	18.246	18.9544	18.1817	19.1014	18.2448	18.5585	18.3541	18.6194	18.6848	18.489	18.5335	18.8032	19.054	18.6087	18.8979	18.4885	18.6089	18.721	17.9865	18.9771
MECP2	20.9812	21.4476	20.7796	21.5261	21.7836	21.5165	21.68	21.2184	21.7715	21.3592	21.8538	21.714	20.85	21.3805	21.6186	21.6497	20.8191	21.6453	21.3962	21.7307	21.2593	20.9098	22.1332	21.1332	21.8269
MECR	22.6119	23.417	22.9619	23.0625	22.7796	23.1332	22.6649	22.4015	23.0258	22.7695	22.4576	22.8839	23.0359	22.6518	22.8708	23.074	22.6409	22.3752	22.9024	22.8633	22.9116	23.2821	22.5638	22.4476	22.8727
MEMO1	22.0658	21.6628	22.2125	21.8269	22.0393	21.6453	21.5592	22.4501	21.632	21.3376	21.4118	21.4015	21.8614	21.8152	21.632	21.6051	21.5261	21.6714	21.2535	22.0292	22.1047	21.9742	21.1206	21.4324	21.3962
METAP2	22.4849	22.3565	22.1946	22.3831	22.6298	21.8727	22.4996	22.6387	22.1916	22.4651	22.3045	22.4015	22.2961	22.2849	22.2933	22.1332	21.4425	22.2302	22.1519	22.3156	22.2361	22.4324	22.1332	21.7756	22.1143
MFAP4	23.6096	22.2849	22.7244	22.5475	21.4375	23.7492	23.3511	23.0426	23.178	NA	24.0443	22.7594	21.9601	21.5069	21.5309	23.7077	22.848	25.8881	NA	NA	20.8576	NA	22.4551	23.1901	21.7715
MFF	20.3857	20.6453	20.9243	20.3321	20.6714	NA	20.6628	20.6364	19.6954	20.3962	20.4375	19.7157	20.5915	20.3752	20.5823	20.6453	20.5731	NA	20.1581	20.1206	20.7307	20.4375	20.9171	21.2125	20.2419
MFGE8	23.8385	21.7796	22.7161	21.4015	22.3321	22.1174	21.6096	22.8288	21.654	21.2877	21.6141	20.8802	22.5638	22.3936	21.7512	24.5754	22.9116	24.7492	21.6497	22.6907	22.9225	22.5568	22.8385	23.1158	22.7013
MFN1	20.1825	20.343	20.7634	20.5823	19.6994	NA	19.7261	19.5352	20.2302	20.5356	20.2066	19.2776	19.643	18.4597	20.3962	NA	19.8571	18.8925	20.2419	20.4273	19.8117	18.7964	20.1946	18.5054	20.0691
MFN2	23.002	22.4576	22.9968	22.391	22.5213	NA	22.5638	22.6298	22.68	21.9742	22.3884	21.8034	22.8249	22.68	22.2593	22.239	22.3239	21.8839	22.5568	22.7915	22.8073	22.6497	22.7895	22.1143	22.6714
MGLL	22.1488	22.6865	21.9566	22.5823	22.9968	22.2361	22.4476	22.5638	22.9079	22.3619	22.6562	22.6518	23.0526	23.0342	22.5892	22.632	22.9352	22.9707	22.3565	22.5777	23.1765	22.5261	22.3017	22.4196	22.5333
MGST3	25.9825	25.3778	25.141	25.3811	25.1214	24.9316	25.4769	25.6811	25.4362	25.3943	25.4041	25.1135	25.4488	25.7619	25.48	25.4488	25.4041	25.452	25.6012	25.3975	25.5783	25.065	26.0212	26.0359	25.4041
MIA3	18.8369	18.9524	NA	19.0991	18.4899	NA	18.8456	18.0921	18.6324	17.3797	19.1093	NA	17.8168	18.6213	19.3184	18.7465	18.553	NA	18.691	18.7064	NA	18.7524	18.5243	18.3459	18.6968
MICOS13	24.6595	24.3712	23.8191	24.1795	24.2463	24.6431	23.8093	24.4738	23.8764	24.7234	23.0821	23.895	24.8288	24.8142	23.9495	24.6486	24.5285	23.6096	24.3444	24.6486	24.7745	24.6153	24.48	24.5926	24.1642
MIEN1	23.4551	21.3538	23.2679	23.2535	23.4923	23.5869	23.4676	23.4551	23.1931	23.3645	23.4425	23.7286	23.2679	23.7695	23.4425	23.5983	23.5285	23.1931	23.3511	23.9225	23.2332	24.1946	23.0258	24.3101	23.391
MIPEP	22.0625	22.4425	22.3936	22.2332	22.1395	22.0526	21.9672	21.3211	22.3484	22.0691	21.417	22.1704	22.0122	22.3045	21.823	NA	22.1332	21.8987	22.0459	22.2564	22.0821	22.3129	21.7594	22.1395	22.5261
MLEC	NA	21.4067	22.0886	21.7715	22.0592	22.2736	21.5117	22.0258	21.9207	NA	22.1916	21.7634	21.9777	21.7265	21.6409	NA	20.5638	22.0658	21.5165	21.9601	21.9061	22.0983	21.8307	21.7307	21.9742
MLF2	22.4874	21.4067	22.7471	21.3699	22.6822	20.654	20.2302	23.2679	21.5165	21.8034	21.6714	NA	21.2184	21.265	21.7348	19.471	20.7223	19.0585	20.2877	21.5777	21.5451	NA	22.2535	21.1765	21.4324
MLIP	25.5463	25.4425	25.726	25.9338	25.8764	24.4298	25.9738	25.7492	25.673	26.3545	26.2589	25.9361	25.6622	25.6348	25.8044	25.9539	25.7517	25.1174	25.9428	26.1312	25.6375	26.1293	25.8858	26.4057	26.3049
MLYCD	23.8093	23.4676	22.8858	23.184	23.1079	23.0139	23.2679	22.7203	23.6209	23.6096	22.9006	23.2125	23.9134	23.2821	23.4425	23.1047	23.5045	23.4425	23.6649	23.8191	23.9043	23.417	23.0983	23.3778	23.654
MMAB	22.6074	23.7895	23.5522	23.976	23.5983	23.2346	23.9495	22.6714	23.48	23.7182	24.2244	23.9933	23.895	23.1856	23.8385	24.0359	23.2679	23.848	24.1946	23.2821	24.002	24.5345	23.7995	24.1795	24.3239
MMRN2	22.1581	22.5237	21.7915	22.6865	22.8073	21.895	22.4676	22.5069	22.3988	22.7895	23.119	22.7182	21.8764	22.7286	22.4118	22.9261	22.8651	22.0951	22.6757	23.0576	21.8538	22.8073	22.0156	22.8365	23.0493
MMUT	23.9225	24.3376	23.848	24.0526	23.9584	23.867	24.5285	23.8764	24.4362	24.0854	23.7695	24.3844	24.2535	23.9406	24.1565	24.0691	24.4488	23.9847	24.1174	24.2821	24.3645	24.1795	23.848	24.0443	24.0854
MOB1B	21.6843	21.9459	21.6886	21.5261	21.6141	22.239	21.4324	21.5498	21.8385	20.3645	21.391	21.5309	21.7471	21.3592	21.6929	22.0393	21.5685	21.8614	21.4726	21.8385	21.8191	21.6714	21.3376	20.9243	21.8839
MOCS1	20.7056	19.7283	20.7553	20.0426	20.0156	20.3752	20.5731	20.6453	20.7796	20.9098	NA	20.6714	20.5823	20.4067	20.002	20.8346	20.1704	20.3752	21.3484	21.2125	20.9316	21.632	20.7223	20.7389	20.4972
MOCS2	21.3752	22.0723	22.1612	22.5165	22.2155	22.5754	22.1332	22.0122	22.2448	22.0459	22.5213	22.1825	22.5069	22.3045	22.1238	22.8783	21.6971	21.7307	21.8876	22.4701	22.1174	22.9916	22.0951	22.1269	22.6186
MOGS	20.6886	21.0886	21.2707	20.7715	20.8034	19.1468	21.0156	21.5915	21.0088	20.68	20.8113	20.6971	20.68	21.1581	20.3101	20.5638	20.4676	21.1079	20.5731	21.002	21.3962	20.4476	20.9316	20.3538	20.6186
MPC1	24.3239	23.4298	23.4041	23.5522	23.2821	24.3844	23.7492	23.5045	23.6757	23.3511	23.1886	23.391	23.5285	23.5754	23.654	23.5522	23.6971	23.4551	23.6431	23.6431	23.7182	23.6649	23.8093	23.9495	23.5165
MPC2	26.1015	25.2463	25.558	25.3444	25.3975	25.0401	25.4041	25.3679	25.8599	25.6375	25.2891	25.5812	25.48	25.632	25.5955	25.5404	25.5075	25.5315	25.6068	25.8881	25.5225	25.4394	25.6568	25.7796	25.5195
MPDU1	20.6886	20.5165	21.0493	20.343	20.8576	19.6497	21.002	21.7512	20.6453	20.2989	20.3211	20.3211	20.85	20.7796	20.1581	20.0951	19.9742	20.2535	20.4273	20.6364	20.7634	20.5451	20.5451	20.6886	20.0559
MPI	23.0224	23.3376	23.211	23.4676	23.2961	23.5165	23.5754	23.5165	23.848	23.5285	23.4923	23.9933	23.7077	23.4425	23.214	23.6865	23.4923	22.9566	23.8093	23.8576	23.5754	24.4234	22.9566	23.2961	23.4298
MPST	23.8858	23.7389	23.5045	23.7796	23.9225	24.3239	24.217	23.5869	23.8858	24.0691	24.3031	24.0772	24.0609	23.7594	24.0772	24.2463	24.0359	23.7995	24.217	24.0935	23.9672	24.239	24.0691	24.1946	23.9933
MRC2	20.8727	21.2244	21.0493	20.4775	20.2302	20.7307	20.895	22.0224	20.9388	20.1946	21.2821	20.5915	19.635	20.4972	20.0951	20.7876	20.9742	22.3239	19.9085	20.2419	20.0821	19.8891	20.7307	20.6276	20.8269
MRPL1	21.0088	21.1704	21.5869	22.2155	21.7915	20.4273	22.2593	21.1581	22.0325	22.1426	21.5915	22.2125	22.1111	21.0756	21.9316	20.654	21.9459	20.9171	21.8614	21.2821	21.9566	21.8152	21.7182	21.5915	21.9316
MRPL11	20.9951	20.8269	21.0559	21.5961	NA	20.6186	21.5356	20.7553	21.6584	20.1946	20.8876	21.5069	21.8034	20.6453	21.7056	NA	21.6886	21.0756	20.3101	20.895	20.895	20.7223	21.4221	20.8269	20.9882
MRPL13	22.0625	22.1765	22.1206	22.6276	22.2125	21.9061	22.5093	21.6843	22.5117	22.1886	21.9495	22.6006	22.6364	21.9207	22.3699	21.5309	22.4375	21.7796	22.0493	21.5638	22.0983	22.0854	22.2448	21.7389	21.9707
MRPL14	20.7715	20.4067	20.3645	20.654	20.7955	20.1704	20.2184	20.2989	20.4676	NA	21.0359	20.1946	20.5069	20.0156	19.7049	20.2989	20.8423	NA	19.7872	NA	20.343	NA	20.8191	20.2989	20.265
MRPL15	21.8346	22.2506	21.5309	22.1642	21.7013	21.1642	22.0258	21.3321	22.1581	21.6628	21.4825	22.2477	22.0359	21.5685	22.0325	21.1015	21.823	21.6453	21.6714	21.2764	21.7348	21.4375	21.8307	21.2066	21.5451
MRPL17	22.019	21.8073	21.7796	22.5522	22.3962	22.3017	22.58	21.9742	22.4273	22.4196	22.155	22.882	22.5237	22.2477	22.8519	22.0224	22.3073	21.9847	21.9951	21.7836	22.2792	22.3239	22.2621	22.239	22.3129
MRPL19	21.9672	21.6757	21.8423	22.3348	21.7389	21.9707	22.2961	21.8839	22.4576	21.8346	21.4972	22.343	22.4726	21.9459	22.1395	20.9098	22.0756	21.632	22.0789	21.1642	21.8839	22.0224	22.0325	21.7756	21.8034
MRPL21	18.9518	18.6043	18.3815	19.5832	18.7025	19.0304	19.7545	19.3263	19.5893	18.2453	NA	18.6632	19.2595	19.4474	18.0691	NA	19.2603	18.391	19.4743	NA	19.6291	19.1683	19.8853	19.3977	NA
MRPL28	20.6276	NA	20.0691	21.4015	20.9742	19.6664	20.9243	NA	20.6006	20.0426	20.0559	21.4425	20.8191	20.714	20.5915	NA	NA	NA	20.4874	20.2184	21.0691	19.8483	19.6985	19.6136	19.6141
MRPL30	19.2413	19.5556	19.3019	20.1079	19.7897	19.9132	20.1704	19.4138	20.2066	19.9742	19.8307	NA	19.5929	19.9141	20.417	20.1206	19.9882	19.4824	19.5877	19.353	20.0156	19.5523	19.7215	19.3466	19.8997
MRPL34	21.9742	22.2006	22.0983	22.7161	22.4874	22.0258	22.7634	21.7223	22.5938	22.0292	NA	22.821	22.2877	22.2535	22.5777	22.0886	NA	21.8651	21.8876	22.2419	22.1825	22.502	22.1916	21.8269	22.2736
MRPL38	21.2006	21.2244	21.0156	21.5451	21.2821	21.2244	21.6628	21.0292	21.4576	21.2764	21.2125	21.6929	21.4476	21.1457	21.6971	20.953	21.3699	20.8346	21.1015	20.8346	21.1704	21.2066	21.3045	20.9243	21.2419
MRPL39	21.6409	21.6186	21.3376	21.714	21.7594	21.1886	22.0292	21.2877	21.8651	21.2933	21.2419	21.7594	21.9916	21.1519	21.5592	20.8727	21.7056	21.1079	21.4825	21.0625	21.4626	21.714	21.6186	21.2184	21.3752
MRPL4	21.8538	21.502	21.4221	21.5731	21.5869	20.9316	21.6453	21.2125	21.6231	21.1765	21.0756	21.3321	22.019	21.2066	21.7876	21.2244	21.6051	21.4273	20.8423	21.2244	21.5777	21.4676	20.9882	21.2933	21.4273
MRPL40	22.4092	22.1946	22.002	22.8783	22.538	NA	22.9134	21.823	22.8839	22.4874	22.3511	23.0122	22.3348	22.3266	22.6387	21.7512	22.4898	21.4972	21.9352	21.7098	22.5892	22.4349	22.7655	22.4298	22.6409
MRPL41	22.4273	22.4947	22.4651	22.7695	22.9352	22.6431	23.002	22.3805	22.9777	22.9916	22.8288	23.3376	22.9334	22.8054	23.417	23.0156	23.1704	22.7013	22.7796	22.8249	22.6757	22.7756	22.7816	22.7286	23.1332
MRPL43	21.6929	21.5777	21.4273	22.343	22.1143	21.7471	22.1238	20.9951	22.1457	21.8802	21.9352	22.5662	22.2506	21.4425	22.3348	21.0493	22.2036	20.6186	21.5451	21.4273	21.6584	21.7013	21.7634	21.5961	21.8987
MRPL44	21.0886	21.343	21.265	21.5592	21.7182	20.5451	21.7876	21.3645	21.9207	21.2125	21.2877	21.8346	21.8461	21.1269	21.3699	21.0493	21.6409	21.0951	21.3699	21.5592	21.7307	22.1976	21.5404	19.8144	21.1704
MRPL46	22.4601	22.4775	22.3619	22.9098	22.6298	21.9388	22.9495	22.6209	22.895	22.7471	22.3936	23.0241	22.7533	22.5662	23.0476	22.5165	22.9406	22.4601	22.4676	22.4451	22.7695	22.9316	22.6606	22.7119	22.6409
MRPL47	21.5545	21.7675	21.5451	22.0658	21.823	21.4825	21.9812	21.6584	22.0493	21.5069	21.3962	21.9882	22.417	22.0426	22.2096	21.4324	21.7512	21.2419	21.4476	21.1332	21.0559	21.823	22.0886	21.5685	21.502
MRPL49	20.7634	21.9916	21.7056	22.2989	21.9061	21.6186	22.3672	19.5281	22.1301	22.1795	21.9637	22.4247	21.8576	21.4118	22.44	21.4576	22.1047	19.9215	22.0224	21.0756	21.5213	21.2593	22.0088	21.3592	22.3211
MRPL50	21.3805	21.3321	21.1581	22.2244	21.9207	22.0691	22.2006	21.5545	21.7876	21.895	21.7715	22.5892	21.8461	20.8346	22.2877	21.7056	21.9171	21.002	21.3266	21.7307	21.8614	22.2273	21.632	22.1734	22.3211
MRPL53	20.2535	19.9042	20.2184	20.7553	20.6453	20.417	21.002	20.2419	20.7223	20.6453	20.4576	20.8802	21.0625	20.6096	20.7307	20.654	20.9951	20.0292	20.0559	19.8799	20.6006	20.7471	20.7307	20.5165	20.5069
MRPL55	21.9352	21.9024	21.5165	22.4476	22.3565	22.4092	22.7161	21.8987	22.3511	22.2036	22.1581	22.502	22.6843	22.5708	22.7451	22.1946	22.4874	21.7223	21.8802	21.9707	22.4601	22.5261	22.4701	22.2877	22.3376
MRPL58	21.6409	21.0426	NA	21.9672	21.2764	21.2066	22.714	21.8307	21.1395	NA	22.0493	22.4825	22.3778	22.1174	22.1673	21.9243	22.0459	20.2989	21.9985	22.0156	21.714	22.6387	21.6714	22.4947	22.4825
MRPL9	19.8103	20.1704	19.863	20.5356	20.2764	18.8975	20.5261	19.7269	20.4676	19.8384	19.6929	20.2764	20.417	19.689	20.5823	19.6082	20.2535	19.9104	19.5229	18.8676	17.7308	19.7816	20.1704	19.5099	19.7766
MRPS10	19.2123	18.8869	19.0101	NA	19.2987	18.8733	19.5686	NA	19.3734	NA	18.8597	18.9899	19.5376	19.051	19.0413	NA	19.5381	NA	20.68	19.0514	NA	19.516	19.2403	19.4983	18.9416
MRPS11	21.2066	21.7265	21.5117	21.265	21.2593	NA	21.0292	20.2989	21.85	21.4221	NA	21.6006	21.7715	21.0821	NA	20.5261	21.1457	21.1642	21.0493	20.6628	21.0088	21.1519	21.3805	20.8269	20.9098
MRPS14	20.1206	21.3101	20.7553	20.0559	20.0951	NA	19.7877	NA	20.6364	19.7519	19.7851	NA	21.1704	19.1451	20.5915	19.6347	20.6628	19.7633	19.6468	NA	20.6453	20.5261	19.2217	19.8432	NA
MRPS16	22.5285	23.1719	23.4676	22.9116	23.2492	23.2679	22.882	NA	23.2679	23.5522	NA	23.5165	23.6096	23.5638	21.7675	NA	23.4425	22.654	22.5823	22.5237	22.4425	23.2679	22.6822	22.9243	22.8073
MRPS18B	21.5165	21.9134	21.8764	22.002	21.2989	20.5165	21.8538	21.002	22.1825	21.1886	20.9098	22.4898	22.239	21.7594	21.8346	21.3538	22.0258	21.8802	21.8423	21.0493	21.8073	21.7915	21.7182	21.1079	21.4526
MRPS2	21.8152	21.3211	21.3592	21.6364	21.7634	21.3045	21.7265	20.8269	21.9459	20.9951	20.5261	21.9742	22.2244	21.1825	19.3465	20.2302	21.6141	21.1457	21.4626	20.9951	21.3484	21.9566	21.5404	21.5592	21.2933
MRPS21	20.2877	21.1206	21.9707	21.3211	20.5915	NA	21.0559	20.5069	21.2989	21.1395	20.2877	21.5069	22.0426	21.2302	21.0951	21.2066	21.0224	20.7471	21.4273	21.0756	21.85	21.5069	21.5638	20.1079	21.1825
MRPS22	22.1457	22.7776	22.6971	22.8132	22.7056	22.6051	22.7574	21.8764	23.0258	22.5938	22.2821	23.0559	23.1301	22.6342	22.695	21.9916	22.6822	22.2244	22.3592	22.2764	22.5961	22.8132	22.6497	22.44	22.1581
MRPS23	22.6298	22.8633	23.1143	23.2229	23.4041	22.4451	23.0674	22.8327	23.5285	23.1976	22.8876	23.5754	23.6649	23.2199	23.3239	22.6671	23.4041	23.0772	23.0526	22.6387	23.2961	23.2821	23.1472	23.0691	22.654
MRPS25	21.5961	22.0493	22.0723	22.2036	21.9637	21.2066	22.1015	21.5261	22.2006	21.85	21.5823	22.6562	22.3619	22.1457	22.2905	21.714	22.4676	21.5915	21.6671	21.7265	21.9134	22.2593	21.9316	21.9352	21.4425
MRPS26	19.1943	20.1332	20.4067	19.6171	19.9882	20.2535	20.4972	19.007	20.3321	18.5456	18.9539	20.9024	20.9882	20.0951	19.8577	20.002	20.5356	18.9276	20.0951	19.5242	20.3101	20.2764	20.3321	20.4273	18.9651
MRPS27	21.5309	22.0258	21.928	22.019	21.895	21.6497	21.7796	20.9316	22.2905	21.7756	21.5685	22.239	22.3156	21.9495	22.0393	21.5638	22.0088	21.6886	21.8802	21.5356	21.85	21.8423	21.5309	21.2989	21.5685
MRPS28	21.7182	22.0426	22.1079	22.0854	22.2679	NA	21.9459	21.3321	22.3988	21.3752	21.9916	22.0088	22.502	22.0493	22.2273	22.0951	22.3538	22.0426	21.7056	21.743	21.7512	22.3831	21.9707	21.6186	21.0088
MRPS30	NA	21.7955	21.5213	21.8764	21.7389	21.1519	19.9232	21.3805	21.9316	20.9388	21.5685	21.8385	21.9985	21.6757	21.8385	NA	21.8727	18.8887	21.5869	20.9316	21.7715	21.5498	21.823	21.6886	21.7056
MRPS31	22.8152	23.3101	23.0509	23.5285	23.5404	24.5165	23.6971	22.6992	23.4041	23.632	23.3376	23.9672	23.6971	23.2679	23.6431	23.0156	23.3778	22.9334	23.3376	23.1285	23.155	23.7594	23.3645	23.5045	23.417
MRPS33	22.3725	22.9171	22.7327	22.8054	22.9742	22.7056	22.8113	22.0821	22.9637	22.8132	22.4576	23.4041	23.5045	23.0309	23.0173	22.3156	22.848	21.9243	22.5615	22.2066	22.9654	23.0542	22.8708	22.5662	22.5545
MRPS34	22.7013	22.969	22.867	23.0999	22.9951	23.2317	23.0376	22.4651	23.1488	23.2535	22.6714	23.2821	23.5522	23.2679	23.391	22.8519	23.0325	22.6209	22.8191	22.6276	23.1015	23.2332	23.0443	22.8014	22.5427
MRPS35	21.9601	22.6907	22.0951	22.6562	22.4676	22.4273	22.4324	21.9495	22.5846	22.2535	22.2506	22.4476	23.0772	22.3211	22.5333	22.1395	22.5261	21.714	22.1886	22.1111	22.6231	22.4701	22.6006	22.0821	22.0054
MRPS36	26.2909	25.7286	25.5255	26.0084	26.1095	26.329	25.945	25.4984	25.8552	26.4953	26.0772	26.1507	25.7821	26.452	26.2661	26.3118	26.0422	25.6676	26.0813	26.5448	26.2002	26.976	25.797	26.726	26.7389
MRPS5	20.7223	20.6628	20.6186	20.6364	20.3857	NA	20.9601	20.5915	20.1825	20.6714	NA	20.002	21.2006	20.8423	20.3211	20.7634	20.6186	19.798	20.9243	20.4972	NA	20.4273	20.5915	20.2066	19.8738
MRPS6	21.5638	22.019	22.0258	22.2273	22.3211	21.7098	22.3184	21.4118	22.5189	22.0393	21.8423	22.5983	22.6387	21.8423	22.2792	21.7471	22.4601	21.8651	21.8987	21.9388	21.953	22.3988	21.7995	21.9985	22.3805
MRPS7	22.0258	22.4324	22.5261	22.4196	22.6475	22.1206	22.417	21.9459	22.7816	22.1581	21.9495	22.6929	23.0139	22.1916	22.4015	21.5498	22.632	22.0592	21.7471	21.7265	22.4067	22.3805	22.48	22.1426	21.8651
MRPS9	22.3045	22.5189	22.5522	22.6096	22.019	21.4923	22.5498	21.8307	22.9152	22.3962	22.0493	22.8249	22.8987	21.9951	22.5356	22.0756	22.2006	22.1886	22.5568	21.9847	22.2961	22.0691	22.391	22.0951	22.0459
MRRF	22.7675	22.8307	22.714	22.8858	22.6693	22.4425	22.8689	22.4874	23.0224	23.4298	23.0983	22.6736	23.1825	22.895	23.3778	23.2821	23.0542	22.7098	22.8093	23.1719	23.0376	23.5754	22.4726	22.9098	23.3101
MSI2	21.632	21.9742	21.9566	22.0854	21.0224	22.0359	21.9316	22.0951	22.2036	21.6051	22.2564	21.3266	21.7307	21.8346	22.3592	21.6453	22.0325	22.5522	21.6671	21.9742	21.6584	21.7056	21.9985	22.2621	22.0054
MSN	25.4362	25.1719	25.6153	24.976	25.3679	25.275	24.895	25.6944	25.2021	24.8191	25.2058	24.8142	24.945	25.0401	25.0401	25.4831	25.2856	25.6944	24.9672	25.217	25.1214	24.918	24.9847	24.7745	25.4457
MSN;RDX	19.6776	19.6847	20.0559	19.8429	19.7395	NA	20.1581	20.6096	19.9882	19.6034	19.312	NA	20.002	19.4673	19.9601	NA	19.5148	NA	19.9224	19.9	19.2009	19.792	20.2989	19.7621	19.6689
MSRA	22.9882	22.6649	22.8191	22.8269	22.8288	23.0493	22.5141	22.9566	23.0509	23.0409	22.7348	22.7327	22.9725	23.1457	22.8708	22.8327	23.2006	22.5662	23.0723	23.1363	23.184	23.5404	22.8633	23.2821	22.9968
MSRB2	25.0935	24.4425	24.417	24.7945	25.0148	25.4362	25.2096	24.7129	24.7695	25.3578	25.317	25.1293	24.9977	25.2607	25.2643	25.1527	25.1795	24.4862	25.1214	25.4008	24.6757	25.6811	25.0233	25.5841	25.7312
MSRB3	23.2184	22.0625	22.9171	23.1222	23.184	22.3962	22.9795	22.9795	22.5892	23.0224	22.9513	23.0951	22.8404	23.0088	23.0156	23.4923	22.7735	23.2081	22.8014	23.5285	23.1901	23.848	22.7594	23.5983	23.391
MTAP	23.0967	22.9513	22.5708	22.7915	22.8746	22.6693	22.6231	22.7471	22.8576	23.0854	22.7876	22.2764	22.7119	22.4526	22.5846	23.2679	22.7492	23.1143	23.1642	23.0821	22.8191	23.2821	22.6822	22.8269	23.087
MTARC2	21.1015	21.9316	21.3857	21.8073	21.6497	21.6096	22.2792	21.7715	22.2184	21.2184	21.8987	22.0393	22.1825	22.0459	22.2096	22.1111	22.0088	21.7995	22.4067	21.9985	22.0756	21.8191	22.6409	22.3857	22.3672
MT-ATP6	25.5285	25.8093	25.5522	25.7517	25.7077	25.7182	26.0526	25.8457	25.705	26.0233	25.4298	25.9293	26.228	26.002	25.767	26.0914	25.7492	25.4831	26.1565	25.9584	26.1155	25.9473	NA	26.228	25.4138
MT-ATP8	25.3342	25.4394	25.5522	25.6971	25.9248	25.7441	25.9869	26.0935	25.7208	25.9628	25.6237	26.0484	26.3943	26.1776	26.0752	25.9203	26.1352	25.0894	25.772	25.6622	26.0084	26.0793	25.4676	26.2517	25.2133
MTCH1	22.7327	22.2419	21.8764	22.2125	21.9637	22.019	22.3511	22.0325	22.0359	22.4751	22.6628	22.6164	22.3239	22.2933	22.2989	21.8913	21.6886	21.8727	22.0886	21.7594	22.3645	22.155	22.2244	22.3805	22.1642
MTCH2	23.1946	23.6649	23.0967	23.4425	22.9043	23.2258	23.4923	23.1642	23.2679	23.0609	22.9566	23.0805	23.2405	22.9152	23.0559	22.7286	22.9742	22.8969	23.0951	22.6209	23.1642	22.5662	23.1976	23.2361	22.4349
MT-CO1	25.5696	25.9955	25.6891	25.9517	25.3645	25.6622	25.6431	25.6237	25.9043	26.2262	25.3101	25.7103	25.8881	25.5898	25.673	25.2856	24.9716	24.8904	25.6568	25.0935	25.5374	24.9933	25.6181	25.002	24.9134
MT-CO2	29.8974	30.196	30.1842	30.2869	30.1842	30.0084	30.3196	29.8564	30.393	30.4134	30.0737	30.6458	30.5664	30.3196	30.362	29.8127	30.2647	29.6764	29.9814	29.7113	30.341	29.9814	30.1115	30.2535	29.6285
MT-CO3	22.895	22.5638	23.2821	22.7856	22.3017	NA	22.9441	23.0207	23.4676	21.7348	22.0493	NA	22.4501	22.3348	21.8461	NA	22.9459	NA	22.3857	20.8727	22.6431	22.5165	22.2849	23.141	21.6497
MT-CYB	22.1332	22.6714	22.2707	22.5685	22.6971	21.7471	22.8113	22.6051	22.5309	22.3239	22.1488	22.2564	22.8876	22.5356	22.3645	21.9061	21.9882	21.7056	22.3457	22.3511	22.3778	22.391	22.239	22.3403	NA
MTDH	22.3101	22.0054	22.3592	22.7735	22.8876	22.1395	22.5685	22.5165	22.5961	22.7655	23.0258	22.68	22.2096	22.0658	23.0342	22.4775	22.0526	22.2989	22.3778	22.976	21.9916	22.1795	22.391	21.4015	22.9261
MTFR1L	22.4651	22.5333	22.3266	23.1825	22.7348	18.6646	23.0691	22.6141	23.0509	23.2155	22.6822	23.7182	22.632	23.1015	23.3376	22.9334	22.8171	22.4221	23.0854	23.1031	22.937	23.3101	22.7286	23.2244	23.2535
MTHFD1	23.5045	24.2463	24.2891	24.2535	24.1174	22.695	24.239	23.8576	24.604	23.7389	23.8385	24.4041	24.0359	24.002	24.0526	24.3376	24.0275	24.0359	24.3239	24.1095	24.1642	24.3444	23.9316	23.848	24.3712
MTHFD2L	19.3101	19.2414	19.7429	18.9841	19.4148	18.9668	18.7991	18.9191	19.5198	19.6321	16.9366	18.9677	19.6151	19.7839	19.7575	19.4613	20.0559	18.9509	19.344	20.3645	20.265	20.3645	20.0156	19.092	19.7737
MTIF2	21.714	21.953	21.1825	22.3184	21.6886	NA	21.7307	20.9459	22.019	21.7876	20.5545	22.1426	22.2214	22.3073	21.6453	21.0224	21.68	22.0325	21.0156	21.417	22.1238	21.6276	21.895	21.714	21.6714
MTIF3	21.6051	22.1825	22.1488	22.2679	22.3348	20.7634	22.6409	21.3266	22.5427	22.9116	22.2506	23.0054	22.5568	22.3239	22.265	22.2961	22.6606	21.502	22.3239	22.1301	22.1047	22.7634	22.0054	22.5333	22.3805
MT-ND1	25.1135	25.4362	24.8528	24.9716	24.7024	24.4923	25.0813	24.8336	25.2856	25.3444	24.8904	25.2244	25.1253	24.6703	25.2096	24.5522	24.7543	24.5463	25.0443	24.4488	24.8717	24.1253	25.0854	24.8044	24.5869
MT-ND2	21.8461	23.0459	NA	22.5141	NA	NA	24.217	23.9134	22.9951	24.2535	23.2821	21.7995	20.0951	24.2891	24.002	23.5404	23.5983	23.8858	23.417	21.2125	24.6865	23.1472	24.3101	24.3511	20.6714
MT-ND4	25.0484	25.4645	25.0105	25.1371	24.9271	25.1604	25.4362	25.2535	25.3578	25.1946	24.824	25.141	25.6918	25.3844	25.1565	24.8528	25.002	24.7077	25.2207	24.6264	25.0567	24.5983	25.4362	25.2714	24.4984
MT-ND5	24.5926	25.2021	24.7543	24.558	24.6595	24.4923	24.9933	24.7441	25.2463	24.7441	24.7543	25.2096	24.9271	24.8811	25.0526	24.7129	24.558	24.275	24.848	24.2821	24.8623	24.2096	24.918	24.604	24.3031
MTOR	19.7247	19.9147	19.6071	19.1567	19.4394	NA	17.5915	20.0691	19.0433	18.9533	NA	17.521	19.6684	19.7819	19.1541	19.2209	18.8602	19.564	19.4803	19.4905	19.7293	19.0616	19.9601	19.4931	19.1467
MTPN	24.2096	23.867	24.3031	23.9043	24.1015	24.3444	24.0935	24.5522	23.7286	23.7389	24.2679	23.9672	23.6865	24.1642	24.1253	24.0691	24.2021	23.4923	24.0275	23.5285	23.9495	24.5345	23.9933	24.6264	23.8288
MTR	20.8034	21.2593	21.0088	21.1395	21.1269	NA	21.0156	21.1519	21.5309	20.6971	20.3645	20.9171	20.3752	20.9098	20.8034	19.798	20.4676	20.654	20.2184	21.1886	21.4273	21.0088	21.1946	19.543	21.4067
MTRF1L	NA	18.5176	19.0126	18.8331	18.8252	17.6403	17.852	17.6172	19.2175	19.0595	18.3883	NA	19.4983	19.1421	19.1022	17.9836	19.0685	17.9631	18.6522	18.9643	19.3108	17.9561	18.8402	NA	18.1287
MTUS2	20.8727	21.3376	21.3156	21.417	21.6757	20.4576	22.4324	22.1519	21.8987	21.7756	21.2989	22.3831	21.5731	21.7098	21.8113	21.9024	21.7955	20.7471	22.3129	22.155	21.002	22.2961	21.6929	22.8014	22.0592
MTX1	21.2066	21.4775	21.0493	21.1642	21.1457	21.502	21.5731	21.2764	21.3592	21.1079	21.0951	21.4067	21.7634	21.5731	21.1015	21.3592	21.3101	21.4015	21.4221	21.4476	21.2764	21.6453	21.9352	21.4324	21.1642
MTX2	23.3778	23.654	23.5045	23.4041	23.3239	23.3101	23.417	23.1596	23.5754	23.417	23.0918	23.4551	23.6757	23.1285	23.2463	22.6628	23.3101	22.9951	23.087	22.8538	23.3101	22.8839	23.5285	23.2375	22.6119
MUSTN1	23.867	22.0258	22.0886	22.6606	23.6209	NA	21.2244	23.1916	21.7796	21.6006	24.6918	20.5823	20.6006	21.5545	24.7182	23.3101	22.5568	22.3962	21.4923	22.2535	22.3988	25.4831	21.8538	23.2051	21.9951
MVP	21.2821	20.5638	21.6006	20.5069	21.343	NA	20.8876	22.2477	21.1079	20.4874	21.1079	20.8423	20.3752	20.7796	20.0426	20.8651	20.953	21.632	20.8576	20.8423	20.9388	19.3584	20.8802	20.6276	21.1825
MXRA7	22.8191	21.9388	22.5117	21.6886	22.2736	NA	22.4375	22.7119	22.3156	22.4273	22.7935	23.2244	22.2214	22.58	21.9495	22.8249	22.4476	23.0902	22.2066	22.9513	22.3725	23.417	22.0854	23.3376	23.0951
MYADM	21.0886	20.9951	21.4775	20.3321	21.0886	20.6186	21.3321	21.8876	21.3321	20.4972	20.895	19.064	NA	20.9388	20.6628	20.8651	21.0224	21.5117	21.0156	NA	20.9459	NA	21.5498	20.9742	19.8132
MYBPC3	29.267	29.3001	29.0686	29.1164	28.7581	29.2869	28.9595	29.0401	29.1747	29.019	28.8112	29.1015	29.1459	29.1189	28.8385	28.5573	28.7958	28.8711	28.9814	28.524	28.8653	28.6005	29.0479	28.7771	28.4113
MYCBP	21.4576	20.6186	21.4775	21.3962	21.5356	20.7223	21.2933	21.7223	21.1765	22.0886	21.9777	21.5451	20.8576	21.4273	22.0789	21.7876	20.6886	20.9316	21.0625	21.4324	21.4118	22.1206	21.1704	22.1174	21.5451
MYDGF	22.6096	20.9812	22.5213	20.9459	22.2792	21.1946	21.2593	22.7471	21.3962	21.4626	21.4067	20.5545	21.6584	22.1363	21.7594	22.0854	21.8913	22.5846	20.9951	21.8913	21.5685	22.4349	21.3699	21.8987	22.4651
MYH1	23.3101	22.8461	23.3239	23.0576	22.2564	22.417	22.8014	21.9637	23.2821	23.1206	23.3101	23.0641	22.5213	22.5356	23.3239	22.3239	22.8538	22.5093	22.8969	22.4996	22.5069	22.5777	22.6736	23.0292	22.7307
MYH1;MYH11;MYH13;MYH2;MYH3;MYH4;MYH6;MYH7;MYH7B;MYH8	27.9259	28.0349	30.1724	30.0349	29.459	NA	29.8549	29.7453	27.189	27.9814	27.5536	NA	29.8445	29.8653	29.6781	24.2463	26.8385	27.8682	27.4473	29.0375	27.5536	29.3431	29.6441	29.6527	29.4154
MYH1;MYH13;MYH16;MYH2;MYH3;MYH4;MYH6;MYH7;MYH8	30.5481	30.7771	30.2422	30.5389	30.1483	30.2869	30.3196	30.2647	30.5664	30.6713	30.2759	NA	30.5014	30.4532	30.3303	29.8339	30.1842	30.2308	30.5014	29.8872	30.2077	29.9259	30.2422	30.2193	29.995
MYH1;MYH13;MYH2;MYH3;MYH4;MYH6;MYH7;MYH7B;MYH8	28.2353	28.391	28.1507	28.3828	27.7325	27.2625	28.0349	27.8142	28.2262	28.2216	27.9595	NA	28.066	28.1361	28.0243	25.8764	27.9705	26.4862	28.141	27.7064	27.8741	27.7195	27.9203	28.1164	27.6931
MYH1;MYH13;MYH2;MYH3;MYH4;MYH6;MYH7;MYH8	28.94	29.0965	28.8711	29.0686	28.7517	28.3023	29.0322	28.7549	29.0453	29.189	28.906	29.0296	29.0164	29.2123	28.9622	28.5609	28.995	28.9732	29.0003	28.49	28.7357	28.7096	28.8945	29.114	28.5052
MYH1;MYH13;MYH2;MYH3;MYH4;MYH7	28.8534	28.726	28.4354	28.4938	28.1747	27.6798	28.2979	28.2714	28.6389	28.3452	28.3787	28.6355	28.2803	28.4551	28.2216	27.6998	28.2759	28.2847	28.5933	27.7833	28.1214	27.7771	28.4668	28.3066	27.6998
MYH1;MYH13;MYH2;MYH3;MYH6;MYH7;MYH7B;MYH8	28.4032	28.5352	28.1795	28.217	27.7325	27.1795	28.3023	28.0914	28.3282	28.1459	27.9031	NA	28.4354	28.3282	27.8682	27.1312	27.8324	28.0813	28.203	27.7645	27.9316	27.4394	28.463	27.9316	27.3239
MYH1;MYH13;MYH2;MYH3;MYH6;MYH7;MYH8	26.425	26.8623	26.5682	26.4457	26.0464	26.019	26.3393	25.8528	26.1155	26.1214	26.0567	NA	26.2317	26.2426	25.9606	25.8717	25.7871	26.0567	26.3376	25.6403	26.6595	25.5225	26.4661	25.654	25.2996
MYH1;MYH13;MYH2;MYH4;MYH6;MYH7;MYH8	30.8829	31.1604	31.1177	31.015	30.5296	29.3807	30.8608	30.611	31.1664	30.6798	30.6022	31.1544	30.8157	30.8534	30.5203	30.393	30.9746	31.0544	30.8309	30.0737	30.7771	30.341	30.7692	30.9814	30.2422
MYH1;MYH13;MYH2;MYH4;MYH7;MYH8	25.5374	26.4234	25.3066	25.7895	25.0854	NA	25.1488	25.0275	25.6096	25.6918	25.0359	NA	25.3273	25.3712	25.5135	NA	24.8811	NA	25.4984	24.5045	25.1642	24.2607	25.2996	24.3578	24.6153
MYH1;MYH13;MYH2;MYH6;MYH7;MYH8	28.1795	28.3239	28.0349	27.9814	27.5165	27.1015	27.9259	27.8385	27.9539	28.0864	27.9259	27.7389	27.976	27.976	27.7517	27.2535	27.4551	27.8142	28.1984	27.3324	27.5682	27.1312	27.9595	27.6527	27.3324
MYH1;MYH13;MYH3;MYH4;MYH6;MYH7;MYH8	32.1783	32.3033	31.9259	32.1331	31.8119	32.13	32.2952	32.0447	31.8829	32.4384	31.9609	32.1604	32.3142	32.4408	31.9574	31.8042	31.6501	31.8645	32.2336	31.7533	32.1177	31.7252	32.1872	32.1483	31.3724
MYH1;MYH2;MYH3;MYH4	31.525	31.6713	31.3828	31.341	30.8004	30.611	31.1901	30.7927	31.4581	31.5481	31.3776	31.8347	31.0864	31.362	30.7613	30.3088	30.94	31.3088	31.2422	30.5844	30.8608	30.611	31.1239	30.8901	30.9117
MYH1;MYH2;MYH3;MYH4;MYH6;MYH7;MYH7B;MYH8	31.3672	31.2077	26.8142	31.1239	30.5664	30.4919	30.8534	27.7129	31.196	31.1361	30.8608	31.5203	31.0864	31.2135	30.8682	29.7692	27.7708	31.015	30.8829	30.3303	30.6544	30.1115	31.0017	30.4334	30.2422
MYH1;MYH2;MYH3;MYH4;MYH6;MYH7;MYH8	27.7958	27.7517	27.604	27.611	27.1795	26.0422	27.4234	27.2625	27.8741	27.3745	27.5165	27.5536	27.6931	27.5609	26.8623	26.7895	27.632	27.6389	27.3828	26.7517	26.8974	27.0401	27.3745	27.7389	26.7895
MYH1;MYH2;MYH3;MYH6;MYH7	30.8755	31.2479	30.7292	31.0414	30.5014	30.6458	30.7613	30.2979	30.7047	31.0283	30.6629	30.995	30.7771	30.8755	30.7047	30.1724	26.425	30.5933	30.8534	30.2422	30.8004	30.1483	30.7771	30.4919	30.1239
MYH1;MYH2;MYH4;MYH6;MYH7;MYH8	28.3153	28.4785	28.4473	28.509	27.9923	27.5389	28.066	27.8142	27.9814	27.8799	28.258	28.4473	28.249	28.1652	27.9539	27.3153	28.1556	28.1015	28.0914	27.6389	27.611	27.463	28.0137	27.8385	27.6458
MYH1;MYH2;MYH4;MYH7;MYH8	29.7818	29.893	29.6146	29.8218	29.463	29.6251	29.747	29.3515	29.6831	29.8901	29.4512	29.8203	29.6848	29.7818	29.5278	29.3131	29.588	29.4976	29.651	29.3303	29.5682	29.4194	29.4919	30.0349	29.3578
MYH1;MYH2;MYH6;MYH7	20.8876	20.6276	20.6628	20.5069	20.0426	21.3592	21.2302	20.895	20.2066	21.1581	20.0559	21.2933	20.9388	21.3101	19.7869	20.4874	19.1678	20.2419	20.9951	19.7239	21.2877	20.6006	21.3962	21.5117	19.7148
MYH10	22.343	22.0592	21.6276	21.8839	21.7955	21.7915	21.5685	22.5615	21.6929	21.4015	21.7836	21.4626	21.1765	21.2477	21.4221	23.7995	21.9985	24.217	21.3962	21.4676	21.4526	20.4273	21.8576	21.9316	21.9601
MYH10;MYH11	23.1015	23.4041	22.1363	23.1503	23.1127	20.8191	22.5117	23.4298	22.5522	22.5404	23.3239	22.714	22.0122	22.5141	22.4144	26.065	22.9352	25.452	22.7327	22.8595	21.9985	22.1795	23.119	23.1095	23.2244
MYH10;MYH11;MYH14;MYH9	23.5638	24.002	24.0359	23.6865	24.1174	22.9316	23.654	24.4041	23.7995	23.5404	23.9043	23.7077	23.2961	23.8385	23.3511	25.5105	23.9847	25.2096	23.5404	23.5165	23.5869	23.0476	23.7492	23.7182	23.848
MYH10;MYH11;MYH9	NA	20.9742	20.0951	20.6971	21.2125	NA	21.2066	21.0088	20.3211	20.9171	20.9742	NA	20.4273	NA	21.2361	22.5498	21.4726	22.0426	20.8113	21.5961	20.4375	20.4972	20.002	21.2066	22.1301
MYH10;MYH9	23.019	23.4298	23.5754	23.1704	23.6209	21.6231	23.0309	23.976	23.155	22.7182	23.1047	22.8876	22.9495	23.0037	22.9601	23.6865	23.2273	24.3101	22.9298	23.1642	22.9406	22.6164	23.1206	22.9352	23.3511
MYH11	22.6779	23.5165	22.0359	23.391	23.3511	21.5117	22.5475	23.3376	22.9098	22.7327	23.654	22.7492	21.85	22.6253	22.2155	26.2445	23.9316	25.1681	22.8839	23.1472	22.0821	22.654	23.3645	23.7389	23.3239
MYH11;MYH14;MYH9	23.654	24.1095	23.8764	23.7594	24.0935	22.632	23.417	24.1565	23.8191	23.6096	24.002	23.7492	23.2096	23.4298	23.5404	25.4073	24.0854	25.2096	23.5983	23.6431	23.3645	23.1095	23.632	23.5404	23.9847
MYH13	26.0422	26.3844	25.3101	26.0443	24.8717	20.1581	23.8858	24.8528	24.1253	26.0567	25.976	25.7895	NA	23.9225	25.9672	24.867	NA	23.2096	25.7182	24.867	25.0609	24.6431	25.5404	NA	25.1253
MYH13;MYH4;MYH6;MYH7	29.3662	29.6578	29.4174	29.5754	29.0788	28.9203	29.3282	29.3683	29.1164	29.5165	28.6492	NA	29.4804	29.6561	29.1819	28.8916	28.9344	29.3951	29.3001	28.6595	29.1337	28.632	29.3282	29.003	28.6527
MYH13;MYH6;MYH7	31.1052	31.3568	31.0609	31.0414	30.7692	30.7292	30.9539	30.8755	31.08	31.0609	30.8309	30.8755	31.0414	31.1724	30.7453	30.2759	30.6198	30.8682	30.9259	30.3088	30.8081	30.2193	30.8682	30.5844	30.1604
MYH14	22.5498	22.6387	22.68	22.7594	22.3403	22.9116	22.5568	21.9672	22.6298	22.5938	22.417	22.4576	22.695	22.265	21.9882	21.7098	22.0756	22.6364	22.3672	22.1047	22.3645	22.0789	22.5731	22.3156	22.0426
MYH15	23.5404	21.4526	22.9152	21.8876	22.2849	NA	21.7955	24.5522	23.8288	23.4923	23.7594	NA	23.5045	24.7995	22.2621	19.8716	23.5045	22.7816	22.1363	22.3699	NA	21.6757	23.417	NA	23.0173
MYH2	NA	25.3135	24.3511	24.217	23.8191	23.7286	24.391	23.5983	24.9271	24.5463	NA	NA	24.317	24.1565	25.4266	23.7695	25.0567	24.48	25.0443	24.3031	24.002	23.9584	23.9847	24.5045	23.976
MYH3	NA	NA	20.7553	19.6212	21.4425	19.1295	21.7098	19.7445	21.5261	22.1519	21.7512	NA	21.4676	21.4118	21.6886	20.6364	NA	21.8651	21.4626	20.6628	NA	20.9388	20.9459	20.6886	21.5451
MYH3;MYH7	29.5609	29.3599	29.3066	29.4374	29.0111	28.6629	28.8974	29.0084	29.1795	29.3388	28.8504	28.8415	29.1483	28.9923	29.0296	27.6527	29.1604	29.2714	28.9896	28.5203	28.9259	27.9484	28.9088	28.8324	28.5052
MYH3;MYH7B	26.3992	26.6595	26.3359	26.341	26.1908	NA	26.2553	26.3645	NA	26.4969	25.9933	26.1585	26.4877	26.5638	NA	25.3239	25.6971	25.867	26.2445	25.6181	25.9203	25.3745	26.1661	25.6096	25.5014
MYH3;MYH8	25.4707	25.8457	25.317	25.2821	25.5522	24.7594	25.2499	25.4645	25.8069	25.6865	24.9584	25.452	25.6838	25.417	25.3975	23.6865	25.0275	25.5014	25.0772	24.6153	25.4298	24.5983	26.0105	25.2463	24.7389
MYH4	24.848	25.0609	24.6918	24.8997	24.7695	24.417	24.7338	24.8904	25.002	24.895	24.9539	25.0894	24.7543	24.7077	24.7129	23.9043	24.3239	24.3778	24.7945	24.3645	24.4984	24.1565	24.558	24.1565	24.4234
MYH6	28.509	30.5664	31.1901	30.7292	30.6022	30.0217	30.2759	30.2647	30.3828	29.3109	30.9609	31.13	29.5128	28.341	29.1532	29.4668	28.6764	29.0217	27.8799	27.8264	29.3131	28.1115	29.2647	29.7227	28.8829
MYH6;MYH7	32.9882	33.1377	32.8309	32.9966	32.611	32.5366	32.7868	32.5709	32.8664	33.0217	32.7494	32.9626	32.8478	32.9417	32.7692	32.2924	32.5754	32.7026	32.8515	32.3776	32.7433	32.3568	32.779	32.7109	32.3672
MYH7	32.7573	32.9259	32.5686	32.7088	32.2814	32.08	32.5203	32.2842	32.7413	32.6944	32.4334	32.7353	32.6	32.6902	32.4309	31.9365	32.3436	32.4433	32.6437	32.0832	32.4702	32.0217	32.5527	32.4507	31.9983
MYH9	24.6649	25.1214	25.4551	24.8858	25.4614	23.9134	24.8385	25.7389	25.0443	24.6757	24.989	24.8044	24.604	24.9271	24.918	25.2058	24.9672	25.7389	24.848	24.9803	24.9271	24.239	24.6811	24.5869	25.239
MYL1;MYL3	30.0609	29.8549	29.7973	30.196	30.1115	30.9882	30.1483	29.7533	29.8127	30.3828	30.4433	30.1724	30.0349	30.4823	30.1724	30.4334	29.6948	29.5426	30.4032	30.6022	29.9117	31.0544	29.5591	30.7211	30.4919
MYL1;MYL4	29.1819	28.8916	27.5389	27.7581	27.7325	30.5203	28.1604	26.7129	29.0322	28.4073	28.9677	29.2602	26.9088	28.5278	26.632	28.7708	26.6458	28.5826	27.5014	27.3745	26.5696	29.1015	27.3239	29.8004	27.4394
MYL12A;MYL12B	26.8385	25.5315	26.2002	26.2499	26.8974	26.1814	25.9847	26.7129	25.4105	25.6486	25.9248	25.433	25.9738	26.1035	27.2353	25.8599	25.7995	26.3049	25.4551	25.6012	25.9584	26.604	25.965	25.989	25.9248
MYL2	33.7047	33.4209	33.0958	33.7849	33.5867	34.1679	33.6415	33.1084	33.3436	34.1377	33.8138	33.8792	33.4581	33.8792	33.8608	33.7751	33.3033	33.3698	33.7652	33.87	33.5296	34.1604	33.3033	34.1975	33.8328
MYL3	33.8974	33.6415	33.3303	33.9063	33.933	34.3033	33.9153	33.5527	33.5867	34.3633	34.1753	34.0184	33.7751	34.2193	34.099	34.0673	33.5641	33.5754	33.9848	34.3568	33.7047	34.6361	33.6088	34.6787	34.3033
MYL4	29.8142	29.5736	28.3066	28.6251	28.5389	30.7849	28.7357	27.5165	29.9814	29.0889	29.8264	30.0217	27.726	29.2007	27.4314	29.4012	27.6998	29.2399	28.2714	28.2123	27.217	29.9814	27.9977	30.8004	28.249
MYL5	26.4614	26.2696	25.772	26.346	26.3562	27.0711	26.2553	26.3393	26.3444	27.4707	26.5898	26.5507	26.2607	26.8974	26.7517	26.5565	26.3679	26.0874	26.1095	26.3612	26.1293	26.0127	NA	26.8741	26.6595
MYL6	25.673	25.9361	25.8881	26.3645	26.3861	26.1908	25.965	26.6998	25.5551	26.2058	26.5551	26.2133	25.4707	26.1984	25.9584	27.4938	26.2714	27.0711	25.9912	26.329	25.7517	26.0422	25.8788	26.6865	26.5045
MYL6;MYL6B	25.6513	25.6012	25.5433	25.9383	25.9066	25.5225	25.5725	25.9847	25.3645	25.7796	26.1585	25.6703	24.9225	25.6918	25.7441	26.976	25.7796	26.8264	25.7594	26.3135	25.3239	25.8093	25.4984	26.3562	26.3359
MYL6B	21.8689	19.6362	18.6494	20.0426	20.0951	21.417	19.8729	20.6186	19.0378	21.7265	19.128	20.6971	18.055	19.9316	20.7715	21.2593	20.4273	20.8034	20.1825	21.743	20.1581	21.2477	20.9171	22.1079	21.8689
MYL7	24.2821	25.2244	24.4362	24.3844	24.3645	23.5522	24.1565	23.8858	23.7796	24.1871	23.1596	25.5492	24.5045	23.9847	23.8764	24.3778	22.8093	24.5869	24.0691	22.5731	24.4041	25.0443	22.5117	23.5638	23.5869
MYL9	26.9203	26.1469	26.3342	26.6998	26.7895	26.0233	26.1507	26.7895	25.8927	26.1015	26.6595	26.1095	25.7771	26.5195	27.217	27.3494	26.506	27.0505	26.0955	26.3662	25.8576	26.5754	25.9803	26.6998	26.604
MYLK	20.7223	21.1581	20.1946	21.5309	21.3321	22.3988	20.3962	21.2302	19.4269	NA	21.6971	20.3321	19.3232	21.0951	20.5451	22.9441	21.6453	22.9261	20.9601	21.5451	20.5731	21.2535	20.8876	20.2989	21.953
MYLK3	23.2821	23.48	23.119	23.48	22.9654	23.5754	22.9207	22.8746	23.4923	23.2679	23.3101	23.2521	23.0789	22.8014	22.8614	22.8034	23.2081	22.8689	22.5261	22.3511	23.1301	22.8689	23.2051	23.0476	23.0493
MYO18A	21.7307	21.6141	21.8073	21.5451	21.7389	22.3239	21.0821	21.8034	21.7389	21.1143	20.6714	21.6409	21.1642	20.9243	20.895	20.9742	21.3321	22.0426	21.2989	21.2361	21.5592	20.8191	21.2419	20.7389	20.5261
MYO18B	19.4643	19.1273	19.568	18.6789	19.7996	NA	18.7367	19.4749	19.2474	18.9808	18.3127	18.4862	19.0243	18.9454	19.2741	NA	18.7006	19.1687	18.6502	19.1916	19.38	18.814	19.6219	18.6218	17.759
MYO1C	24.141	24.0443	24.0105	23.7182	23.8093	22.7856	24.0359	24.2021	23.9495	23.7286	23.8764	23.6971	23.9495	23.9672	23.4425	24.0609	23.9134	24.2961	24.0105	23.7695	23.9584	23.654	24.1095	23.6096	23.9406
MYOM1	26.8385	27.2803	26.9088	26.976	26.4908	26.7129	26.8142	26.6458	26.9977	26.7771	26.5045	26.8623	26.9203	26.8142	26.632	26.2553	26.524	26.6998	26.7517	26.3427	26.726	26.1757	26.8623	26.3494	26.2188
MYOM2	26.3153	27.2625	26.5029	26.9203	26.2785	26.5609	26.8741	26.3376	27.019	26.6595	26.533	26.9316	26.9316	26.604	26.3861	26.2133	26.452	26.5522	26.8385	25.6918	26.673	26.1738	26.8142	26.1546	25.7895
MYOM3	25.792	26.0935	25.7286	25.5638	25.1135	25.0894	25.5285	25.3645	25.7182	25.5225	25.2856	25.6125	25.632	25.5463	25.2821	24.7492	25.2058	25.4953	25.417	24.7286	25.4073	24.5463	25.6431	25.1055	24.5926
MYOZ2	29.5844	29.8799	29.7739	30.0479	29.9814	27.8264	30.0864	29.8081	30.0084	30.3515	30.1115	30.3724	30.0084	30.1239	30.1115	30.1239	30.0609	29.5296	30.1842	30.1361	30.0217	30.5573	29.8579	30.4134	30.1115
MYPN	22.4701	22.9864	23.3101	23.2096	23.1426	22.2006	22.5592	23.5045	22.882	22.6518	22.4923	22.7286	22.7451	22.538	22.4923	22.1734	22.8576	22.6693	21.8269	23.1931	23.1143	22.5475	22.9225	22.6364	22.7695
MYZAP	23.214	23.48	23.2184	23.6757	23.3778	23.8858	23.7594	22.823	23.2229	23.7695	23.5522	23.2961	23.5638	23.6649	23.7594	22.937	23.5638	23.6431	23.9043	23.4298	23.5638	23.3511	23.6096	23.848	23.6971
N6AMT1	19.4528	NA	19.1751	19.9086	19.5959	20.265	20.2302	19.8615	19.5788	20.4067	20.1079	20.1704	19.9601	19.6209	20.68	20.7634	20.2184	19.7086	20.3211	19.5522	19.6374	21.0359	19.8986	20.9742	20.1457
NAA25	18.5232	18.9349	17.8832	18.5502	18.2049	18.8928	16.9933	17.7924	18.3616	18.3092	NA	18.0253	18.4464	18.0198	18.3692	18.548	NA	18.1938	18.443	18.573	18.4786	18.86	18.6908	NA	18.5634
NACA	24.6431	24.6595	24.8385	24.8142	24.9088	25.1565	24.6703	24.8433	24.8433	24.5983	24.7895	24.7286	24.7846	24.824	25.1719	24.391	24.7594	24.5285	24.8904	25.0062	24.8528	25.0609	24.7945	24.7234	24.9406
NAE1	21.3962	21.0756	21.2821	21.2593	20.9672	21.6409	20.9098	21.417	21.4425	20.9951	21.002	20.7876	21.0359	20.8113	21.1642	21.654	21.5777	21.3805	21.0359	21.1765	21.2821	21.5731	21.1946	20.9243	21.1704
NAGK	23.5869	23.9134	23.7895	23.7077	24.0359	23.417	23.5754	23.9316	23.9847	22.502	23.6971	23.6865	23.9584	23.7895	23.9672	24.019	24.1565	23.9672	23.8191	23.9672	23.9225	24.0854	24.019	23.8093	24.0526
NAMPT	24.848	24.7234	26.726	25.6622	26.0995	24.0359	25.4862	26.425	25.6486	25.0317	26.0691	25.7568	25.1371	24.918	25.433	25.2996	24.275	25.0359	26.1115	25.5551	25.3511	25.2133	25.0317	24.6971	25.4041
NANS	23.0902	23.5522	23.6209	23.5285	23.9134	23.8764	23.4551	23.632	23.5869	23.2477	23.1285	23.417	23.4676	23.3376	23.4425	23.4676	23.5522	23.0309	23.4551	23.654	23.2961	23.4425	23.3778	23.48	23.654
NAP1L1	24.019	23.7077	24.3101	24.0443	24.1871	23.5404	24.0609	24.4425	23.6971	24.002	24.1795	23.8385	23.48	23.7286	24.1565	23.8385	23.8764	24.2463	23.7995	23.9672	23.8191	23.9584	23.5983	23.9406	24.1488
NAP1L1;NAP1L4	24.5926	24.1565	24.4551	24.3712	24.5638	24.2891	24.3645	24.5285	23.976	24.5285	24.7024	24.1795	24.0691	24.4041	24.7389	24.6595	24.217	24.4862	24.4738	24.632	24.1015	24.5105	24.0772	24.7796	24.5522
NAP1L4	24.7945	24.3031	24.5463	24.7077	24.7077	24.5638	24.8191	24.7745	24.3975	25.002	24.9316	24.8717	24.4614	24.6096	24.7995	24.8336	24.5869	24.7338	24.9225	24.9406	24.5463	24.9406	24.654	25.2926	24.7695
NAPA	22.7013	23.0493	23.5522	23.0756	23.2535	22.6298	22.6518	22.976	23.2448	23.0258	23.3239	23.1441	22.9388	23.141	22.9441	23.5869	23.48	23.2036	22.9985	23.3239	23.391	23.5869	23.1426	22.6518	23.2821
NAPG	22.7935	22.6971	22.5309	23.1269	23.1488	23.5522	22.848	22.9933	22.5662	23.3778	23.417	23.0592	22.9061	23.1143	23.1612	23.3645	22.7553	22.7756	22.8034	23.1565	23.0625	23.5045	22.4947	23.4676	22.7265
NAPRT	22.2506	21.9061	22.3699	22.3645	21.8307	22.3936	22.2036	22.3129	22.5356	22.3484	22.3778	22.3321	22.4375	22.0156	22.3645	22.5498	22.4923	NA	22.4324	22.8288	22.5141	22.8913	22.1047	21.8839	21.9847
NARS1	23.0459	23.1991	23.2535	23.0173	23.2051	23.4425	22.8651	23.6096	23.2679	22.5093	22.5777	23.0156	23.2021	22.1612	22.867	22.8073	23.0476	23.2821	22.85	23.1627	23.4041	23.1316	22.7182	23.0723	23.1395
NASP	20.1332	20.1581	20.6628	20.6186	21.0359	21.1143	20.9951	21.1332	20.4676	20.5165	16.8042	20.8727	20.2066	20.8034	21.0821	21.0292	20.4972	20.9024	20.0951	20.3211	20.6006	20.9742	20.7796	21.8307	20.4067
NAXD	23.3511	22.9882	22.7735	23.3239	22.9388	23.3645	23.0409	22.9441	23.2821	23.0359	22.7471	23.0592	23.1658	23.2961	23.2434	23.2679	23.3511	22.4015	23.0967	23.3376	23.3239	23.9933	22.7077	23.0559	23.1658
NAXE	26.2732	26.2096	26.1757	26.3712	26.3595	26.6998	26.3511	26.1095	26.3444	26.4218	26.3562	26.4409	26.5374	26.5898	26.5898	26.5345	26.425	25.5955	26.425	26.6181	26.3811	26.9869	26.2785	26.5667	26.5029
NCAM1	25.0975	23.2821	23.9672	23.2821	23.9225	23.976	23.3101	24.7645	22.9847	23.3645	23.391	22.8987	23.1127	23.4425	22.9134	23.4551	23.3239	24.0359	23.0674	23.6649	23.48	23.3778	23.5045	24.1946	24.0691
NCEH1	23.8764	23.5638	23.8764	24.0854	23.7594	23.7895	23.417	23.8093	23.8191	23.8288	23.7389	23.5983	23.4551	24.0443	23.9134	23.3778	23.5638	22.9388	23.632	23.9933	23.5404	23.5045	23.4551	23.654	23.8764
NCKAP1	17.9353	19.6522	19.1807	18.677	19.3717	20.2535	18.5001	19.9601	19.0436	16.3442	NA	NA	19.1734	19.0831	19.1462	18.9058	19.1101	19.562	18.899	19.6582	19.2255	NA	19.1811	17.9358	19.3281
NCL	24.7594	24.9088	24.6431	25.0105	25.4394	25.1681	24.8528	24.8385	24.9088	25.019	25.417	25.1642	24.5869	24.8191	25.6181	25.1449	25.0233	25.2535	24.8336	24.8717	24.5983	24.9271	25.1135	25.2821	25.2714
NCSTN	21.9707	21.5545	21.3592	21.4576	21.8614	22.5189	21.8651	22.1206	21.4273	21.8689	22.0756	21.4576	21.5961	21.6843	21.5261	21.8802	21.7348	21.928	21.5404	21.6006	21.6971	21.7265	21.3752	21.8576	21.9171
NDE1	19.8921	18.9263	19.0045	18.9038	19.3788	NA	18.9852	19.4568	18.8968	19.7062	19.4368	19.395	19.0047	19.6412	19.6305	19.7517	18.905	19.6258	18.7701	19.4992	19.5368	19.7285	19.3136	19.8492	19.6218
NDRG1	20.7056	21.743	21.2989	21.5117	21.8614	21.3484	22.0088	20.8423	21.4676	21.7634	22.0854	21.6714	21.3699	21.2361	21.654	22.2302	21.9459	21.9601	21.9352	22.1642	21.5823	22.2155	22.0625	22.2096	21.9423
NDRG2	25.0275	25.5754	25.141	25.6944	25.6431	25.4266	25.7492	25.6918	25.7466	25.5841	25.8118	25.6513	25.5869	25.3307	25.7619	25.8834	25.0935	25.0854	25.3376	25.6595	25.0484	25.7234	25.792	26.1871	25.3712
NDRG3	NA	21.8423	22.0224	22.417	NA	21.9459	22.1426	22.867	22.502	22.58	21.6843	22.7955	22.0983	22.2006	22.0325	22.5141	22.1332	22.343	21.5117	22.4451	22.5592	22.0292	22.4247	22.743	20.7553
NDRG4	24.7695	25.3307	25.2499	25.275	25.3844	24.8997	25.3578	25.2096	25.3943	25.4008	25.5551	25.4041	25.1527	25.0894	25.5841	25.3031	24.9316	24.6431	25.2353	25.239	25.2426	25.5667	24.9847	25.6348	25.1719
NDUFA1	22.8689	22.8746	22.7955	22.7013	22.1269	22.5777	23.5045	23.1886	22.8191	23.0037	22.5754	23.1472	23.654	23.48	23.0037	23.2419	22.8932	22.3239	22.8269	21.8576	23.0054	22.882	23.4676	22.9864	22.5522
NDUFA10	25.9316	26.2679	25.9977	25.9271	25.673	25.945	26.2589	25.8312	26.317	26.0793	25.8764	26.2679	26.4218	26.1214	26.2996	25.5696	25.9248	25.4953	25.9781	25.5285	26.0914	25.767	26.0567	25.8528	25.5667
NDUFA11	24.2679	24.5105	23.976	24.1871	24.0854	24.3307	24.9225	24.5638	24.217	23.5285	24.2961	24.5463	24.6595	24.4614	24.2244	24.2021	24.1946	23.6431	24.5754	23.895	23.9225	23.8576	24.7286	24.6865	23.6865
NDUFA12	26.5477	26.976	26.726	26.7771	26.7895	27.3324	27.141	26.5754	26.8385	27.0711	26.8385	27.217	27.3324	27.1795	27.2625	26.9203	26.9203	26.2353	26.726	26.6181	27.2077	26.8019	27.0084	26.7645	26.5898
NDUFA13	26.7517	26.8741	26.7771	26.604	26.3943	26.3204	26.7895	26.452	27.0296	26.8264	26.6595	26.9869	26.965	26.6458	27.019	26.512	26.9088	26.2714	26.7389	26.2732	26.6865	26.141	26.6998	26.5105	26.2244
NDUFA2	27.2625	27.5536	27.2891	27.524	27.5536	27.8741	27.9869	27.2353	27.7581	28.0914	27.726	28.2123	27.7708	27.7064	28.1164	27.509	27.6798	26.8858	27.6798	27.4785	27.7325	27.7771	27.6931	27.8564	27.8385
NDUFA3	24.8764	25.1719	24.8336	24.8904	24.5638	23.7695	25.3307	24.6971	25.3477	24.8093	24.7796	25.0894	25.2679	24.945	25.0854	24.5165	25.0401	24.4614	24.8997	24.4362	24.945	24.5045	25.1135	25.0526	24.4041
NDUFA4	29.3346	29.7244	29.5481	29.5627	29.5555	28.0401	29.8385	29.2935	29.7771	29.7389	29.4649	29.9259	30.196	29.8415	29.6198	29.2692	29.6407	29.1984	29.4746	29.3828	29.7047	29.877	29.8019	29.5591	29.3239
NDUFA5	26.9977	27.2891	26.965	27.0914	27.1604	27.3239	27.8385	27.1507	27.4314	27.7129	27.3578	27.632	27.7581	27.3578	27.6251	27.2535	27.3494	26.5696	27.4551	27.2535	27.4394	27.3662	27.5609	27.5826	27.1604
NDUFA6	25.8385	26.2463	25.9694	25.9428	25.7619	26.0275	26.1984	25.7796	26.2445	25.8069	25.7543	26.143	26.5696	26.0359	26.2961	25.8288	26.2021	25.4425	25.9825	25.4676	25.9338	25.918	26.0084	25.726	25.5983
NDUFA7	26.002	26.1927	25.9628	26.1391	26.3359	26.8142	26.6181	26.1095	26.4008	26.726	26.3101	26.726	26.673	26.6998	26.9203	26.5135	26.5492	25.6918	26.3795	26.6865	26.3307	26.9203	26.3545	26.8858	26.8858
NDUFA8	27.1214	27.6181	26.9977	27.341	27.4707	27.8445	28.066	27.3578	27.4073	28.1747	27.5969	27.8974	27.8741	27.5463	27.9316	27.6663	27.4938	26.9088	27.7389	27.632	27.611	27.7064	27.7771	27.8203	27.7833
NDUFA9	26.4923	26.8858	26.3992	26.425	26.1681	26.3645	26.6865	26.4202	26.7645	26.7895	26.2838	26.7895	26.7389	26.5315	26.5898	26.1155	26.2785	25.9803	26.5898	25.9111	26.5135	25.8288	26.6181	26.2909	25.9606
NDUFAB1	26.6998	26.7389	26.4754	27.1115	26.9539	27.5463	27.2803	26.5315	26.8858	27.5014	27.0084	27.3828	26.9977	27.2891	27.4394	27.4394	27.0609	26.3828	27.463	27.3662	27.0084	27.8324	26.6998	27.7833	27.3578
NDUFAF1	21.0886	21.3752	21.6497	NA	22.1825	21.6096	22.1886	21.6364	NA	19.0617	21.5356	21.0821	22.4947	22.2506	22.0224	20.9742	21.6051	20.5823	21.5213	NA	NA	21.9495	21.6671	22.4067	21.9985
NDUFAF2	22.6693	22.743	22.6074	23.3101	23.2679	21.6628	23.417	22.7675	23.0983	23.632	23.2214	23.1095	23.2405	23.5869	23.4676	23.5045	23.0854	22.3538	23.4425	23.3511	23.2155	23.6865	23.0342	23.9316	23.417
NDUFAF3	24.0443	24.5045	23.0139	23.867	23.4425	23.5983	24.1719	23.5285	24.0935	24.0443	24.1015	24.2891	24.3307	24.0443	24.3444	24.4041	24.7441	23.8858	24.3844	24.2679	24.4862	23.9584	24.5983	24.3239	24.0526
NDUFAF4	23.1363	23.5869	22.2849	23.0805	22.7915	21.714	23.6649	22.8171	23.4676	23.9672	23.6096	23.7594	23.6431	23.0071	23.8576	23.6649	23.7895	22.8385	23.8093	23.6649	23.6649	23.0691	23.8576	23.7695	23.4676
NDUFAF5	22.0854	22.6736	22.5093	22.4067	22.2361	22.3645	21.2361	21.7265	22.8783	22.2036	21.7056	22.5568	22.9388	21.9985	22.4221	22.3725	22.5708	22.4576	22.8764	22.5261	22.6886	22.7735	22.3484	21.7389	22.3752
NDUFAF6	21.6929	22.0156	21.7876	22.3073	21.9742	21.7389	21.9459	21.8191	21.9024	21.8191	21.6051	22.0789	21.4726	21.9566	22.0756	21.5069	21.391	21.5823	21.654	22.1047	22.2419	21.9243	22.0526	21.8269	21.6141
NDUFAF7	21.2707	21.7512	21.502	21.6843	21.4923	20.3538	21.4972	20.9098	21.3962	21.3699	21.0426	21.6141	21.9388	21.7182	21.895	21.4576	21.68	21.391	21.5356	21.68	21.6186	22.0854	21.7348	21.5638	21.743
NDUFB1	26.2353	26.0127	26.5682	26.2353	26.1585	26.604	26.8858	26.604	26.2607	26.8974	26.6181	26.7129	26.8858	26.8974	26.7129	26.9088	26.6865	25.9628	26.5609	26.6181	26.673	26.8974	26.673	27.3153	26.521
NDUFB10	26.8741	27.3066	27.1015	27.2625	27.189	26.9977	27.6251	26.673	27.524	27.7895	27.3153	27.7325	27.5969	27.463	27.7389	27.0084	27.2077	26.7645	27.2803	27.0084	27.17	27.189	27.3828	27.3745	27.019
NDUFB11	24.4041	24.4923	24.4738	24.2679	24.1642	23.391	24.9134	24.4984	24.7846	24.6918	24.5285	24.6264	24.7895	24.6703	24.4676	23.895	24.4614	23.9933	24.6971	24.4676	24.4862	24.2891	24.9088	24.9088	24.2096
NDUFB2	26.3187	26.346	25.3342	26.4661	26.574	26.726	26.8974	25.8093	26.8974	27.2979	26.7517	27.4314	26.5195	26.3528	27.0711	26.7517	26.6865	26.0443	26.509	26.0793	26.558	26.2353	26.3959	26.3118	26.8142
NDUFB3	25.7619	26.0505	25.8288	25.8191	25.4266	25.792	26.0935	25.4425	26.0547	26.0275	25.6264	26.1449	26.0955	25.8118	25.9473	25.2679	25.6757	25.0443	25.8858	25.3679	25.8834	25.3975	25.9316	25.4738	25.3204
NDUFB4	27.6389	27.7771	27.7895	27.8799	27.8324	27.509	28.1214	27.2625	28.1556	28.0965	27.8741	28.0137	28.066	27.7517	28.2714	27.4154	27.8324	27.2803	27.7064	27.5315	28.0864	27.6251	28.003	27.6595	27.7064
NDUFB5	24.7492	24.8717	24.8528	24.8336	24.7441	24.8576	25.0935	24.6486	24.9225	24.8623	24.632	24.9584	25.5105	25.2679	25.1055	24.7024	24.976	24.2317	24.7995	24.3578	25.1015	24.7024	25.1371	24.6918	24.4425
NDUFB6	25.6153	25.8741	25.632	25.6757	25.4073	25.2244	25.8288	25.1565	25.9338	25.8623	25.5898	26.1035	25.945	25.4425	25.976	25.1871	25.6891	24.8576	25.6622	25.1055	25.673	24.9628	25.8336	25.1604	25.2244
NDUFB7	22.6822	23.6865	23.6971	24.0443	24.0105	25.6096	23.8858	23.6209	24.317	24.6649	24.1871	25.0233	24.391	24.1332	24.8433	23.3645	24.7024	23.9316	23.9134	24.2317	NA	23.6649	24.4041	23.976	24.5285
NDUFB8	27.6251	27.9977	27.7325	27.9031	27.7517	28.3578	28.6181	27.6527	27.8974	28.4154	28.0137	28.2803	28.3787	28.2353	28.1507	27.7325	27.8741	27.0084	28.1795	27.7195	28.0453	27.9316	28.1937	28.2353	27.5389
NDUFB9	26.726	26.9428	26.7389	26.8504	26.6181	26.7771	27.0813	26.3959	27.1115	27.2077	27.019	27.4551	27.0401	26.524	27.2353	26.7129	27.0084	26.3307	26.5898	26.4425	26.7129	26.463	26.8623	26.7129	26.5374
NDUFC1	24.5869	24.848	24.9088	25.0609	25.2856	24.1015	25.6622	24.5404	25.3778	25.6891	25.5165	25.8552	25.7645	25.4769	25.673	25.3477	25.5638	24.558	25.1946	25.0813	25.3877	25.4008	25.2856	25.5696	25.2096
NDUFC2	25.7182	26.0062	25.6971	25.7871	25.5225	25.3612	25.8997	25.417	26.0772	25.9847	25.726	25.8974	26.0629	25.8167	25.9847	25.5433	25.8118	25.2891	25.9271	25.2643	25.6622	25.3844	25.7995	25.4953	25.3943
NDUFS1	27.8264	28.1604	27.8324	27.9203	27.7389	27.965	28.3239	27.7453	28.203	28.362	27.8623	28.3239	28.258	27.9869	28.1842	27.611	27.8682	27.4314	28.0084	27.5315	28.0762	27.524	28.0401	27.7958	27.632
NDUFS2	26.204	26.524	26.2926	26.2768	26.0732	26.2058	26.5345	26.0547	26.5507	26.4425	26.0359	26.5522	26.6998	26.3204	26.4999	25.9977	26.2821	25.9111	26.2096	25.8788	26.4314	25.9338	26.4723	26.0995	25.8741
NDUFS3	27.5463	27.9203	27.5826	27.7064	27.5754	27.8385	28.0813	27.463	27.9259	28.0762	27.7517	28.1263	28.17	27.8741	28.1747	27.524	27.7325	27.0609	27.7064	27.3992	27.7389	27.524	27.9977	27.7195	27.4154
NDUFS4	26.8264	26.6998	26.3135	26.8385	26.8264	27.217	27.4154	26.4457	27.0914	27.5389	27.2714	27.341	27.1312	27.2535	27.4473	27.3324	27.1115	26.189	27.217	27.4394	26.8019	27.5826	26.8623	27.4073	27.5014
NDUFS5	26.4769	26.9539	26.7389	26.7645	26.7645	26.6998	26.8858	26.3662	27.0609	27.0505	26.7645	27.1984	27.2803	26.8974	27.391	26.604	26.976	26.2891	26.7645	26.6595	26.7129	26.7895	26.8623	26.4877	26.7895
NDUFS6	26.5404	26.7771	26.4298	26.9316	26.8858	27.1214	27.1507	26.3049	27.0609	27.4473	27.1312	27.4551	26.8741	26.976	27.3828	27.2891	26.9977	26.3239	26.9869	27.2625	26.6998	27.6181	26.6865	27.4234	27.5014
NDUFS7	25.8741	25.9869	25.6865	25.6264	25.2961	25.5725	26.1738	25.632	26.0955	25.5285	25.6125	26.5404	25.895	25.5522	25.6375	25.1449	25.6458	25.1565	25.9539	25.2353	25.4831	25.1015	25.9716	25.6865	25.1293
NDUFS8	27.17	27.4073	26.9539	27.391	27.2979	27.7645	27.9316	27.1312	27.6389	28.1164	27.7195	28.0609	27.6595	27.632	28.0813	27.7453	27.6181	26.6998	27.7581	27.6931	27.3745	27.8385	27.4707	28.0084	27.9428
NDUFV1	26.7389	26.9869	26.7517	26.6595	26.506	26.6181	27.1507	26.726	26.976	27.1214	26.5754	26.9316	27.1795	26.9203	26.976	26.5507	26.8504	26.2996	26.8741	26.4008	26.8974	26.4234	26.8974	26.7129	26.4676
NDUFV2	28.6764	28.6898	28.5718	28.8534	28.7581	29.003	29.2935	28.4274	28.9814	29.21	29.0889	29.4785	29.003	28.9567	29.2714	28.6595	28.9456	28.1263	28.995	28.7864	28.9428	29.0531	28.8534	29.0762	28.9372
NDUFV3	27.3578	27.4785	27.0505	27.6931	27.5536	27.217	27.7517	26.976	27.6865	28.1214	27.8916	27.9484	27.4785	27.604	28.1115	28.0965	27.611	26.9088	27.9088	27.976	27.3828	28.3992	27.1604	28.267	28.141
NEB;NEBL	24.1253	24.6865	24.4298	24.8142	24.5345	NA	24.8764	24.5165	24.5869	25.1488	24.7286	NA	24.7492	24.8528	24.7543	24.6375	24.6703	24.1795	24.8336	24.632	24.6431	25.0105	24.4923	24.6096	24.7024
NEBL	27.2803	27.6663	27.524	27.8799	27.5315	26.8264	27.7833	27.3992	27.6595	28.066	27.7708	28.0401	27.604	27.6798	27.8203	27.4938	27.6389	27.2445	27.7389	27.6663	27.6389	27.8264	27.4862	27.8564	27.673
NEDD8	26.0062	25.5135	25.824	25.8647	25.7796	26.3578	25.5667	25.7415	25.7077	26.0041	25.8858	26.0105	25.4738	25.824	25.7995	26.0169	25.7155	25.5812	25.8142	25.9628	25.6292	26.1965	25.5551	25.7155	25.9977
NEFL	NA	19.7227	NA	21.1581	19.4762	NA	19.6408	18.6021	20.0156	20.2764	18.5684	19.848	19.3804	19.1057	20.0951	18.9075	20.0292	19.2387	NA	19.1464	20.4972	NA	18.977	19.5627	NA
NEK7	22.2184	21.8423	22.654	21.7634	22.1301	NA	21.6276	22.7348	22.1015	20.5638	22.0559	21.7307	21.4825	21.9423	21.7715	22.2125	22.4324	21.8764	21.3699	22.2448	22.4923	22.4476	22.2448	21.8423	22.3211
NEK9	21.1015	20.9672	20.68	21.2244	20.7634	19.5716	20.0951	21.5545	20.7634	20.8876	18.9625	20.4874	20.9459	20.8191	20.2877	20.8269	20.4676	21.0359	20.68	21.3266	21.391	20.7223	20.4576	20.417	19.7306
NELFA	17.643	17.9384	NA	17.8373	18.319	NA	18.3251	18.5656	18.0041	17.6567	17.9654	17.1289	17.9005	18.011	18.1884	18.2118	18.0809	17.9236	17.284	17.7849	NA	17.355	18.5381	NA	18.2197
NELFB	17.6727	18.307	17.9092	17.9396	18.4671	NA	18.2104	18.4546	18.1208	17.7623	18.1377	18.1384	17.8329	18.1291	17.9164	17.9028	18.0005	18.2691	17.5774	18.0714	NA	16.9814	18.3797	NA	18.2088
NENF	23.1688	22.3156	21.7634	23.087	22.5045	22.3266	23.1976	22.3348	22.1426	22.6693	23.391	22.8249	22.5869	23.4041	23.0592	23.1749	23.0789	23.2961	23.0821	23.4923	22.3884	23.7077	23.0037	24.1174	23.7389
NES	25.5696	24.3778	24.5165	24.4425	25.065	23.9406	24.1015	26.1738	23.8858	24.2244	24.3307	23.7182	24.2317	24.4551	24.5105	24.2607	24.3444	25.1908	23.9495	24.4105	24.6431	23.417	24.1015	24.4984	24.5225
NEXN	25.5869	24.7492	25.5105	25.0484	25.6153	24.8044	25.2891	25.8044	24.7129	25.2926	25.3943	24.9847	25.1642	25.1135	25.239	25.1371	25.0772	24.8191	25.1871	25.3511	25.0732	25.7492	25.1253	25.5285	25.2607
NFS1	23.6865	23.4298	23.2961	23.3511	23.0723	22.6431	23.5165	23.1285	23.3778	23.7286	23.2434	23.4041	23.48	23.5404	23.2273	23.7492	23.5983	23.5045	23.8288	23.5522	23.5522	23.7389	23.6757	23.6209	23.7995
NFU1	24.5638	24.604	24.1488	24.9225	24.6971	23.48	25.002	24.3376	24.9271	25.2785	25.1604	25.275	24.6703	24.8142	24.9361	25.3578	25.141	23.9933	25.2535	24.8142	24.1332	25.5075	24.7594	25.5812	25.3975
NHLRC2	22.6253	22.2477	22.7675	22.5754	22.1856	22.6606	22.4996	22.5545	22.7675	22.5237	22.3101	22.3239	22.4676	22.3321	22.2593	22.4849	22.6364	22.2419	22.5189	23.0376	22.6342	22.7369	22.1704	22.7244	23.0625
NIBAN1	24.4298	24.5522	24.0772	24.2607	24.1719	23.5165	24.1095	23.9672	24.0772	23.9225	23.7695	24.1332	24.3239	24.2096	24.2535	24.3239	24.1719	24.317	24.3031	24.4105	24.5463	24.6486	24.019	24.1488	24.1565
NIBAN2	21.0156	21.5451	21.4015	21.3211	21.5592	22.6141	21.1946	21.6628	21.4676	21.3321	21.2419	21.6497	20.8423	21.0088	21.1079	21.5545	21.417	21.9916	20.7223	21.4923	21.3156	20.8651	21.265	20.4273	21.2764
NID1	24.9539	25.2426	25.1719	24.654	24.945	25.7568	25.1946	25.2607	25.0359	25.1055	25.0894	25.0894	25.1174	25.0854	24.8142	24.2891	24.7338	24.867	24.5165	24.1795	25.0359	24.1332	25.1293	24.5754	24.7945
NID1;NID2	24.0609	23.2961	23.1765	23.5285	23.6865	24.7441	24.6096	24.654	22.7836	24.5522	24.1871	23.7995	24.5522	24.8904	23.7389	24.5926	23.8288	23.48	24.0443	24.1565	24.1174	24.0854	24.5926	25.1293	23.5638
NID2	26.0464	25.5812	25.5812	26.143	25.9584	26.2077	26.0975	25.8288	25.6595	26.4378	26.0547	25.8858	25.8528	26.2909	26.0609	25.705	26.1507	25.6998	25.8167	25.7492	25.9738	25.6944	26.1946	26.3118	26.0422
NIF3L1	22.0983	21.7756	22.0359	21.2764	22.0559	21.9707	21.7512	21.6364	22.0886	21.9243	21.7675	21.7955	NA	21.8269	22.2989	22.6606	21.502	22.1673	21.7512	22.2419	21.8839	22.2792	21.7715	22.2877	22.3211
NIPSNAP1	23.3645	22.6431	22.8269	22.6843	23.0002	22.7244	22.5961	22.5869	22.6757	23.0674	22.4118	22.8839	23.3511	23.7182	22.7553	22.6584	22.9423	22.2764	22.6186	23.0805	23.2477	23.4551	23.1488	22.714	22.7389
NIPSNAP1;NIPSNAP2	21.0493	20.7223	21.0691	21.0156	21.2125	NA	21.0493	20.6364	21.4775	21.0156	21.0359	NA	21.0224	21.2821	21.3962	20.8034	21.2302	21.1079	20.0292	21.4676	21.1765	21.5961	21.0625	21.3592	21.2707
NIPSNAP2	26.5404	27.0914	26.6998	26.8858	27.217	26.6595	26.8858	26.632	26.9539	26.8504	26.4738	26.8142	27.189	27.3239	27.2979	27.1015	26.9869	26.604	25.7543	27.1507	27.141	27.4862	27.0505	27.019	26.8858
NIPSNAP3A	22.4825	22.6453	22.0886	21.8913	22.5165	22.5638	22.5261	22.0691	22.6342	22.0393	22.3592	22.5545	21.8764	22.4092	22.0493	22.5189	22.6276	22.4825	22.8595	22.7836	22.4041	21.85	22.3936	22.8913	22.4273
NIPSNAP3A;NIPSNAP3B	21.1704	21.1395	19.2152	19.357	21.4118	21.823	21.5592	20.8346	20.8651	20.8423	20.9951	20.1332	20.7553	21.6231	21.2302	NA	21.1886	NA	21.7796	21.8423	21.3484	21.4676	21.4626	20.8576	21.3962
NIPSNAP3B	22.9061	23.6757	22.3045	22.8802	23.6757	22.9899	23.7796	22.5731	23.7077	22.9243	23.632	23.8764	22.6074	24.1015	23.8576	24.1332	23.9584	23.3239	24.1095	24.1095	23.9847	24.1015	24.002	24.1871	24.0275
NISCH	17.8792	17.7665	18.2655	17.9906	18.0287	NA	18.1427	18.5222	18.1029	17.9581	18.1913	NA	18.2028	17.96	17.9499	17.8447	18.1822	18.3094	18.0641	18.2097	NA	18.2019	18.2115	NA	18.0609
NIT1	23.0002	22.6186	22.9171	22.7915	22.5777	22.2564	22.6475	22.3725	22.6649	22.4144	22.6907	22.3565	22.632	22.9006	21.0886	22.0951	22.6584	22.4825	23.119	23.1871	22.7634	23.0071	22.6298	22.5333	22.8557
NIT2	22.2477	23.4676	23.5869	23.6096	23.3239	23.0918	23.3376	22.2214	23.7286	23.2096	23.4298	23.417	24.002	23.5983	23.5522	23.6096	23.5165	23.3511	23.391	23.7077	23.8093	24.2244	22.9584	23.417	23.7182
NLN	19.9186	20.9098	20.7056	21.0821	21.3752	21.0821	20.6006	20.4273	22.5309	21.1825	20.6364	22.48	21.4221	20.8034	20.417	19.9459	21.0691	21.002	20.5545	20.953	20.9882	21.7594	20.0821	20.1581	20.953
NLRX1	23.6757	23.9316	23.417	23.6431	23.391	22.0918	23.4041	23.087	23.7286	23.7077	23.2535	23.1253	23.5754	23.4676	23.5285	23.0342	23.5285	23.2096	23.5285	23.6865	23.6757	23.4551	23.6649	23.48	23.3376
NME1	20.7307	21.0088	21.1457	20.9024	21.002	20.7955	20.5356	21.654	20.9601	20.9243	21.0821	20.7634	20.9882	20.6096	21.0493	20.5823	21.0156	19.9316	20.7553	21.1015	20.9316	21.1886	20.654	21.0886	20.7389
NME1;NME2	25.5374	25.4614	26.0588	25.5725	25.7415	25.7182	25.275	26.2517	25.7568	25.5374	25.6649	25.5812	25.632	25.848	25.6292	26.1852	25.5195	25.6125	25.5135	25.5165	25.8858	26.1738	25.3135	25.4138	26.002
NME1;NME2;NME2P1	24.895	24.945	25.7543	24.8576	25.5165	25.4769	24.9134	25.9584	25.2426	24.8623	25.1214	24.9977	25.4394	25.558	25.1135	25.7466	25.0359	25.2607	24.918	25.1015	25.5195	25.8647	24.8385	25.0062	25.4457
NME2	23.1379	23.0526	23.7492	23.1734	23.2199	23.6865	23.5404	24.5522	23.119	23.5285	23.2821	23.141	23.9933	23.6757	23.4551	24.0609	23.1991	23.3376	23.2679	23.2535	23.3239	23.8576	23.2492	23.7594	23.4551
NME2;NME2P1	23.3101	23.4041	23.9406	23.4425	23.5285	23.4676	23.4298	24.2961	23.7796	23.0854	23.1976	23.4551	23.6865	23.7389	23.4298	23.8093	23.0935	23.5165	23.4425	23.1627	23.7492	23.9043	23.3511	22.823	23.7286
NME3	19.9316	19.7319	19.6751	19.5413	18.9103	20.2066	19.3488	19.5696	19.4538	18.1097	19.3682	19.1533	19.2782	19.3277	19.443	18.6982	19.5247	19.6423	18.9187	19.347	19.2199	18.9923	19.815	18.9376	19.2562
NMNAT3	20.0559	20.9882	20.5731	20.4375	20.6971	19.9004	20.7796	20.0559	20.417	20.265	20.0951	20.9388	20.9024	20.6886	20.8651	20.3321	20.5165	20.3211	20.6186	20.7471	21.0493	20.9024	20.7056	20.2066	20.5731
NMT1	20.002	NA	20.6714	20.1581	20.2989	20.6714	20.3101	21.002	20.0426	NA	19.9009	NA	20.0951	20.2419	NA	NA	19.7471	19.7252	NA	20.1457	20.4476	20.1704	20.2877	20.3752	20.1079
NNT	28.6075	28.459	28.0914	28.2803	27.9088	27.9146	28.1556	27.9484	28.4551	28.2216	27.9316	28.2625	28.0711	28.1312	28.0505	27.4154	28.0453	27.7129	28.1015	27.8445	28.1115	27.6798	28.0243	27.9203	27.9146
NOL3	24.7024	24.5404	24.3511	24.9847	24.7796	23.3511	25.0609	24.6649	24.5225	25.4266	25.2821	25.1908	25.0401	25.2463	25.0935	25.4583	24.7182	24.6375	25.1833	25.5135	24.989	25.8142	24.5638	25.9338	25.3101
NONO	20.8576	20.5915	21.2933	21.2244	21.4221	NA	20.8727	21.1079	20.9171	20.3321	NA	20.8346	20.2184	20.343	19.8555	20.2877	20.7796	21.2821	NA	19.5717	21.5117	20.8876	20.265	20.3211	20.5069
NONO;SFPQ	23.5045	23.7695	23.7389	23.6649	23.9225	NA	23.7077	23.7077	23.8288	23.0951	23.6096	23.5165	23.7796	23.48	23.895	23.4676	23.8576	24.1488	23.239	23.5285	23.6971	23.2961	24.0275	23.5522	23.7695
NPEPL1	20.4576	19.6049	19.6848	19.3421	19.4915	20.4273	19.2983	19.4906	20.7389	19.6771	20.3645	19.678	19.2463	19.8107	19.8685	19.357	20.4576	20.2184	20.3211	20.3321	19.9218	20.5638	19.8097	20.0559	20.7056
NPEPPS	24.6811	24.8623	24.7234	24.7846	24.8858	25.0526	24.8385	24.9716	25.1332	24.8858	24.7695	24.895	24.9584	24.848	24.7945	25.1174	25.065	24.6096	25.0935	25.1565	24.895	25.1015	24.6703	24.7077	25.1984
NPLOC4	21.6971	21.5592	22.0393	21.4067	21.6671	21.8764	21.1395	21.7634	21.6186	21.6276	21.6409	21.3699	21.7348	21.5451	21.4273	21.4874	21.4972	21.6497	21.5545	21.8385	21.9672	21.9423	21.5731	20.953	21.5117
NPM1	24.5105	24.5926	24.9134	25.0105	25.3943	25.2535	25.1449	25.0691	24.7286	24.9271	25.4008	24.9803	24.5754	24.9361	25.3943	25.0609	24.9361	25.002	24.989	24.9847	24.5285	24.824	25.2096	25.5754	25.2607
NPTN	NA	21.3962	21.2933	NA	22.5892	23.2155	22.6779	23.3239	NA	22.8054	21.7955	21.0951	22.4221	22.8519	NA	22.9812	NA	21.9024	22.1301	22.58	21.8764	22.3988	22.5309	23.7077	22.632
NQO2	23.0526	23.4041	24.1565	22.8093	21.391	23.5285	21.1206	19.6202	23.48	21.7756	23.4298	23.4551	23.9847	23.7594	20.7715	23.0156	21.4425	22.5141	22.8152	21.0156	23.391	22.239	20.1825	22.6051	24.0359
NRAP	24.7796	24.2607	25.2679	23.9316	24.848	22.6029	23.4041	25.1527	23.7286	22.7348	23.5522	22.8249	23.4298	23.5045	25.3745	21.8876	23.2679	23.8858	22.9316	22.538	23.8858	22.6387	24.1795	22.6497	22.8073
NRBP1	19.4703	20.0559	20.4273	19.9742	20.5638	17.5062	19.5693	20.5545	19.7523	19.4213	19.1225	19.2031	20.1825	19.8945	19.4095	18.9132	19.6745	19.8224	20.0156	20.343	20.2877	19.7649	19.9742	19.7598	19.9023
NRP1	21.8538	21.2006	20.9672	21.2419	21.1457	21.2477	21.4923	21.8538	21.1079	20.7553	21.1642	20.8576	21.2764	21.5498	20.417	21.6231	21.4221	22.0088	21.2066	20.8727	21.5731	21.2125	20.7223	20.8034	21.5731
NSFL1C	23.8093	23.9316	23.6865	24.0275	24.0935	24.2463	23.976	23.7492	23.9495	24.3101	24.1095	24.1795	23.9584	23.8191	24.1253	23.9933	23.895	23.7594	24.275	24.0935	23.7286	24.2535	23.9584	24.4105	24.1795
NT5C	22.8365	22.9601	21.6409	23.2961	22.9829	23.2679	22.5093	21.5356	21.9847	21.9316	23.2961	22.4196	22.58	22.6907	23.3511	23.4551	22.7614	23.1627	22.8034	22.7182	22.5568	23.1127	22.5731	22.9847	23.417
NT5C2	19.2587	17.9523	18.3107	17.3046	18.435	NA	18.1953	18.6163	17.4628	18.4579	NA	17.9196	17.8304	18.0014	18.4396	18.1602	18.3682	17.7886	17.5555	17.7762	18.1011	16.5183	18.3604	18.1458	18.4515
NT5C3A	21.2361	21.4825	21.0691	21.7715	21.8307	21.9098	21.0625	20.1332	21.7756	21.9951	NA	21.8034	21.7553	21.4476	22.1856	20.5915	22.0292	19.7782	21.7013	21.6929	21.8538	21.3857	21.9847	21.1079	21.7715
NT5DC1	20.9459	21.3266	21.8538	21.5117	21.4015	22.1238	21.6757	22.2332	21.8764	21.417	21.9882	21.8764	21.002	21.5451	21.4972	21.6364	21.5961	21.1015	21.7265	22.1946	22.1673	21.823	21.6497	21.6453	21.8876
NTMT1	21.3805	22.0821	22.0393	21.8269	22.3752	22.5165	22.0258	22.6497	22.0156	22.6649	22.4349	22.9882	22.0054	21.9171	22.7348	22.1079	22.0658	21.7553	22.2125	21.9495	21.9098	22.4874	21.8689	20.7796	21.5869
NTPCR	20.1079	20.5638	21.4972	20.8727	20.8269	NA	NA	21.0559	20.3321	19.8475	20.9812	20.2764	21.3101	21.1269	19.9095	20.7223	20.9024	NA	NA	21.4476	20.5731	20.5069	20.8269	21.4626	20.8113
NUBP1	22.6714	22.8307	22.6453	22.8689	22.9079	21.5356	23.1749	23.4041	22.9189	22.976	23.141	23.2506	22.8346	22.9043	22.8327	22.8689	22.8132	22.7492	23.1503	23.2821	22.741	23.0359	22.9601	23.1976	22.9847
NUBP2	19.2925	20.3211	20.4375	20.7553	20.1332	NA	19.6782	20.2877	20.2764	20.0426	NA	19.8002	19.9742	20.3321	19.8449	18.6698	20.5261	19.1971	20.6886	20.8576	NA	20.8346	19.2655	18.6107	20.3752
NUBPL	23.6757	24.0854	23.8093	24.217	24.2535	23.2288	23.8191	23.1734	24.239	23.9316	23.976	24.0526	24.2463	24.2021	24.2535	23.9584	24.3239	23.6865	24.0609	23.3645	24.1871	24.6096	24.0772	23.4425	24.3031
NUCB1	22.953	22.9916	22.4726	23.0854	23.2961	22.8987	22.9406	23.2535	22.953	23.5285	23.48	23.3778	23.0625	23.1095	23.2535	23.48	22.8764	22.9459	23.1673	23.5754	22.9316	23.9672	22.9619	24.019	23.5983
NUCB2	22.0886	22.1269	22.4501	22.4298	23.2405	22.969	22.4015	22.6453	22.343	22.8576	23.1332	22.6606	22.6276	22.9477	22.3857	22.8538	22.3936	22.882	22.7776	22.6929	22.4601	23.2535	22.4067	23.181	22.8876
NUDC	20.9171	21.9495	22.2244	21.6843	22.3403	21.8764	22.0559	21.9707	22.3045	21.4726	22.0054	21.6186	21.9777	21.7307	22.1581	22.2905	21.7389	21.5961	22.0224	22.265	22.417	22.4923	21.7915	21.7223	22.502
NUDCD2	21.5404	20.7056	21.3752	21.8191	21.8152	21.5823	22.1795	21.953	21.6671	21.4576	21.9134	21.4067	21.6757	21.5165	21.7348	21.9243	21.9061	21.6584	22.0821	21.2184	NA	22.0723	21.1457	21.7715	21.3592
NUDT16	23.141	22.5662	23.1581	22.7161	22.6865	22.7675	22.5754	23.0105	22.9388	22.8307	22.8249	23.0789	22.7574	23.2361	22.8054	23.0325	22.8969	22.9261	22.9134	22.9406	23.1395	23.1991	22.6606	22.8152	22.937
NUDT16;NUDT16L1	20.1581	19.7501	20.1206	NA	19.372	19.7507	19.8084	20.2989	19.8483	NA	19.6231	20.1946	19.4303	19.6217	NA	19.9459	20.0156	19.8596	20.0951	20.1206	19.6695	20.1457	19.9168	20.0426	19.7052
NUDT19	21.5165	22.9243	22.2707	22.7634	22.8442	21.5356	22.7286	22.4751	22.4015	22.4775	22.3988	22.3376	23.214	22.5522	22.3156	22.4144	22.8152	21.9207	22.8073	22.9134	22.714	23.1871	22.5333	22.7836	22.6453
NUDT2	NA	21.4676	21.9916	21.8839	21.6843	19.3484	NA	21.6843	21.895	21.5915	21.7223	21.4526	20.7389	21.85	21.5638	21.2006	22.3184	21.0359	22.1704	21.7098	21.8764	22.4825	21.9024	21.3805	NA
NUDT21	19.6237	20.6276	20.4775	20.1457	20.654	20.3752	NA	20.2184	20.1704	19.36	20.1825	20.0821	19.845	20.5261	20.2535	20.4676	20.5638	20.265	18.9266	NA	19.7691	19.7178	20.7223	19.1334	20.4375
NUDT4	20.8191	21.68	21.5404	21.8802	22.0559	20.5545	21.953	21.4972	21.7512	21.4972	22.1143	22.0983	21.6886	21.6409	21.5731	21.2477	21.6497	21.002	21.5404	21.8538	21.5213	21.7634	21.7715	21.9916	22.4626
NUDT6	19.2806	20.2535	19.6613	19.8512	21.0156	NA	21.0493	19.4985	20.4067	20.9024	20.2535	20.9098	21.6096	21.2477	20.9882	21.4626	20.9024	NA	20.85	21.0224	21.4425	21.632	20.7715	20.3538	20.5069
NUDT8	21.8423	22.3045	21.1457	NA	21.5823	21.2125	22.3484	21.8073	21.9061	21.0156	21.2125	21.6628	22.2214	21.8876	20.5069	21.5915	21.6929	21.2933	21.9134	21.9352	22.1795	22.6342	21.7389	22.0393	21.4874
NUDT9	21.5451	21.8073	21.8651	22.0951	22.2448	21.654	21.8073	21.823	21.9707	22.2707	22.5237	22.1581	21.85	21.9566	22.0393	22.6757	22.1946	21.2877	22.3988	22.3699	22.1704	22.4526	22.2036	22.7715	22.5427
NUMA1	20.6453	21.1079	20.7634	21.1143	21.0224	20.0691	21.0426	21.2125	21.1015	21.0821	21.1143	20.6186	20.68	20.7389	21.0691	NA	21.0559	21.5592	20.4874	20.6714	NA	20.1332	21.2361	20.343	20.8423
NUP43	20.7389	21.3266	21.0951	21.1581	21.2477	20.8346	20.3962	21.0886	19.9035	21.3645	21.502	20.68	20.5823	20.7955	20.8651	19.7828	20.8423	20.9171	20.9672	20.6971	21.0493	20.895	21.1765	20.002	21.2764
NUP62	19.9459	18.7337	19.0032	20.2184	20.2302	19.7916	20.4067	20.1079	NA	NA	20.1332	20.2535	19.5603	20.1079	19.7292	20.4775	18.684	20.3101	20.0426	20.4972	19.9316	20.4775	20.3962	20.7223	20.3211
NUTF2	26.2133	25.8504	25.6865	25.965	26.0254	26.4754	26.1214	26.1488	25.7995	26.2408	26.3427	26.0526	25.8858	26.2133	26.0464	26.6595	26.1469	25.7745	26.0609	26.2553	25.8288	26.6181	26.0169	26.4008	26.2021
OBSCN	21.8839	23.6865	23.5285	23.0105	22.9847	23.391	23.1379	23.5285	23.5638	22.7876	22.7223	23.1704	23.1976	22.632	23.2679	22.1488	22.7715	23.0902	22.8269	22.9024	23.0409	22.2905	23.5165	22.9864	22.6141
OCIAD1	25.1604	25.4457	25.2096	25.6096	25.6595	25.3712	25.5225	25.2499	25.4614	25.8858	25.6237	25.8927	25.3844	25.5754	25.8312	25.5014	25.4892	25.1095	25.7995	25.7695	25.7338	25.8385	25.2891	25.7517	25.5404
OGA	21.4476	20.4775	20.8346	19.8597	20.8423	21.1457	20.8346	21.0886	20.0951	20.9812	20.8802	20.1581	21.0625	21.1765	20.4874	21.0088	20.5638	20.1079	21.2006	21.3805	21.3045	20.8346	21.4118	21.6628	20.4972
OGDH	27.1604	26.9869	26.8741	26.8974	26.7389	26.8741	26.7771	26.6998	26.9869	26.8974	26.673	26.9428	26.7645	26.7771	26.7389	26.5345	26.632	26.6865	26.7895	26.632	26.7771	26.6595	26.8142	26.6181	26.5389
OGDH;OGDHL	26.0233	25.7155	25.6431	25.6264	25.4831	25.8167	25.5255	25.3545	25.9316	25.7645	25.4831	25.792	25.5638	25.6703	25.6431	25.4707	25.6068	25.6292	25.5841	25.6403	25.6971	25.6264	25.7594	25.6757	25.5696
OGN	28.1507	27.1115	26.604	27.0813	26.6181	27.7325	27.6527	27.0505	26.2768	26.0793	27.9539	26.7129	25.4769	26.8504	25.9933	27.6931	26.9977	29.6663	25.3712	26.2607	26.2679	25.6649	25.9316	26.6595	26.3926
OLA1	24.0105	24.2679	24.2891	24.4676	24.3778	24.48	24.239	24.2679	24.417	24.239	24.1174	24.317	24.3307	24.2535	24.2021	24.4425	24.4041	23.9672	24.2096	24.4862	24.3031	24.654	24.0772	24.1095	24.3101
OMA1	19.6633	20.5915	19.7676	20.002	19.8726	NA	20.0292	19.9316	20.265	19.8077	19.5323	19.9601	20.2877	20.1581	19.8969	19.9742	20.2184	19.4566	20.4273	20.3321	19.8542	20.1704	20.4273	20.6453	19.6488
OPA1	25.0813	24.9539	24.7645	24.8904	24.7846	24.2679	24.6431	24.3578	24.8191	24.8576	24.5404	24.8623	24.9088	25.019	24.9316	24.3444	24.7234	24.6096	24.604	24.848	25.1757	24.6811	24.7129	24.7492	24.6375
OPA3	23.9225	24.3444	23.9043	24.217	23.7492	23.2961	23.848	23.5165	24.0359	24.0359	23.6649	23.4676	23.7594	24.0443	23.7182	23.7077	23.8764	23.632	23.8764	23.8191	23.9406	23.5983	24.019	23.8858	23.867
OPLAH	22.0951	22.239	22.2066	22.3211	22.2621	21.0821	21.9207	22.0088	22.5662	21.4324	21.3045	21.9601	22.2621	22.0789	21.9847	21.7182	22.3988	20.4676	22.2448	22.3073	22.4451	22.5117	22.4996	22.6562	22.632
OPTN	20.9742	21.3592	21.2184	21.4221	21.4221	21.743	21.5309	21.7876	21.5117	21.7796	21.9882	22.3699	21.2593	21.1015	21.8802	22.0054	21.6096	21.3484	21.5309	21.5638	21.4972	22.1111	21.5961	22.3348	21.4425
ORM1	28.8415	27.4862	27.5463	27.5315	28.1312	27.5754	28.7292	29.459	27.0296	27.9705	28.8741	27.4862	26.8504	28.141	26.9428	29.4938	28.5536	27.7129	29.5426	28.49	27.4234	27.9923	27.1214	29.6058	28.2308
ORM1;ORM2	28.3704	26.976	26.7389	26.8623	27.611	26.9316	27.8741	28.8887	26.7129	27.7195	28.4113	27.2077	26.329	27.2077	26.5898	29.1724	28.3536	27.6458	29.1604	27.9814	26.509	27.1795	26.53	28.5426	28.0453
ORM2	28.0914	26.4598	24.8904	26.6998	27.4073	27.5389	28.3494	28.5826	26.3943	27.7581	28.003	26.8504	26.6595	26.5898	26.4473	28.6629	27.7129	28.003	29.3023	28.0965	27.1507	27.6458	26.7129	28.003	27.5014
OSBPL1A	18.5792	18.8598	19.1014	18.6698	NA	19.4803	19.2349	19.7512	18.771	18.4877	19.0929	NA	19.5205	19.0412	18.1682	20.0426	NA	18.8442	19.8885	19.2219	19.4765	19.5257	19.1799	18.9775	18.1696
OSBPL8	19.6047	17.7418	19.3934	18.8887	19.7302	NA	19.2993	20.3101	19.0487	18.5612	NA	NA	17.5799	18.2539	19.059	18.8193	NA	19.9258	18.8481	21.1704	NA	NA	19.6953	19.0969	18.9912
OSBPL9	19.5379	18.8284	18.524	19.3102	19.9459	NA	19.0093	20.1946	19.442	NA	19.0182	18.8077	19.2808	19.4348	19.4182	19.595	19.3723	19.8598	19.2765	19.4545	19.6763	19.0959	19.6668	19.3594	19.5839
OSTF1	21.4118	21.8269	21.9243	21.6886	22.0559	22.2535	21.7098	22.1174	21.8423	21.9637	22.4015	22.0951	21.6843	21.8651	22.0526	22.0756	22.0592	22.0088	21.7634	21.4874	21.895	21.9707	21.5309	21.9916	22.1519
OTUB1	24.391	24.3101	24.5463	24.4862	24.6153	23.5045	24.4105	24.824	24.5638	24.3844	24.5045	24.3239	24.4362	24.4862	24.4738	24.7286	24.5926	24.5285	24.4551	24.8717	24.3444	24.8764	24.4362	24.7945	24.7895
OXCT1	26.6595	26.2535	26.1214	26.515	26.5898	26.6998	26.317	26.1293	26.4999	26.217	25.918	26.0233	26.3307	26.6865	26.7129	26.515	27.0711	26.6181	26.2372	26.8019	26.6458	26.7517	26.673	26.8385	27.1214
OXSM	18.9683	19.8943	20.7307	20.9459	20.4972	20.7955	21.2764	20.9316	20.5731	20.9951	NA	21.0886	21.0156	21.5261	20.6886	21.6714	20.5545	21.6186	20.9098	21.2764	20.9388	22.0156	19.8283	21.0691	21.2477
OXSR1	23.1063	23.3511	23.2679	23.0325	23.4425	23.8858	22.5938	23.48	23.4298	23.1441	23.3645	23.074	23.2961	23.1301	23.2679	23.5869	23.3101	23.5045	23.1719	23.5869	23.4923	23.4425	23.3101	23.2375	23.4676
P4HA1	21.0292	20.5545	20.9882	20.4576	21.5545	21.6453	21.1581	21.8113	20.6276	20.7307	21.391	20.9388	20.8034	20.6453	20.4476	20.1206	20.6714	21.0156	20.0821	20.6364	20.6628	20.8651	20.5915	21.0691	20.4476
P4HB	27.1115	26.0609	26.7517	26.2445	26.604	26.8385	26.5682	27.2445	26.0914	26.4298	26.7517	26.4457	26.1719	26.8858	26.4969	26.5165	26.2785	26.4362	26.6181	26.5105	26.3778	26.8264	25.9628	26.8741	26.48
PA2G4	22.2764	21.9243	22.6209	21.928	22.4324	21.7098	22.002	22.8633	22.2679	21.8764	22.2506	21.6186	21.9316	21.6141	22.0756	21.7056	22.0393	22.2961	22.0625	22.1488	21.7098	21.6886	22.2506	21.9707	21.9985
PABPC1;PABPC3	22.1111	22.7975	22.6843	22.4751	23.1015	22.7389	21.8191	23.417	22.7182	22.1765	22.6096	22.2621	22.6584	22.8876	23.1363	22.7389	22.741	22.8365	22.1426	22.6865	22.6453	22.2593	22.7776	22.6006	22.8614
PABPC1;PABPC4	22.3645	22.0393	22.3538	21.9882	21.8152	22.2821	21.6096	22.3884	22.0122	21.7876	21.7223	21.4676	22.0258	21.9812	22.3752	21.8269	21.7876	22.2564	21.5961	22.0789	22.3184	21.9777	21.7265	21.1143	21.953
PABPC4	22.5498	22.7715	23.0309	22.6409	22.9619	22.8249	22.7348	23.1472	22.6186	22.4324	22.2961	22.4451	23.0173	22.8307	22.714	22.5915	22.5356	22.5093	22.6364	22.6907	23.1238	22.7098	22.7013	22.3672	22.6886
PACS1	21.9495	21.265	21.5777	20.8034	21.1642	20.9243	20.8651	22.2184	20.7796	20.895	20.3962	19.8809	21.0156	21.2933	20.5451	20.8269	20.7553	21.4874	20.895	20.9316	21.5309	20.6886	21.0493	20.9024	20.8113
PACS2	19.4249	19.7142	19.6504	19.8659	19.5354	20.1704	19.6706	20.1457	19.6642	NA	19.4271	NA	19.6754	19.6014	19.6403	NA	19.4399	19.9882	19.7762	19.8177	19.8932	18.7866	19.5132	18.6577	19.3899
PACSIN2	22.5093	22.6119	22.7265	22.8034	22.8132	22.58	22.9968	22.6475	22.2419	22.9707	23.2821	22.7715	22.6453	22.6253	22.8171	22.9933	22.7975	22.417	22.8269	23.0609	22.3831	22.7203	22.5141	22.8014	22.6253
PACSIN3	24.7543	24.0691	24.391	24.6649	23.9495	24.6865	24.4105	24.4425	24.3444	24.7645	24.8858	24.7441	24.2244	24.895	24.7846	24.6649	24.5812	24.3778	24.4488	24.7129	24.6649	25.0484	24.8764	25.1908	24.5696
PAFAH1B1	22.4651	22.2593	22.4015	22.3156	22.1916	21.7223	22.1047	22.5213	22.2679	22.0789	22.265	21.85	22.0393	22.0918	21.9061	22.3538	22.3294	22.3511	22.3988	22.3988	22.3857	22.2621	22.1332	22.1174	22.6671
PAFAH1B2	25.2133	25.0567	24.9316	25.2607	25.3745	25.7796	25.2891	25.3975	24.9584	25.6458	25.6096	25.3031	25.239	25.6891	25.5955	25.7771	25.5285	25.228	25.3811	25.604	25.3612	25.5285	25.4425	26.0443	25.7155
PAFAH1B3	NA	NA	21.3321	21.6453	21.8913	NA	22.1015	22.1581	21.2821	21.2877	21.8651	21.0886	21.0156	21.7348	21.85	22.2244	21.4221	NA	21.632	21.3592	21.6006	20.8727	21.5356	22.2707	21.4375
PAICS	21.1269	21.7389	21.391	21.2477	21.6929	21.4273	21.5498	21.8576	21.4874	20.7056	20.8346	NA	21.3699	21.2066	21.3156	21.7307	21.2764	21.0088	21.5777	21.6231	21.5823	22.0821	21.6276	NA	21.6276
PAIP1	23.5404	22.8113	22.4273	22.7056	22.4726	22.5592	22.5846	22.5285	22.6231	22.7223	23.214	22.4996	22.3645	21.9916	23.0526	23.0359	22.8152	23.2535	22.1269	23.4298	22.1916	21.9061	22.9847	22.4825	22.7955
PAK1;PAK2	21.3045	21.4425	21.5915	21.2184	21.5961	20.5069	21.5777	22.0258	20.1825	21.3538	20.2419	20.7471	20.7223	21.5451	21.4015	21.7348	NA	21.1269	21.5356	21.823	NA	21.1206	21.6409	21.3592	21.7348
PAK2	22.6929	22.7695	23.1301	23.1916	23.3376	22.5141	23.1976	23.3511	22.9864	23.0241	23.4425	23.0241	22.741	23.0609	23.2346	22.9225	22.7756	22.823	23.0886	23.1871	23.1519	23.0071	22.7995	23.0625	23.2273
PALLD	24.6486	24.5345	25.317	24.7645	24.7024	24.5225	24.7492	24.8336	24.7796	24.4234	25.2926	24.6096	24.7995	24.4551	24.5165	24.9088	24.7945	24.6153	24.8288	24.4105	24.2244	24.4551	25.0359	24.7543	24.7745
PALM	22.4221	21.8576	22.0592	22.3101	22.4324	22.0156	23.1488	22.2273	22.6431	23.1015	23.2679	22.8327	22.3778	23.1015	22.9423	23.0275	23.0526	22.9152	23.2021	22.9243	22.7056	23.1079	22.8093	23.4298	22.8614
PALMD	24.48	24.5285	24.6918	24.9134	24.945	23.4425	24.945	24.4551	24.6486	25.1681	25.0359	25.1332	24.7594	25.019	24.9088	24.9672	24.8576	24.0691	24.8717	25.1214	24.7796	25.452	24.7796	25.4862	25.0854
PANK4	20.265	20.9388	20.2184	19.9882	20.68	20.7471	20.5451	21.0224	21.0224	20.7955	20.0156	20.5261	20.5165	20.5451	20.0156	20.9388	20.4676	20.5069	21.1519	20.4775	20.7389	20.5638	20.6006	21.0559	20.714
PARK7	27.5315	27.4394	27.341	27.6865	27.5165	27.7958	27.6865	27.509	27.5682	27.9203	27.9259	27.604	27.5165	27.726	27.7708	28.0557	27.5609	27.4394	27.7517	27.9705	27.4154	28.1263	27.611	28.0864	27.7064
PARP1	21.5961	22.1206	21.5213	21.9134	21.5961	22.5309	21.8385	21.7836	21.8307	21.4375	21.4476	21.5545	21.8538	21.4726	21.5592	21.5356	21.654	21.85	21.4923	21.5165	21.417	21.1143	22.0886	21.1581	21.7013
PARS2	20.3752	20.9316	20.0156	20.4476	20.4972	NA	20.2184	20.6971	20.7389	20.3101	20.0292	20.1704	20.3101	20.1206	20.343	20.1332	20.6971	19.9882	20.343	20.7471	20.8191	20.4972	20.1581	20.2419	20.2419
PARVA	23.0625	22.5165	22.8633	22.8365	22.8385	22.7203	22.4898	22.6606	22.8113	22.3239	22.7816	22.3778	22.4751	22.6209	22.8442	22.6671	23.0723	23.087	22.6231	22.7895	22.823	22.6231	22.8346	22.4298	22.9024
PARVA;PARVB	24.3511	24.1565	24.1332	24.275	24.2679	22.0854	23.9316	24.2891	24.4234	24.2096	24.3844	23.8093	23.9316	24.2096	24.3712	24.2891	24.4551	24.3778	24.002	24.1946	24.1795	24.0526	24.3376	24.0772	23.5869
PARVB	22.0983	22.4601	22.0359	22.6164	22.3376	21.7348	22.6029	22.3239	22.3101	22.4067	22.5731	22.2125	22.823	22.4451	22.48	22.155	22.1111	21.9742	22.3129	22.5685	22.2933	22.3045	22.4676	22.5823	21.9207
PBDC1	21.7013	21.6971	21.9024	21.8152	21.9812	20.9316	21.8113	21.8307	21.8034	22.0258	21.8152	21.7796	21.4221	21.4923	22.0854	22.1825	21.743	21.8307	21.9352	21.9916	22.0983	21.8802	21.4825	22.0493	21.9566
PBXIP1	22.1916	21.0951	21.8461	21.9098	21.5961	21.68	21.7915	22.0258	21.0493	22.5685	22.3725	22.0658	21.4923	22.1612	21.3045	22.1426	21.7348	22.0156	21.8034	22.4273	21.9985	22.4476	21.343	22.5237	22.4118
PCBD1	25.1757	25.2821	24.9584	25.239	25.417	26.1585	25.7208	25.6375	24.0772	25.8264	25.4362	24.4862	25.7286	25.8528	25.3204	26.0588	25.3239	25.0975	25.7466	25.8974	25.6403	26.6595	24.8997	26.6865	25.3101
PCBD2	24.0854	24.0609	24.0105	24.2679	24.5404	25.0148	24.5638	24.019	24.0526	24.5225	24.3031	24.4551	24.7286	24.7182	24.3511	24.9316	24.417	23.7796	24.654	24.9088	24.5638	25.5045	24.5165	25.6811	24.4041
PCBP1	24.4862	24.7594	24.6703	24.7389	24.6811	22.9189	24.654	24.9495	24.9043	24.6971	24.7846	24.8093	24.7234	24.5045	24.7129	24.7492	24.7945	24.848	24.6096	24.9672	24.7389	24.7645	24.6811	24.632	24.824
PCBP1;PCBP2	24.0526	24.1946	24.0275	24.0443	24.2244	23.9316	24.1332	24.5522	24.0772	23.4298	23.9225	23.9225	24.0609	24.0105	24.0105	24.0609	24.0609	24.239	23.8576	24.3307	24.1332	24.2535	24.1565	24.2244	24.0935
PCBP2	23.3511	23.7895	23.3778	23.3239	23.6209	NA	22.9882	23.7895	23.6649	23.1946	22.9334	22.9985	23.5522	23.3778	23.5983	23.0902	23.3239	24.0275	22.6497	24.0935	23.7594	23.0309	23.6649	23.632	23.5522
PCCA	23.9672	24.3578	24.1095	24.3778	24.1095	24.3975	24.1642	23.9584	24.5404	24.141	23.9043	24.4676	24.3376	24.2607	23.9225	23.9134	24.2821	23.7182	24.5105	24.1795	24.2021	24.2891	23.9847	24.1719	24.1565
PCCB	24.3844	25.0359	24.8433	24.918	24.7024	24.9134	24.7182	24.4298	25.1371	24.9495	24.604	25.1371	24.9977	24.7995	24.5522	24.5926	24.895	24.3712	25.1871	24.7492	24.8385	24.9847	24.5225	24.7338	24.8623
PCDH1	20.3321	21.2361	21.1519	21.417	22.0658	NA	21.7013	21.4118	20.5451	21.2535	21.9388	21.9024	21.265	21.1269	21.3592	21.7098	21.6364	20.9882	21.5261	21.6843	21.4972	21.8538	21.0886	21.343	21.4775
PCMT1	25.3645	25.3811	25.2856	25.792	25.5492	25.6676	25.6292	25.5105	25.5869	25.9716	25.8788	25.8118	25.6125	25.8811	25.6757	25.6703	25.6784	25.2499	25.5045	25.6513	25.6068	26.0275	25.705	25.7695	25.7771
PCNP	22.4273	21.9637	22.0292	22.4972	22.4476	22.5404	22.8073	22.2036	22.2736	22.85	22.7695	22.4551	22.0258	22.6253	22.654	23.0393	22.5451	22.1886	22.5777	23.1627	22.0854	23.3101	22.5165	23.2821	23.1174
PCYOX1	24.7945	24.3975	24.3778	24.8997	24.3376	24.3511	24.6486	24.6757	24.976	24.654	24.7077	24.8288	24.4614	24.5638	24.4362	24.4105	24.7895	24.1719	24.8433	24.4923	24.5983	24.7543	24.6375	24.6209	24.5926
PCYT1A	21.2821	21.9707	21.9171	21.9847	21.8538	21.502	22.3403	22.0951	21.7594	22.0951	21.8764	21.6929	21.6843	22.0592	21.9916	22.0526	21.9566	21.8764	21.6671	22.1825	21.8727	21.9134	22.2244	22.3376	22.2477
PCYT2	23.1332	23.3645	23.391	23.184	23.3778	22.6409	22.9584	23.48	23.4041	23.2229	22.343	22.9864	23.4041	22.937	22.9043	23.3239	23.6209	23.5285	23.4551	23.5522	23.5754	23.3376	22.928	23.2535	23.8093
PDAP1	24.3511	23.7895	24.1795	24.3844	24.4298	NA	24.3645	24.3975	24.1174	24.7077	24.7024	24.2821	23.9495	24.5754	24.5463	24.5638	24.1332	24.0935	24.3778	24.7234	24.002	25.1681	24.0609	25.1332	24.7543
PDCD10	21.6276	21.6886	21.9812	21.68	22.3184	21.4067	21.4923	21.7512	21.1079	20.8346	21.714	21.6096	21.7182	22.1856	22.2448	21.8651	21.9985	21.7995	21.4067	21.9459	22.0658	22.1174	21.7553	21.417	22.1856
PDCD5	23.5983	23.867	24.1015	24.0609	24.2096	22.44	24.0526	24.1174	24.0105	24.4362	24.3844	24.239	23.9134	24.1719	24.1719	24.4738	23.976	23.6757	24.391	24.5045	24.0359	24.976	23.8093	24.7796	24.5045
PDCD6	21.4476	22.1825	22.1976	22.1825	22.3725	22.8423	22.0658	22.5568	22.1174	22.6231	22.3184	22.0625	22.2184	22.6757	22.1704	22.4247	22.4425	22.6186	22.1047	22.1457	22.3805	22.7975	22.5708	22.6929	22.3457
PDCD6IP	24.5522	24.4425	24.604	24.4041	24.4862	24.4862	24.317	24.7077	24.6703	24.317	24.5696	24.4614	24.2607	24.2891	24.4234	24.6375	24.4551	24.4362	24.3444	24.6431	24.5522	24.3239	24.3031	24.2535	24.6811
PDCL3	18.8154	18.7004	18.694	18.705	19.1712	18.2402	19.2264	19.6795	17.8643	18.8048	19.0716	18.637	18.9908	18.9942	19.1498	19.4509	18.6543	18.7621	19.1363	19.2383	NA	19.5131	18.8613	19.2031	18.9345
PDE12	20.5356	20.5069	20.7796	20.8651	20.5915	19.8342	20.5261	20.3211	21.0821	19.7614	20.1946	19.6874	20.3857	20.5731	20.1332	20.7715	20.7796	19.8615	19.6841	20.5915	20.7796	20.6714	20.8651	NA	20.8191
PDE1C	21.6276	21.3752	20.8651	21.2764	20.8191	20.3645	21.1886	21.5451	21.4015	21.6006	21.0691	20.9951	20.953	21.2764	21.0224	21.5451	21.7594	21.6671	21.2989	21.7182	21.1269	21.2419	21.2989	21.4874	21.9601
PDE3A	21.5498	22.5545	22.0122	22.5165	21.9459	22.5915	22.3565	22.0325	22.1079	21.5498	22.239	22.2361	22.1457	21.8385	22.019	22.5045	22.3831	22.0054	22.2214	22.0789	22.0756	22.1765	22.3936	21.7223	22.4451
PDE3A;PDE3B	20.5638	21.4526	21.3699	21.4324	21.3376	21.5545	21.3752	21.1519	21.4676	20.9024	21.1765	21.5592	21.1946	21.2361	21.4576	21.5117	21.391	21.2593	21.2764	21.4526	21.0691	21.823	21.4526	21.2877	21.9171
PDHA1	27.8264	27.8081	27.3662	27.5826	27.4314	27.6458	27.5826	27.3324	27.6865	27.6389	27.2891	27.6663	27.4862	27.5682	27.4785	27.2262	27.189	27.1507	27.524	27.2979	27.6595	27.391	27.4473	27.5014	27.0296
PDHB	28.0609	28.0609	27.7195	28.003	27.8564	27.9869	28.0401	27.6931	28.0349	27.9814	27.7645	28.0864	27.8264	28.003	27.8564	27.4707	27.611	27.2891	27.8623	27.7064	27.9146	27.8324	27.9088	27.9088	27.4862
PDHX	26.3828	26.0609	25.673	26.0609	25.9473	26.2299	26.1115	25.5926	26.1757	26.3926	26.0275	26.4862	25.6676	26.228	26.2244	25.7771	25.9043	25.6891	26.1174	26.0275	26.0127	26.1115	25.9428	26.239	25.9738
PDIA3	26.726	26.1984	26.3629	26.3828	26.604	26.7645	26.604	26.7771	26.1965	26.604	26.7645	26.515	26.1833	26.7389	26.5404	26.7389	26.48	26.6458	26.4073	26.6595	26.3101	26.6181	26.2571	26.8858	26.7389
PDIA4	23.1047	22.5069	22.5662	21.9352	22.7161	22.3725	22.1976	23.654	22.0789	21.7471	22.969	21.9566	22.2273	22.48	22.502	22.4118	22.1795	23.1688	22.1332	22.7056	22.1488	22.0625	22.1174	22.4751	22.8802
PDIA6	25.7466	24.8191	25.0854	24.8858	25.1135	25.2207	25.1015	25.5754	24.6595	24.9539	25.2643	24.8811	24.7645	25.3679	24.9361	25.0732	24.9495	24.9088	25.019	24.9977	24.7234	25.1055	24.6811	25.1871	25.0526
PDK1	23.1457	23.7182	23.2961	23.6757	23.654	22.7915	23.391	22.9899	23.7182	22.9985	23.0105	23.1565	23.9043	24.002	23.6757	23.5983	24.0275	22.8614	23.7995	23.8576	24.0275	23.9316	23.8191	23.5165	23.8191
PDK1;PDK2	23.5869	24.0609	23.7286	23.654	24.002	NA	24.2463	23.9672	24.1795	23.8385	24.3511	24.2535	24.5983	24.6595	24.3376	24.3101	24.3511	23.8576	24.4738	24.4488	24.5105	24.5638	24.3444	24.2535	24.2961
PDK2	23.7492	24.0935	23.8288	24.1488	23.8858	23.2821	23.8858	23.5869	24.2821	23.7389	24.217	24.2463	24.2535	24.0609	24.0935	23.9672	24.1642	23.5983	23.9933	24.0526	24.275	24.3712	23.976	23.9043	23.9225
PDK4	24.4676	22.1015	20.3752	22.4041	21.2764	22.0526	19.9882	NA	21.4526	23.48	22.0918	20.7307	21.823	23.2258	22.1111	19.8892	21.4273	NA	18.9837	20.8034	23.1269	20.9024	22.3619	20.5638	21.2244
PDLIM1	28.3153	27.2714	27.673	27.6931	27.5969	28.17	27.4551	28.0137	27.2803	28.1312	27.7895	27.1312	27.3828	28.0296	27.9484	27.7895	27.8081	27.9259	27.9316	28.5969	27.9977	28.1459	27.9146	28.8504	28.3066
PDLIM3	25.7695	25.141	25.8069	25.8361	25.5374	25.1214	24.7594	25.895	25.5285	25.7363	25.8312	25.5105	25.3578	25.019	26.4394	26.2961	26.2679	26.726	25.5225	25.9111	26.4785	26.019	26.6595	25.9803	26.2768
PDLIM5	28.0296	28.4473	28.2935	28.4862	28.3452	26.1585	28.5463	28.341	28.3662	28.5315	28.341	28.7771	28.524	28.5969	28.3869	28.6389	28.4274	28.1015	28.5933	28.5573	28.6865	29.1239	28.3992	28.6285	28.4746
PDLIM7	21.7182	22.5451	22.5685	22.1269	22.6779	22.7182	21.7348	23.5522	21.9812	21.6757	22.3376	21.8113	20.8346	21.3484	21.4923	24.7024	22.5961	24.1946	22.002	21.9847	21.2821	21.928	22.3725	23.1079	22.8442
PDP1	23.0789	23.2081	23.2821	23.211	23.2492	22.6907	22.9601	23.0258	23.4551	22.9882	22.7265	23.1673	23.3778	23.2535	23.2961	23.1931	22.5892	22.8614	23.0918	23.417	23.2506	23.2821	23.217	23.391	23.1719
PDPR	20.0691	20.5451	20.0821	20.5356	20.7307	19.8493	20.3962	20.0821	19.9001	20.6886	17.4271	20.68	20.8651	20.4874	NA	21.2764	NA	19.9041	20.9024	20.8113	20.8346	20.8802	20.3962	20.3211	19.115
PDXK	22.391	23.0173	23.0088	22.5117	23.1222	22.1795	22.6649	23.0054	23.1301	22.9388	22.7512	22.7471	23.1658	23.0886	23.0772	23.3239	23.1991	22.4015	22.8708	23.0967	23.1472	23.7389	22.7286	22.7369	23.2214
PDXP	23.417	22.8365	22.8727	22.5846	22.5522	22.8913	22.5093	23.1704	22.7634	22.9985	22.5662	22.5165	22.58	23.0723	22.2905	22.5117	22.7512	22.5189	22.4041	23.4551	23.0723	23.1795	22.4375	23.1871	23.1734
PEA15	24.217	23.4041	24.2535	23.8858	24.5869	23.2273	23.6757	24.7024	23.6431	23.9134	24.3645	23.7077	23.5165	23.9134	24.2891	24.3101	23.7995	23.9933	23.7895	24.2535	23.4425	24.2463	23.848	24.7234	24.275
PEBP1	28.7833	28.4785	28.2353	28.8682	28.7162	29.2216	29.1795	28.8294	28.5646	29.17	29.0686	29.0057	29.003	29.341	29.0401	29.4254	29.003	28.524	28.9203	29.4093	28.604	29.651	28.9117	29.5444	28.9372
PECAM1	21.4526	21.0426	21.9847	21.3156	22.1704	21.6186	21.6051	21.9134	21.8461	NA	21.8764	21.6276	21.391	21.7265	21.417	22.1488	21.9061	21.7675	21.6843	21.4221	22.0359	21.0559	22.1642	21.2419	21.6231
PEF1	20.9316	20.8269	21.1642	21.1642	21.3592	20.7307	20.895	21.3805	21.1581	21.5961	21.4015	21.0821	21.2066	21.4775	21.2933	21.4118	21.2707	21.002	21.0625	21.3266	21.1765	21.7715	21.3211	21.5638	21.3857
PEPD	20.7389	21.7836	21.2707	21.7995	21.7915	21.6096	21.3156	21.5165	21.6584	21.9171	21.6276	21.3266	21.1886	21.1015	21.7675	22.3752	22.1269	21.9951	21.4626	21.9777	21.7796	21.1079	20.1079	21.2184	22.0258
PERM1	21.743	22.391	22.3211	22.3484	21.928	22.8034	22.7816	21.0625	22.6387	22.6562	22.2332	23.1158	22.8404	22.4349	22.5475	22.1111	22.4898	21.4726	22.9423	22.823	22.1825	23.4923	21.5545	22.6843	22.6992
PEX14	19.7712	20.0426	20.002	20.0559	20.4375	20.5261	20.5638	20.7389	20.1581	20.8423	20.654	20.1825	20.2989	20.8727	20.4775	20.7223	20.2764	20.0426	20.4676	21.0359	20.3962	20.7955	20.2419	20.85	20.8269
PEX19	22.019	20.9024	22.0292	21.6757	21.9061	NA	22.0493	22.0426	21.3376	21.9495	21.7348	NA	21.3538	21.8152	NA	22.239	21.8651	NA	22.2006	22.5261	NA	20.417	21.4576	20.9098	21.5356
PFAS	20.7553	21.4375	20.7389	20.9601	21.3484	20.953	20.6971	21.265	20.7634	20.5638	NA	20.6628	20.895	20.9882	20.7796	21.0951	20.4273	21.0359	21.2535	21.1765	20.9601	21.2361	21.0951	20.5069	21.1079
PFDN1	23.5522	23.7182	23.6971	24.0443	24.1795	24.141	24.2607	23.6757	24.1332	24.3101	24.2607	24.391	24.0526	24.2821	24.3511	24.4676	24.1488	23.5404	24.2679	24.1642	23.9043	24.9043	24.0359	24.5463	24.1095
PFDN2	23.9134	23.7895	23.8764	24.1253	24.4614	24.4551	24.604	23.9406	24.0691	24.5754	24.6595	24.4105	24.239	24.4862	24.6096	24.5045	24.2463	23.391	24.5983	24.4923	23.9225	25.1681	23.9584	25.1984	24.4984
PFDN4	22.8708	22.5708	22.8346	23.2244	23.119	23.5165	23.217	22.7182	23.0999	23.1673	23.4425	23.2821	22.6971	22.9899	23.3376	23.632	23.1503	22.4676	23.3376	23.5045	22.8595	24.1095	22.9459	23.9495	23.5404
PFDN5	22.5309	22.8595	22.5731	22.9829	23.0207	22.7915	23.1063	22.6736	22.9707	23.074	23.1238	23.2332	22.6671	22.848	23.0393	23.0309	23.0173	22.4118	23.0658	22.9152	22.5823	23.2679	22.7098	23.3239	22.8913
PFDN6	24.019	24.019	23.9495	24.2891	24.4362	24.7594	24.5105	24.217	24.1871	24.6375	24.3778	24.4738	24.2317	24.4488	24.5638	24.7543	24.2463	23.6649	24.5404	24.3712	24.1488	25.1908	24.0691	24.9933	24.5696
PFKFB2	22.2961	23.074	23.0224	21.9882	22.6779	22.1976	22.5069	22.5545	22.5045	22.6822	20.8269	22.2535	23.1901	22.4651	22.3592	23.1269	22.8073	22.8191	22.8365	23.3101	23.0935	22.6364	21.7056	22.1519	22.6409
PFKL	22.58	22.2214	22.6992	NA	23.1222	23.0207	22.7244	22.9298	22.5427	23.1379	23.0002	23.5522	22.4526	22.4898	NA	22.7203	22.4576	22.44	22.7327	22.3619	22.4015	23.1111	22.5961	22.85	21.8423
PFKL;PFKM	23.6209	24.275	23.654	24.1253	23.8093	24.0609	23.9043	23.9672	24.2244	23.7286	23.3645	23.5869	23.8093	23.9847	23.8576	24.0935	23.8191	23.1976	24.141	24.019	24.0359	23.9847	24.0275	23.3376	24.0526
PFKL;PFKM;PFKP	25.705	26.189	25.5551	25.8881	25.8599	26.2225	26.1795	26.0547	26.2133	25.2714	25.8361	25.6125	25.8385	25.8974	25.7995	25.945	25.8528	25.3612	26.2114	26.0148	25.902	25.965	25.9495	25.7871	26.0062
PFKM	26.0588	26.5565	26.1681	26.5507	26.3629	26.5374	26.5898	26.4073	26.7517	26.2553	26.3135	26.3049	26.3273	26.5595	26.3427	26.5492	26.4024	25.6676	26.726	26.5595	26.3811	26.3926	26.5029	26.425	26.5225
PFKP	24.5983	24.6918	24.3307	23.8764	24.4551	24.2607	24.317	24.5165	24.2244	23.9043	23.8764	23.5404	24.1795	24.3844	23.8191	24.3376	24.0526	23.8385	24.7695	24.3307	24.2463	24.0691	24.391	24.4923	24.3778
PFN1	26.965	26.7517	27.2625	26.7771	27.2262	26.8019	26.7129	27.4938	26.6595	26.4266	26.8858	26.726	26.965	26.9539	26.7895	27.1795	27.217	27.2535	26.5898	27.17	27.0296	27.1507	26.7645	26.8504	27.0084
PFN2	22.5662	21.8987	22.68	22.0691	22.3805	22.1332	22.2877	22.4651	21.6096	22.2006	22.1704	21.7307	22.6929	22.44	21.9243	22.6096	22.0493	22.4476	22.3457	22.6822	22.6029	23.0838	21.8802	21.7836	22.0393
PGAM1	26.9088	26.4769	26.5433	26.5135	26.8623	27.0505	26.7129	27.2803	26.1927	26.5522	26.5374	26.3324	27.2535	27.4073	26.7645	27.7195	27.0296	27.0296	26.6595	27.1604	27.1984	27.5315	26.5898	27.3066	26.9428
PGAM1;PGAM2	28.3239	28.8916	28.4938	28.8623	28.6458	28.9622	28.8112	28.5463	28.7486	28.7549	28.8564	28.9896	28.9923	28.5389	28.7613	29.104	28.7802	28.2399	28.9622	28.8142	28.8415	29.4453	28.6865	28.7421	28.7486
PGAM2	27.4938	28.249	27.9705	28.463	28.1507	28.2353	28.2979	27.8799	28.4274	28.141	28.49	28.6865	28.463	27.8385	28.1747	28.2935	28.258	27.2891	28.4113	28.1263	28.2445	28.9117	27.9923	28.1015	27.9977
PGD	23.848	23.9672	23.7895	23.8576	24.2244	23.9043	23.9406	24.0772	24.0105	23.4298	24.0691	23.632	23.7492	23.6096	23.632	24.1871	24.275	23.9316	24.6264	24.2891	24.0691	23.6757	23.5045	23.8576	24.217
PGK1	28.7486	28.8974	28.7645	28.877	28.965	29.1771	28.8593	28.8142	29.0453	28.8564	28.7958	28.9977	28.9539	28.9977	28.8445	29.2869	28.976	28.8081	28.8019	29.104	28.995	29.4314	28.7453	28.9287	28.9977
PGK1;PGK2	27.673	27.8564	27.7453	28.0084	27.9484	28.0965	27.9316	27.8974	27.976	27.9428	27.8799	28.003	27.9428	27.9977	27.8019	28.1312	27.9428	27.7708	27.8264	28.0965	27.976	28.3745	27.8623	27.7771	27.9923
PGK2	22.2593	22.4501	22.1519	21.9024	22.2125	22.6298	22.4324	22.5285	22.5069	21.7955	22.0122	21.9134	22.4874	22.4298	22.3619	22.8132	22.2535	22.3073	21.6409	22.5356	22.6822	23.0789	22.0691	22.3645	22.6364
PGLS	23.7594	23.5165	23.3101	23.3645	23.5983	23.7286	23.2821	23.8093	23.3101	23.2317	23.7286	23.5522	23.6431	23.391	23.48	23.7796	23.7796	24.0359	23.2679	23.9134	23.48	24.0609	23.3778	23.8288	23.9225
PGM1	26.7129	26.7771	26.7389	26.8623	26.7895	27.0505	26.604	26.8623	26.5315	26.5565	26.1795	26.3992	26.673	26.7129	26.673	26.9203	26.7771	26.512	26.5898	27.1015	26.9316	27.1604	26.4394	26.604	26.8504
PGM2	22.4676	22.4825	21.2535	22.3936	22.5093	22.3073	22.4874	22.6779	22.8689	22.2621	22.3565	22.2764	21.8307	21.9171	22.2933	22.8895	22.6992	22.6409	22.5141	22.6562	22.48	22.538	22.4874	22.6342	23.0426
PGM3	21.1206	21.1457	21.4576	20.9882	21.632	NA	21.2877	21.8689	20.8727	20.2877	21.1395	NA	21.2989	21.1079	20.714	21.4775	NA	21.1765	21.1143	21.6276	21.2419	21.5309	20.9388	21.2877	21.4775
PGM5	26.0955	25.1681	24.9672	25.0484	24.6153	25.2821	24.8433	25.1332	25.1214	25.0443	25.0854	24.6865	24.8764	24.9043	24.8904	25.3066	25.1833	25.5315	25.1527	25.1449	25.1604	24.9933	25.2856	25.1214	25.4105
PGP	23.632	23.8576	23.8764	24.1565	23.9495	24.3307	23.9043	23.7796	23.895	23.9043	23.7182	24.0105	24.2244	23.9495	23.7995	23.9847	23.9406	23.0292	23.6971	24.3031	23.9847	24.7389	23.3239	23.7695	24.0691
PGRMC1	22.9672	22.6119	22.6231	23.2434	23.0886	23.391	23.3239	23.3645	22.8932	23.2535	23.8858	23.2961	22.5708	23.417	23.1931	23.5638	23.2125	23.6209	23.3376	23.3778	22.8595	23.2821	22.9079	23.9225	23.5638
PGRMC2	24.5285	23.7286	24.0443	24.0935	24.2535	24.848	24.1871	24.1095	23.9847	24.0359	24.275	24.0359	23.6431	24.3444	24.1253	24.2535	23.9316	23.8288	24.019	24.5696	23.9043	24.5225	23.9584	24.5926	24.4676
PHB	26.6181	26.8385	26.5898	26.7771	26.5014	26.5105	26.726	26.2607	26.7771	26.8623	26.4645	26.8858	26.7645	26.6998	26.7517	26.1312	26.5255	26.3745	26.6181	26.3324	26.632	26.3342	26.5898	26.574	26.2785
PHB2	26.0338	26.1293	25.767	25.7745	25.48	25.5869	25.9088	25.5812	25.8974	25.9473	25.4614	25.8647	26.0275	25.9738	25.6209	25.4073	25.6811	25.7594	25.8997	25.1604	25.8118	25.4425	25.867	25.7771	25.2643
PHGDH	21.0625	21.6051	21.7223	21.0559	21.8073	21.1015	21.68	22.2849	21.8113	20.8802	21.9207	21.4118	20.7715	21.714	21.3101	22.2961	21.7594	22.0156	20.7223	20.8727	20.2877	20.7307	21.8839	21.3645	21.6364
PHKA2	22.2155	21.7915	21.5638	21.85	21.7389	NA	21.3857	21.8113	21.8191	NA	21.1765	NA	21.9847	21.9985	21.4923	NA	21.6843	21.3699	22.0493	NA	22.1886	NA	21.9024	20.9672	21.1269
PHLDB2	20.3211	20.3101	20.0559	20.1332	19.4797	NA	19.8087	20.3101	19.6055	19.1993	19.6888	NA	19.6599	19.6846	20.3645	20.0156	19.479	19.8968	19.4231	19.9459	19.9316	19.483	19.8968	20.7876	19.1991
PHPT1	26.1095	26.2077	26.0484	26.5754	26.4504	26.524	26.5754	26.463	25.9111	26.7771	26.604	26.6595	26.4583	26.6458	26.417	26.976	26.5195	26.0359	26.5135	26.632	26.3877	27.1015	26.4346	27.2803	26.3545
PHYKPL	NA	21.1395	21.2006	21.7265	21.5451	21.0821	21.1519	21.0756	21.1825	21.2477	21.5638	21.0088	21.1642	21.6096	21.895	21.5777	21.4476	20.9459	21.5592	19.8759	21.1395	22.4775	21.3805	21.4726	21.7512
PI4K2A	19.5901	18.748	19.6054	18.9129	19.0446	19.2062	19.1033	20.0821	19.3761	18.8243	18.8477	18.9325	19.4087	18.1061	19.3255	19.3236	19.2742	19.3846	18.7429	19.6411	19.1405	19.6547	18.5299	19.3767	19.8098
PICALM;SNAP91	20.7389	19.6818	20.68	20.7876	21.3538	NA	20.3645	20.5545	20.7796	NA	21.0756	NA	20.1206	20.1825	21.1015	21.3699	20.68	20.9812	18.9235	20.6453	NA	20.2535	20.68	NA	20.9459
PIN1	24.275	24.2244	23.7895	24.4105	24.2317	19.0996	24.0935	24.1719	23.9933	24.3376	24.275	24.2961	24.1174	24.2096	24.604	24.3975	24.3376	24.1946	24.1946	24.4614	24.1719	24.6096	23.9847	24.4425	24.4551
PIN4	19.9742	19.9459	NA	20.3101	20.1206	NA	19.9742	18.5029	19.8558	19.9107	19.7811	20.0426	19.7217	20.2066	19.8524	20.3538	20.6453	19.5765	19.5855	20.6006	19.9459	20.4375	19.7402	20.3538	20.1332
PIP4K2A	NA	17.5046	17.5323	17.0556	17.0175	NA	17.4875	17.86	17.8567	NA	17.7646	17.2617	16.9351	17.6102	16.6163	18.0362	17.2497	18.4155	17.3756	17.1364	17.7595	17.5103	17.4707	NA	17.4646
PIP4K2A;PIP4K2B	20.9742	21.2244	20.85	20.2535	20.002	NA	20.6971	20.7796	21.1269	NA	20.8651	20.4676	20.1581	20.4375	20.8802	21.4375	21.1457	NA	21.2361	20.7307	21.5592	NA	21.2821	20.4576	21.3805
PIP4K2C	18.0165	18.8209	18.6901	18.8124	19.0122	NA	18.9373	19.1136	18.7268	18.1583	18.6823	17.0335	18.8238	18.9652	19.2232	19.2864	19.0874	19.1902	18.4068	18.9333	18.2139	19.0882	18.2997	18.5107	19.2374
PITHD1	NA	22.2707	22.0854	22.2214	21.9388	22.7995	21.9423	22.3266	22.0821	21.9207	22.1946	NA	21.9352	22.0691	21.9459	22.7655	22.1395	21.502	21.4221	22.3294	22.2679	22.2679	21.7955	22.2764	22.2006
PITPNA	22.2477	22.1946	22.2593	22.4551	22.2989	23.178	22.155	22.2535	22.2361	21.8987	22.3619	22.4996	22.391	22.0122	22.3017	22.6693	22.6562	22.3129	22.4726	22.48	22.7975	22.0821	22.2066	21.0156	22.5545
PITPNB	21.6971	21.2419	21.391	21.5451	21.4775	20.5915	21.2006	21.9742	21.4273	19.6136	21.2125	20.9951	21.2184	21.4775	21.0426	21.4676	21.3538	21.3645	20.9601	21.0224	20.9951	20.4676	21.3321	21.0821	21.6843
PITRM1	22.7915	23.0576	22.2273	23.7594	23.391	23.9225	22.3484	23.6096	23.48	24.3844	22.7634	23.1363	23.9406	22.8689	22.3211	22.7776	22.8404	23.3645	23.7077	22.5333	22.7512	23.7995	23.3376	23.654	22.969
PKIA	23.417	23.0951	23.5522	23.6209	23.5285	NA	23.9043	23.3239	23.4676	24.1015	23.632	23.7796	23.0509	23.9847	23.7895	23.9225	23.5522	22.4298	23.4298	24.2891	23.3101	24.4923	23.417	24.3844	24.1332
PKLR	24.2317	NA	24.3712	20.3101	24.1795	NA	23.9316	24.6209	24.6703	24.6811	NA	24.5812	23.5522	24.0691	24.5225	24.7745	24.6096	24.7995	24.6486	NA	24.5285	23.7796	NA	24.3645	24.9716
PKLR;PKM	28.4194	28.7549	28.4032	28.6964	28.509	28.9622	28.5536	28.5352	28.7895	29.6697	28.632	28.5862	28.4707	28.2935	28.7357	28.9146	28.7096	28.6561	28.7802	28.9595	28.391	28.6798	27.9814	27.9923	29.0003
[truncated: 977 more rows]

## Sheet: proteomics_imputed
	young_1	young_2	young_3	young_4	young_5	young_6	young_7	young_8	young_9	young_10	young_11	young_12	old_1	old_2	old_3	old_4	old_5	old_6	old_7	old_8	old_9	old_10	old_11	old_12	old_13
[truncated: 2,938 more rows]

[truncated: 6 more sheets: metabolomics, metabolomics_imputed, lipidomics, lipidomics_imputed, transcriptomics, donorData]
