# Supplementary material for: The Human Cardiac “Age‐OME”: Age‐Specific Changes in Myocardial Molecular Expression
Source: Aging Cell. 2025 Sep 7;24(11):e70219. doi: 10.1111/acel.70219 (PMC12610413; doi:10.1111/acel.70219)
Supplement: Supplementary file 3 — Table S1.The clinical information for each donor sample used in the study [file ACEL-24-e70219-s014.xlsx]

## Sheet: Sheet1
Sample #	Age	Gender	Cause of Death
Young 1	14	M	Hypoxia from hanging
Young 2	14	M	Head Trauma
Young 3	16	M	Hypoxia from hanging
Young 4	17	M	Head Trauma
Young 5	18	M	Hypoxic brain injury secondary to alcohol toxicity
Young 6	19	M	Motor vehicle accident
Young 7	19	F	Motor vehicle accident
Young 8	19	M	Hypoxia from hanging
Young 9	21	M	Motor vehicle accident
Young 10	23	F	Motor vehicle accident
Young 11	23	M	Hypoxic brain injury secondary to self-strangulation
Young 12	25	F	Subarachnoid haemorrhage
Old 1	51	F	Subarachnoid haemorrhage
Old 2	53	M	Infrarenal aortic aneurysm
Old 3	53	F	Cerebrovascular accident
Old 4	54	M	Crush injury involving the right ribs with a resulting embolism
Old 5	54	F	Subarachnoid haemorrhage
Old 6	54	F	Subarachnoid haemorrhage
Old 7	55	F	Cerebral haemorrhage
Old 8	56	M	Cerebral haemorrhage
Old 9	60	M	Motor vehicle accident
Old 10	62	M	Middle cerebral aneurysm + haemorrhage and brain herniation
Old 11	62	F	Hypoxic brain injury
Old 12	65	M	Motor vehicle accident
Old 13	65	F	Kidney tumour
