# Supplementary material for: The Human Cardiac “Age‐OME”: Age‐Specific Changes in Myocardial Molecular Expression
Source: Aging Cell. 2025 Sep 7;24(11):e70219. doi: 10.1111/acel.70219 (PMC12610413; doi:10.1111/acel.70219)
Supplement: Supplementary file 4 — Table S2.Differential expression analysis results of younger versus older hearts for proteomics, metabolomics, lipidomics, and transcriptomics. Each analyte's abundance difference was tested using the two‐sided LIMMA t‐test on the normalised and log2 transformed data. [file ACEL-24-e70219-s013.xlsx]

## Sheet: proteomicsDE
	logFC	FC	stdDev	t	df	CI.L	CI.R	P.Value	adj.P.Val	B	avgYoung	avgOld	avgLog2Young	avgLog2Old
CTSD	1.00965	2.01342	0.40032	8.49803	26.5387	0.765671	1.25362	4.74104e-09	1.39292e-05	10.4574	229250000	4.59154e+08	27.7403	28.7499
PPT1	1.17962	2.26517	0.40032	7.36551	26.5387	0.850741	1.50849	7.07634e-08	0.000103951	8.03617	7.76667e+06	1.69154e+07	22.8012	23.9808
APCS	1.96569	3.906	0.40032	6.9045	26.5387	1.38107	2.55032	2.22823e-07	0.000185964	6.99467	2.51833e+07	9.20615e+07	24.3375	26.3032
EPDR1	1.50394	2.83616	0.40032	6.85378	26.5387	1.05334	1.95454	2.53184e-07	0.000185964	6.87824	2.62833e+07	7.66615e+07	24.5729	26.0768
LYPLAL1	0.654784	1.57438	0.40032	6.49643	26.5387	0.447809	0.861759	6.27929e-07	0.000330446	6.04802	13102500	2.05077e+07	23.6212	24.276
SIAE	1.21704	2.32469	0.40032	6.46832	26.5387	0.830666	1.60342	6.74838e-07	0.000330446	5.982	3232500	7.42615e+06	21.5428	22.7598
CTSZ	1.22657	2.34009	0.40032	6.08839	26.5387	0.812868	1.64026	1.80067e-06	0.000755768	5.08055	1.46567e+07	3.33692e+07	23.7057	24.9322
TPP1	0.846965	1.79871	0.40032	5.75366	26.5387	0.54468	1.14925	4.32177e-06	0.00158717	4.27347	2.57583e+07	4.52231e+07	24.5549	25.4018
ATP2A2	-0.532334	0.691435	0.40032	-5.60935	26.5387	-0.727214	-0.337455	6.32015e-06	0.00206318	3.92239	3.27167e+08	2.25308e+08	28.2675	27.7351
MYH6	-1.46919	0.361185	0.40032	-5.49555	26.5387	-2.01817	-0.920203	8.53722e-06	0.00250823	3.64439	1501500000	5.29769e+08	30.3287	28.8595
ATP2A2;ATP2A3	-0.514404	0.700082	0.40032	-5.26623	26.5387	-0.71499	-0.313819	1.56821e-05	0.00418855	3.08163	1.72083e+08	1.20662e+08	27.3439	26.8295
CTSB	0.756192	1.68903	0.40032	4.62381	26.5387	0.420356	1.09203	8.68316e-05	0.0212593	1.49566	81225000	1.34177e+08	26.2036	26.9598
GM2A	1.90255	3.73873	0.440959	4.64286	22.5387	1.05389	2.7512	0.000118727	0.0263294	1.25659	1011496	3.55193e+06	19.635	21.5375
RPL29	-0.866237	0.548576	0.409673	-4.48201	25.5387	-1.26386	-0.468616	0.000136704	0.0263294	1.0893	3.20636e+06	1.68077e+06	21.5042	20.6379
SPRYD4	0.569332	1.48384	0.40032	4.44036	26.5387	0.306037	0.832627	0.00014151	0.0263294	1.04317	2.16833e+06	3230000	21.0184	21.5878
PYGL;PYGM	-0.607906	0.656149	0.40032	-4.4354	26.5387	-0.889353	-0.326458	0.000143387	0.0263294	1.03097	6.28833e+06	4.10077e+06	22.545	21.9371
APOC3	1.47304	2.77606	0.409673	4.43559	25.5387	0.789805	2.15627	0.000154357	0.0266148	0.97714	5.66364e+06	1.63731e+07	22.2418	23.7149
APOE	1.23587	2.35523	0.40032	4.38703	26.5387	0.657378	1.81436	0.000163058	0.0266148	0.911916	7.60917e+06	1.83777e+07	22.6954	23.9313
SNX1;SNX2	0.420804	1.33867	0.40032	4.19836	26.5387	0.214981	0.626628	0.000268908	0.0396998	0.448984	5437500	7.16846e+06	22.3444	22.7652
ARSB	0.846527	1.79817	0.40032	4.19648	26.5387	0.432288	1.26077	0.00027025	0.0396998	0.444381	2715000	4.69769e+06	21.2555	22.102
MYH4	-0.413297	0.750905	0.40032	-4.16653	26.5387	-0.616994	-0.209601	0.000292524	0.040683	0.371152	30550000	2.31308e+07	24.8543	24.441
ARIH2	0.895221	1.8599	0.417424	4.18448	24.5387	0.454186	1.33626	0.000317974	0.040683	0.325042	254777	461813	17.8571	18.7523
SNRNP70	-0.610499	0.65497	0.40032	-4.13434	26.5387	-0.91373	-0.307268	0.000318485	0.040683	0.292553	4.47417e+06	2.94692e+06	22.0538	21.4433
PPP2R2A;PPP2R2D	0.563508	1.47786	0.40032	4.02987	26.5387	0.276361	0.850654	0.000419452	0.0513479	0.0381665	1.56583e+06	2.34231e+06	20.5479	21.1114
APOA1	1.19804	2.29427	0.40032	3.98162	26.5387	0.580155	1.81592	0.000476179	0.0559605	-0.0789162	421225000	8.48077e+08	28.3666	29.5647
TTR	1.07653	2.10895	0.40032	3.94659	26.5387	0.516385	1.63667	0.000522021	0.0589884	-0.163717	7.42083e+07	1.53292e+08	25.9624	27.039
HACD1	-0.796792	0.575628	0.449467	-4.01391	21.5387	-1.20898	-0.3846	0.000603205	0.0632934	-0.212239	1.74556e+06	1.07435e+06	20.7197	19.9229
PDK1;PDK2	0.396977	1.31675	0.409673	3.91485	25.5387	0.188357	0.605597	0.000598214	0.0632934	-0.271891	1.68818e+07	22100000	23.988	24.385
DCXR	0.498681	1.41292	0.40032	3.86602	26.5387	0.233798	0.763563	0.000644608	0.0653055	-0.358181	1.80467e+07	24800000	24.0551	24.5537
CLU	0.931669	1.90748	0.40032	3.84367	26.5387	0.43392	1.42942	0.000683357	0.0669235	-0.41196	41700000	7.51231e+07	25.1534	26.0851
IGHG2	1.11992	2.17334	0.40032	3.79124	26.5387	0.513321	1.72651	0.000783447	0.0681208	-0.537816	1.55183e+08	3.54538e+08	27.0512	28.1711
ITIH2	0.922647	1.89559	0.40032	3.78994	26.5387	0.422729	1.42256	0.000786111	0.0681208	-0.540941	5.61583e+06	1.09415e+07	22.3057	23.2284
ALDH6A1	0.423658	1.34132	0.40032	3.78126	26.5387	0.193581	0.653735	0.000804056	0.0681208	-0.561713	5.41167e+07	7.15769e+07	25.657	26.0807
DPYSL2	0.339891	1.26566	0.40032	3.76865	26.5387	0.154688	0.525095	0.00083088	0.0681208	-0.591911	5.16833e+07	6.57692e+07	25.6135	25.9534
GPD1L	0.435566	1.35244	0.40032	3.76351	26.5387	0.197906	0.673226	0.000842063	0.0681208	-0.604211	8.95583e+07	1.21977e+08	26.3967	26.8323
IGHV3-33;IGHV3-74	1.02269	2.0317	0.40032	3.7573	26.5387	0.463751	1.58162	0.000855761	0.0681208	-0.619055	1.11233e+07	2.26938e+07	23.2407	24.2634
ITIH4	0.905023	1.87257	0.40032	3.75635	26.5387	0.41027	1.39978	0.000857886	0.0681208	-0.621336	6250000	1.18754e+07	22.453	23.3581
BZW1;BZW2	0.662165	1.58246	0.420622	3.77158	24.5387	0.300233	1.0241	0.000910036	0.0703601	-0.638244	3406000	5.26692e+06	21.6241	22.2862
LAMTOR3	0.405688	1.32472	0.40032	3.68791	26.5387	0.179793	0.631583	0.00102451	0.0756063	-0.784525	4.36833e+06	5860000	22.0455	22.4511
QARS1	-0.32425	0.798713	0.40032	-3.68609	26.5387	-0.504888	-0.143612	0.00102936	0.0756063	-0.78886	4.80167e+06	3.80077e+06	22.1759	21.8516
RPN2	-0.490418	0.711819	0.40032	-3.66788	26.5387	-0.764984	-0.215853	0.00107902	0.0773207	-0.832142	4.16833e+06	3.03154e+06	21.9712	21.4808
HPX	0.814083	1.75818	0.40032	3.65574	26.5387	0.356796	1.27137	0.00111343	0.0778868	-0.860973	142575000	2.52485e+08	26.9821	27.7962
NUDT6	0.785599	1.72381	0.417424	3.67287	24.5387	0.344659	1.22654	0.00116734	0.0797593	-0.868938	1.3875e+06	2280000	20.2802	21.0658
PPP1R12C	0.481228	1.39593	0.40032	3.60614	26.5387	0.207195	0.75526	0.0012654	0.0844939	-0.978406	7.78167e+06	1.07431e+07	22.846	23.3272
PDK1	0.461425	1.3769	0.40032	3.57137	26.5387	0.19611	0.726739	0.00138382	0.0901753	-1.06045	1.05458e+07	1.44477e+07	23.2955	23.7569
PYGM	-0.485718	0.714142	0.40032	-3.56356	26.5387	-0.765613	-0.205823	0.00141187	0.0901753	-1.07885	4.12583e+07	2.93077e+07	25.26	24.7742
CSTB	0.352782	1.27702	0.40032	3.53713	26.5387	0.147972	0.557591	0.00151095	0.0912878	-1.141	4.99583e+07	63800000	25.5573	25.91
PGAM1	0.458908	1.3745	0.40032	3.52988	26.5387	0.19194	0.725876	0.00153928	0.0912878	-1.15802	1.08667e+08	1.49769e+08	26.6636	27.1225
TARDBP	0.407463	1.32635	0.40032	3.52287	26.5387	0.16995	0.644975	0.0015672	0.0912878	-1.17448	1.43917e+06	1.92154e+06	20.4365	20.844
IGHV3-43;IGHV3-7	0.988953	1.98474	0.40032	3.52008	26.5387	0.412031	1.56587	0.00157842	0.0912878	-1.18101	9.92833e+06	1.93831e+07	23.0468	24.0358
A1BG	0.891011	1.85448	0.40032	3.51855	26.5387	0.370998	1.41102	0.00158464	0.0912878	-1.18462	30525000	5.60308e+07	24.7173	25.6083
PSAP	0.821068	1.76671	0.40032	3.49197	26.5387	0.338228	1.30391	0.00169611	0.0940693	-1.24685	5.98833e+08	1.07631e+09	29.0447	29.8657
CRYM	0.559949	1.47422	0.40032	3.49178	26.5387	0.230645	0.889254	0.00169696	0.0940693	-1.24731	1.57558e+08	2.26615e+08	27.1586	27.7185
ALDH1A1	0.556311	1.4705	0.40032	3.45507	26.5387	0.225671	0.886951	0.00186363	0.0985885	-1.33301	1.21408e+07	1.76231e+07	23.4712	24.0275
SAFB;SAFB2	0.50968	1.42373	0.40032	3.45393	26.5387	0.206655	0.812705	0.00186904	0.0985885	-1.33566	1.84833e+06	2.57923e+06	20.757	21.2667
AFM	0.880169	1.84059	0.40032	3.45181	26.5387	0.356552	1.40379	0.00187915	0.0985885	-1.3406	8.07167e+06	1.38154e+07	22.736	23.6162
SERPIND1	0.945665	1.92608	0.40032	3.42596	26.5387	0.378838	1.51249	0.00200701	0.101736	-1.40077	2.24085e+06	4.31077e+06	20.9138	21.8594
TSN	0.484446	1.39905	0.40032	3.42045	26.5387	0.193604	0.775287	0.0020353	0.101736	-1.41356	4.06333e+06	5.73923e+06	21.9245	22.4089
PRNP	0.937963	1.91582	0.420622	3.42856	24.5387	0.37399	1.50194	0.00214985	0.101736	-1.42311	2.12682e+06	3.85769e+06	20.8242	21.7622
OXCT1	0.363996	1.28699	0.40032	3.41533	26.5387	0.14514	0.582852	0.00206196	0.101736	-1.42545	8.55333e+07	1.09954e+08	26.3286	26.6926
SNCA	1.12336	2.17854	0.409673	3.41714	25.5387	0.447028	1.7997	0.00212807	0.101736	-1.43475	2045505	4.06231e+06	20.6715	21.7949
TKFC	0.334954	1.26134	0.40032	3.40382	26.5387	0.132879	0.53703	0.00212313	0.101736	-1.45215	1295000	1.62462e+06	20.2833	20.6182
NIPSNAP3B	0.641119	1.55954	0.40032	3.39312	26.5387	0.253117	1.02912	0.00218154	0.101736	-1.47693	1.05492e+07	1.60454e+07	23.2438	23.8849
DTNA;DTNB	-0.362742	0.777685	0.40032	-3.37794	26.5387	-0.583258	-0.142226	0.00226712	0.104075	-1.51206	1.27242e+07	9.97308e+06	23.586	23.2232
RAB18	0.367393	1.29002	0.40032	3.36533	26.5387	0.143212	0.591574	0.0023407	0.1058	-1.5412	1.25858e+07	1.60615e+07	23.5561	23.9235
GCLC	0.747152	1.67848	0.40032	3.35091	26.5387	0.289283	1.20502	0.00242766	0.106789	-1.57448	1.31344e+06	2.05846e+06	20.1828	20.9299
IGKV3-20	0.920273	1.89247	0.40032	3.34611	26.5387	0.355503	1.48504	0.00245727	0.106789	-1.58553	2.92558e+07	5.54154e+07	24.6552	25.5755
VTN	0.8029	1.7446	0.40032	3.34075	26.5387	0.309372	1.29643	0.00249073	0.106789	-1.59787	63250000	1.05138e+08	25.7553	26.5582
IGKV2D-28;IGKV2D-29	0.809465	1.75256	0.40032	3.33372	26.5387	0.310851	1.30808	0.00253538	0.106789	-1.61407	1.78542e+07	3.20846e+07	23.9843	24.7938
ACTN1;ACTN2;ACTN3;ACTN4	-0.32615	0.797662	0.40032	-3.32075	26.5387	-0.527836	-0.124464	0.00261967	0.106789	-1.64387	365750000	2.95154e+08	28.4386	28.1125
IGKV3-20;IGKV3D-20	0.817304	1.76211	0.40032	3.31263	26.5387	0.310657	1.32395	0.00267385	0.106789	-1.66253	21445000	3.86385e+07	24.2501	25.0675
SH3GLB1	-0.246211	0.843108	0.40032	-3.31057	26.5387	-0.398933	-0.0934901	0.00268772	0.106789	-1.66724	6.92167e+06	5.82923e+06	22.7145	22.4683
MTARC2	0.415181	1.33347	0.40032	3.30722	26.5387	0.157389	0.672974	0.00271054	0.106789	-1.67494	3.61333e+06	4.74154e+06	21.7426	22.1578
GPNMB	0.692322	1.61588	0.40032	3.30054	26.5387	0.261579	1.12307	0.00275651	0.106789	-1.69026	42150000	6.66769e+07	25.2149	25.9073
MYLK3	-0.343915	0.7879	0.40032	-3.29965	26.5387	-0.557946	-0.129883	0.00276265	0.106789	-1.69228	10110000	7.97769e+06	23.2516	22.9077
SRSF3	-0.425973	0.744336	0.40032	-3.29286	26.5387	-0.69162	-0.160327	0.00281024	0.106789	-1.70784	2.42583e+07	1.81231e+07	24.5027	24.0767
FAH	0.490423	1.40486	0.40032	3.28779	26.5387	0.184113	0.796733	0.0028463	0.106789	-1.71945	5.33333e+06	7600000	22.3141	22.8045
ITIH1	0.859229	1.81407	0.40032	3.28302	26.5387	0.321789	1.39667	0.00288061	0.106789	-1.73036	2970000	5.42462e+06	21.3515	22.2107
IGHV4-34	1.32371	2.50308	0.420622	3.29151	24.5387	0.494656	2.15275	0.00301534	0.107312	-1.73045	1.79181e+06	3.83692e+06	20.3081	21.6318
NID1	-0.411816	0.751676	0.40032	-3.28155	26.5387	-0.669519	-0.154113	0.00289132	0.106789	-1.73373	3.71583e+07	2.82385e+07	25.125	24.7132
CAST	0.52121	1.43516	0.40032	3.27929	26.5387	0.194826	0.847594	0.00290779	0.106789	-1.73891	4.74417e+07	7.03923e+07	25.4708	25.992
SPARCL1	0.861949	1.81749	0.40032	3.27299	26.5387	0.321155	1.40274	0.00295414	0.107151	-1.7533	2.99989e+06	5.12385e+06	21.3254	22.1873
AKR7A2	0.300238	1.23135	0.40032	3.26267	26.5387	0.111271	0.489206	0.00303162	0.107312	-1.77685	16375000	2.00154e+07	23.9459	24.2461
IGKV3-15	0.774431	1.71052	0.40032	3.23457	26.5387	0.282775	1.26609	0.00325272	0.113768	-1.84087	41600000	7.24462e+07	25.2006	25.9751
HDGF	0.512492	1.42651	0.40032	3.22929	26.5387	0.1866	0.838384	0.00329588	0.113921	-1.85285	9260000	1.29908e+07	23.0792	23.5917
NENF	0.596968	1.51253	0.40032	3.20563	26.5387	0.214555	0.979381	0.00349654	0.119451	-1.90654	6.91417e+06	1.04038e+07	22.6438	23.2408
APOB	1.27235	2.41554	0.420622	3.20481	24.5387	0.453904	2.09079	0.00372805	0.123067	-1.92264	2029000	6.37231e+06	20.8649	22.1373
MT-CO1	-0.404477	0.75551	0.40032	-3.19513	26.5387	-0.664434	-0.144521	0.00358928	0.121211	-1.93032	5.61583e+07	4.29615e+07	25.7209	25.3164
DPYSL2;DPYSL3	0.39849	1.31813	0.40032	3.189	26.5387	0.141889	0.65509	0.00364454	0.121678	-1.94419	12307500	1.65769e+07	23.5367	23.9352
MYH3;MYH7B	-0.454978	0.729521	0.428174	-3.17333	23.5387	-0.751198	-0.158759	0.00416092	0.126232	-2.00434	84370000	63575000	26.3195	25.8645
CRYL1	0.334969	1.26135	0.40032	3.15915	26.5387	0.117234	0.552705	0.00392537	0.126232	-2.01153	3.32167e+06	4.20923e+06	21.647	21.9819
TF	0.609305	1.52552	0.40032	3.158	26.5387	0.213102	1.00551	0.00393664	0.126232	-2.01413	284000000	4.56538e+08	28.0324	28.6417
ERAP1	0.463959	1.37932	0.40032	3.15479	26.5387	0.161961	0.765957	0.0039681	0.126232	-2.02135	2340000	3.15308e+06	21.0971	21.5611
C1RL	0.790394	1.72955	0.436931	3.16846	22.5387	0.273768	1.30702	0.00436168	0.126903	-2.02773	1.20444e+06	1.97182e+06	20.0535	20.8439
DYSF	-0.325346	0.798107	0.40032	-3.14638	26.5387	-0.537684	-0.113008	0.00405172	0.126232	-2.04025	11647500	9.33692e+06	23.4578	23.1324
CIAO3	0.421799	1.3396	0.428174	3.1545	23.5387	0.145541	0.698056	0.00435331	0.126903	-2.04513	413545	546935	18.6198	19.0416
SDHD	0.356385	1.28021	0.40032	3.14336	26.5387	0.123565	0.589206	0.00408219	0.126232	-2.04704	9917500	1.26415e+07	23.2141	23.5705
MAOB	0.263412	1.20031	0.40032	3.13758	26.5387	0.0910128	0.435811	0.00414107	0.126232	-2.06002	7.47083e+07	8.92231e+07	26.1404	26.4038
MTHFD2L	0.721011	1.64834	0.40032	3.135	26.5387	0.248732	1.19329	0.00416764	0.126232	-2.06582	585939	927018	19.0362	19.7572
ACADSB	0.439309	1.35595	0.40032	3.12804	26.5387	0.15091	0.727708	0.00424016	0.126903	-2.08145	2.26267e+07	2.98308e+07	24.3748	24.8141
LYRM4	0.580366	1.49523	0.440959	3.13929	22.5387	0.197496	0.963237	0.00467333	0.129531	-2.08542	1.06089e+07	15197500	23.2533	23.8336
ACSL3	-0.549196	0.683401	0.40032	-3.11432	26.5387	-0.911322	-0.187071	0.00438648	0.126903	-2.11217	1502500	1.08196e+06	20.5002	19.951
ACTN2	-0.359406	0.779485	0.40032	-3.11255	26.5387	-0.596524	-0.122288	0.00440574	0.126903	-2.11614	1.24017e+09	9.74615e+08	30.1891	29.8297
IGKC	0.795562	1.73575	0.40032	3.10014	26.5387	0.268589	1.32253	0.00454289	0.129242	-2.14389	411000000	7.29077e+08	28.4942	29.2898
CFH;CFHR1	0.7787	1.71558	0.40032	3.09729	26.5387	0.262422	1.29498	0.00457493	0.129242	-2.15025	5432500	9.38462e+06	22.2351	23.0138
IGLC3;IGLC7	0.841264	1.79162	0.40032	3.0931	26.5387	0.282751	1.39978	0.00462247	0.129341	-2.1596	123675000	2.08462e+08	26.6744	27.5157
PDLIM3	0.533941	1.44788	0.40032	3.08415	26.5387	0.17843	0.889451	0.00472554	0.129754	-2.17955	50050000	74500000	25.5394	26.0734
DIABLO	0.262821	1.19982	0.40032	3.07835	26.5387	0.0874987	0.438142	0.00479351	0.130401	-2.19247	1.02858e+07	1.23623e+07	23.2842	23.547
RPL35	-0.646819	0.638687	0.40032	-3.05606	26.5387	-1.08145	-0.212193	0.00506364	0.135391	-2.24202	1.92341e+06	1.25022e+06	20.7997	20.1529
P4HA1	-0.453994	0.730019	0.40032	-3.05562	26.5387	-0.759096	-0.148892	0.0050691	0.135391	-2.24299	2.30833e+06	1.64231e+06	21.0739	20.6199
LAMA2	-0.56625	0.67537	0.40032	-3.03927	26.5387	-0.94884	-0.18366	0.0052766	0.139247	-2.27923	25525000	16700000	24.4992	23.9329
ATP6V1D	0.352996	1.27721	0.40032	3.03683	26.5387	0.114301	0.591691	0.00530827	0.139247	-2.28463	702545	895064	19.3954	19.7484
CYP2U1	-0.545424	0.68519	0.447214	-3.05102	21.5387	-0.916625	-0.174222	0.00595242	0.146424	-2.28624	185000000	121390000	27.3757	26.8303
SPTBN1	-0.310529	0.806346	0.40032	-3.01996	26.5387	-0.521682	-0.0993768	0.00553215	0.143836	-2.32192	8.51417e+07	6.96769e+07	26.3359	26.0254
CPQ	0.800514	1.74172	0.409673	3.0186	25.5387	0.25492	1.34611	0.00569228	0.145425	-2.32699	3.42208e+06	5.50231e+06	21.5302	22.3308
EFHD2	0.378872	1.30032	0.40032	3.01165	26.5387	0.120537	0.637206	0.00564571	0.145425	-2.34025	3.57583e+06	4.67308e+06	21.7432	22.1221
TRAF3IP1	0.347059	1.27196	0.436931	3.02015	22.5387	0.109071	0.585047	0.00618386	0.146424	-2.34163	12815000	1.63455e+07	23.5944	23.9414
NDUFAF7	0.371858	1.29402	0.40032	3.00313	26.5387	0.117587	0.62613	0.0057644	0.145998	-2.35901	2705000	3.42538e+06	21.3237	21.6955
AHSG	0.656271	1.576	0.40032	2.99657	26.5387	0.206539	1.106	0.00585751	0.146424	-2.37346	3.75833e+07	5.80538e+07	25.0463	25.7026
IGHG2;IGHG4	0.699265	1.62368	0.40032	2.98767	26.5387	0.218643	1.17989	0.005986	0.146424	-2.39302	3.97833e+08	6.67692e+08	28.4752	29.1745
LAMTOR5	0.552329	1.46645	0.40032	2.98252	26.5387	0.172044	0.932614	0.00606159	0.146424	-2.40433	13402500	2.05154e+07	23.6295	24.1818
RPL24	-0.434863	0.739764	0.40032	-2.98095	26.5387	-0.73443	-0.135297	0.00608475	0.146424	-2.40776	9315000	6.85154e+06	23.1039	22.669
HDDC2	0.559826	1.47409	0.40032	2.97948	26.5387	0.173986	0.945667	0.0061066	0.146424	-2.41099	5482500	7.80154e+06	22.2893	22.8491
HRG	0.844516	1.79566	0.40032	2.97128	26.5387	0.260857	1.42817	0.00622972	0.146424	-2.42897	1.11133e+07	2.05131e+07	23.2426	24.0871
MAT2B	0.220609	1.16523	0.40032	2.9706	26.5387	0.0681078	0.37311	0.00623995	0.146424	-2.43045	1.02308e+07	1.19915e+07	23.2836	23.5042
CDC5L	0.510835	1.42487	0.40032	2.968	26.5387	0.157398	0.864271	0.00627961	0.146424	-2.43615	1.05192e+07	15140000	23.2755	23.7863
CP	0.783303	1.72107	0.40032	2.96352	26.5387	0.240532	1.32607	0.00634831	0.146861	-2.44595	2.89083e+07	4.65308e+07	24.5724	25.3557
RAP1A;RAP1B	0.262089	1.19921	0.40032	2.95714	26.5387	0.0800888	0.444089	0.00644755	0.147991	-2.45991	2.74833e+07	3.30077e+07	24.7011	24.9632
ASAH1	0.36944	1.29185	0.40032	2.95163	26.5387	0.112414	0.626466	0.00653435	0.147991	-2.47195	1.19367e+08	1.53923e+08	26.7981	27.1675
NDUFAF3	0.402613	1.3219	0.40032	2.94827	26.5387	0.122189	0.683038	0.00658779	0.147991	-2.47928	1.61392e+07	2.08615e+07	23.8916	24.2942
CKB	0.319362	1.24778	0.40032	2.94759	26.5387	0.096872	0.541851	0.00659864	0.147991	-2.48076	5.23167e+08	6.48769e+08	28.9374	29.2568
SLC4A3	-0.650203	0.63719	0.408248	-2.94191	25.5387	-1.1049	-0.195503	0.00684833	0.150283	-2.4954	2.27667e+06	1.38123e+06	20.9829	20.3326
PLGRKT	-0.44312	0.735542	0.40032	-2.93371	26.5387	-0.75329	-0.132951	0.00682448	0.150283	-2.51103	16100000	1.22854e+07	23.9231	23.48
HHATL	-0.377495	0.769773	0.40032	-2.93191	26.5387	-0.641891	-0.113099	0.00685428	0.150283	-2.51494	6.75917e+06	5.28769e+06	22.6682	22.2907
CFH	0.675561	1.59722	0.40032	2.92085	26.5387	0.200608	1.15051	0.0070402	0.15281	-2.539	9917500	1.59892e+07	23.1292	23.8047
TP53I3	-0.628905	0.646667	0.417424	-2.92113	24.5387	-1.07274	-0.185073	0.0073761	0.15281	-2.54156	9.20818e+06	5.69583e+06	23.0085	22.3796
PALM	0.431745	1.34886	0.40032	2.91687	26.5387	0.127794	0.735697	0.00710811	0.15281	-2.54763	6.35167e+06	8.26385e+06	22.5265	22.9583
ABHD10	0.367749	1.29034	0.40032	2.91235	26.5387	0.108449	0.627049	0.00718618	0.15281	-2.55744	2.52417e+07	3.27385e+07	24.5645	24.9322
APPL1	0.351606	1.27598	0.40032	2.90749	26.5387	0.103274	0.599937	0.00727098	0.15281	-2.56798	2690000	3.40385e+06	21.3253	21.6769
RPL18	-0.446046	0.734052	0.40032	-2.90445	26.5387	-0.761409	-0.130683	0.00732458	0.15281	-2.57457	1.04633e+07	7.45154e+06	23.2466	22.8006
TNS1;TNS2;TNS3	0.406155	1.32515	0.40032	2.90349	26.5387	0.118901	0.693409	0.00734162	0.15281	-2.57666	4.69583e+06	5.99077e+06	22.102	22.5081
MYBPC3	-0.264876	0.83227	0.40032	-2.90101	26.5387	-0.452371	-0.0773818	0.00738563	0.15281	-2.58203	5.69333e+08	4.76385e+08	29.0753	28.8104
ACAD10	0.593658	1.50907	0.40032	2.89285	26.5387	0.172248	1.01507	0.00753227	0.154754	-2.59968	991600	1.45391e+06	19.8115	20.4052
SNCG	0.64488	1.56361	0.409673	2.88078	25.5387	0.184332	1.10543	0.00792649	0.161722	-2.62446	3.42818e+06	5.66538e+06	21.6444	22.2892
SLC25A25	0.603137	1.51902	0.428174	2.8726	23.5387	0.169347	1.03693	0.00848072	0.168961	-2.64393	547639	876900	19.0192	19.6223
UBL5	0.251641	1.19056	0.420622	2.84637	24.5387	0.0693886	0.433894	0.00879887	0.168961	-2.69482	11295000	13500000	23.4221	23.6738
MYH13;MYH6;MYH7	-0.316907	0.802789	0.40032	-2.8486	26.5387	-0.545358	-0.0884548	0.00837714	0.168961	-2.695	2130000000	1.73923e+09	30.9783	30.6614
SERPINC1	0.592096	1.50744	0.40032	2.84118	26.5387	0.164151	1.02004	0.00852729	0.168961	-2.71091	38925000	5.93846e+07	25.1321	25.7242
NFS1	0.282063	1.21593	0.40032	2.84101	26.5387	0.0781865	0.48594	0.00853068	0.168961	-2.71127	1.06808e+07	1.28323e+07	23.3231	23.6052
RPL18A	-0.557518	0.67947	0.420622	-2.83303	24.5387	-0.963205	-0.151831	0.00907873	0.170983	-2.72277	2830000	1.9323e+06	21.3631	20.8056
OGDH	-0.186277	0.878871	0.40032	-2.83221	26.5387	-0.321337	-0.0512163	0.00871223	0.168961	-2.73012	1.23667e+08	1.08438e+08	26.8757	26.6894
RPN1	-0.235689	0.84928	0.40032	-2.82843	26.5387	-0.406804	-0.0645734	0.00879135	0.168961	-2.73821	1.51333e+07	12800000	23.8377	23.602
ARHGAP1	0.448595	1.36471	0.40032	2.82838	26.5387	0.122899	0.774291	0.00879242	0.168961	-2.73832	1.43658e+07	1.94385e+07	23.7171	24.1657
MAT2A	0.285018	1.21843	0.40032	2.82817	26.5387	0.0780696	0.491965	0.00879675	0.168961	-2.73876	6640000	8.05923e+06	22.6422	22.9273
IGKV4-1	0.790476	1.72965	0.40032	2.81879	26.5387	0.214611	1.36634	0.00899598	0.170983	-2.7588	1.64933e+07	2.82615e+07	23.7924	24.5828
LAMTOR1	0.285773	1.21906	0.40032	2.81685	26.5387	0.0774428	0.494104	0.00903772	0.170983	-2.76294	7.98833e+06	9.84231e+06	22.9192	23.205
DDOST	-0.240958	0.846183	0.40032	-2.80988	26.5387	-0.417053	-0.0648623	0.00918917	0.17196	-2.7778	1.70583e+07	1.43846e+07	24.0099	23.7689
TMOD1	-0.222184	0.857267	0.40032	-2.80409	26.5387	-0.384894	-0.0594736	0.0093167	0.172428	-2.79013	83525000	7.13538e+07	26.304	26.0818
SERPINA4	0.71594	1.64255	0.40032	2.80342	26.5387	0.191516	1.24036	0.00933153	0.172428	-2.79155	2.06509e+06	3.41077e+06	20.8123	21.5282
ALDH9A1	0.243829	1.18413	0.40032	2.79956	26.5387	0.0649787	0.42268	0.00941768	0.172932	-2.79976	3.59083e+07	4.22538e+07	25.0813	25.3252
ALDH1A2;ALDH2	0.400722	1.32017	0.40032	2.78603	26.5387	0.105361	0.696083	0.00972571	0.17677	-2.82851	4940000	6560000	22.1983	22.599
RBPMS2	-0.320621	0.800725	0.40032	-2.7851	26.5387	-0.55702	-0.0842222	0.00974702	0.17677	-2.83047	4545000	3580000	22.0785	21.7578
GDPGP1	0.403476	1.32269	0.420622	2.77501	24.5387	0.103742	0.703211	0.0103969	0.185128	-2.84358	267857	352120	17.9875	18.391
RAB3GAP1	-0.388881	0.763722	0.40032	-2.76532	26.5387	-0.67766	-0.100101	0.0102153	0.184127	-2.87236	240384	184686	17.8413	17.4524
C4A;C4B	0.92172	1.89437	0.40032	2.7608	26.5387	0.236138	1.6073	0.0103253	0.184974	-2.88191	7827500	15300000	22.6936	23.6153
COPS5	0.323414	1.25129	0.409673	2.74551	25.5387	0.0810646	0.565763	0.0109108	0.191951	-2.90983	2.08091e+06	2.60154e+06	20.9637	21.2871
MAPK14	0.408075	1.32691	0.40032	2.74425	26.5387	0.102716	0.713434	0.0107372	0.190035	-2.91678	2.75829e+06	3.50846e+06	21.3277	21.7358
LDHB	0.294872	1.22678	0.40032	2.72568	26.5387	0.0727185	0.517025	0.0112177	0.193368	-2.95578	1.26833e+09	1.57169e+09	30.2265	30.5214
ADH5	0.262315	1.1994	0.40032	2.72155	26.5387	0.0643896	0.460241	0.0113274	0.193368	-2.96445	3.15167e+07	3.79538e+07	24.8973	25.1596
MYH1;MYH2;MYH3;MYH4	-0.371982	0.77272	0.40032	-2.72032	26.5387	-0.652781	-0.0911825	0.0113602	0.193368	-2.96701	2.71333e+09	2.07692e+09	31.2944	30.9224
TMOD1;TMOD3	-0.215839	0.861045	0.40032	-2.72012	26.5387	-0.378782	-0.0528957	0.0113656	0.193368	-2.96744	7.58083e+07	6.51615e+07	26.1655	25.9496
ECPAS	-0.314631	0.804057	0.409673	-2.71747	25.5387	-0.552831	-0.0764304	0.0116495	0.193368	-2.9681	4.19636e+06	3.36615e+06	21.9763	21.6616
PRKAA1	-0.465674	0.724133	0.447214	-2.71272	21.5387	-0.822123	-0.109224	0.0128566	0.199452	-2.97211	2464000	1839000	21.207	20.7413
TANGO2	0.505216	1.41934	0.40032	2.71596	26.5387	0.12323	0.887203	0.0114773	0.193368	-2.97614	6.26417e+06	8.42231e+06	22.4707	22.9759
CFI	0.931666	1.90748	0.40032	2.71574	26.5387	0.227189	1.63614	0.0114833	0.193368	-2.97661	1.69263e+06	3.19253e+06	20.4126	21.3443
IARS2	0.202849	1.15097	0.40032	2.7153	26.5387	0.0494401	0.356258	0.0114953	0.193368	-2.97754	23000000	2.62692e+07	24.4426	24.6455
USP13;USP5	0.354171	1.27825	0.40032	2.71242	26.5387	0.0860377	0.622305	0.0115733	0.193368	-2.98356	1.55333e+06	1.97385e+06	20.5271	20.8813
BLVRB	0.373662	1.29564	0.40032	2.71159	26.5387	0.0906864	0.656638	0.0115958	0.193368	-2.98528	3.19417e+07	4.07923e+07	24.8823	25.256
CRMP1;DPYSL2;DPYSL3	0.231832	1.17433	0.40032	2.70599	26.5387	0.0559008	0.407763	0.0117496	0.193934	-2.997	8.21833e+06	9.66615e+06	22.9603	23.1921
MYO18A	-0.43276	0.740843	0.40032	-2.69623	26.5387	-0.762358	-0.103162	0.0120216	0.194866	-3.01735	3230000	2.38769e+06	21.5676	21.1348
NNT	-0.261537	0.834199	0.40032	-2.69468	26.5387	-0.460843	-0.062231	0.0120654	0.194866	-3.02058	3.09333e+08	2.57231e+08	28.1864	27.9248
MFGE8	0.873518	1.83212	0.40032	2.69373	26.5387	0.207614	1.53942	0.0120922	0.194866	-3.02256	4.97833e+06	9.53231e+06	22.005	22.8785
APOH	0.607923	1.52406	0.40032	2.69295	26.5387	0.144353	1.07149	0.0121145	0.194866	-3.02419	3.72833e+07	5.43692e+07	25.0009	25.6088
MYH14	-0.294402	0.81541	0.40032	-2.69212	26.5387	-0.518966	-0.0698374	0.012138	0.194866	-3.02592	6.17833e+06	5.06846e+06	22.5418	22.2474
HEXB	0.519429	1.43339	0.40032	2.68981	26.5387	0.122877	0.91598	0.012204	0.194866	-3.03074	6.66583e+06	9.34846e+06	22.5715	23.0909
PON1	0.869399	1.8269	0.420622	2.68173	24.5387	0.201074	1.53772	0.0129014	0.199452	-3.03519	551902	1.03756e+06	18.8715	19.7409
ARPP19;ENSA	0.495894	1.41019	0.409673	2.66913	25.5387	0.113664	0.878123	0.0130343	0.199452	-3.06781	6.78364e+06	9770000	22.6373	23.1332
RPL6	-0.377099	0.769984	0.40032	-2.66815	26.5387	-0.667328	-0.0868703	0.0128381	0.199452	-3.07572	3.72417e+07	2.80385e+07	25.0937	24.7167
KNG1	0.649469	1.56859	0.40032	2.66797	26.5387	0.149582	1.14936	0.0128434	0.199452	-3.07609	2.84833e+07	42200000	24.5886	25.2381
ACTN1;ACTN2;ACTN3	-0.426689	0.743967	0.40032	-2.66392	26.5387	-0.755605	-0.0977723	0.0129656	0.199452	-3.08449	136250000	9.71077e+07	26.9265	26.4998
MTCH2	-0.279809	0.8237	0.40032	-2.66254	26.5387	-0.495613	-0.0640049	0.0130071	0.199452	-3.08733	9832500	8.13308e+06	23.2126	22.9328
TMED9	-0.199631	0.870773	0.40032	-2.66238	26.5387	-0.353606	-0.0456552	0.013012	0.199452	-3.08766	9.60333e+06	8.35615e+06	23.1871	22.9875
CMBL	0.338075	1.26407	0.40032	2.65928	26.5387	0.0770128	0.599138	0.0131066	0.199519	-3.09409	18700000	2.31077e+07	24.1056	24.4437
FMC1	-0.412453	0.751345	0.409673	-2.64899	25.5387	-0.732784	-0.0921215	0.0136557	0.204771	-3.10907	1.66091e+06	1.26665e+06	20.629	20.2165
SERPING1	0.79758	1.73818	0.40032	2.64928	26.5387	0.179363	1.4158	0.0134155	0.203169	-3.11475	34850000	56500000	24.8376	25.6352
HSPA8	-0.203762	0.868284	0.40032	-2.64125	26.5387	-0.362181	-0.0453424	0.0136686	0.204771	-3.13131	4.91083e+08	4.24538e+08	28.8597	28.656
GPX4	0.368739	1.29122	0.40032	2.63931	26.5387	0.0818434	0.655634	0.0137304	0.204771	-3.13531	6.18333e+06	8180000	22.5414	22.9102
SQOR	0.492881	1.40725	0.408248	2.63721	25.5387	0.108376	0.877386	0.0140318	0.208209	-3.13545	4827500	6.45083e+06	22.0938	22.5867
PLEC	-0.36855	0.774561	0.40032	-2.62773	26.5387	-0.656561	-0.0805378	0.0141047	0.208239	-3.15913	3.20083e+07	2.55308e+07	24.9138	24.5452
PSMD9	0.291316	1.22376	0.40032	2.62291	26.5387	0.0632418	0.51939	0.0142633	0.209062	-3.16903	8.63583e+06	1.06538e+07	23.025	23.3163
TOLLIP	0.324488	1.25222	0.40032	2.62172	26.5387	0.0703278	0.578649	0.0143027	0.209062	-3.17147	6.80583e+06	8.26538e+06	22.6471	22.9716
SLC25A12;SLC25A13	-0.261061	0.834474	0.40032	-2.61852	26.5387	-0.465791	-0.0563315	0.014409	0.209572	-3.17803	58000000	4.84385e+07	25.7729	25.5118
NAGK	0.311765	1.24123	0.40032	2.61336	26.5387	0.0667893	0.55674	0.0145823	0.210084	-3.18861	13595000	1.64077e+07	23.6523	23.9641
IDH3G	0.31627	1.24511	0.40032	2.61116	26.5387	0.067545	0.564996	0.0146568	0.210084	-3.19312	26275000	3.22923e+07	24.6104	24.9266
ESD	0.244093	1.18435	0.40032	2.6111	26.5387	0.0521263	0.43606	0.0146587	0.210084	-3.19323	3.59583e+07	4.26615e+07	25.0865	25.3306
EPPK1;PLEC	-0.463381	0.725284	0.40032	-2.6071	26.5387	-0.828367	-0.0983955	0.0147952	0.211011	-3.20143	22175000	1.70246e+07	24.3822	23.9188
KLHL41	-0.502516	0.705875	0.409673	-2.5986	25.5387	-0.900363	-0.104669	0.0153337	0.216589	-3.21155	9730000	6460000	23.0859	22.5834
SPTBN1;SPTBN2	-0.291904	0.816823	0.40032	-2.59673	26.5387	-0.522744	-0.0610653	0.0151541	0.215086	-3.22262	8367500	6.97231e+06	22.9878	22.6959
RPS17	-0.299498	0.812535	0.40032	-2.58206	26.5387	-0.537687	-0.0613088	0.0156754	0.220355	-3.2525	8.83833e+06	7.14692e+06	23.0457	22.7462
IDH3B	0.439176	1.35583	0.40032	2.57869	26.5387	0.0894452	0.788906	0.0157975	0.220449	-3.25935	3.95917e+07	5.18385e+07	25.1604	25.5995
MTX2	-0.273088	0.827546	0.40032	-2.57633	26.5387	-0.490757	-0.0554192	0.0158837	0.220449	-3.26415	1.10592e+07	9.30385e+06	23.3909	23.1178
RPS5	-0.290759	0.817472	0.40032	-2.57569	26.5387	-0.52257	-0.0589475	0.0159071	0.220449	-3.26545	6.63167e+06	5.37538e+06	22.6304	22.3396
RPL13	-0.364318	0.776836	0.40032	-2.56976	26.5387	-0.655446	-0.073191	0.0161254	0.222425	-3.27748	1.13908e+07	8.76462e+06	23.3933	23.029
GPD1;GPD1L	0.289643	1.22234	0.409673	2.56462	25.5387	0.0572914	0.521994	0.0165718	0.224148	-3.28003	6.50273e+07	7.92154e+07	25.9291	26.2187
COL1A1	-0.636663	0.643199	0.40032	-2.5638	26.5387	-1.1466	-0.126721	0.0163479	0.224148	-3.28957	3.04333e+07	2.35077e+07	24.8194	24.1828
C3	0.775907	1.71227	0.40032	2.56135	26.5387	0.153842	1.39797	0.0164402	0.224148	-3.29453	35225000	6.57692e+07	24.9439	25.7198
RPL14	-0.393762	0.761142	0.40032	-2.55959	26.5387	-0.709668	-0.0778554	0.0165067	0.224148	-3.2981	7.71917e+06	5.85231e+06	22.83	22.4362
RPL17	-0.355183	0.781771	0.40032	-2.5563	26.5387	-0.640505	-0.0698608	0.0166318	0.224148	-3.30475	10445000	7.93231e+06	23.2561	22.901
COQ10A;COQ10B	0.42739	1.3448	0.408248	2.54132	25.5387	0.0813947	0.773386	0.0174737	0.228943	-3.32909	1.60667e+06	2.16417e+06	20.559	20.9864
FBLN5	-0.774252	0.584692	0.40032	-2.54367	26.5387	-1.39931	-0.149199	0.0171202	0.228943	-3.33026	2.47392e+07	1.81115e+07	24.4569	23.6826
SEC23A	-0.290271	0.817748	0.409673	-2.53399	25.5387	-0.525942	-0.0546009	0.0177669	0.228943	-3.34132	8.26e+06	6.75692e+06	22.9547	22.6644
RCSD1	0.407066	1.32599	0.40032	2.53466	26.5387	0.0772745	0.736858	0.0174765	0.228943	-3.3484	1.60833e+06	2210000	20.5895	20.9965
SIRT5	0.341543	1.26711	0.40032	2.53251	26.5387	0.0646005	0.618486	0.0175629	0.228943	-3.35274	6.12167e+06	7.78846e+06	22.5146	22.8562
RAB5A;RAB5B;RAB5C	0.348339	1.27309	0.40032	2.53064	26.5387	0.0656772	0.631	0.017638	0.228943	-3.35649	8067500	1.03562e+07	22.9139	23.2623
SLC25A12	-0.256767	0.836961	0.40032	-2.53048	26.5387	-0.465135	-0.0483991	0.0176443	0.228943	-3.35681	6.82417e+07	5.71538e+07	26.0069	25.7501
MYOM3	-0.35353	0.782666	0.40032	-2.53035	26.5387	-0.640437	-0.0666234	0.0176496	0.228943	-3.35707	4.95083e+07	3.93385e+07	25.5344	25.1809
TMEM205	-0.263797	0.832893	0.40032	-2.52982	26.5387	-0.477925	-0.0496678	0.0176711	0.228943	-3.35815	1.88833e+07	1.56385e+07	24.1471	23.8833
MYH1;MYH13;MYH2;MYH4;MYH7;MYH8	-0.48436	0.714814	0.436931	-2.51492	22.5387	-0.883225	-0.0854958	0.0195113	0.241948	-3.36137	48500000	34700000	25.4656	24.9812
SPTAN1	-0.253025	0.839135	0.40032	-2.5276	26.5387	-0.45859	-0.0474595	0.0177608	0.228943	-3.3626	1.25917e+08	1.04762e+08	26.8833	26.6303
BAD	0.519552	1.43351	0.40032	2.52307	26.5387	0.0966935	0.94241	0.0179454	0.230234	-3.3717	793156	1.12141e+06	19.5003	20.0199
FIS1	0.270659	1.20636	0.40032	2.51081	26.5387	0.049297	0.492021	0.0184537	0.235422	-3.39626	12595000	1.50231e+07	23.5564	23.8271
MYOM1	-0.257998	0.836248	0.40032	-2.50947	26.5387	-0.469118	-0.0468782	0.01851	0.235422	-3.39894	1.19542e+08	1.00392e+08	26.8174	26.5594
IGLC3	0.743662	1.67442	0.420622	2.49667	24.5387	0.12962	1.3577	0.0196288	0.242309	-3.4049	10344000	1.61638e+07	23.0643	23.808
ATP5IF1	0.696325	1.62037	0.40032	2.50246	26.5387	0.124927	1.26772	0.0188074	0.238173	-3.41294	1.39783e+08	2.20923e+08	26.9033	27.5997
PPP1CB	0.497642	1.4119	0.409673	2.4977	25.5387	0.0877381	0.907546	0.0192859	0.241948	-3.41338	6.14727e+06	8.21769e+06	22.4365	22.9342
DLAT	-0.243224	0.844855	0.40032	-2.49402	26.5387	-0.443487	-0.0429603	0.0191718	0.241746	-3.4298	2.27083e+08	1.91615e+08	27.7411	27.4978
GLRX3	-0.322642	0.799604	0.40032	-2.48857	26.5387	-0.588877	-0.056407	0.01941	0.241948	-3.44064	11355000	8950000	23.3924	23.0697
DMD	-0.320848	0.800599	0.40032	-2.48614	26.5387	-0.585862	-0.0558345	0.0195173	0.241948	-3.44548	4.69167e+07	3.73308e+07	25.4433	25.1225
SPTB;SPTBN1	-0.375322	0.770933	0.408248	-2.47656	25.5387	-0.687111	-0.0635337	0.0202253	0.245545	-3.45753	13825000	1.10342e+07	23.7021	23.3268
ACO1	0.205881	1.15339	0.40032	2.47573	26.5387	0.0351123	0.376649	0.0199831	0.245423	-3.46616	42900000	4.98538e+07	25.3498	25.5557
F2	0.658828	1.5788	0.40032	2.47341	26.5387	0.111849	1.20581	0.0200881	0.245423	-3.47076	8340000	1.33669e+07	22.8571	23.516
ACTN1;ACTN2;ACTN4	-0.295122	0.815003	0.40032	-2.47245	26.5387	-0.540236	-0.0500079	0.0201317	0.245423	-3.47266	3.63083e+08	2.96538e+08	28.4101	28.1149
FN3KRP	0.409341	1.32808	0.409673	2.46689	25.5387	0.0679584	0.750723	0.0206693	0.249335	-3.47409	1.82364e+06	2.40462e+06	20.7406	21.1499
SAR1A;SAR1B	0.297099	1.22867	0.40032	2.45857	26.5387	0.0489497	0.545249	0.0207729	0.249335	-3.50014	17625000	2.17769e+07	24.0482	24.3453
SLC12A7	-0.305497	0.809163	0.40032	-2.45816	26.5387	-0.560704	-0.0502907	0.0207921	0.249335	-3.50095	981528	789791	19.871	19.5655
ACTA1;ACTG2;POTEF;POTEI	-0.263809	0.832886	0.40032	-2.4528	26.5387	-0.484673	-0.042946	0.0210452	0.251035	-3.51154	1.21033e+10	1.01762e+10	33.4813	33.2175
LCLAT1	-0.397905	0.75896	0.409673	-2.44626	25.5387	-0.732548	-0.0632609	0.0216462	0.253373	-3.51449	5.07727e+06	3.81462e+06	22.2158	21.8179
CTSL	0.364486	1.28742	0.40032	2.44998	26.5387	0.0589852	0.669986	0.0211788	0.251035	-3.51708	5950000	7.74615e+06	22.4677	22.8322
ATP1A1	-0.386464	0.765002	0.40032	-2.44739	26.5387	-0.710729	-0.0621992	0.0213027	0.251035	-3.52219	27200000	2.09923e+07	24.6538	24.2674
RAB7A	0.160167	1.11742	0.40032	2.4463	26.5387	0.0257179	0.294616	0.0213552	0.251035	-3.52434	21300000	2.38462e+07	24.3415	24.5017
MCCC2	0.213794	1.15973	0.40032	2.44618	26.5387	0.0343198	0.393268	0.0213611	0.251035	-3.52458	25175000	2.88615e+07	24.5651	24.7789
SND1	-0.410361	0.752435	0.408248	-2.43926	25.5387	-0.75647	-0.0642508	0.0219872	0.25533	-3.53063	2.94833e+06	2170000	21.4234	21.013
MACROD1	0.246716	1.1865	0.40032	2.43606	26.5387	0.0387442	0.454687	0.0218528	0.254776	-3.54449	4.58833e+07	5.49462e+07	25.4398	25.6865
KLHL31	-0.392307	0.761911	0.436931	-2.41839	22.5387	-0.728261	-0.056352	0.0240917	0.270916	-3.54544	2129000	1.63563e+06	20.9834	20.5911
ISCU	0.269363	1.20528	0.40032	2.42864	26.5387	0.0416073	0.497118	0.0222197	0.257014	-3.55905	1.42842e+07	17000000	23.7358	24.0051
NOL3	0.454339	1.37015	0.40032	2.42086	26.5387	0.0689447	0.839733	0.0226109	0.260513	-3.57429	2.96417e+07	39900000	24.7381	25.1924
C12orf57	0.329584	1.25665	0.409673	2.41365	25.5387	0.0486547	0.610513	0.0232771	0.266878	-3.57792	1.72182e+06	2.17231e+06	20.6826	21.0122
NDRG1	0.359556	1.28303	0.40032	2.40658	26.5387	0.0527519	0.66636	0.023345	0.266878	-3.60219	3135000	3.96154e+06	21.5257	21.8852
NONO	-0.459457	0.72726	0.428174	-2.38852	23.5387	-0.856882	-0.0620317	0.0253039	0.27332	-3.60826	2066000	1.57483e+06	20.9453	20.4859
DDAH1	0.546707	1.46075	0.40032	2.40324	26.5387	0.079561	1.01385	0.0235199	0.267835	-3.6087	5.63083e+06	7.81154e+06	22.2681	22.8148
ADHFE1	0.523049	1.43699	0.40032	2.39933	26.5387	0.0753902	0.970707	0.023726	0.269139	-3.61631	8965000	1.33815e+07	23.0224	23.5454
BPHL	0.34282	1.26823	0.40032	2.39495	26.5387	0.0488767	0.636764	0.0239587	0.270733	-3.62482	5.08333e+06	6.37615e+06	22.2291	22.5719
PLG	0.80806	1.75086	0.40032	2.39121	26.5387	0.114123	1.502	0.0241593	0.270916	-3.63209	8.57833e+06	1.44146e+07	22.7339	23.5419
ZADH2	0.252979	1.19167	0.409673	2.38482	25.5387	0.0347388	0.471219	0.0248126	0.272012	-3.63357	5.96273e+06	7.09846e+06	22.4878	22.7408
GSTT1;GSTT2B	0.574889	1.48956	0.436931	2.37077	22.5387	0.0726907	1.07709	0.0267006	0.276254	-3.63475	11060000	16828000	23.3096	23.8845
GPI	0.214084	1.15997	0.40032	2.38923	26.5387	0.0300829	0.398085	0.0242661	0.271079	-3.63593	2.83667e+08	3.29231e+08	28.0675	28.2815
IGHG4	0.692557	1.61615	0.40032	2.38694	26.5387	0.0967444	1.28837	0.0243906	0.271438	-3.64039	51375000	8.01692e+07	25.4331	26.1257
NIT2	0.381647	1.30283	0.40032	2.38234	26.5387	0.05268	0.710614	0.0246412	0.272012	-3.6493	1.02508e+07	1.30346e+07	23.2226	23.6043
UBA1	0.179228	1.13228	0.40032	2.38018	26.5387	0.0245992	0.333858	0.0247599	0.272012	-3.65348	2.85583e+07	3.24462e+07	24.7626	24.9418
ABHD14B	0.29387	1.22592	0.40032	2.37954	26.5387	0.0402656	0.547474	0.0247952	0.272012	-3.65472	3.86833e+06	4.83077e+06	21.8684	22.1622
ACSF2	-0.578144	0.669825	0.428174	-2.36192	23.5387	-1.08386	-0.0724239	0.0268085	0.276254	-3.6584	3064000	2.22666e+06	21.5042	20.926
SUOX	0.264241	1.201	0.40032	2.37706	26.5387	0.0359677	0.492515	0.0249324	0.27231	-3.65953	1.92583e+07	2.32923e+07	24.1813	24.4455
EIF2S3	-0.649821	0.63736	0.40032	-2.37488	26.5387	-1.2117	-0.0879371	0.0250533	0.272617	-3.66374	7.25583e+06	3.20077e+06	22.2389	21.5891
ARMC1	0.354379	1.27844	0.409673	2.36779	25.5387	0.0464644	0.662293	0.0257625	0.276254	-3.66624	1.85818e+06	2.37385e+06	20.7823	21.1367
SULT1A3	0.525367	1.4393	0.40032	2.37179	26.5387	0.0705027	0.980231	0.0252261	0.27332	-3.66972	6.39333e+06	8.56846e+06	22.4539	22.9793
MYH1;MYH13;MYH16;MYH2;MYH3;MYH4;MYH6;MYH7;MYH8	-0.22849	0.853527	0.409673	-2.35561	25.5387	-0.428049	-0.0289318	0.0264624	0.276254	-3.68953	1.45182e+09	1.24154e+09	30.4218	30.1933
RAB10;RAB12;RAB14;RAB1A;RAB1B;RAB30;RAB35;RAB39B;RAB3A;RAB3D;RAB4A;RAB4B;RAB8A;RAB8B	0.307939	1.23794	0.40032	2.35832	26.5387	0.039802	0.576075	0.0259907	0.276254	-3.69569	1.30567e+07	1.61923e+07	23.6057	23.9137
IGKV1-27;IGKV1-8	0.659516	1.57955	0.40032	2.35707	26.5387	0.0849398	1.23409	0.0260627	0.276254	-3.6981	6.62583e+06	1.09108e+07	22.5367	23.1962
PFKL	-0.328455	0.796389	0.417424	-2.34538	24.5387	-0.617155	-0.0397552	0.0274088	0.276669	-3.70127	7.86909e+06	6217500	22.8664	22.538
ASS1	-0.577443	0.67015	0.409673	-2.34815	25.5387	-1.08337	-0.0715139	0.0268998	0.276254	-3.70376	1.93736e+06	1.35353e+06	20.7843	20.2069
ACTN1;ACTN2	-0.300111	0.81219	0.40032	-2.35063	26.5387	-0.562288	-0.0379349	0.026437	0.276254	-3.71049	6.39917e+08	5.24462e+08	29.2277	28.9276
PCBD2	0.379861	1.30122	0.40032	2.34971	26.5387	0.0478857	0.711836	0.0264907	0.276254	-3.71225	21475000	2.89154e+07	24.3247	24.7045
APOM	0.768629	1.70365	0.409673	2.34343	25.5387	0.093836	1.44342	0.0271796	0.276254	-3.71274	3.527e+06	5.29462e+06	21.4466	22.2153
RPL15	-0.339074	0.790548	0.40032	-2.34342	26.5387	-0.636199	-0.0419489	0.0268614	0.276254	-3.72432	11065000	8.50769e+06	23.3351	22.9961
RPL27	-0.307311	0.808146	0.40032	-2.34272	26.5387	-0.576684	-0.0379387	0.026903	0.276254	-3.72567	9.24583e+06	7.27615e+06	23.0863	22.779
IGKV3D-20	0.935291	1.91228	0.440959	2.31769	22.5387	0.0995499	1.77103	0.0299141	0.283508	-3.72669	7.45889e+06	1.85392e+07	22.7457	23.681
DCLK1	-0.575785	0.670921	0.417424	-2.32911	24.5387	-1.08541	-0.0661548	0.0283961	0.277971	-3.73193	785796	536523	19.4942	18.9184
A2M;PZP	0.540191	1.45416	0.40032	2.3381	26.5387	0.0657526	1.01463	0.0271788	0.276254	-3.73452	10410000	1.55646e+07	23.2236	23.7638
PPIE;PPIF	0.293156	1.22532	0.40032	2.33801	26.5387	0.0356738	0.550638	0.027184	0.276254	-3.73469	1.79333e+07	21900000	24.0617	24.3549
RPL27A	-0.323288	0.799246	0.40032	-2.33791	26.5387	-0.607248	-0.0393289	0.0271897	0.276254	-3.73487	23550000	1.83308e+07	24.4307	24.1074
HSD17B10	0.384492	1.3054	0.40032	2.33697	26.5387	0.0466384	0.722346	0.0272463	0.276254	-3.73667	38475000	4.77462e+07	25.1177	25.5021
FDX1	0.418129	1.33619	0.40032	2.33673	26.5387	0.0506801	0.785578	0.0272609	0.276254	-3.73714	11945000	1.60946e+07	23.4494	23.8675
AGL	-0.232567	0.851119	0.40032	-2.33661	26.5387	-0.436956	-0.0281784	0.027268	0.276254	-3.73737	2.60583e+07	22100000	24.6154	24.3828
SNAP29	0.371903	1.29406	0.40032	2.33281	26.5387	0.0445284	0.699278	0.0274974	0.276669	-3.74463	3.40083e+06	4.39154e+06	21.6432	22.0152
LDHA	0.29644	1.22811	0.40032	2.32731	26.5387	0.0348763	0.558005	0.0278326	0.277971	-3.75514	1.11717e+08	1.35885e+08	26.6968	26.9933
CDKN2C	0.389661	1.31009	0.409673	2.32058	25.5387	0.0442028	0.735119	0.0285729	0.277971	-3.75606	2010000	2.56385e+06	20.8632	21.2528
PDHB	-0.196324	0.872772	0.40032	-2.32551	26.5387	-0.369684	-0.0229632	0.0279432	0.277971	-3.75858	258750000	2.27077e+08	27.9406	27.7443
LDHD	0.275363	1.2103	0.40032	2.32187	26.5387	0.0318279	0.518899	0.0281673	0.277971	-3.76551	3.01833e+07	3.62462e+07	24.8157	25.0911
CTSG	0.990741	1.9872	0.40032	2.32177	26.5387	0.114476	1.86701	0.0281737	0.277971	-3.76571	4.33508e+06	6.77769e+06	21.5859	22.5767
HPRT1	0.235152	1.17703	0.40032	2.32162	26.5387	0.027157	0.443147	0.0281833	0.277971	-3.766	1.12633e+07	1.33862e+07	23.4146	23.6497
NIPSNAP3A;NIPSNAP3B	0.580373	1.49524	0.417424	2.30995	24.5387	0.0624217	1.09832	0.0295997	0.28312	-3.76786	2.03668e+06	2.75727e+06	20.7789	21.3592
ME2	-0.27501	0.826444	0.40032	-2.32054	26.5387	-0.518373	-0.0316474	0.02825	0.277971	-3.76805	3.04833e+07	2.56231e+07	24.8484	24.5734
SNX3	0.224314	1.16822	0.409673	2.31261	25.5387	0.0247601	0.423869	0.0290744	0.280989	-3.77113	1.81909e+07	2.10462e+07	24.0938	24.3181
RPS3	-0.272559	0.82785	0.40032	-2.31605	26.5387	-0.514222	-0.0308971	0.0285305	0.277971	-3.77661	13720000	1.12138e+07	23.6741	23.4015
FAM162A	0.28019	1.21436	0.40032	2.31573	26.5387	0.0317283	0.528652	0.0285502	0.277971	-3.77721	5.94083e+07	71300000	25.7875	26.0677
CHCHD6	0.336619	1.26279	0.40032	2.31264	26.5387	0.037719	0.635519	0.0287448	0.27872	-3.78309	3.47333e+06	4.44769e+06	21.6956	22.0323
COMMD5	0.268825	1.20483	0.420622	2.29822	24.5387	0.0276893	0.50996	0.0303592	0.284062	-3.78421	696273	842006	19.3908	19.6596
DCPS	0.221954	1.16631	0.40032	2.3024	26.5387	0.0239939	0.419914	0.0293975	0.28312	-3.80253	1820000	2130000	20.7822	21.0041
TMX4	0.270187	1.20596	0.40032	2.30014	26.5387	0.0289721	0.511403	0.0295429	0.28312	-3.8068	7555000	8.89231e+06	22.8074	23.0776
MYH3;MYH7	-0.360822	0.778721	0.40032	-2.29802	26.5387	-0.68325	-0.0383934	0.0296804	0.28312	-3.81082	5.94167e+08	4.75846e+08	29.1212	28.7604
RPS25	-0.277552	0.82499	0.40032	-2.29569	26.5387	-0.525823	-0.029281	0.0298323	0.283508	-3.81523	2.44667e+07	1.98077e+07	24.5013	24.2237
COX7B	-0.282047	0.822423	0.428174	-2.27744	23.5387	-0.537913	-0.0261803	0.0321481	0.287347	-3.81537	24800000	20425000	24.5413	24.2593
DNAJB11	-0.280868	0.823096	0.40032	-2.29167	26.5387	-0.532545	-0.0291906	0.0300953	0.284062	-3.82283	4557500	3.65077e+06	22.0692	21.7883
GLOD4	0.221901	1.16627	0.40032	2.28988	26.5387	0.0229063	0.420896	0.0302137	0.284062	-3.82622	14275000	1.65538e+07	23.7468	23.9687
UQCRC1	-0.23014	0.852552	0.40032	-2.28857	26.5387	-0.436642	-0.0236383	0.0303005	0.284062	-3.8287	5.07417e+08	4.35308e+08	28.9058	28.6757
ADH1B	0.691315	1.61475	0.40032	2.28211	26.5387	0.0692518	1.31338	0.0307306	0.286081	-3.84088	1.37633e+07	2.36177e+07	23.5767	24.268
ATPAF1	0.237797	1.17919	0.40032	2.28152	26.5387	0.0237663	0.451827	0.0307697	0.286081	-3.84198	3.57583e+06	4.21154e+06	21.7497	21.9875
IGHV3-7	0.776787	1.71331	0.420622	2.26694	24.5387	0.0703943	1.48318	0.0324734	0.287347	-3.84224	4462000	6.79154e+06	21.7402	22.517
ENSA	0.510899	1.42494	0.433629	2.25341	23.5387	0.042481	0.979316	0.033835	0.289579	-3.85025	3.12667e+06	4.46077e+06	21.4909	22.0018
ERGIC1	0.503186	1.41734	0.428174	2.25798	23.5387	0.0427731	0.963599	0.0335082	0.289579	-3.85104	1.91371e+06	2502500	20.7146	21.2177
MLF2	-0.824751	0.56458	0.417424	-2.26475	24.5387	-1.57548	-0.0740168	0.0326261	0.287347	-3.85187	4.37455e+06	2426893	21.8033	20.9786
DNPH1	0.423737	1.3414	0.40032	2.27556	26.5387	0.0413509	0.806124	0.0311722	0.287347	-3.8532	1.04933e+07	1.37908e+07	23.2363	23.6601
PSMD8	0.266871	1.2032	0.40032	2.2751	26.5387	0.0259942	0.507748	0.0312035	0.287347	-3.85407	8.22333e+06	9790000	22.9383	23.2052
EML2	0.272805	1.20815	0.40032	2.27504	26.5387	0.0265658	0.519045	0.0312075	0.287347	-3.85418	8285000	1.00815e+07	22.9609	23.2337
PDHA1	-0.190641	0.876216	0.40032	-2.27258	26.5387	-0.362905	-0.0183781	0.0313754	0.287347	-3.85881	2.00833e+08	1.76077e+08	27.5714	27.3807
TMEM256	0.454494	1.3703	0.428174	2.25361	23.5387	0.0378285	0.871159	0.0338204	0.289579	-3.85901	3.27917e+06	4421000	21.5621	22.0165
SCAMP3	-0.539661	0.687932	0.409673	-2.26261	25.5387	-1.03036	-0.0489593	0.0324056	0.287347	-3.86479	3.88091e+06	2.81044e+06	21.8291	21.2895
HYOU1	-0.311524	0.80579	0.40032	-2.26866	26.5387	-0.593503	-0.0295444	0.0316445	0.287347	-3.86618	5.95083e+06	4.64923e+06	22.443	22.1315
PDLIM1	0.338228	1.2642	0.40032	2.26605	26.5387	0.0317255	0.64473	0.0318241	0.287347	-3.87106	2.26917e+08	2.86615e+08	27.7101	28.0483
PDCD10	0.299406	1.23064	0.40032	2.26398	26.5387	0.0278357	0.570976	0.0319678	0.287347	-3.87495	3.28167e+06	3.97846e+06	21.601	21.9004
APOO	0.203612	1.15158	0.40032	2.2614	26.5387	0.0187189	0.388504	0.0321476	0.287347	-3.87979	4.43083e+07	5.13692e+07	25.3938	25.5975
CLTB	0.372448	1.29455	0.40032	2.26085	26.5387	0.0341587	0.710737	0.0321859	0.287347	-3.88082	2.05167e+07	2.73538e+07	24.2545	24.6269
INPP4B	0.483914	1.39853	0.40032	2.25868	26.5387	0.0439583	0.923869	0.0323384	0.287347	-3.88489	1.6238e+06	2.13835e+06	20.4903	20.9742
UQCRH	0.419473	1.33744	0.40032	2.25797	26.5387	0.0379844	0.800961	0.0323883	0.287347	-3.88622	2.10417e+08	2.84846e+08	27.581	28.0005
GNB1;GNB2;GNB4	0.319841	1.24819	0.40032	2.25717	26.5387	0.0288597	0.610823	0.0324445	0.287347	-3.88771	1.18917e+07	1.49462e+07	23.4697	23.7895
PPFIBP1	-0.365986	0.775939	0.40032	-2.25616	26.5387	-0.699097	-0.0328745	0.0325156	0.287347	-3.8896	1.35893e+06	1.05018e+06	20.3177	19.9518
TMEM143	-0.245808	0.843343	0.40032	-2.25403	26.5387	-0.469748	-0.0218679	0.0326664	0.287347	-3.89359	8340000	7.02077e+06	22.9684	22.7226
PRDX2	0.180758	1.13348	0.40032	2.25143	26.5387	0.0158912	0.345625	0.0328506	0.288105	-3.89843	3.91417e+08	442000000	28.5318	28.7126
MYH1;MYH2;MYH4;MYH6;MYH7;MYH8	-0.279169	0.824066	0.40032	-2.24737	26.5387	-0.534254	-0.0240826	0.0331411	0.289579	-3.90602	3.02833e+08	2.49231e+08	28.144	27.8648
TARS1	-0.300413	0.81202	0.428174	-2.2275	23.5387	-0.579051	-0.0217757	0.0357439	0.294621	-3.9065	3786000	3.13083e+06	21.8393	21.5389
DHRS4	0.575024	1.4897	0.409673	2.23888	25.5387	0.046627	1.10342	0.0341043	0.289591	-3.90877	1.00236e+07	1.37723e+07	23.094	23.669
RPL9	-0.342755	0.788534	0.40032	-2.24246	26.5387	-0.656628	-0.0288817	0.0334955	0.289579	-3.91518	3.28167e+06	2.51846e+06	21.5782	21.2355
MLYCD	0.276267	1.21106	0.40032	2.24089	26.5387	0.0231025	0.529432	0.0336091	0.289579	-3.91809	10112500	1.21385e+07	23.2334	23.5096
CALD1	0.4399	1.35651	0.40032	2.23752	26.5387	0.0361777	0.843622	0.0338554	0.289579	-3.92438	14585000	2.12831e+07	23.7672	24.2071
RPS3A	-0.27666	0.8255	0.40032	-2.23726	26.5387	-0.530597	-0.0227235	0.0338743	0.289579	-3.92486	11927500	9.66231e+06	23.4635	23.1869
AMBP	0.536326	1.45027	0.40032	2.23683	26.5387	0.0439563	1.0287	0.0339058	0.289579	-3.92566	2.50233e+07	3.59154e+07	24.4406	24.9769
RPS11	-0.309782	0.806763	0.409673	-2.22856	25.5387	-0.595764	-0.0238011	0.0348681	0.292011	-3.92781	4.93636e+06	3.92385e+06	22.1892	21.8794
UEVLD	-0.291414	0.817101	0.440959	-2.2057	22.5387	-0.565033	-0.0177962	0.0378861	0.300836	-3.92954	692856	553698	19.3555	19.0641
SAMM50	-0.267544	0.830733	0.40032	-2.2346	26.5387	-0.513405	-0.0216826	0.0340694	0.289591	-3.9298	3.27917e+07	27500000	24.948	24.6804
COPG1;COPG2	-0.544522	0.685618	0.409673	-2.22537	25.5387	-1.04793	-0.0411166	0.0351071	0.292194	-3.93367	3.67455e+06	2.6785e+06	21.7522	21.2076
METAP2	-0.22706	0.854374	0.40032	-2.23227	26.5387	-0.435936	-0.0181842	0.034241	0.289914	-3.93412	5.46667e+06	4.69077e+06	22.3685	22.1415
SUN1	-0.399538	0.758101	0.409673	-2.22199	25.5387	-0.76947	-0.0296066	0.0353623	0.292661	-3.93989	2.07182e+06	1.60843e+06	20.9339	20.5344
RPL5	-0.315692	0.803466	0.40032	-2.22777	26.5387	-0.606687	-0.0246957	0.0345752	0.291522	-3.94247	9607500	7.63385e+06	23.1463	22.8306
FLNA;FLNC	-0.401088	0.757287	0.40032	-2.22705	26.5387	-0.77092	-0.0312556	0.0346293	0.291522	-3.94382	54275000	3.84385e+07	25.5698	25.1687
ANKRD17	-0.336173	0.79214	0.428174	-2.20526	23.5387	-0.651123	-0.0212232	0.03746	0.2993	-3.94668	149200000	1.20017e+08	27.1257	26.7895
RPS9	-0.252681	0.839335	0.40032	-2.22362	26.5387	-0.486031	-0.0193315	0.0348863	0.292011	-3.95017	2.18167e+07	1.80154e+07	24.3418	24.0891
SNRNP200	-0.419928	0.747462	0.436931	-2.19583	22.5387	-0.815983	-0.0238719	0.0386741	0.301739	-3.95376	769919	605076	19.5261	19.1062
ATAD3A;ATAD3B	-0.257176	0.836724	0.40032	-2.22129	26.5387	-0.494927	-0.0194261	0.0350619	0.292194	-3.95449	1.03767e+07	8.62769e+06	23.2777	23.0205
MSRB3	0.312438	1.2418	0.40032	2.21892	26.5387	0.0232925	0.601584	0.035241	0.292481	-3.95887	7890000	9.84385e+06	22.8764	23.1889
PPM1A;PPM1B	0.542664	1.45666	0.409673	2.21125	25.5387	0.0377727	1.04755	0.0361838	0.295909	-3.9596	2.24497e+06	3.09538e+06	20.9376	21.4802
ILF3;STRBP	-0.333539	0.793587	0.408248	-2.21029	25.5387	-0.643998	-0.0230808	0.0362585	0.295909	-3.964	2.41833e+06	1.94417e+06	21.173	20.8395
PAFAH1B2	0.230468	1.17322	0.40032	2.21161	26.5387	0.0164765	0.444459	0.0357997	0.294621	-3.97238	42500000	4.96692e+07	25.3183	25.5488
RPL10A	-0.302101	0.811071	0.40032	-2.20814	26.5387	-0.583044	-0.0211571	0.0360675	0.295909	-3.97877	18237500	1.45346e+07	24.0707	23.7686
NDUFS7	-0.294925	0.815115	0.40032	-2.20233	26.5387	-0.56992	-0.0199302	0.0365208	0.297225	-3.98949	6.01333e+07	4.88231e+07	25.8021	25.5072
FABP4	0.501108	1.4153	0.40032	2.19918	26.5387	0.0331948	0.969021	0.0367681	0.298411	-3.99528	89025000	1.27862e+08	26.3107	26.8118
UBQLN1	0.349413	1.27404	0.40032	2.19715	26.5387	0.0228442	0.675981	0.0369287	0.298889	-3.99902	4.97917e+06	6.47462e+06	22.2091	22.5585
ABAT	0.631845	1.54955	0.40032	2.19476	26.5387	0.0406682	1.22302	0.0371178	0.299017	-4.00339	6.85917e+06	9.52923e+06	22.4422	23.0741
TMSB4X	0.375036	1.29687	0.40032	2.19396	26.5387	0.0240099	0.726062	0.037182	0.299017	-4.00487	5.35167e+07	7.03846e+07	25.6226	25.9976
CPNE3	-0.208041	0.865712	0.40032	-2.19311	26.5387	-0.402838	-0.0132431	0.0372499	0.299017	-4.00644	1.78833e+07	1.54846e+07	24.0771	23.8691
ELAVL1	-0.340995	0.789497	0.409673	-2.18266	25.5387	-0.662411	-0.019579	0.0384559	0.301739	-4.01177	5.26818e+06	4.20231e+06	22.2879	21.9469
VARS1	-0.239334	0.847136	0.40032	-2.19012	26.5387	-0.463739	-0.0149294	0.0374889	0.2993	-4.01192	2.59833e+06	2.19846e+06	21.2856	21.0462
VAMP2;VAMP3	0.297926	1.22938	0.40032	2.18556	26.5387	0.0180011	0.577851	0.0378566	0.300836	-4.02028	6.97333e+06	8.45615e+06	22.687	22.9849
RPL26	-0.453032	0.730506	0.409673	-2.17538	25.5387	-0.881482	-0.0245826	0.0390547	0.301739	-4.02498	4.87364e+06	3.60385e+06	22.1336	21.6806
EMILIN3	-0.491381	0.711344	0.408248	-2.17447	25.5387	-0.956292	-0.0264702	0.0391296	0.301739	-4.02927	2.60833e+06	1.78167e+06	21.1775	20.6862
TLN2	-0.307871	0.807833	0.40032	-2.17931	26.5387	-0.59797	-0.0177725	0.0383655	0.301739	-4.03171	1.68083e+07	1.32869e+07	23.9421	23.6342
ALDOC	0.215048	1.16074	0.40032	2.17749	26.5387	0.0122449	0.417851	0.0385147	0.301739	-4.03503	1.40083e+08	1.60692e+08	27.0358	27.2508
HSPG2	-0.30576	0.809016	0.40032	-2.17645	26.5387	-0.594248	-0.0172722	0.0386003	0.301739	-4.03693	4.73417e+07	38100000	25.4507	25.1449
MT-ND1	-0.263276	0.833194	0.40032	-2.17621	26.5387	-0.511708	-0.0148451	0.03862	0.301739	-4.03737	3.45833e+07	2.89308e+07	25.019	24.7558
RPS23	-0.313027	0.804951	0.409673	-2.16708	25.5387	-0.610201	-0.0158525	0.0397469	0.304899	-4.03999	5.75727e+06	4.59462e+06	22.412	22.099
NIBAN1	0.212523	1.15871	0.40032	2.17406	26.5387	0.011785	0.413261	0.0387975	0.301739	-4.04129	1.80583e+07	2.07154e+07	24.0823	24.2948
C5	0.676588	1.59836	0.40032	2.17304	26.5387	0.0372198	1.31596	0.0388817	0.301739	-4.04315	2090884	3.32348e+06	20.7756	21.4522
ALDH7A1	0.270707	1.2064	0.40032	2.1716	26.5387	0.0147223	0.526692	0.0390011	0.301739	-4.04577	3.54083e+07	42200000	25.0385	25.3092
PPP1R2	0.480507	1.39523	0.409673	2.16355	25.5387	0.0235898	0.937424	0.0400449	0.305512	-4.04637	1.51473e+06	2.14154e+06	20.4458	20.9263
CCDC90B	0.223992	1.16796	0.408248	2.16332	25.5387	0.0109735	0.43701	0.0400647	0.305512	-4.04945	6.95083e+06	8.17083e+06	22.7147	22.9387
MYH6;MYH7	-0.198565	0.871417	0.40032	-2.16635	26.5387	-0.386787	-0.0103432	0.0394404	0.30334	-4.05535	7.74167e+09	6.76231e+09	32.8382	32.6397
MSRA	0.200446	1.14905	0.40032	2.15809	26.5387	0.00971474	0.391177	0.0401387	0.305512	-4.07034	7.61167e+06	8.80538e+06	22.8506	23.051
SAA1	1.11073	2.15955	0.408248	2.14092	25.5387	0.0433638	2.1781	0.0420034	0.316425	-4.08977	26872500	72117500	24.2317	25.3424
AIP	-0.236929	0.848549	0.409673	-2.13455	25.5387	-0.465289	-0.00857009	0.0425701	0.317439	-4.09851	3.01727e+06	2.54077e+06	21.4984	21.2615
FLNB;FLNC	-0.41421	0.75043	0.40032	-2.14182	26.5387	-0.81134	-0.0170802	0.0415487	0.315426	-4.09981	45675000	3.22769e+07	25.3125	24.8983
HSPA2;HSPA8	-0.173035	0.886975	0.40032	-2.13879	26.5387	-0.33917	-0.00690049	0.0418157	0.316425	-4.10527	272250000	2.40308e+08	28.0068	27.8338
ARL3	0.211615	1.15798	0.409673	2.12889	25.5387	0.00711226	0.416117	0.0430791	0.318509	-4.10863	1.91545e+07	2.22462e+07	24.1775	24.3892
ALDOB;ALDOC	0.244782	1.18491	0.40032	2.13674	26.5387	0.00953614	0.480027	0.0419975	0.316425	-4.10897	8.07083e+06	9480000	22.9125	23.1573
BCAT2	0.212976	1.15908	0.40032	2.13286	26.5387	0.0079242	0.418028	0.0423439	0.316861	-4.11597	2.20417e+07	2.55385e+07	24.3769	24.5899
GOT2	0.182647	1.13496	0.40032	2.13275	26.5387	0.00678691	0.358506	0.0423535	0.316861	-4.11616	4.34667e+08	4.93154e+08	28.6835	28.8661
PDXK	0.272269	1.20771	0.40032	2.1324	26.5387	0.0100742	0.534463	0.0423847	0.316861	-4.11679	7390000	8.96154e+06	22.789	23.0613
NDUFAF2	0.373241	1.29526	0.40032	2.12557	26.5387	0.0126544	0.733828	0.0430009	0.318509	-4.12908	8587500	1.08769e+07	22.9588	23.3321
LAMB1	-0.339624	0.790247	0.40032	-2.12526	26.5387	-0.667781	-0.0114674	0.0430287	0.318509	-4.12963	3.01417e+07	23300000	24.7717	24.432
EFHD1	0.664589	1.58512	0.409673	2.11653	25.5387	0.0185858	1.31059	0.0442098	0.324565	-4.13066	3.31091e+06	4.94231e+06	21.4017	22.0663
CAP1;CAP2	0.297702	1.22918	0.40032	2.12396	26.5387	0.00987521	0.585529	0.0431473	0.318509	-4.13197	5.24667e+06	6.28769e+06	22.2634	22.5611
EMD	0.268971	1.20495	0.40032	2.11508	26.5387	0.00783137	0.530111	0.0439614	0.323706	-4.14788	1.45392e+07	1.75154e+07	23.7615	24.0305
ME1	0.252592	1.19135	0.40032	2.11134	26.5387	0.00692005	0.498265	0.0443087	0.324565	-4.15457	6322500	7.61154e+06	22.5725	22.825
ACO2	0.166803	1.12257	0.40032	2.11026	26.5387	0.00448664	0.329119	0.0444096	0.324565	-4.1565	9.45667e+08	1.06092e+09	29.8076	29.9744
CLPB	0.349871	1.27445	0.428174	2.08601	23.5387	0.00334997	0.696392	0.0479961	0.342263	-4.1576	2365000	3.01583e+06	21.1238	21.4737
RAB6A	0.271309	1.2069	0.420622	2.09015	24.5387	0.00371835	0.5389	0.0471329	0.338646	-4.16039	2094000	2460000	20.9496	21.2209
RPS26	-0.317343	0.802547	0.436931	-2.07515	22.5387	-0.634051	-0.000633985	0.0495806	0.3454	-4.16486	9.84273e+06	7775000	23.1817	22.8644
TAX1BP3	0.204321	1.15214	0.40032	2.10481	26.5387	0.00498115	0.40366	0.0449209	0.327488	-4.16623	8.50583e+06	9.70769e+06	22.9975	23.2018
OXSM	0.495879	1.41018	0.409673	2.09478	25.5387	0.00886272	0.982894	0.0462641	0.336445	-4.16922	1.72431e+06	2.40853e+06	20.6088	21.1047
EMCN	-0.603071	0.658351	0.449467	-2.05791	21.5387	-1.21158	0.00543336	0.0519022	0.347813	-4.17709	129153	95872.8	16.9249	16.3218
DPP3	-0.36873	0.774464	0.428174	-2.07383	23.5387	-0.736076	-0.00138532	0.0492096	0.344429	-4.17871	2805000	2.10333e+06	21.3361	20.9673
PRKAA1;PRKAA2	-0.344278	0.787702	0.440959	-2.05438	22.5387	-0.69134	0.00278515	0.0517135	0.347676	-4.1935	2.58222e+06	2.11333e+06	21.2861	20.9418
HADH	0.190448	1.14112	0.40032	2.08549	26.5387	0.00292167	0.377975	0.0467766	0.338646	-4.20059	5.71917e+08	6.51385e+08	29.0763	29.2668
PODXL	0.422979	1.34069	0.417424	2.07047	24.5387	0.00183135	0.844128	0.0490865	0.344429	-4.2006	8.34333e+06	1.06518e+07	22.8894	23.3124
TNS1	0.205039	1.15272	0.40032	2.08379	26.5387	0.00298061	0.407098	0.0469433	0.338646	-4.2036	1.90583e+07	2.17308e+07	24.16	24.3651
ACOT9	0.270207	1.20598	0.40032	2.08075	26.5387	0.00353847	0.536875	0.0472428	0.338646	-4.20899	2.37333e+07	2.78923e+07	24.4507	24.7209
TCOF1	-0.28496	0.820764	0.40032	-2.08074	26.5387	-0.56619	-0.00373082	0.0472434	0.338646	-4.209	536029	441308	18.9977	18.7127
MYH1;MYH13;MYH2;MYH3;MYH4;MYH7	-0.259683	0.835271	0.40032	-2.08059	26.5387	-0.515985	-0.00338124	0.0472583	0.338646	-4.20927	3.63917e+08	3.04308e+08	28.4109	28.1512
AKT1	0.287986	1.22093	0.420622	2.06168	24.5387	2.52449e-05	0.575946	0.0499814	0.346334	-4.20999	1.63917e+06	1.96308e+06	20.596	20.884
SLIRP	0.253311	1.19194	0.40032	2.07769	26.5387	0.00294863	0.503673	0.0475458	0.339878	-4.21441	4.54417e+07	5.38538e+07	25.406	25.6593
C12orf10	0.296952	1.22855	0.40032	2.07095	26.5387	0.00250277	0.591401	0.0482178	0.343012	-4.22629	2.24083e+06	2.78385e+06	21.0629	21.3598
PTGR2	0.248973	1.18836	0.40032	2.06607	26.5387	0.0015147	0.496432	0.0487108	0.344429	-4.2349	22325000	2.71308e+07	24.4006	24.6496
LRRC14B	0.406013	1.32502	0.409673	2.05556	25.5387	-0.000350415	0.812377	0.0501835	0.346823	-4.23803	601850	788155	19.109	19.515
FLNC	-0.362121	0.77802	0.40032	-2.06277	26.5387	-0.722614	-0.00162762	0.0490462	0.344429	-4.2407	267250000	1.96538e+08	27.8825	27.5204
RPS4X;RPS4Y1	-0.381034	0.767887	0.40032	-2.06234	26.5387	-0.760433	-0.00163387	0.0490899	0.344429	-4.24146	7880000	6.14615e+06	22.8511	22.47
PRXL2A	0.175578	1.12942	0.40032	2.06152	26.5387	0.000682891	0.350474	0.0491742	0.344429	-4.24291	6.27083e+06	7.12077e+06	22.5732	22.7487
COL18A1	0.505912	1.42002	0.40032	2.0609	26.5387	0.00181613	1.01001	0.0492376	0.344429	-4.244	1.18442e+07	1.72592e+07	23.3711	23.877
SCOC	0.394689	1.31466	0.40032	2.05726	26.5387	0.000720768	0.788656	0.0496116	0.3454	-4.25039	4.97667e+06	6.60308e+06	22.1757	22.5704
DBI	0.358108	1.28174	0.40032	2.05566	26.5387	0.000376977	0.715838	0.0497759	0.345725	-4.25319	275500000	3.52385e+08	27.9713	28.3294
BICD2	-0.208483	0.865447	0.409673	-2.04192	25.5387	-0.41854	0.00157393	0.0516146	0.347676	-4.26175	611947	531944	19.2086	19.0001
NDUFA9	-0.235439	0.849427	0.40032	-2.05073	26.5387	-0.471195	0.000318015	0.0502881	0.346823	-4.26184	9.86917e+07	8.46308e+07	26.5391	26.3036
FABP3	0.207759	1.15489	0.40032	2.04766	26.5387	-0.00059278	0.416111	0.0506094	0.347676	-4.26722	6.03583e+09	7.05923e+09	32.4822	32.6899
NIBAN2	-0.324583	0.798529	0.40032	-2.04579	26.5387	-0.650389	0.00122348	0.0508058	0.347676	-4.27049	3092500	2.45923e+06	21.5004	21.1759
AZGP1	0.543452	1.45746	0.40032	2.04482	26.5387	-0.00230657	1.08921	0.0509077	0.347676	-4.27218	16402500	2.45385e+07	23.8374	24.3808
IVD	0.268297	1.20439	0.40032	2.0445	26.5387	-0.001181	0.537775	0.0509415	0.347676	-4.27274	2.28667e+07	2.72538e+07	24.4057	24.674
ADPRHL1	0.391415	1.31168	0.40032	2.04149	26.5387	-0.00230218	0.785133	0.0512597	0.347676	-4.27799	1.10542e+08	138200000	26.6233	27.0147
QDPR	0.218769	1.16374	0.40032	2.03937	26.5387	-0.00151574	0.439054	0.0514852	0.347676	-4.28169	29850000	3.49308e+07	24.8154	25.0342
UQCR11	0.363386	1.28644	0.40032	2.03921	26.5387	-0.00254708	0.729319	0.0515026	0.347676	-4.28198	36575000	4.88692e+07	25.0871	25.4504
CAPN1	0.179848	1.13276	0.40032	2.03899	26.5387	-0.00127984	0.360975	0.0515257	0.347676	-4.28236	1.14883e+07	1.29615e+07	23.4385	23.6183
RBPMS	0.211277	1.15771	0.40032	2.03871	26.5387	-0.00153314	0.424086	0.051556	0.347676	-4.28285	1.34358e+07	1.54846e+07	23.6577	23.869
WASHC5	0.530225	1.44415	0.459468	1.98519	20.5387	-0.0259813	1.08643	0.0606396	0.368933	-4.28565	321627	454260	18.1752	18.7055
COX8A	1.25272	2.38291	0.409673	2.02679	25.5387	-0.0188821	2.52433	0.0532444	0.34996	-4.28794	6.95921e+07	104300000	25.3036	26.5563
TOP2B	-0.358524	0.779962	0.417424	-2.01855	24.5387	-0.724677	0.00762883	0.0545899	0.351819	-4.29019	762979	603761	19.4928	19.1343
XIRP2	-0.638421	0.642416	0.40032	-2.03365	26.5387	-1.28307	0.00623047	0.0520971	0.347813	-4.29166	1.10967e+07	6690000	23.0992	22.4608
MCCC1	0.240184	1.18114	0.40032	2.03279	26.5387	-0.00244659	0.482814	0.0521897	0.347813	-4.29316	12307500	1.41615e+07	23.5078	23.748
RAD23A;RAD23B	0.168432	1.12384	0.40032	2.03263	26.5387	-0.0017295	0.338593	0.0522075	0.347813	-4.29344	15300000	1.72077e+07	23.8572	24.0256
RABGAP1L	0.378413	1.29991	0.409673	2.02223	25.5387	-0.0065692	0.763394	0.053744	0.350549	-4.2958	2.13545e+06	2.85923e+06	20.9788	21.3572
S100B	0.451025	1.36701	0.40032	2.02975	26.5387	-0.00527786	0.907329	0.0525188	0.349096	-4.29845	8.86667e+06	1.12662e+07	22.9291	23.3801
TES	-0.438402	0.737952	0.440959	-1.9918	22.5387	-0.894236	0.0174325	0.0586454	0.365043	-4.29903	1.34931e+06	1.01942e+06	20.3058	19.8674
ENO2;ENO3	-0.418834	0.748029	0.40032	-2.02663	26.5387	-0.843221	0.00555335	0.0528578	0.34996	-4.30387	2.46333e+07	1.94585e+07	24.5111	24.0923
LRSAM1	-0.355517	0.781589	0.428174	-1.99865	23.5387	-0.723022	0.0119872	0.0573227	0.358328	-4.30712	1.26051e+06	1.0205e+06	20.2368	19.8813
GNB1;GNB2	0.461347	1.37683	0.40032	2.02407	26.5387	-0.00670743	0.929401	0.053137	0.34996	-4.30831	5.85833e+06	8.51154e+06	22.4181	22.8794
ATP6V1E1	0.182815	1.1351	0.40032	2.02364	26.5387	-0.00269716	0.368327	0.0531839	0.34996	-4.30905	3055000	3.44923e+06	21.5254	21.7083
AGT	0.504001	1.41814	0.40032	2.02327	26.5387	-0.0075314	1.01553	0.0532254	0.34996	-4.30971	8.53583e+06	1.24123e+07	22.9052	23.4092
SH3BGRL	0.388405	1.30895	0.40032	2.01927	26.5387	-0.00658456	0.783394	0.0536654	0.350549	-4.31664	1.02792e+07	1.39231e+07	23.238	23.6264
LGALSL	0.291973	1.22431	0.40032	2.01854	26.5387	-0.00505622	0.589002	0.0537454	0.350549	-4.31789	310718	383072	18.2059	18.4979
RPL12	-0.305984	0.80889	0.40032	-2.01795	26.5387	-0.617359	0.00539064	0.0538112	0.350549	-4.31892	16912500	1.36038e+07	23.9613	23.6553
HDHD2	0.219119	1.16402	0.40032	2.01634	26.5387	-0.0040387	0.442277	0.0539901	0.350936	-4.32172	14175000	1.66538e+07	23.7422	23.9613
URM1	0.240253	1.1812	0.459468	1.95936	20.5387	-0.0150943	0.495601	0.0637838	0.370592	-4.32778	3.37556e+06	4018000	21.6728	21.9131
SDHAF2	0.279908	1.21412	0.40032	2.01096	26.5387	-0.00592151	0.565737	0.0545902	0.351819	-4.33101	6.44167e+06	7.83615e+06	22.5804	22.8604
DCTN1	-0.176299	0.88497	0.40032	-2.01036	26.5387	-0.356381	0.00378318	0.0546573	0.351819	-4.33204	8.29083e+06	7.31846e+06	22.9692	22.7929
MRRF	0.236444	1.17809	0.40032	2.01002	26.5387	-0.00511507	0.478003	0.0546958	0.351819	-4.33264	7552500	8.92308e+06	22.8242	23.0606
ERH	0.52401	1.43795	0.459468	1.95616	20.5387	-0.0338328	1.08185	0.0641833	0.370592	-4.33297	2.86444e+06	4030000	21.3172	21.8412
ECHS1	0.222941	1.16711	0.40032	2.00976	26.5387	-0.00485212	0.450734	0.0547248	0.351819	-4.33308	148750000	1.74615e+08	27.1292	27.3521
LZIC	0.208504	1.15549	0.40032	2.00775	26.5387	-0.00475108	0.421759	0.0549509	0.352362	-4.33655	12052500	1.39846e+07	23.5066	23.7151
ALDH1B1	0.477409	1.39224	0.40032	2.00688	26.5387	-0.0110899	0.965908	0.055049	0.352362	-4.33805	4.87333e+06	6.67692e+06	22.0825	22.5599
HSP90B1	-0.220144	0.85848	0.40032	-2.0058	26.5387	-0.445523	0.00523522	0.0551712	0.352376	-4.33991	103800000	87400000	26.5912	26.371
HSPA2	0.612602	1.52901	0.40032	2.00268	26.5387	-0.0155461	1.24075	0.0555257	0.353871	-4.34529	9.97417e+06	1.26962e+07	22.8505	23.4631
DES;KRT7;KRT8;PRPH;VIM	-0.248505	0.841768	0.409673	-1.99157	25.5387	-0.505216	0.00820642	0.0572147	0.358328	-4.34835	3.58727e+08	2.97154e+08	28.3766	28.1281
HNRNPF;HNRNPH1;HNRNPH2	-0.324524	0.798562	0.40032	-1.99883	26.5387	-0.657924	0.00887664	0.0559655	0.355745	-4.35192	1.89583e+07	1.56885e+07	24.1567	23.8321
H1-4	-0.353002	0.782953	0.40032	-1.99799	26.5387	-0.715812	0.00980802	0.0560619	0.355745	-4.35336	9.64083e+07	7.57846e+07	26.4587	26.1057
AASDHPPT	0.223879	1.16787	0.40032	1.99576	26.5387	-0.00647727	0.454236	0.0563181	0.355919	-4.35719	4.10333e+06	4.83846e+06	21.9522	22.1761
ARHGDIA	0.198307	1.14735	0.40032	1.99564	26.5387	-0.00574943	0.402363	0.0563317	0.355919	-4.35739	1.70917e+07	1.94769e+07	24.0046	24.2029
GPX1	0.205188	1.15284	0.40032	1.99291	26.5387	-0.00623875	0.416615	0.0566478	0.356463	-4.36209	1.36667e+07	1.58154e+07	23.6879	23.8931
YWHAE	0.169524	1.12469	0.40032	1.9928	26.5387	-0.00516389	0.344212	0.0566603	0.356463	-4.36227	110400000	1.24077e+08	26.7067	26.8763
MFN1	-0.490458	0.711799	0.417424	-1.97222	24.5387	-1.00312	0.0222032	0.0599556	0.368862	-4.36879	1.17672e+06	891104	20.0984	19.6079
PCBD1	0.424809	1.34239	0.40032	1.98878	26.5387	-0.0138243	0.863442	0.0571275	0.358328	-4.36916	4.36833e+07	5.87615e+07	25.2846	25.7094
SF3A1	-0.245036	0.843795	0.426401	-1.96321	23.5387	-0.502907	0.0128351	0.061543	0.370104	-4.36975	7.82455e+06	6.64455e+06	22.8797	22.6347
RRP9	0.333421	1.26	0.417424	1.97071	24.5387	-0.0153609	0.682203	0.0601379	0.368862	-4.37133	6927500	8.56818e+06	22.6568	22.9902
COL1A2	-0.568969	0.674099	0.40032	-1.98178	26.5387	-1.15853	0.020592	0.05795	0.36148	-4.38114	1.02108e+08	8.93077e+07	26.5431	25.9742
DES;KRT7;KRT8;KRT84;PRPH;VIM	-0.276371	0.825666	0.409673	-1.96488	25.5387	-0.565746	0.0130048	0.0603951	0.368933	-4.39363	1.93818e+09	1.55385e+09	30.7897	30.5133
HSPA2;HSPA6;HSPA8	-0.234281	0.850109	0.40032	-1.97422	26.5387	-0.477969	0.00940767	0.0588486	0.365533	-4.39403	124575000	1.06377e+08	26.8683	26.6341
FXN	0.377747	1.29931	0.40032	1.96673	26.5387	-0.0166662	0.77216	0.0597526	0.368862	-4.40678	19967500	2.55231e+07	24.1638	24.5415
SLC25A5;SLC25A6	0.301762	1.23265	0.40032	1.96641	26.5387	-0.0133653	0.616889	0.0597917	0.368862	-4.40733	6.12167e+07	7.34923e+07	25.7969	26.0987
SMAP	0.389728	1.31015	0.409673	1.95532	25.5387	-0.0203347	0.799791	0.0615719	0.370104	-4.40974	5.84818e+06	7.96462e+06	22.4343	22.824
COPA	-0.239256	0.847182	0.40032	-1.96479	26.5387	-0.489313	0.0108022	0.0599881	0.368862	-4.41007	5.11167e+06	4.30154e+06	22.2524	22.0132
MYOM2	-0.277196	0.825194	0.40032	-1.96457	26.5387	-0.566939	0.0125478	0.060015	0.368862	-4.41045	1.10158e+08	9.17923e+07	26.6829	26.4057
NIF3L1	0.234667	1.17664	0.408248	1.95349	25.5387	-0.0124753	0.481809	0.0617992	0.370104	-4.4156	3.81917e+06	4.54833e+06	21.848	22.0827
DUT	0.281722	1.21564	0.409673	1.95146	25.5387	-0.0152851	0.578728	0.0620521	0.370104	-4.41622	3.66909e+06	4460000	21.7694	22.0511
FAM114A2	0.281537	1.21549	0.409673	1.95021	25.5387	-0.0154652	0.578539	0.0622084	0.370104	-4.41832	2.21955e+06	2.64692e+06	21.0311	21.3127
RPL23	-0.269111	0.829831	0.40032	-1.95931	26.5387	-0.551159	0.0129377	0.0606597	0.368933	-4.41938	7.60667e+06	6.16692e+06	22.8036	22.5345
AKR1A1	0.262483	1.19954	0.40032	1.95867	26.5387	-0.0127086	0.537674	0.0607382	0.368933	-4.42046	11902500	1.40631e+07	23.4606	23.7231
BZW2	0.261833	1.199	0.40032	1.95835	26.5387	-0.0127217	0.536389	0.0607773	0.368933	-4.421	10232500	11840000	23.2281	23.4899
CRYZ	0.201132	1.1496	0.40032	1.95726	26.5387	-0.00988983	0.412153	0.0609117	0.368987	-4.42284	41675000	4.74385e+07	25.2871	25.4882
MCAM	0.297755	1.22923	0.40032	1.95049	26.5387	-0.0157255	0.611235	0.0617529	0.370104	-4.4343	9.45833e+06	1.16723e+07	23.1263	23.4241
PEBP1	0.257707	1.19558	0.40032	1.94995	26.5387	-0.0136848	0.529098	0.0618197	0.370104	-4.4352	4.91417e+08	5.91462e+08	28.8434	29.1011
HSD17B8	0.24596	1.18588	0.40032	1.94948	26.5387	-0.0131234	0.505043	0.0618784	0.370104	-4.43599	9.37333e+06	1.09769e+07	23.121	23.367
MYH1;MYH13;MYH2;MYH3;MYH6;MYH7;MYH8	-0.28006	0.823557	0.409673	-1.93724	25.5387	-0.577482	0.0173621	0.0638511	0.370592	-4.44004	8.19364e+07	6.85154e+07	26.2593	25.9792
AIMP1	-0.184027	0.880243	0.40032	-1.94507	26.5387	-0.378312	0.0102593	0.0624337	0.370104	-4.44345	7.68583e+06	6680000	22.8503	22.6663
HNRNPD;HNRNPDL	0.627888	1.5453	0.40032	1.94418	26.5387	-0.0353065	1.29108	0.0625457	0.370104	-4.44494	2.37942e+07	3.15462e+07	24.2661	24.894
NT5C	0.380808	1.30207	0.40032	1.94397	26.5387	-0.0214557	0.783072	0.0625718	0.370104	-4.44529	6.72333e+06	8.22615e+06	22.5551	22.9359
GSK3B	-0.250692	0.840493	0.408248	-1.93553	25.5387	-0.517161	0.0157769	0.0640707	0.370592	-4.44569	3.66083e+06	2.99417e+06	21.7553	21.5046
PTPN11	0.258103	1.19591	0.40032	1.94369	26.5387	-0.0145821	0.530788	0.0626078	0.370104	-4.44577	5530000	6.55846e+06	22.3569	22.615
TRMT112	0.331786	1.25857	0.420622	1.92141	24.5387	-0.0241909	0.687764	0.0663686	0.374983	-4.44742	1.08781e+06	1.37041e+06	19.9985	20.3303
EIF2S2	-0.200227	0.870414	0.40032	-1.94156	26.5387	-0.411998	0.0115445	0.0628779	0.370592	-4.44936	4.35167e+06	3.80923e+06	22.0389	21.8386
IGLV1-47	0.534314	1.44825	0.40032	1.93828	26.5387	-0.0317633	1.10039	0.0632954	0.370592	-4.45487	1.11767e+07	1.48308e+07	23.1682	23.7025
SULT1A1	0.452849	1.36874	0.409673	1.92789	25.5387	-0.0304063	0.936104	0.0650587	0.370718	-4.45563	4030000	5.58231e+06	21.8359	22.2887
CYC1	-0.211848	0.863431	0.40032	-1.93676	26.5387	-0.436466	0.0127699	0.0634898	0.370592	-4.45743	218750000	190000000	27.6878	27.476
NDUFAF4	0.389758	1.31017	0.40032	1.93666	26.5387	-0.0235152	0.803031	0.0635025	0.370592	-4.4576	10182500	1.25562e+07	23.1567	23.5464
SERPINF2	0.623246	1.54034	0.409673	1.92654	25.5387	-0.042315	1.28881	0.0652353	0.370718	-4.45789	3.25948e+06	4.83308e+06	21.3957	22.0189
IMMT	-0.239346	0.847129	0.40032	-1.93404	26.5387	-0.493475	0.0147839	0.0638384	0.370592	-4.46199	1.36167e+08	1.14131e+08	26.9819	26.7426
CTNNA1;CTNNA2	-0.195588	0.873217	0.40032	-1.93301	26.5387	-0.403368	0.012192	0.0639713	0.370592	-4.46372	2.37333e+07	2.07462e+07	24.4822	24.2866
RPS16	-0.239359	0.847122	0.40032	-1.93264	26.5387	-0.493686	0.0149693	0.0640192	0.370592	-4.46435	7.49333e+06	6.26231e+06	22.7972	22.5579
FTL	0.54132	1.4553	0.40032	1.9312	26.5387	-0.0342804	1.11692	0.0642042	0.370592	-4.46675	32542500	4.19923e+07	24.7044	25.2457
SLC25A24	-0.222524	0.857065	0.40032	-1.92835	26.5387	-0.459491	0.0144425	0.0645745	0.370592	-4.47154	8.58417e+06	7.35385e+06	23.0084	22.7859
SCARB2	0.295359	1.22719	0.40032	1.92821	26.5387	-0.0191915	0.609909	0.0645918	0.370592	-4.47176	5.51583e+06	6.61538e+06	22.3286	22.624
GCDH	0.183173	1.13538	0.40032	1.92746	26.5387	-0.0119785	0.378325	0.0646901	0.370592	-4.47302	2.85167e+07	3.26308e+07	24.7562	24.9394
ACTA1;ACTG2	-0.229013	0.853218	0.40032	-1.92654	26.5387	-0.473119	0.0150927	0.0648099	0.370592	-4.47457	1.23158e+10	1.07146e+10	33.5079	33.2789
RPL7	-0.248227	0.84193	0.40032	-1.92635	26.5387	-0.51284	0.0163851	0.0648348	0.370592	-4.47488	12035000	9.96846e+06	23.4748	23.2266
CPNE2;CPNE3;CPNE5;CPNE8	-0.375417	0.770882	0.40032	-1.92424	26.5387	-0.776053	0.0252179	0.0651093	0.370718	-4.4784	1.51067e+07	1.20308e+07	23.8059	23.4305
ACTN2;ACTN3	-0.281388	0.822799	0.40032	-1.92229	26.5387	-0.581984	0.0192075	0.065366	0.370744	-4.48167	3.89583e+08	3.19769e+08	28.4907	28.2093
MRPS36	0.274693	1.20974	0.40032	1.91625	26.5387	-0.0196747	0.56906	0.0661627	0.374539	-4.49174	6.85667e+07	8.42462e+07	26.0012	26.2758
FAM120A	-0.345035	0.787289	0.440959	-1.87211	22.5387	-0.726727	0.0366572	0.0742251	0.393556	-4.49455	1.43014e+06	1.11924e+06	20.3867	20.0417
RPL8	-0.318518	0.801893	0.40032	-1.91295	26.5387	-0.660437	0.0234018	0.0666014	0.37507	-4.49724	12270000	9.64385e+06	23.4767	23.1582
NDUFB1	0.23364	1.1758	0.40032	1.91267	26.5387	-0.017203	0.484484	0.0666393	0.37507	-4.49771	9.55417e+07	1.12515e+08	26.4827	26.7164
VPS4B	0.284385	1.21789	0.420622	1.89044	24.5387	-0.0257342	0.594504	0.0705661	0.385764	-4.49822	1862000	2.20154e+06	20.7655	21.0499
MICOS13	0.31322	1.24248	0.40032	1.90852	26.5387	-0.0237945	0.650234	0.0671961	0.377038	-4.50462	1.94733e+07	2.37154e+07	24.1482	24.4614
ATP1A1;ATP1A3	-0.203498	0.868442	0.40032	-1.90815	26.5387	-0.422498	0.0155015	0.0672457	0.377038	-4.50523	9.05833e+07	7.84077e+07	26.4095	26.206
TUFM	0.253854	1.19239	0.40032	1.90543	26.5387	-0.0197273	0.527435	0.0676126	0.37784	-4.50975	2.14167e+08	2.47231e+08	27.6177	27.8715
LRRC20	0.251362	1.19033	0.40032	1.90343	26.5387	-0.0198177	0.522542	0.0678829	0.37784	-4.51306	4.73667e+06	5.66462e+06	22.1438	22.3951
RHOT1	0.234555	1.17654	0.40032	1.90329	26.5387	-0.018512	0.487622	0.0679028	0.37784	-4.5133	3.10583e+06	3.57385e+06	21.5234	21.758
GSTO1	0.237663	1.17908	0.40032	1.90263	26.5387	-0.018846	0.494172	0.0679922	0.37784	-4.51439	1.24692e+08	1.44677e+08	26.8541	27.0918
RBM3	0.683242	1.60574	0.40032	1.90234	26.5387	-0.0542921	1.42078	0.0680317	0.37784	-4.51487	1.54966e+07	2.22331e+07	23.615	24.2983
AK4	0.391785	1.31202	0.40032	1.90044	26.5387	-0.0315552	0.815126	0.0682906	0.378562	-4.51802	1.29092e+08	1.57846e+08	26.8282	27.22
MACF1;PLEC	-0.32316	0.799317	0.40032	-1.89909	26.5387	-0.672596	0.0262761	0.0684749	0.378869	-4.52026	1.11583e+07	9.01923e+06	23.3616	23.0384
CDK5RAP2	-0.200657	0.870154	0.409673	-1.88727	25.5387	-0.419396	0.0180821	0.0705402	0.385764	-4.52273	3.60455e+06	3.12077e+06	21.7591	21.5584
PSMB5	-0.17607	0.885111	0.40032	-1.89514	26.5387	-0.366853	0.0147127	0.0690163	0.381147	-4.52679	1.00292e+07	8.84615e+06	23.2404	23.0643
ACTA1;ACTBL2;ACTG2	-0.231173	0.851942	0.40032	-1.89387	26.5387	-0.48183	0.0194849	0.0691911	0.381395	-4.52888	4.37833e+09	3.77769e+09	32.0085	31.7773
MYH7	-0.202063	0.869307	0.40032	-1.89	26.5387	-0.421606	0.0174803	0.0697274	0.383631	-4.53528	6420000000	5.58923e+09	32.5609	32.3589
CBR4	0.21566	1.16124	0.40032	1.8874	26.5387	-0.0189792	0.4503	0.0700891	0.384901	-4.53956	5.84333e+06	6.72923e+06	22.4483	22.6639
C8A	0.955086	1.9387	0.409673	1.87648	25.5387	-0.0920525	2.00223	0.0720616	0.389902	-4.54037	2.00854e+06	3321764	20.27	21.2251
PML	-0.203262	0.868584	0.417424	-1.86613	24.5387	-0.427805	0.0212807	0.0740203	0.393258	-4.54381	1.83545e+06	1.60917e+06	20.7952	20.592
HEBP2	0.264184	1.20096	0.40032	1.88346	26.5387	-0.0238504	0.552219	0.0706403	0.385764	-4.54605	4.28083e+07	5.23077e+07	25.3235	25.5877
MYL1;MYL4	-0.730706	0.602609	0.40032	-1.88206	26.5387	-1.52797	0.0665607	0.0708373	0.386123	-4.54835	481250000	3.00508e+08	28.5137	27.783
ATP1A1;ATP1A2;ATP1A3	-0.167423	0.890432	0.40032	-1.87652	26.5387	-0.350637	0.0157905	0.0716219	0.389489	-4.55746	8.67083e+07	7.70538e+07	26.3555	26.188
PEF1	0.187615	1.13888	0.40032	1.87583	26.5387	-0.0177704	0.393001	0.07172	0.389489	-4.55859	2347500	2.65846e+06	21.1408	21.3284
SRL	-0.280784	0.823144	0.40032	-1.87476	26.5387	-0.588338	0.0267704	0.0718722	0.389595	-4.56034	164450000	1.33031e+08	27.2396	26.9588
TMEM126A	-0.211853	0.863427	0.40032	-1.87202	26.5387	-0.444245	0.0205384	0.0722643	0.39028	-4.56484	5.92333e+06	5.17615e+06	22.4836	22.2717
IARS1	-0.274749	0.826594	0.40032	-1.87095	26.5387	-0.576304	0.0268071	0.0724167	0.39029	-4.56658	5.00583e+06	4.17538e+06	22.2202	21.9454
TGM2	0.355549	1.27947	0.40032	1.87015	26.5387	-0.0348578	0.745955	0.0725317	0.39029	-4.56789	75025000	9.38462e+07	26.0704	26.4259
SOD3	0.49052	1.40495	0.40032	1.86615	26.5387	-0.0492451	1.03029	0.0731087	0.390997	-4.57443	3.05667e+07	4.34231e+07	24.7193	25.2098
DES	-0.269463	0.829628	0.40032	-1.86581	26.5387	-0.566034	0.0271069	0.0731584	0.390997	-4.57499	2.47083e+09	1.99154e+09	31.137	30.8675
RAN	0.189927	1.14071	0.40032	1.86522	26.5387	-0.0191718	0.399025	0.0732437	0.390997	-4.57595	24525000	2.78154e+07	24.5247	24.7146
TPD52L2	0.305882	1.23617	0.40032	1.86495	26.5387	-0.0309246	0.642688	0.0732821	0.390997	-4.57639	2.77333e+07	3.53308e+07	24.6897	24.9956
TAF15	0.400055	1.31956	0.40032	1.8638	26.5387	-0.0407186	0.840828	0.0734499	0.390997	-4.57827	1345322	1.75385e+06	20.2496	20.6497
RPL13A	-0.265336	0.832005	0.40032	-1.86372	26.5387	-0.557691	0.0270194	0.0734617	0.390997	-4.57841	8.60083e+06	6.95923e+06	22.9726	22.7073
RPS12	-0.171126	0.888149	0.40032	-1.85768	26.5387	-0.360292	0.0180392	0.0743442	0.393556	-4.58826	29925000	2.63462e+07	24.8137	24.6426
RPS2	-0.262934	0.833391	0.40032	-1.85558	26.5387	-0.553913	0.0280445	0.0746518	0.394473	-4.59166	1.16358e+07	9620000	23.4257	23.1628
THSD4	0.446972	1.36318	0.409673	1.84063	25.5387	-0.0526251	0.946569	0.0773243	0.405676	-4.59846	1.36108e+06	1.68923e+06	20.1834	20.6303
C6	0.450601	1.36661	0.420622	1.8256	24.5387	-0.0582257	0.959428	0.0801053	0.410732	-4.60259	1030235	1.50408e+06	19.9107	20.3613
SF3B1	-0.363097	0.777494	0.40032	-1.84383	26.5387	-0.767484	0.0412905	0.076402	0.402996	-4.61075	2427500	1.75785e+06	21.0656	20.7025
MAP4	0.249598	1.18888	0.40032	1.84201	26.5387	-0.0286579	0.527853	0.0766755	0.403245	-4.61369	48800000	5.81154e+07	25.5048	25.7544
MAVS	0.536188	1.45014	0.40032	1.84169	26.5387	-0.0616666	1.13404	0.0767237	0.403245	-4.6142	4.8333e+06	6.10385e+06	21.9841	22.5203
PPP1R1C	0.40492	1.32402	0.420622	1.81452	24.5387	-0.0551167	0.864957	0.0818434	0.411514	-4.62017	864114	1.22274e+06	19.6799	20.0848
DPP7	0.383029	1.30408	0.40032	1.836	26.5387	-0.0453762	0.811435	0.0775867	0.406204	-4.6234	6522500	8.67769e+06	22.557	22.9401
ERLIN2	-0.518851	0.697928	0.436931	-1.79473	22.5387	-1.11757	0.07987	0.0861215	0.418916	-4.62365	1.31302e+06	1.02511e+06	20.256	19.7372
RPL26;RPL26L1	-0.337626	0.791342	0.408248	-1.82546	25.5387	-0.71814	0.042887	0.0796489	0.409238	-4.62563	1.01083e+07	7.89167e+06	23.1922	22.8546
ENO3	-0.26208	0.833885	0.40032	-1.8332	26.5387	-0.555655	0.0314949	0.0780138	0.406204	-4.62791	232000000	1.96631e+08	27.7632	27.5011
TTN	-0.433416	0.740507	0.40032	-1.83303	26.5387	-0.918961	0.0521295	0.0780396	0.406204	-4.62818	163075000	1.18069e+08	27.1552	26.7217
TOMM5	0.182787	1.13507	0.40032	1.83284	26.5387	-0.022006	0.38758	0.0780685	0.406204	-4.62849	1.19192e+07	1.33538e+07	23.4796	23.6624
ADI1	0.356745	1.28053	0.40032	1.83197	26.5387	-0.0431402	0.756631	0.0782028	0.406204	-4.6299	5250000	6.72308e+06	22.2348	22.5916
MTX1	0.168307	1.12374	0.40032	1.83163	26.5387	-0.0203875	0.357001	0.0782544	0.406204	-4.63044	2565000	2.89769e+06	21.2803	21.4486
TUBB;TUBB2A;TUBB2B;TUBB3;TUBB4A;TUBB4B;TUBB6	0.250804	1.18987	0.40032	1.82952	26.5387	-0.0307045	0.532313	0.0785783	0.407009	-4.63383	1.32183e+08	1.52231e+08	26.9125	27.1633
NUDT19	0.288661	1.22151	0.40032	1.82802	26.5387	-0.0356046	0.612926	0.0788093	0.407009	-4.63624	5725000	6.88923e+06	22.3895	22.6782
SOD1	0.268684	1.20471	0.40032	1.82792	26.5387	-0.0331574	0.570525	0.0788251	0.407009	-4.63641	3.74167e+08	4.66308e+08	28.4586	28.7273
PCYT2	0.232273	1.17468	0.40032	1.82678	26.5387	-0.0288277	0.493375	0.0790021	0.407207	-4.63825	9.36167e+06	1.09277e+07	23.1238	23.3561
USP14	0.144719	1.10552	0.40032	1.82245	26.5387	-0.0183479	0.307787	0.0796746	0.409238	-4.64521	1.46167e+07	1.61154e+07	23.7901	23.9349
TRA2B	-0.466736	0.7236	0.436931	-1.78067	22.5387	-1.00957	0.0760989	0.0884507	0.423096	-4.64539	883537	720317	19.7343	19.2675
OTUB1	0.195698	1.14528	0.40032	1.81767	26.5387	-0.025391	0.416788	0.0804226	0.411194	-4.65287	2.26583e+07	2.56462e+07	24.4054	24.6011
CLTA	0.293919	1.22597	0.40032	1.81733	26.5387	-0.038196	0.626035	0.0804753	0.411194	-4.65341	9652500	1.21331e+07	23.167	23.4609
CLIC2	0.484571	1.39917	0.420622	1.79199	24.5387	-0.0728775	1.04202	0.0854744	0.418801	-4.65562	1.65093e+06	2.11923e+06	20.4564	20.941
RPS20	-0.215192	0.861431	0.40032	-1.81551	26.5387	-0.458594	0.0282094	0.0807625	0.411327	-4.65633	1.78083e+07	1.52154e+07	24.0525	23.8373
ENO1;ENO2;ENO3	-0.17571	0.885332	0.40032	-1.81522	26.5387	-0.374485	0.0230652	0.0808079	0.411327	-4.65679	1.79833e+08	1.58615e+08	27.4037	27.228
ANK1	0.726866	1.65504	0.440959	1.76778	22.5387	-0.124677	1.57841	0.0906345	0.426014	-4.65784	755180	1.32587e+06	19.3364	20.0633
EPRS1	-0.229665	0.852833	0.40032	-1.8145	26.5387	-0.489581	0.0302509	0.0809214	0.411327	-4.65794	6622500	5.61154e+06	22.623	22.3933
MYH1;MYH13;MYH2;MYH6;MYH7;MYH8	-0.237679	0.848109	0.40032	-1.81237	26.5387	-0.50698	0.0316222	0.0812581	0.411514	-4.66134	2.52917e+08	2.15231e+08	27.8839	27.6463
KRT10;KRT14;KRT16;KRT27	0.781083	1.71842	0.436931	1.76966	22.5387	-0.133005	1.69517	0.0903132	0.425225	-4.66233	53454000	6.63909e+07	25.0722	25.8533
RPL35A	-0.275208	0.826331	0.40032	-1.81137	26.5387	-0.587203	0.0367871	0.0814164	0.411514	-4.66293	1.45333e+07	1.20092e+07	23.7448	23.4696
NDUFB3	-0.215749	0.861099	0.40032	-1.81027	26.5387	-0.460487	0.0289881	0.0815915	0.411514	-4.66469	6.08083e+07	5.29077e+07	25.839	25.6233
PNPO	0.250515	1.18963	0.40032	1.80904	26.5387	-0.0338534	0.534884	0.0817883	0.411514	-4.66667	2.18583e+07	2.56308e+07	24.3322	24.5827
RDH14	0.167402	1.12303	0.40032	1.8076	26.5387	-0.0227728	0.357576	0.0820174	0.411514	-4.66896	1.10783e+07	1.23446e+07	23.3818	23.5492
RAB2A;RAB2B	0.218385	1.16343	0.40032	1.80742	26.5387	-0.0297329	0.466502	0.0820461	0.411514	-4.66924	4815000	5.45692e+06	22.1541	22.3724
RPS4X	-0.214863	0.861628	0.40032	-1.80686	26.5387	-0.459057	0.0293299	0.0821364	0.411514	-4.67014	14350000	1.21892e+07	23.7365	23.5216
DOP1B	-0.452383	0.730835	0.449467	-1.75014	21.5387	-0.989112	0.0843459	0.0943282	0.432246	-4.6709	746501	519248	19.3582	18.9058
FGB	0.705988	1.63126	0.40032	1.80634	26.5387	-0.0965993	1.50858	0.0822188	0.411514	-4.67096	94252500	143200000	26.1655	26.8715
PDCL3	0.27326	1.20854	0.408248	1.79565	25.5387	-0.0398229	0.586342	0.0843923	0.418119	-4.67299	478902	560190	18.8008	19.0741
PSMD5	0.304507	1.235	0.409673	1.78963	25.5387	-0.0455512	0.654566	0.08538	0.418801	-4.67962	2.61182e+06	3.13538e+06	21.2404	21.5449
ABCB10	0.262566	1.19961	0.409673	1.78916	25.5387	-0.0393569	0.56449	0.0854578	0.418801	-4.68036	1.84327e+06	2.14077e+06	20.7533	21.0159
CTTN	0.27126	1.20686	0.40032	1.80026	26.5387	-0.0381586	0.580679	0.0831982	0.415708	-4.68065	1.99917e+07	2.48769e+07	24.2287	24.4999
NDUFB9	-0.204752	0.867688	0.40032	-1.7965	26.5387	-0.438795	0.0292911	0.0838076	0.417181	-4.68661	1.28442e+08	1.11231e+08	26.9103	26.7056
LRRC59	-0.298386	0.813162	0.40032	-1.79639	26.5387	-0.639479	0.0427074	0.083826	0.417181	-4.68679	10780000	8.43846e+06	23.2722	22.9739
YWHAB;YWHAQ	0.366844	1.28953	0.417424	1.77518	24.5387	-0.0591702	0.792858	0.0882755	0.423089	-4.68813	5.01273e+06	6.10333e+06	22.1374	22.5043
KRT9	0.561446	1.47575	0.40032	1.79518	26.5387	-0.0807906	1.20368	0.0840228	0.417181	-4.68871	1.44542e+08	1.87492e+08	26.7839	27.3454
RPS15A	-0.248009	0.842058	0.40032	-1.79495	26.5387	-0.531743	0.0357248	0.084061	0.417181	-4.68908	1.10083e+07	9.13538e+06	23.3412	23.0932
A2M	0.452389	1.3683	0.40032	1.78998	26.5387	-0.0666002	0.971379	0.0848743	0.418801	-4.69695	27475000	3.87769e+07	24.6098	25.0622
DTNA	-0.345818	0.786862	0.409673	-1.77816	25.5387	-0.74593	0.054295	0.0872876	0.419863	-4.69763	4.31545e+06	3.53231e+06	22.0012	21.6554
CLPX	-0.336951	0.791713	0.417424	-1.76776	24.5387	-0.729893	0.0559906	0.0895356	0.423375	-4.69966	1.98091e+06	1.59057e+06	20.8617	20.5247
AOC3	0.423341	1.34103	0.40032	1.78825	26.5387	-0.062795	0.909477	0.0851602	0.418801	-4.69969	16900000	2.52154e+07	23.9599	24.3832
HSPE1	0.231435	1.174	0.40032	1.78708	26.5387	-0.0345024	0.497372	0.0853526	0.418801	-4.70153	6.16167e+08	7.35308e+08	29.1776	29.4091
CUTA	0.308298	1.23825	0.40032	1.78573	26.5387	-0.0462285	0.662824	0.0855757	0.418801	-4.70366	5.58167e+07	7.01154e+07	25.6792	25.9875
AP2A1	-0.206137	0.866855	0.40032	-1.78516	26.5387	-0.44326	0.0309855	0.0856702	0.418801	-4.70456	3145000	2.71077e+06	21.5553	21.3492
MT-CO3	-0.425335	0.744666	0.436931	-1.74103	22.5387	-0.931282	0.0806121	0.0953137	0.434832	-4.70601	7261000	5.49727e+06	22.7045	22.2791
NRAP	-0.617787	0.65167	0.40032	-1.78384	26.5387	-1.32896	0.0933901	0.08589	0.418813	-4.70665	19240000	1.27092e+07	23.924	23.3062
RDX	-0.207717	0.865906	0.40032	-1.78343	26.5387	-0.446889	0.0314551	0.0859579	0.418813	-4.7073	9.65333e+06	8.48154e+06	23.1888	22.9811
LMAN1	-0.146507	0.903435	0.40032	-1.78048	26.5387	-0.315479	0.0224652	0.0864494	0.419815	-4.71195	1.15833e+07	1.04754e+07	23.456	23.3095
CKB;CKM	0.378863	1.30032	0.409673	1.7676	25.5387	-0.0621015	0.819827	0.0890757	0.423096	-4.71413	2.18118e+08	2.70923e+08	27.5727	27.9516
SLC25A4;SLC25A5	-0.242759	0.845127	0.40032	-1.77897	26.5387	-0.522981	0.0374625	0.0867025	0.419863	-4.71433	2.07333e+07	1.75462e+07	24.2694	24.0266
PEX14	0.230637	1.17335	0.40032	1.77831	26.5387	-0.035691	0.496965	0.0868137	0.419863	-4.71537	1.3529e+06	1580000	20.3312	20.5619
CRELD1	-0.2454	0.843582	0.40032	-1.77702	26.5387	-0.528981	0.0381816	0.0870306	0.419863	-4.71741	6.26833e+06	5.14231e+06	22.5224	22.277
ALDH4A1	0.198271	1.14732	0.40032	1.77692	26.5387	-0.0308614	0.427404	0.087047	0.419863	-4.71756	5.32333e+07	5.99846e+07	25.6291	25.8274
NUDT9	0.243686	1.18401	0.40032	1.77523	26.5387	-0.0381983	0.52557	0.0873313	0.419863	-4.72022	4.21333e+06	5.05615e+06	21.9804	22.2241
ATP6V1A	0.161541	1.11848	0.40032	1.77447	26.5387	-0.025402	0.348484	0.0874595	0.419863	-4.72141	3.64167e+06	4.02308e+06	21.7737	21.9352
UBA5	0.21348	1.15948	0.420622	1.74676	24.5387	-0.0384658	0.465426	0.0931857	0.431149	-4.72581	2234000	2.55923e+06	21.0583	21.2718
TPM1;TPM3;TPM4	0.463099	1.3785	0.409673	1.75659	25.5387	-0.079289	1.00549	0.0909744	0.426288	-4.73127	1.72173e+07	2.31638e+07	23.883	24.3461
MRPS16	-0.325866	0.797819	0.428174	-1.73328	23.5387	-0.714293	0.0625612	0.0961287	0.435843	-4.733	9719000	8.07583e+06	23.1815	22.8557
PCNP	0.263615	1.20048	0.40032	1.76611	26.5387	-0.0428967	0.570127	0.0888803	0.423096	-4.73453	5787500	7.12769e+06	22.4387	22.7023
FGG	0.698559	1.62288	0.40032	1.7661	26.5387	-0.113677	1.51079	0.0888817	0.423096	-4.73454	6.63933e+07	1.02323e+08	25.6721	26.3706
EIF3A	-0.202767	0.868883	0.40032	-1.76552	26.5387	-0.438607	0.0330736	0.0889808	0.423096	-4.73545	5142500	4.49615e+06	22.2751	22.0723
GLG1	-0.251644	0.839938	0.40032	-1.76459	26.5387	-0.54449	0.0412011	0.089141	0.423096	-4.73691	4017500	3.37385e+06	21.8974	21.6458
SNX12;SNX3	0.233872	1.17599	0.40032	1.76284	26.5387	-0.0385614	0.506305	0.0894416	0.423375	-4.73965	1.12858e+07	1.29254e+07	23.3763	23.6102
MYL4	-0.663096	0.631521	0.40032	-1.76155	26.5387	-1.43609	0.109897	0.089663	0.423375	-4.74166	7.53417e+08	5.29923e+08	29.2345	28.5714
DFFA	0.321215	1.24938	0.40032	1.7609	26.5387	-0.0533754	0.695806	0.0897763	0.423375	-4.74268	2.06417e+06	2.56077e+06	20.9001	21.2213
MVP	-0.370772	0.773368	0.409673	-1.74708	25.5387	-0.80739	0.0658454	0.0926415	0.430081	-4.746	2.38364e+06	1.83247e+06	21.0888	20.7181
ACAT2	0.373977	1.29592	0.40032	1.75516	26.5387	-0.0635678	0.811523	0.0907708	0.426014	-4.75163	730939	869302	19.3217	19.6956
FDX2	0.274873	1.20989	0.40032	1.75025	26.5387	-0.0476249	0.597371	0.0916302	0.428485	-4.75928	4707500	5.75692e+06	22.1223	22.3972
EEA1	0.264912	1.20156	0.40032	1.74965	26.5387	-0.0460049	0.575829	0.0917349	0.428485	-4.76021	3.64583e+06	4.48769e+06	21.768	22.0329
MDH1	0.152818	1.11174	0.40032	1.74627	26.5387	-0.0268859	0.332522	0.0923311	0.430081	-4.76546	2307500000	2.58231e+09	31.0968	31.2497
B3GLCT	0.399491	1.31904	0.420622	1.7195	24.5387	-0.0794574	0.878439	0.0981143	0.438198	-4.76745	498007	651743	18.8141	19.2135
C9	0.717168	1.64395	0.40032	1.74455	26.5387	-0.127005	1.56134	0.0926352	0.430081	-4.76813	1.89033e+07	2.99108e+07	23.7911	24.5083
ETFB	0.147673	1.10778	0.40032	1.74364	26.5387	-0.0262428	0.321589	0.0927971	0.430081	-4.76955	351000000	3.88308e+08	28.3751	28.5228
DDRGK1	0.255602	1.19383	0.40032	1.74358	26.5387	-0.0454336	0.556638	0.0928084	0.430081	-4.76964	4.29667e+06	5.03692e+06	21.9816	22.2372
SRSF2	-0.300901	0.811745	0.436931	-1.69787	22.5387	-0.667929	0.0661273	0.103298	0.442141	-4.77084	1.30236e+07	10493000	23.5814	23.2805
F9	0.448657	1.36477	0.409673	1.72664	25.5387	-0.0859308	0.983245	0.096312	0.436001	-4.77744	7.27091e+06	9.99846e+06	22.6863	23.1349
RIDA	0.229512	1.17244	0.40032	1.73702	26.5387	-0.0418158	0.500839	0.0939781	0.432246	-4.77979	2.64417e+07	3.12846e+07	24.6263	24.8558
HMGCL	0.472911	1.38791	0.40032	1.73644	26.5387	-0.0863492	1.03217	0.0940826	0.432246	-4.78069	7965000	1.03308e+07	22.7238	23.1967
DAD1	-0.239215	0.847206	0.40032	-1.73565	26.5387	-0.522237	0.0438072	0.0942245	0.432246	-4.78191	6215000	5.19538e+06	22.5221	22.2829
TFAM	0.258054	1.19586	0.40032	1.73556	26.5387	-0.0472742	0.563383	0.094242	0.432246	-4.78206	3.40833e+07	3.95308e+07	24.9588	25.2169
ECHDC3	0.354558	1.27859	0.40032	1.73479	26.5387	-0.0651394	0.774256	0.0943804	0.432246	-4.78325	1.71567e+07	2.10769e+07	23.9165	24.271
DES;VIM	-0.171187	0.888111	0.40032	-1.73439	26.5387	-0.373872	0.0314973	0.0944526	0.432246	-4.78387	1106000000	9.78615e+08	30.0231	29.8519
EIF1AX;EIF1AY	-0.437705	0.738308	0.409673	-1.72183	25.5387	-0.960698	0.085289	0.097193	0.436625	-4.78479	4.75455e+06	3.65615e+06	22.0871	21.6494
ANXA3	0.214282	1.16013	0.40032	1.73232	26.5387	-0.0397287	0.468293	0.0948251	0.433276	-4.78705	36900000	4.29462e+07	25.1119	25.3261
MMAB	0.309676	1.23943	0.40032	1.72853	26.5387	-0.0582211	0.677573	0.0955134	0.435067	-4.7929	1.30783e+07	1.59723e+07	23.5662	23.8759
CTBP1	0.448827	1.36493	0.409673	1.71625	25.5387	-0.089201	0.986856	0.0982248	0.438198	-4.79331	2.38539e+06	2.97462e+06	21.0058	21.4546
DPM3	-0.401647	0.756994	0.428174	-1.69309	23.5387	-0.891769	0.0884752	0.103634	0.442405	-4.79354	1.01701e+06	834695	19.9164	19.5148
KYAT3	0.3541	1.27819	0.426401	1.69437	23.5387	-0.0776736	0.785874	0.103387	0.442141	-4.79504	2.64727e+06	3.31455e+06	21.2436	21.5977
FKBP1A	0.251111	1.19012	0.40032	1.72621	26.5387	-0.0476113	0.549833	0.0959362	0.435843	-4.79647	45450000	5.45769e+07	25.4006	25.6518
PDE1C	0.234673	1.17664	0.40032	1.72522	26.5387	-0.0446547	0.514001	0.0961169	0.435843	-4.79799	2.44167e+06	2.84923e+06	21.1773	21.412
HLA-A	0.384337	1.30526	0.40032	1.72259	26.5387	-0.0738312	0.842506	0.0965985	0.436301	-4.80203	1.02333e+07	1.20554e+07	23.1051	23.4895
CIRBP	0.266111	1.20256	0.40032	1.72217	26.5387	-0.0511968	0.583419	0.0966752	0.436301	-4.80267	15797500	1.87692e+07	23.8591	24.1252
TOM1	0.252053	1.1909	0.409673	1.70963	25.5387	-0.0512638	0.55537	0.0994604	0.440746	-4.80338	5.81273e+06	7.06923e+06	22.4481	22.7002
MATR3	-0.193214	0.874655	0.40032	-1.72077	26.5387	-0.423789	0.0373603	0.0969335	0.436411	-4.80483	9285000	8.11615e+06	23.1222	22.929
RPA3	0.192485	1.14273	0.40032	1.72043	26.5387	-0.037265	0.422234	0.0969967	0.436411	-4.80535	2702500	3.06385e+06	21.3364	21.5289
DRAP1	0.290601	1.22315	0.409673	1.70604	25.5387	-0.0598399	0.641042	0.100136	0.442141	-4.80883	3.08455e+06	3.70077e+06	21.4842	21.7748
GALNS	0.312708	1.24204	0.420622	1.69179	24.5387	-0.0683381	0.693754	0.103349	0.442141	-4.80925	259898	321276	17.9204	18.2332
PPP6R3	0.230532	1.17327	0.40032	1.71755	26.5387	-0.0450917	0.506157	0.0975279	0.437461	-4.80976	954260	1.09485e+06	19.8144	20.045
PDLIM5	0.32722	1.25459	0.40032	1.71501	26.5387	-0.0645841	0.719025	0.098	0.438198	-4.81366	335575000	3.97615e+08	28.2219	28.5491
TMEM245	-0.259166	0.835571	0.417424	-1.69226	24.5387	-0.574881	0.0565487	0.103258	0.442141	-4.81489	2155000	1.76818e+06	20.9795	20.7203
ALDH1A1;ALDH1A2;ALDH1A3;ALDH1B1;ALDH2	0.183558	1.13568	0.40032	1.71345	26.5387	-0.0364281	0.403544	0.0982888	0.438198	-4.81603	7.80333e+07	8.69846e+07	26.1835	26.3671
MYH1;MYH2;MYH3;MYH6;MYH7	-0.561313	0.677685	0.40032	-1.7119	26.5387	-1.23463	0.112006	0.0985785	0.438824	-4.81841	1.88583e+09	1.48232e+09	30.7909	30.2296
FBN1	-0.578149	0.669823	0.40032	-1.71075	26.5387	-1.27213	0.115834	0.0987947	0.439121	-4.82017	2.79658e+07	1.12077e+07	23.9195	23.3414
PPP1R12A;PPP1R12B	0.288139	1.22106	0.40032	1.70763	26.5387	-0.0583604	0.634639	0.099379	0.440746	-4.82492	27675000	3.34692e+07	24.6576	24.9457
DDAH1;DDAH2	0.214489	1.16029	0.40032	1.70387	26.5387	-0.0440129	0.472991	0.100089	0.442141	-4.83066	19725000	2.28846e+07	24.2016	24.4161
TMLHE	0.24365	1.18398	0.40032	1.70309	26.5387	-0.050131	0.537431	0.100237	0.442141	-4.83185	5715000	6.67615e+06	22.3958	22.6395
NTMT1	-0.297589	0.813611	0.40032	-1.70063	26.5387	-0.656926	0.061747	0.100703	0.442141	-4.83558	5197500	4.23923e+06	22.25	21.9524
TBCB	0.242928	1.18339	0.40032	1.70024	26.5387	-0.0504731	0.536329	0.100778	0.442141	-4.83618	6.03083e+06	6.91308e+06	22.4662	22.7092
SIRT3	0.226428	1.16993	0.40032	1.69982	26.5387	-0.0471124	0.499969	0.100857	0.442141	-4.83681	7182500	8.35385e+06	22.737	22.9634
MT-ATP6	0.173906	1.12811	0.408248	1.68931	25.5387	-0.0378867	0.385698	0.103334	0.442141	-4.83703	5.70667e+07	6.48667e+07	25.7544	25.9283
DNAJA4	-0.401324	0.757163	0.40032	-1.6977	26.5387	-0.886759	0.0841101	0.101263	0.442141	-4.84005	3.55333e+06	2.39769e+06	21.5538	21.1525
DYSF;MYOF	-0.189033	0.877194	0.40032	-1.697	26.5387	-0.417777	0.0397119	0.101397	0.442141	-4.84111	7.37167e+06	6.47615e+06	22.7929	22.6038
FHL2	-0.342993	0.788404	0.40032	-1.6965	26.5387	-0.758163	0.0721781	0.101493	0.442141	-4.84187	713500000	6.04923e+08	29.3917	29.0487
ENOPH1	0.178482	1.13169	0.40032	1.69646	26.5387	-0.0375634	0.394528	0.101499	0.442141	-4.84192	4.68417e+06	5.40077e+06	22.1537	22.3321
GLUD1	0.150039	1.1096	0.40032	1.69592	26.5387	-0.031635	0.331714	0.101602	0.442141	-4.84273	6.27333e+07	6.95846e+07	25.8902	26.0402
NMNAT3	0.214743	1.1605	0.40032	1.69491	26.5387	-0.0454331	0.474919	0.101797	0.442141	-4.84427	1.45905e+06	1.66692e+06	20.4336	20.6484
UBL4A	0.217345	1.16259	0.409673	1.6818	25.5387	-0.0485316	0.483222	0.104797	0.442405	-4.84539	2040000	2.39923e+06	20.9382	21.1555
SMPX	0.276633	1.21136	0.409673	1.681	25.5387	-0.0619317	0.615197	0.104954	0.442405	-4.84659	1.56364e+07	1.96577e+07	23.8742	24.1509
PGLS	0.173318	1.12765	0.40032	1.69309	26.5387	-0.0368946	0.38353	0.102147	0.442141	-4.84703	12112500	1.37385e+07	23.5159	23.6893
TNPO1	-0.246968	0.842665	0.40032	-1.69129	26.5387	-0.546828	0.0528916	0.102494	0.442141	-4.84976	4830000	3.92846e+06	22.1299	21.883
PDCD5	0.300476	1.23155	0.40032	1.68993	26.5387	-0.0646439	0.665595	0.102756	0.442141	-4.85181	1.71242e+07	2.07769e+07	23.9598	24.2603
CFAP58;MLYCD	0.564623	1.479	0.40032	1.68895	26.5387	-0.121871	1.25112	0.102947	0.442141	-4.8533	1.0021e+07	1.24215e+07	22.9822	23.5468
RPL4	-0.244047	0.844373	0.40032	-1.68868	26.5387	-0.540818	0.0527236	0.102999	0.442141	-4.8537	1.77217e+07	1.45385e+07	24.0147	23.7706
MYH1;MYH13;MYH2;MYH3;MYH4;MYH6;MYH7;MYH7B;MYH8	-0.365816	0.77603	0.409673	-1.67596	25.5387	-0.814876	0.0832435	0.105947	0.444776	-4.85413	2.81727e+08	2.31662e+08	28.0374	27.6716
GSN	0.21658	1.16198	0.40032	1.68816	26.5387	-0.0468712	0.480032	0.1031	0.442141	-4.85449	7.59667e+07	8.88538e+07	26.1493	26.3659
CNDP2	0.142163	1.10356	0.40032	1.68727	26.5387	-0.0308569	0.315182	0.103272	0.442141	-4.85583	2.95583e+07	32800000	24.8104	24.9525
CLEC3B	0.398859	1.31846	0.408248	1.67578	25.5387	-0.0908151	0.888532	0.105983	0.444776	-4.85733	1727500	2575000	20.6669	21.0657
RRAS	0.272784	1.20814	0.40032	1.684	26.5387	-0.0598539	0.605421	0.10391	0.442405	-4.86077	8.24667e+06	9.63846e+06	22.8974	23.1702
VPS33B	-0.297629	0.813588	0.436931	-1.63654	22.5387	-0.674271	0.0790127	0.115615	0.458096	-4.86083	239375	200155	17.8339	17.5362
CS	0.13653	1.09926	0.40032	1.68351	26.5387	-0.0300056	0.303066	0.104005	0.442405	-4.86151	1.01733e+09	1.11846e+09	29.9127	30.0492
ANK3	-0.17579	0.885282	0.40032	-1.68319	26.5387	-0.390256	0.0386752	0.104068	0.442405	-4.862	9.14583e+06	8.14769e+06	23.1103	22.9345
ATP5MD	0.213679	1.15964	0.40032	1.68076	26.5387	-0.0473873	0.474745	0.104544	0.442405	-4.86566	5.09083e+07	5.93692e+07	25.5747	25.7883
KHSRP	0.260663	1.19803	0.40032	1.68035	26.5387	-0.0578844	0.57921	0.104624	0.442405	-4.86627	7.99833e+06	9.27538e+06	22.8624	23.1231
SOD2	0.233697	1.17584	0.40032	1.67999	26.5387	-0.0519572	0.519352	0.104695	0.442405	-4.86681	5.38917e+08	6.45615e+08	28.9791	29.2128
EIF3J	-0.154277	0.898583	0.40032	-1.67903	26.5387	-0.342962	0.0344077	0.104883	0.442405	-4.86825	6.58167e+06	5.88692e+06	22.6331	22.4788
FN1	-0.663232	0.631462	0.40032	-1.67784	26.5387	-1.47496	0.148492	0.105118	0.442458	-4.87004	35272500	1.61223e+07	24.4312	23.7679
NDUFS1	-0.179855	0.882792	0.40032	-1.67231	26.5387	-0.400708	0.040997	0.106214	0.444776	-4.87836	276000000	2.44615e+08	28.022	27.8421
GART	0.241595	1.1823	0.40032	1.67201	26.5387	-0.0551233	0.538313	0.106274	0.444776	-4.87881	2.71917e+06	3.08769e+06	21.307	21.5486
MRPS10	0.290342	1.22293	0.459468	1.59579	20.5387	-0.0885472	0.669232	0.125809	0.468597	-4.87915	577591	744140	19.1192	19.4096
HRC	0.28159	1.21553	0.40032	1.67115	26.5387	-0.0644273	0.627607	0.106446	0.444861	-4.8801	2.25667e+08	2.84615e+08	27.7185	28.0001
SULT1A1;SULT1A3	0.300397	1.23148	0.409673	1.65813	25.5387	-0.0723237	0.673118	0.109526	0.449895	-4.8807	3980000	4.80462e+06	21.8438	22.1442
H1-10	-0.284839	0.820833	0.426401	-1.63625	23.5387	-0.644498	0.0748186	0.11509	0.457751	-4.88073	5.52909e+06	4600000	22.3512	22.0664
FHIT	0.238068	1.17941	0.40032	1.67021	26.5387	-0.0546333	0.530769	0.106632	0.445008	-4.8815	6.22167e+06	7.37769e+06	22.5288	22.7668
HSPA5	-0.181901	0.881541	0.40032	-1.66936	26.5387	-0.405659	0.0418574	0.106802	0.445083	-4.88278	257000000	2.23462e+08	27.9046	27.7227
MRPS11	-0.260358	0.834881	0.428174	-1.63055	23.5387	-0.590252	0.0695365	0.116295	0.458096	-4.88554	2711000	2.23417e+06	21.317	21.0566
GDI1	0.135848	1.09874	0.40032	1.66723	26.5387	-0.0314735	0.30317	0.107228	0.446226	-4.88596	1.87333e+07	2.05615e+07	24.1487	24.2846
SLC16A1	-0.139933	0.907561	0.40032	-1.66508	26.5387	-0.312509	0.0326423	0.107659	0.447283	-4.88917	1.39667e+07	1.26077e+07	23.7208	23.5809
H1-0	-0.333158	0.793797	0.40032	-1.66445	26.5387	-0.744187	0.0778718	0.107786	0.447283	-4.89012	2.91083e+07	2.33692e+07	24.7215	24.3883
N6AMT1	0.306994	1.23713	0.409673	1.65163	25.5387	-0.0754114	0.689399	0.110856	0.4511	-4.89033	1.00107e+06	1.27729e+06	19.8866	20.1936
USP19	-0.368994	0.774322	0.420622	-1.6341	24.5387	-0.834501	0.0965128	0.115005	0.457751	-4.89457	7463000	5.43231e+06	22.6844	22.3154
SUCLG1	0.221237	1.16573	0.40032	1.66138	26.5387	-0.0522167	0.494692	0.108407	0.448489	-4.89471	211675000	240000000	27.6049	27.8261
NDUFA7	0.214775	1.16052	0.40032	1.66137	26.5387	-0.0506936	0.480243	0.10841	0.448489	-4.89473	87925000	1.02438e+08	26.3614	26.5762
SERPINA7	0.528084	1.44201	0.409673	1.64808	25.5387	-0.131138	1.1873	0.111587	0.452741	-4.89557	912342	1.23007e+06	19.5185	20.0466
ACTG2	-0.182131	0.8814	0.40032	-1.66075	26.5387	-0.407335	0.0430725	0.108535	0.448489	-4.89565	1000500000	8.80846e+08	29.8763	29.6941
ZYG11B	-0.233738	0.850428	0.428174	-1.62321	23.5387	-0.531243	0.0637665	0.117863	0.458096	-4.89617	213602	181759	17.6716	17.4378
PIP4K2C	0.320827	1.24905	0.409673	1.64743	25.5387	-0.0798277	0.721481	0.111721	0.452741	-4.89653	408250	492787	18.5458	18.8666
CNRIP1	0.365622	1.28844	0.433629	1.6148	23.5387	-0.10217	0.833415	0.119681	0.459813	-4.89774	504997	686833	18.9027	19.2683
ANXA4	0.327778	1.25508	0.40032	1.65875	26.5387	-0.0780039	0.73356	0.10894	0.449529	-4.89862	4.30417e+06	5.74077e+06	21.9938	22.3215
SUN2	-0.327619	0.79685	0.408248	-1.64585	25.5387	-0.737149	0.0819103	0.112048	0.45344	-4.9018	2.59833e+06	2.15691e+06	21.2543	20.9267
SLC2A4	0.213549	1.15954	0.40032	1.65648	26.5387	-0.0511831	0.478282	0.109403	0.449895	-4.90201	7.02833e+06	8.07077e+06	22.7052	22.9187
LPP	0.169772	1.12488	0.40032	1.65543	26.5387	-0.0408237	0.380367	0.109616	0.449895	-4.90357	1.71667e+07	1.94308e+07	24.0193	24.1891
GSTM3	0.461014	1.37651	0.40032	1.65425	26.5387	-0.111265	1.03329	0.109858	0.449895	-4.90533	2.81917e+07	4.18846e+07	24.6415	25.1025
DNAJC7	0.271987	1.20747	0.426401	1.61921	23.5387	-0.0750569	0.61903	0.118725	0.458966	-4.90541	1.59057e+06	1.90864e+06	20.5503	20.8223
HSP90AB1;HSP90B1	-0.153105	0.899313	0.40032	-1.65366	26.5387	-0.34323	0.0370191	0.109978	0.449895	-4.9062	7.64167e+07	6.82077e+07	26.1674	26.0143
PPP1R12B	0.2244	1.16829	0.40032	1.65366	26.5387	-0.054258	0.503057	0.109979	0.449895	-4.90621	3.92833e+07	4.59692e+07	25.1917	25.4161
SPTB	-0.247091	0.842594	0.40032	-1.65307	26.5387	-0.554035	0.0598542	0.1101	0.449895	-4.90709	1.03917e+07	8.98154e+06	23.2838	23.0367
GAA	0.275553	1.21046	0.40032	1.65142	26.5387	-0.0670898	0.618195	0.110438	0.450648	-4.90953	4.11333e+06	4.95462e+06	21.9142	22.1897
ETFA	0.154652	1.11315	0.40032	1.65013	26.5387	-0.0378047	0.347109	0.110704	0.4511	-4.91145	6.47333e+08	7.18538e+08	29.2534	29.4081
LIN7A;LIN7C	0.383571	1.30457	0.417424	1.62553	24.5387	-0.102876	0.870018	0.116826	0.458096	-4.91346	1.12663e+06	1.50048e+06	20.0151	20.3986
TUBA4A;TUBA8;TUBAL3	0.242547	1.18308	0.40032	1.64529	26.5387	-0.0601776	0.545272	0.111704	0.452741	-4.91862	7.29667e+06	8.23846e+06	22.7185	22.9611
TUBB3	-0.413769	0.75066	0.417424	-1.62073	24.5387	-0.940066	0.112529	0.117857	0.458096	-4.92043	2.76145e+07	1.98583e+07	24.5673	24.1535
GJA1	0.23746	1.17892	0.40032	1.64246	26.5387	-0.0594268	0.534347	0.112293	0.453642	-4.92281	9.75667e+06	1.14277e+07	23.1729	23.4103
COL15A1	-0.217651	0.859965	0.40032	-1.64048	26.5387	-0.490098	0.0547972	0.112706	0.453642	-4.92573	28025000	2.49769e+07	24.731	24.5133
PURA	0.185321	1.13707	0.40032	1.6399	26.5387	-0.0467401	0.417383	0.112828	0.453642	-4.92659	15305000	1.72462e+07	23.8393	24.0247
HDLBP	-0.302612	0.810783	0.459468	-1.56136	20.5387	-0.706219	0.100996	0.133716	0.480854	-4.927	3.20111e+06	2558000	21.5376	21.235
HINT2	0.249827	1.18906	0.40032	1.63925	26.5387	-0.0631323	0.562785	0.112963	0.453642	-4.92755	3.14167e+07	3.62462e+07	24.8387	25.0885
FGA	0.560174	1.47445	0.40032	1.63891	26.5387	-0.141704	1.26205	0.113034	0.453642	-4.92805	79525000	1.19338e+08	26.0225	26.5827
RYR2	-0.181476	0.881801	0.40032	-1.63827	26.5387	-0.408948	0.0459962	0.113169	0.453642	-4.929	27850000	2.47615e+07	24.715	24.5336
ACTA1	-0.20435	0.86793	0.40032	-1.63756	26.5387	-0.460604	0.051905	0.113318	0.453642	-4.93005	1.32958e+09	1168000000	30.2871	30.0827
IGHM	0.686832	1.60974	0.40032	1.63749	26.5387	-0.174493	1.54816	0.113333	0.453642	-4.93015	5927500	1.19262e+07	22.244	22.9309
TIMM10	0.281686	1.21561	0.409673	1.62323	25.5387	-0.0753328	0.638705	0.116821	0.458096	-4.93202	1.23709e+07	1.54423e+07	23.5244	23.8061
GNAI2	-0.173333	0.886792	0.409673	-1.62255	25.5387	-0.393112	0.0464467	0.116966	0.458096	-4.93301	1.04855e+07	9.37692e+06	23.3093	23.136
MTR	-0.309409	0.806972	0.409673	-1.61983	25.5387	-0.702388	0.0835701	0.117553	0.458096	-4.93698	2.14182e+06	1.81965e+06	21.0014	20.692
FNTA	0.335268	1.26161	0.40032	1.63072	26.5387	-0.0869224	0.757458	0.114763	0.457751	-4.94012	4.39258e+06	5.20231e+06	21.9526	22.2878
PPP3CA	0.237547	1.17899	0.420622	1.60187	24.5387	-0.068161	0.543254	0.121981	0.461237	-4.94121	2463000	2.80692e+06	21.1644	21.402
TMED10	-0.165733	0.891475	0.40032	-1.6296	26.5387	-0.374579	0.0431118	0.115	0.457751	-4.94177	7450000	6.74231e+06	22.8234	22.6577
STT3A	-0.27378	0.827149	0.417424	-1.60545	24.5387	-0.625332	0.0777717	0.121189	0.460643	-4.9425	3.31545e+06	2.70417e+06	21.5953	21.3216
ANP32E	0.22052	1.16515	0.40032	1.62895	26.5387	-0.0574744	0.498515	0.115139	0.457751	-4.94272	6.31667e+06	7.36154e+06	22.5548	22.7753
PHB	-0.142799	0.90576	0.40032	-1.62614	26.5387	-0.323126	0.0375287	0.115738	0.458096	-4.94685	1.06217e+08	9.62692e+07	26.651	26.5082
COPB1	-0.177813	0.884042	0.40032	-1.62437	26.5387	-0.4026	0.0469747	0.116116	0.458096	-4.94943	3.30417e+06	2.90308e+06	21.6291	21.4513
GAPDH	0.144222	1.10513	0.40032	1.62297	26.5387	-0.0382587	0.326703	0.116418	0.458096	-4.95149	1.54833e+09	1.71692e+09	30.5179	30.6621
TIMM29	0.224993	1.16877	0.417424	1.59802	24.5387	-0.0652561	0.515242	0.122837	0.462686	-4.95317	2.01455e+06	2.32833e+06	20.8986	21.1236
FSCN1	-0.456932	0.728534	0.433629	-1.57476	23.5387	-1.05641	0.14255	0.128658	0.47218	-4.9547	2.36556e+06	1.69044e+06	20.9836	20.5267
TNKS1BP1	0.260506	1.1979	0.409673	1.60742	25.5387	-0.0729159	0.593927	0.120257	0.460046	-4.95498	849762	1.0054e+06	19.639	19.8995
PPM1F	0.174067	1.12823	0.40032	1.61991	26.5387	-0.0465909	0.394724	0.117075	0.458096	-4.95596	1.95583e+06	2.21923e+06	20.8836	21.0576
GIT2	-0.34176	0.789078	0.459468	-1.53914	20.5387	-0.804162	0.120641	0.139034	0.491183	-4.95744	1.09991e+06	868304	20.0005	19.6587
GRHPR	0.132337	1.09607	0.40032	1.61835	26.5387	-0.0355837	0.300257	0.117413	0.458096	-4.95825	80650000	8.85615e+07	26.257	26.3893
LRRC40	-0.172807	0.887115	0.409673	-1.60481	25.5387	-0.394342	0.0487282	0.120832	0.460626	-4.95875	2.62818e+06	2.33846e+06	21.3087	21.1359
PACSIN3	0.186467	1.13797	0.40032	1.61713	26.5387	-0.0503165	0.42325	0.117676	0.458096	-4.96003	2.43083e+07	2.76077e+07	24.5089	24.6954
PARP1	-0.193971	0.874196	0.40032	-1.617	26.5387	-0.440303	0.0523612	0.117704	0.458096	-4.96022	3.64917e+06	3.16462e+06	21.7642	21.5703
NDUFB6	-0.218686	0.859348	0.40032	-1.617	26.5387	-0.496405	0.0590331	0.117705	0.458096	-4.96022	5.39083e+07	4.69846e+07	25.6586	25.4399
ILF3	-0.15079	0.900757	0.40032	-1.61621	26.5387	-0.34238	0.0407988	0.117876	0.458096	-4.96137	6.37667e+06	5.78615e+06	22.5954	22.4446
PPP5C	0.174001	1.12818	0.40032	1.61332	26.5387	-0.0474747	0.395476	0.118505	0.458966	-4.96559	6137500	6.87154e+06	22.5232	22.6972
SNTA1	-0.164755	0.89208	0.40032	-1.6131	26.5387	-0.374491	0.0449807	0.118553	0.458966	-4.96591	2.25667e+07	2.04769e+07	24.4217	24.257
ALDOA;ALDOB;ALDOC	0.17266	1.12713	0.40032	1.61232	26.5387	-0.0472454	0.392565	0.118723	0.458966	-4.96705	4.96083e+08	5.55692e+08	28.8613	29.034
ATP5MPL	-0.199647	0.870764	0.40032	-1.6086	26.5387	-0.454512	0.0552181	0.119538	0.459813	-4.97246	5.64417e+07	4.92615e+07	25.7238	25.5241
SBDS	0.242256	1.18284	0.40032	1.60742	26.5387	-0.0672297	0.551742	0.119797	0.459813	-4.97417	5.60417e+06	6.33154e+06	22.3403	22.5826
TPR	-0.347538	0.785924	0.40032	-1.6071	26.5387	-0.791612	0.096536	0.119868	0.459813	-4.97464	1.78199e+06	1.45564e+06	20.7047	20.3572
PFKFB2	0.321229	1.24939	0.40032	1.60705	26.5387	-0.0892406	0.731698	0.119878	0.459813	-4.97471	5820000	7.12462e+06	22.382	22.7033
DSTN	0.190808	1.1414	0.40032	1.60702	26.5387	-0.0530117	0.434627	0.119883	0.459813	-4.97474	3.09833e+07	3.58154e+07	24.8679	25.0587
NDUFAF5	0.253075	1.19174	0.40032	1.60572	26.5387	-0.0705739	0.576724	0.12017	0.460046	-4.97664	5090000	5940000	22.2152	22.4683
RTRAF	-0.111189	0.925825	0.40032	-1.60393	26.5387	-0.253543	0.0311651	0.120565	0.460624	-4.97923	8.24083e+06	7.61769e+06	22.9677	22.8565
HNRNPD	0.209008	1.15589	0.40032	1.60251	26.5387	-0.0588198	0.476836	0.120879	0.460626	-4.98129	2.54667e+07	2.88615e+07	24.5569	24.7659
TXNRD1	-0.318845	0.801712	0.40032	-1.60108	26.5387	-0.727786	0.0900963	0.121197	0.460643	-4.98336	4922500	3.81615e+06	22.1199	21.8011
SLC39A14	-0.400429	0.757633	0.408248	-1.58926	25.5387	-0.918795	0.117936	0.124306	0.467021	-4.9841	769405	633030	19.4872	19.0868
ATP5PF	0.257747	1.19561	0.40032	1.59849	26.5387	-0.0733685	0.588862	0.121774	0.461237	-4.98712	2.24333e+08	2.74077e+08	27.7024	27.9602
TUBA8	0.303344	1.234	0.40032	1.59831	26.5387	-0.0863901	0.693078	0.121813	0.461237	-4.98737	4.85833e+07	5.84231e+07	25.4406	25.744
SYNGR2	-0.194279	0.87401	0.40032	-1.59805	26.5387	-0.443929	0.0553706	0.121872	0.461237	-4.98775	4907500	4.24538e+06	22.1915	21.9972
CUL4A	-0.219302	0.858981	0.409673	-1.58269	25.5387	-0.504371	0.0657678	0.125798	0.468597	-4.99053	1374861	1.19648e+06	20.3664	20.1471
FYN;HCK;LYN;SRC;YES1	-0.133966	0.911323	0.433629	-1.54905	23.5387	-0.312642	0.0447108	0.134711	0.482661	-4.99067	1.29222e+06	1.18179e+06	20.2961	20.1621
TOMM22	-0.196056	0.872934	0.409673	-1.58168	25.5387	-0.451072	0.0589601	0.12603	0.468597	-4.99198	2.18091e+06	1.87462e+06	21.0177	20.8216
RPS13	-0.199707	0.870728	0.40032	-1.59444	26.5387	-0.456912	0.0574988	0.12268	0.462686	-4.99297	10402500	8.89385e+06	23.2649	23.0652
RANBP1	0.233298	1.17552	0.40032	1.59406	26.5387	-0.0672413	0.533838	0.122764	0.462686	-4.99351	7270000	8.43923e+06	22.7422	22.9755
ATP1A1;ATP1A2;ATP1A3;ATP4A	-0.179092	0.883259	0.40032	-1.59285	26.5387	-0.409977	0.0517934	0.123037	0.462844	-4.99526	1.10558e+07	9.96769e+06	23.3896	23.2105
SRP54	-0.387331	0.764543	0.440959	-1.5318	22.5387	-0.911005	0.136344	0.139489	0.491183	-5.00081	1581366	1.25155e+06	20.5155	20.1282
DEK	-0.22399	0.856194	0.409673	-1.57166	25.5387	-0.517199	0.0692179	0.128338	0.47218	-5.00625	3960000	3.43231e+06	21.8898	21.6658
MRC2	-0.366561	0.775629	0.40032	-1.58481	26.5387	-0.841527	0.108406	0.124854	0.467503	-5.00683	2.04333e+06	1.69687e+06	20.8758	20.5092
BDH1	0.20273	1.15087	0.40032	1.58465	26.5387	-0.0599817	0.465441	0.124891	0.467503	-5.00706	39250000	4.48231e+07	25.191	25.3937
DSP	-0.198737	0.871313	0.40032	-1.58456	26.5387	-0.456288	0.0588147	0.124912	0.467503	-5.00719	6.50667e+07	5.66231e+07	25.9239	25.7251
ZMPSTE24	-0.204936	0.867577	0.459468	-1.49983	20.5387	-0.489482	0.0796099	0.148873	0.499927	-5.01048	1.47444e+06	1.27018e+06	20.4606	20.2557
GORASP2	-0.244452	0.844136	0.40032	-1.58219	26.5387	-0.561722	0.072818	0.125452	0.468597	-5.01058	3.43583e+06	2880000	21.6592	21.4148
PPP1CA	-0.221981	0.857388	0.409673	-1.56676	25.5387	-0.513467	0.0695057	0.129479	0.473736	-5.0132	2.61545e+06	2.18385e+06	21.2634	21.0414
MSRB2	0.222258	1.16656	0.40032	1.57927	26.5387	-0.0667412	0.511258	0.126121	0.468597	-5.01478	3.38167e+07	3.95615e+07	24.9745	25.1968
KRT14;KRT15;KRT16;KRT17;KRT19	0.79253	1.73211	0.40032	1.57892	26.5387	-0.238214	1.82327	0.126201	0.468597	-5.01528	35427500	7.01308e+07	24.543	25.3355
SLC4A1	0.77061	1.70599	0.417424	1.55385	24.5387	-0.251763	1.79298	0.133024	0.479538	-5.0158	8.12727e+06	16727500	22.6917	23.4623
SYNPO	0.2195	1.16433	0.40032	1.5784	26.5387	-0.0660696	0.505071	0.12632	0.468597	-5.01602	3.84417e+07	4.35077e+07	25.1397	25.3592
ABHD12	-0.266809	0.831156	0.449467	-1.50767	21.5387	-0.634274	0.100656	0.146168	0.498273	-5.01797	537551	431496	18.9568	18.69
CCDC51	0.176566	1.13019	0.40032	1.5768	26.5387	-0.0533798	0.406512	0.126689	0.469372	-5.01831	2.40167e+06	2.68231e+06	21.1647	21.3413
C1S	0.518336	1.4323	0.447214	1.50847	21.5387	-0.195167	1.23184	0.145964	0.498273	-5.0211	2.92983e+06	4.5456e+06	21.3668	21.8851
TUBGCP2	0.260131	1.19759	0.459468	1.4884	20.5387	-0.103826	0.624087	0.151841	0.500798	-5.02571	394564	465816	18.5333	18.7934
HLA-C	0.36207	1.28527	0.40032	1.57161	26.5387	-0.111019	0.835158	0.127889	0.47218	-5.02572	4.67917e+06	5.85154e+06	22.0306	22.3927
CORO1B	0.210495	1.15709	0.40032	1.57049	26.5387	-0.0647389	0.485729	0.128149	0.47218	-5.02732	4.65333e+06	5340000	22.1055	22.316
MYH3;MYH8	-0.29375	0.815779	0.40032	-1.57017	26.5387	-0.677922	0.0904216	0.128222	0.47218	-5.02777	4.53667e+07	3.88615e+07	25.4038	25.11
PGK2	0.202528	1.15071	0.40032	1.56918	26.5387	-0.0625096	0.467567	0.128454	0.47218	-5.02919	5.01417e+06	5.82615e+06	22.2329	22.4354
RRBP1	-0.313868	0.804482	0.40032	-1.56821	26.5387	-0.724864	0.0971278	0.12868	0.47218	-5.03056	4.69917e+06	3.61231e+06	22.0302	21.7164
DDX3X	0.220675	1.16528	0.40032	1.56798	26.5387	-0.0683304	0.509679	0.128732	0.47218	-5.03089	3.72167e+06	4.33538e+06	21.7886	22.0093
SNRPA	0.30745	1.23752	0.417424	1.54169	24.5387	-0.103664	0.718565	0.135948	0.485539	-5.0328	1.79273e+06	2.16417e+06	20.6753	20.9828
DNAJB6	0.278782	1.21317	0.40032	1.56619	26.5387	-0.0867413	0.644305	0.129152	0.473127	-5.03344	4880000	5.75462e+06	22.1333	22.412
MCTS1	0.226558	1.17004	0.420622	1.53451	24.5387	-0.0778063	0.530923	0.137698	0.488594	-5.03626	2897000	3.25769e+06	21.3949	21.6214
MGST3	0.175937	1.1297	0.40032	1.56212	26.5387	-0.0553426	0.407217	0.130107	0.475439	-5.03922	44150000	4.97846e+07	25.3701	25.5461
VAMP3	0.18505	1.13686	0.409673	1.54734	25.5387	-0.0609912	0.431091	0.134084	0.481	-5.04057	2.79727e+06	3.11769e+06	21.3756	21.5607
PPP1R14B	0.403721	1.32292	0.433629	1.51054	23.5387	-0.14847	0.955913	0.144216	0.497307	-5.04365	2.92778e+06	3.65923e+06	21.298	21.7017
TBCA	0.209095	1.15596	0.40032	1.55707	26.5387	-0.066664	0.484853	0.1313	0.478794	-5.04638	2.93417e+07	3.42231e+07	24.7782	24.9873
LASP1	0.238853	1.18005	0.40032	1.55686	26.5387	-0.076195	0.553901	0.131351	0.478794	-5.04668	2.73833e+07	3.21923e+07	24.6592	24.8981
SEC23IP	-0.397436	0.759206	0.447214	-1.48892	21.5387	-0.9517	0.156828	0.151005	0.500798	-5.04733	1.02759e+06	778478	19.8519	19.4544
ADAL	0.231054	1.17369	0.40032	1.55595	26.5387	-0.0738857	0.535993	0.131567	0.478796	-5.04797	1.63024e+06	1.89231e+06	20.5829	20.814
MT-ND5	-0.180452	0.882426	0.40032	-1.55444	26.5387	-0.41884	0.0579352	0.131925	0.478796	-5.0501	3.02917e+07	2.68077e+07	24.8292	24.6487
UBE2M	-0.138432	0.908506	0.40032	-1.55382	26.5387	-0.321382	0.0445177	0.132074	0.478796	-5.05098	16050000	1.46692e+07	23.9282	23.7898
CORO6	-0.251644	0.839939	0.40032	-1.55347	26.5387	-0.584286	0.0809987	0.132156	0.478796	-5.05147	2.45667e+06	2.05769e+06	21.1711	20.9195
FUS	0.285665	1.21897	0.40032	1.55343	26.5387	-0.0919593	0.663288	0.132166	0.478796	-5.05153	9.05417e+06	1.05685e+07	23.0144	23.3001
PPP1CA;PPP1CB;PPP1CC	0.171678	1.12637	0.40032	1.55238	26.5387	-0.055419	0.398775	0.132416	0.479113	-5.05301	9.98583e+06	1.11485e+07	23.2226	23.3943
GPD2	0.293716	1.22579	0.40032	1.55167	26.5387	-0.0949924	0.682423	0.132587	0.47914	-5.05402	2.43387e+06	2.92231e+06	21.131	21.4247
HLA-B;HLA-C	0.298064	1.22949	0.426401	1.51201	23.5387	-0.109217	0.705344	0.143842	0.497186	-5.05591	7.39818e+06	8.87364e+06	22.7301	23.0281
HSD17B12	0.151785	1.11094	0.40032	1.54988	26.5387	-0.0493218	0.352893	0.133015	0.479538	-5.05654	4.62833e+06	5.18462e+06	22.1319	22.2837
RPS24	-0.226982	0.85442	0.40032	-1.54801	26.5387	-0.528084	0.0741195	0.133464	0.480535	-5.05918	6.12333e+06	5.17538e+06	22.4959	22.2689
ME2;ME3	-0.200306	0.870366	0.409673	-1.53299	25.5387	-0.469125	0.0685134	0.137574	0.488594	-5.06062	1.41909e+07	1.26115e+07	23.7444	23.544
SNAP23	0.263183	1.20012	0.40032	1.54614	26.5387	-0.0863634	0.61273	0.133914	0.480979	-5.06181	2.85167e+06	3.37231e+06	21.3723	21.6355
HK1	-0.253622	0.838788	0.40032	-1.5409	26.5387	-0.591613	0.0843698	0.135181	0.483753	-5.06917	9.81167e+07	8.15923e+07	26.4846	26.2309
TUBA1C;TUBA4A;TUBA8	0.237312	1.17879	0.40032	1.53732	26.5387	-0.0796805	0.554303	0.136053	0.485539	-5.07418	2.44917e+08	2.78154e+08	27.7919	28.0292
LARS2	0.330427	1.25739	0.436931	1.48169	22.5387	-0.13142	0.792273	0.152269	0.500798	-5.07639	620813	729271	19.1126	19.443
EHD1	-0.19815	0.871668	0.40032	-1.53556	26.5387	-0.463135	0.066836	0.136485	0.485539	-5.07666	21375000	1.79385e+07	24.2814	24.0832
ACAD8	0.14576	1.10631	0.40032	1.53556	26.5387	-0.0491649	0.340684	0.136485	0.485539	-5.07666	1.51583e+07	1.66231e+07	23.8317	23.9775
RBM8A	0.359624	1.28309	0.40032	1.53547	26.5387	-0.121329	0.840577	0.136506	0.485539	-5.07678	2.37264e+06	2.79154e+06	21.0277	21.3873
VTI1B	0.311368	1.24088	0.440959	1.46993	22.5387	-0.127323	0.750058	0.155404	0.505062	-5.08428	1.64672e+06	1987500	20.5546	20.866
KRT14;KRT17	0.676922	1.59872	0.420622	1.4985	24.5387	-0.254327	1.60817	0.146759	0.498273	-5.08571	1.53216e+06	3.09786e+06	20.1966	20.8735
MIEN1	0.300926	1.23194	0.40032	1.52845	26.5387	-0.103374	0.705227	0.138234	0.489906	-5.08659	10622500	1.27838e+07	23.2551	23.556
HSPA2;HSPA5;HSPA8	-0.14041	0.907261	0.40032	-1.52715	26.5387	-0.329215	0.0483937	0.138555	0.49045	-5.08839	54250000	4.91923e+07	25.6789	25.5385
RMND1	-0.270668	0.828936	0.436931	-1.47151	22.5387	-0.651606	0.11027	0.154979	0.504239	-5.08996	881162	755482	19.7228	19.4522
PDCD6	0.182428	1.13479	0.40032	1.52459	26.5387	-0.063288	0.428143	0.139191	0.491183	-5.09196	5110000	5.71615e+06	22.2474	22.4299
RPL22	-0.214027	0.862127	0.428174	-1.48218	23.5387	-0.512364	0.08431	0.151558	0.500798	-5.09276	11646000	9.76167e+06	23.4137	23.1996
CA2	0.395641	1.31553	0.40032	1.52375	26.5387	-0.13755	0.928833	0.1394	0.491183	-5.09313	22825000	3.24154e+07	24.3653	24.761
UCHL5	0.374834	1.29669	0.40032	1.52296	26.5387	-0.130579	0.880246	0.139598	0.491183	-5.09423	3.23009e+06	3.90385e+06	21.4775	21.8523
NMT1	-0.205329	0.867341	0.459468	-1.43291	20.5387	-0.503738	0.0930786	0.166932	0.518441	-5.09826	1.36766e+06	1.16467e+06	20.3397	20.1344
GALT	-0.263864	0.832854	0.440959	-1.45906	22.5387	-0.638395	0.110667	0.158346	0.510481	-5.09865	1620000	1.40683e+06	20.615	20.3511
ALDH1L1	0.350796	1.27526	0.420622	1.48874	24.5387	-0.134961	0.836552	0.149296	0.499927	-5.09894	1832936	2150000	20.6246	20.9754
SUCLG2	0.16304	1.11964	0.40032	1.51819	26.5387	-0.0574879	0.383569	0.140791	0.494514	-5.10084	9.75417e+07	1.09715e+08	26.5225	26.6855
FTH1	0.389294	1.30975	0.40032	1.51776	26.5387	-0.137414	0.916001	0.140899	0.494514	-5.10144	118925000	136500000	26.5997	26.989
PA2G4	-0.186629	0.878656	0.40032	-1.51716	26.5387	-0.439235	0.0659765	0.141049	0.494514	-5.10227	4.79417e+06	4.12615e+06	22.1475	21.9609
BCKDHA	0.180365	1.13317	0.40032	1.51571	26.5387	-0.0639962	0.424726	0.141415	0.494618	-5.10428	1.91167e+07	21800000	24.1666	24.347
LTA4H	0.153215	1.11205	0.40032	1.5157	26.5387	-0.0543632	0.360794	0.141416	0.494618	-5.10428	7.88083e+06	8.77154e+06	22.8927	23.0459
TSFM	0.296481	1.22815	0.409673	1.501	25.5387	-0.109888	0.70285	0.145618	0.498273	-5.10476	4780000	5700000	22.0974	22.3939
STX8	0.412353	1.33085	0.409673	1.50051	25.5387	-0.153021	0.977726	0.145745	0.498273	-5.10543	976410	1.16253e+06	19.6519	20.0643
NDUFAB1	0.230344	1.17311	0.40032	1.51471	26.5387	-0.0819354	0.542624	0.141667	0.494731	-5.10567	1.39108e+08	1.64115e+08	27.0097	27.24
MGLL	0.184044	1.13606	0.40032	1.51424	26.5387	-0.0655426	0.433631	0.141785	0.494731	-5.10631	6120000	6.94923e+06	22.5164	22.7004
VAPA;VAPB	-0.138642	0.908374	0.40032	-1.51303	26.5387	-0.326809	0.0495245	0.142091	0.494967	-5.10798	2.64583e+07	24000000	24.6418	24.5032
APEX1	0.196674	1.14605	0.40032	1.51264	26.5387	-0.0703226	0.46367	0.142189	0.494967	-5.10852	2982500	3.34154e+06	21.4581	21.6548
PPM1K	0.381078	1.30231	0.409673	1.49702	25.5387	-0.142633	0.904788	0.146646	0.498273	-5.1102	2.76168e+06	3.36231e+06	21.2185	21.5996
KRT1;KRT2;KRT3;KRT5;KRT6A;KRT6C;KRT77;KRT8	0.617148	1.53384	0.449467	1.43754	21.5387	-0.274293	1.50859	0.164936	0.515514	-5.11073	3.16884e+06	3.73818e+06	21.0409	21.658
VCP	-0.120581	0.919817	0.40032	-1.51086	26.5387	-0.28447	0.0433076	0.14264	0.495715	-5.11098	75375000	68900000	26.1536	26.033
DMTN	0.321761	1.24986	0.409673	1.49567	25.5387	-0.120831	0.764353	0.146996	0.498273	-5.11204	3790000	4.56846e+06	21.7423	22.064
TUBB;TUBB2A;TUBB2B;TUBB4B	0.220313	1.16499	0.40032	1.51002	26.5387	-0.0792936	0.519919	0.142853	0.495715	-5.11214	4.06417e+07	4.54923e+07	25.2056	25.4259
GSTK1	0.250046	1.18924	0.40032	1.5097	26.5387	-0.0900685	0.59016	0.142936	0.495715	-5.11259	39300000	4.47692e+07	25.1506	25.4007
SPG7	-0.177445	0.884268	0.40032	-1.50905	26.5387	-0.41891	0.0640206	0.143101	0.495715	-5.11348	4.90833e+06	4.25077e+06	22.1836	22.0061
CALML3	0.221942	1.1663	0.40032	1.50847	26.5387	-0.0801904	0.524075	0.143248	0.495715	-5.11428	1.54083e+08	1.84538e+08	27.1747	27.3966
DCTN3	-0.186519	0.878723	0.420622	-1.47731	24.5387	-0.446796	0.0737577	0.152313	0.500798	-5.11436	7754000	6.85615e+06	22.8647	22.6782
SLC25A1	-0.23629	0.848926	0.433629	-1.45718	23.5387	-0.571311	0.0987309	0.15828	0.510481	-5.11526	948830	825690	19.8328	19.5965
ACLY	0.264394	1.20113	0.409673	1.49186	25.5387	-0.100217	0.629005	0.147988	0.499182	-5.11723	1.1687e+06	1.37239e+06	20.0735	20.3379
GC	0.359238	1.28275	0.40032	1.50472	26.5387	-0.131017	0.849494	0.144206	0.497307	-5.11945	4.71917e+07	5.79923e+07	25.3247	25.6839
IST1	0.109904	1.07916	0.417424	1.47729	24.5387	-0.0434629	0.263272	0.152318	0.500798	-5.12095	3.73364e+06	4037500	21.828	21.9379
PDPR	0.444546	1.36089	0.417424	1.47703	24.5387	-0.17591	1.065	0.152387	0.500798	-5.1213	1.2466e+06	1614452	20.0822	20.5267
KRT2;KRT4;KRT6A;KRT6C	0.661886	1.58215	0.40032	1.50291	26.5387	-0.242483	1.56625	0.14467	0.498135	-5.12194	21035000	2.70408e+07	23.734	24.3958
PHPT1	0.187866	1.13908	0.40032	1.50191	26.5387	-0.0689962	0.444728	0.144928	0.498135	-5.12331	9.05083e+07	1.04223e+08	26.4088	26.5967
SUCLA2	0.153414	1.1122	0.40032	1.50116	26.5387	-0.056448	0.363276	0.14512	0.498135	-5.12434	1.44267e+08	1.58923e+08	27.0792	27.2326
CYB5R1	0.156956	1.11493	0.40032	1.5009	26.5387	-0.0577874	0.371698	0.145186	0.498135	-5.12469	75975000	8.32385e+07	26.1455	26.3024
TPPP3	0.274048	1.2092	0.40032	1.50044	26.5387	-0.101013	0.64911	0.145304	0.498135	-5.12532	5.09917e+06	6.01385e+06	22.1938	22.4678
IGKV1-6;IGKV1D-12	0.404486	1.32362	0.440959	1.43696	22.5387	-0.178475	0.987447	0.164467	0.515235	-5.12761	9.16444e+06	1.34233e+07	23.0809	23.4854
MOCS1	0.25435	1.1928	0.409673	1.4819	25.5387	-0.0987662	0.607466	0.150601	0.500798	-5.13074	1.49896e+06	1.82538e+06	20.4729	20.7272
GSTP1	0.159578	1.11696	0.40032	1.49641	26.5387	-0.0594087	0.378564	0.146347	0.498273	-5.13085	9.13417e+07	1.03554e+08	26.4355	26.5951
NAMPT	-0.353281	0.782802	0.40032	-1.4945	26.5387	-0.838702	0.132141	0.146841	0.498273	-5.13346	5.51833e+07	3.99462e+07	25.5427	25.1894
OGN	-0.529491	0.692799	0.40032	-1.49374	26.5387	-1.2574	0.198421	0.14704	0.498273	-5.13451	157100000	1.50262e+08	27.0853	26.5559
RBP1	-0.31379	0.804526	0.436931	-1.4369	22.5387	-0.766055	0.138476	0.164485	0.515235	-5.13552	4839000	4.04455e+06	22.1497	21.8359
DHODH	0.315966	1.24485	0.40032	1.49289	26.5387	-0.118651	0.750583	0.147259	0.498442	-5.13566	3.57167e+06	4.42462e+06	21.6822	21.9982
GYG1	0.212998	1.15909	0.40032	1.49174	26.5387	-0.080211	0.506208	0.14756	0.498884	-5.13724	1.39358e+08	1.64138e+08	27.025	27.238
RO60	0.240941	1.18176	0.40032	1.49018	26.5387	-0.0910818	0.572964	0.147968	0.499182	-5.13937	2.19021e+06	2.50077e+06	20.9893	21.2302
RAB9A;RAB9B	0.293366	1.2255	0.447214	1.41794	21.5387	-0.136243	0.722976	0.170514	0.522756	-5.14028	7035000	8270000	22.6512	22.9446
TINAGL1	0.266773	1.20311	0.40032	1.48839	26.5387	-0.101287	0.634832	0.148435	0.499927	-5.1418	20325000	2.42769e+07	24.2031	24.4699
RPS6	-0.222428	0.857121	0.409673	-1.47205	25.5387	-0.533294	0.0884368	0.153223	0.501577	-5.14403	1.29591e+07	1.08508e+07	23.5627	23.3403
SORBS1	0.187903	1.13911	0.40032	1.4865	26.5387	-0.0716721	0.447478	0.148931	0.499927	-5.14438	6.29167e+07	7.01154e+07	25.8632	26.0511
CMPK1	0.173099	1.12748	0.40032	1.48584	26.5387	-0.0661316	0.41233	0.149104	0.499927	-5.14528	3.71167e+07	41900000	25.121	25.2941
ISOC1	0.140139	1.10201	0.40032	1.4853	26.5387	-0.0536107	0.333889	0.149248	0.499927	-5.14602	45300000	5.02615e+07	25.4232	25.5634
EIF5B	-0.318627	0.801833	0.459468	-1.39525	20.5387	-0.794191	0.156937	0.177847	0.528326	-5.14623	1.55226e+06	1.23509e+06	20.4771	20.1585
RAB6A;RAB6B	0.214582	1.16037	0.40032	1.48472	26.5387	-0.0822038	0.511368	0.1494	0.499927	-5.1468	6.60417e+06	7.39615e+06	22.5908	22.8054
HP	0.898619	1.86428	0.40032	1.48354	26.5387	-0.345239	2.14248	0.149711	0.500187	-5.14841	1.20083e+08	2.44585e+08	26.2274	27.126
ATP1B1	-0.125953	0.916398	0.40032	-1.48267	26.5387	-0.300398	0.0484917	0.14994	0.500187	-5.14959	95100000	8.74231e+07	26.4944	26.3684
HNRNPAB	0.271213	1.20682	0.40032	1.48249	26.5387	-0.104463	0.646889	0.149988	0.500187	-5.14984	8.72417e+06	1.02754e+07	22.9769	23.2481
PNPT1	0.129755	1.09411	0.40032	1.47995	26.5387	-0.0502865	0.309796	0.150662	0.500798	-5.15329	1.07558e+07	1.17092e+07	23.3426	23.4724
FARSB	-0.120335	0.919974	0.40032	-1.4772	26.5387	-0.287615	0.0469457	0.151391	0.500798	-5.15701	6.71667e+06	6.14692e+06	22.6655	22.5452
PAK1;PAK2	0.282263	1.2161	0.417424	1.45013	24.5387	-0.119003	0.683528	0.159686	0.510508	-5.1572	2497500	2.89273e+06	21.1491	21.4313
ARL8A;ARL8B	0.201032	1.14952	0.40032	1.47474	26.5387	-0.0788947	0.480958	0.152048	0.500798	-5.16034	9.21333e+06	1.02285e+07	23.0782	23.2792
SORBS2	0.191046	1.14159	0.40032	1.47444	26.5387	-0.0750291	0.45712	0.152127	0.500798	-5.16075	4.61417e+08	5.20923e+08	28.7397	28.9308
PLPBP	0.181039	1.1337	0.40032	1.47425	26.5387	-0.0711322	0.43321	0.152179	0.500798	-5.16101	16147500	1.83154e+07	23.9164	24.0974
ASPH	0.130128	1.09439	0.40032	1.47214	26.5387	-0.0513889	0.311646	0.152744	0.501041	-5.16386	10855000	11820000	23.356	23.4861
TUBA1C;TUBA4A;TUBA8;TUBAL3	0.212205	1.15846	0.40032	1.47192	26.5387	-0.083845	0.508254	0.152802	0.501041	-5.16415	5.98833e+07	6.79308e+07	25.7769	25.9891
NDUFAF1	0.429222	1.34651	0.436931	1.41287	22.5387	-0.199939	1.05838	0.171356	0.522756	-5.16662	3.00472e+06	3.82909e+06	21.341	21.7702
PSMD4	0.14812	1.10812	0.40032	1.46949	26.5387	-0.0588667	0.355106	0.153457	0.501577	-5.16744	1.31533e+07	1.43769e+07	23.6222	23.7703
PALMD	0.236214	1.1779	0.40032	1.46941	26.5387	-0.0938953	0.566323	0.153478	0.501577	-5.16755	28375000	3.29231e+07	24.6989	24.9351
MYL7	-0.408898	0.753199	0.40032	-1.46808	26.5387	-0.98085	0.163054	0.153836	0.502188	-5.16934	22022500	1.70592e+07	24.2468	23.8379
LAMC1	-0.169362	0.889236	0.40032	-1.46586	26.5387	-0.406618	0.0678939	0.154435	0.503583	-5.17232	78550000	6.88462e+07	26.1891	26.0198
DNAJA2	-0.106269	0.928987	0.40032	-1.46507	26.5387	-0.255221	0.0426822	0.15465	0.503728	-5.17339	21675000	2.01462e+07	24.3633	24.2571
MYH10;MYH11;MYH9	0.377772	1.29933	0.440959	1.39748	22.5387	-0.18207	0.937615	0.175876	0.527382	-5.17844	1910000	2.76833e+06	20.823	21.2007
EMC2	-0.265122	0.832129	0.428174	-1.41683	23.5387	-0.651725	0.121481	0.169631	0.522756	-5.17889	1.37492e+06	1.18301e+06	20.3595	20.0943
SLC25A3	-0.134113	0.91123	0.40032	-1.46084	26.5387	-0.322636	0.0544093	0.155798	0.505362	-5.17907	8.08583e+08	7.36385e+08	29.5767	29.4426
NCEH1	-0.152075	0.899955	0.40032	-1.46069	26.5387	-0.365868	0.0617187	0.15584	0.505362	-5.17928	1.43333e+07	1.30646e+07	23.7635	23.6115
PPP1R14C	0.187296	1.13863	0.409673	1.44521	25.5387	-0.0793297	0.453922	0.160557	0.51218	-5.17987	1.89273e+07	2.13077e+07	24.1351	24.3224
PACS2	-0.211899	0.8634	0.428174	-1.41458	23.5387	-0.521387	0.0975877	0.170286	0.522756	-5.18181	881256	774825	19.7269	19.515
HYPK	0.340342	1.26606	0.40032	1.45658	26.5387	-0.139475	0.820159	0.156963	0.508442	-5.18478	1.51578e+06	1.97675e+06	20.4493	20.7896
SRSF4;SRSF5;SRSF6	-0.224563	0.855854	0.408248	-1.44284	25.5387	-0.544767	0.0956402	0.161219	0.512372	-5.18605	10627500	8.91417e+06	23.2821	23.0575
PFDN1	0.183148	1.13536	0.40032	1.45561	26.5387	-0.075228	0.441524	0.157229	0.508744	-5.18608	1.74417e+07	1.99308e+07	24.0303	24.2134
NAA25	0.246818	1.18659	0.426401	1.41396	23.5387	-0.113826	0.607463	0.170465	0.522756	-5.18619	325295	367508	18.2246	18.4714
TATDN3	-0.279575	0.823834	0.409673	-1.43818	25.5387	-0.67951	0.12036	0.162524	0.514168	-5.18917	1.49242e+06	1.25875e+06	20.4566	20.177
EIF2AK2	-0.265878	0.831692	0.440959	-1.38752	22.5387	-0.662727	0.130971	0.178851	0.529703	-5.19107	1.05156e+06	875399	19.9381	19.6722
RAB11B	0.108777	1.07831	0.40032	1.4518	26.5387	-0.0450824	0.262637	0.158276	0.510481	-5.19117	3.14333e+07	3.37462e+07	24.8952	25.004
MYOZ2	0.276035	1.21086	0.40032	1.44943	26.5387	-0.115042	0.667113	0.158933	0.510481	-5.19434	1.01658e+09	1.16215e+09	29.8194	30.0954
TGFBI	-0.34057	0.789729	0.40032	-1.44902	26.5387	-0.823213	0.142073	0.159046	0.510481	-5.19488	1.42667e+07	1.32892e+07	23.7347	23.3941
TUBA1A;TUBA3C	0.280851	1.21491	0.40032	1.44872	26.5387	-0.117243	0.678944	0.159129	0.510481	-5.19528	5622500	6.72154e+06	22.3281	22.609
MRPL38	-0.146952	0.903157	0.40032	-1.44858	26.5387	-0.355269	0.0613658	0.159167	0.510481	-5.19546	2645000	2.39615e+06	21.3186	21.1717
WDR13	0.187559	1.13883	0.433629	1.39482	23.5387	-0.090257	0.465374	0.176093	0.527382	-5.19623	2.67222e+06	3.08615e+06	21.3327	21.5202
TSC22D1	0.412711	1.33119	0.40032	1.44793	26.5387	-0.17261	0.998033	0.159349	0.510481	-5.19634	2.59542e+06	3.22538e+06	21.0916	21.5043
LAMP1	0.131074	1.09511	0.40032	1.4479	26.5387	-0.0548225	0.31697	0.159356	0.510481	-5.19637	1.25167e+07	13700000	23.5636	23.6947
CAB39	0.261038	1.19834	0.40032	1.44737	26.5387	-0.109317	0.631393	0.159504	0.510481	-5.19708	3.81364e+06	4.30462e+06	21.7677	22.0288
SERPINA6	0.322254	1.25028	0.433629	1.39386	23.5387	-0.155405	0.799913	0.176381	0.527706	-5.19746	5.88778e+06	7290000	22.3784	22.7007
NUCB1	0.201159	1.14962	0.40032	1.44601	26.5387	-0.0845107	0.486828	0.159883	0.510583	-5.1989	9.18083e+06	1.07292e+07	23.1026	23.3037
LYZ	0.510462	1.42451	0.409673	1.42789	25.5387	-0.225025	1.24595	0.16544	0.516018	-5.20271	8.14273e+06	1.18015e+07	22.6941	23.2046
SCRN1	0.26927	1.2052	0.40032	1.44174	26.5387	-0.114257	0.652796	0.161073	0.512372	-5.20456	2.41417e+06	2.94308e+06	21.1409	21.4101
TPM4	0.20842	1.15542	0.40032	1.44099	26.5387	-0.0885922	0.505432	0.161284	0.512372	-5.20556	2.60167e+07	3.07154e+07	24.6073	24.8157
C1QBP	0.195875	1.14542	0.40032	1.44088	26.5387	-0.0832813	0.475032	0.161315	0.512372	-5.20571	103900000	1.20508e+08	26.6038	26.7997
OBSCN	-0.248153	0.841974	0.40032	-1.44021	26.5387	-0.601979	0.105673	0.161503	0.512415	-5.2066	9.54583e+06	7.90231e+06	23.1163	22.8681
SEPHS1	-0.374671	0.771281	0.40032	-1.43941	26.5387	-0.909187	0.159845	0.161727	0.512572	-5.20766	1.41439e+06	1.22145e+06	20.3904	20.0157
PIN4	0.246863	1.18662	0.420622	1.40553	24.5387	-0.115213	0.608938	0.172399	0.523461	-5.20886	979698	1.15043e+06	19.8418	20.0887
USP15	-0.220002	0.858564	0.428174	-1.39105	23.5387	-0.546756	0.106752	0.177219	0.528326	-5.21197	777230	679900	19.5384	19.3184
SSR1	-0.180776	0.882228	0.40032	-1.43595	26.5387	-0.439297	0.077745	0.1627	0.514168	-5.21223	1.52333e+07	1.33431e+07	23.8248	23.644
ATOX1	0.255439	1.1937	0.40032	1.43575	26.5387	-0.109905	0.620783	0.162756	0.514168	-5.2125	9002500	1.09538e+07	23.0527	23.3081
PUDP	0.26327	1.2002	0.40032	1.43496	26.5387	-0.113483	0.640023	0.16298	0.514322	-5.21354	7.60333e+06	9.34769e+06	22.8129	23.0762
ARPP19	0.300118	1.23125	0.420622	1.40046	24.5387	-0.141663	0.741899	0.173895	0.525621	-5.21539	4459000	5.75462e+06	22.0331	22.3332
MRPL14	-0.200734	0.870108	0.436931	-1.3732	22.5387	-0.503473	0.102004	0.183197	0.533579	-5.21701	1.49909e+06	1.32094e+06	20.4889	20.2882
ARPC5	0.221312	1.16579	0.40032	1.43198	26.5387	-0.0960551	0.53868	0.163822	0.515235	-5.21747	13045000	1.53115e+07	23.5928	23.8141
KRT5	0.636655	1.55472	0.40032	1.43176	26.5387	-0.27647	1.54978	0.163887	0.515235	-5.21778	15697500	2.26154e+07	23.3805	24.0172
PIN1	0.555071	1.46924	0.40032	1.43127	26.5387	-0.241312	1.35145	0.164025	0.515235	-5.21842	1.77135e+07	2.11385e+07	23.7665	24.3216
CHP1	-0.163022	0.893152	0.40032	-1.43088	26.5387	-0.396979	0.0709359	0.164135	0.515235	-5.21893	1.44417e+07	1.27308e+07	23.7468	23.5838
OGA	0.256404	1.1945	0.40032	1.42961	26.5387	-0.111896	0.624705	0.164496	0.515235	-5.2206	1.81095e+06	2.15462e+06	20.7204	20.9768
BLVRA	0.154055	1.11269	0.40032	1.42813	26.5387	-0.0674595	0.37557	0.164917	0.515514	-5.22255	9.40083e+06	1.04792e+07	23.1449	23.299
TUBB;TUBB2A;TUBB2B;TUBB4A;TUBB4B	0.268833	1.20483	0.420622	1.39358	24.5387	-0.128848	0.666513	0.175939	0.527382	-5.22421	4304000	5.14769e+06	21.958	22.2268
SLC35A4	0.148224	1.1082	0.40032	1.42627	26.5387	-0.0651843	0.361632	0.165449	0.516018	-5.225	7.33667e+06	8.13308e+06	22.7878	22.936
PIP4K2A;PIP4K2B	0.249145	1.1885	0.436931	1.36668	22.5387	-0.128398	0.626687	0.185205	0.537661	-5.22518	1785000	2.15455e+06	20.724	20.9732
YBX3	0.220578	1.1652	0.409673	1.40911	25.5387	-0.101472	0.542628	0.170864	0.522756	-5.22721	7.42909e+06	8.58231e+06	22.7678	22.9884
SNX12	0.365413	1.28825	0.40032	1.42265	26.5387	-0.162036	0.892863	0.166486	0.518184	-5.22976	7.32205e+06	8.51462e+06	22.6392	23.0046
LIMS1	0.186927	1.13834	0.40032	1.42262	26.5387	-0.0828959	0.456749	0.166496	0.518184	-5.2298	8225000	9.50154e+06	22.947	23.1339
GALK1	-0.33137	0.794781	0.40032	-1.42125	26.5387	-0.810153	0.147413	0.16689	0.518441	-5.2316	7652500	5.29692e+06	22.6245	22.2932
ARMCX2	0.230346	1.17312	0.409673	1.40521	25.5387	-0.106899	0.567591	0.172008	0.523145	-5.23226	1.30528e+06	1.51325e+06	20.2543	20.4846
SH3GL1;SH3GL2	0.332366	1.25908	0.449467	1.34034	21.5387	-0.182535	0.847268	0.194104	0.546951	-5.23329	4.38444e+06	5.36182e+06	21.9313	22.2637
MRPL40	-0.226794	0.854532	0.409673	-1.4035	25.5387	-0.559243	0.105655	0.172511	0.523461	-5.23447	6.12818e+06	5.24615e+06	22.4994	22.2726
GAMT	0.241845	1.1825	0.40032	1.41878	26.5387	-0.108195	0.591886	0.167602	0.519974	-5.23483	7177500	8.38615e+06	22.7114	22.9533
DCN	-0.416347	0.74932	0.40032	-1.41774	26.5387	-1.0194	0.186705	0.167903	0.520358	-5.23619	3.95583e+08	3.39692e+08	28.4134	27.997
CFL1;CFL2;DSTN	0.381578	1.30277	0.436931	1.35754	22.5387	-0.200542	0.963697	0.188049	0.539538	-5.23658	21075000	2.49455e+07	24.1507	24.5322
PTBP1	-0.179569	0.882967	0.40032	-1.41615	26.5387	-0.439955	0.0808171	0.168363	0.520962	-5.23827	4.86583e+06	4.32308e+06	22.1879	22.0083
STOM	-0.196629	0.872587	0.40032	-1.41584	26.5387	-0.481815	0.0885572	0.168453	0.520962	-5.23868	14425000	12850000	23.7588	23.5622
HSPB2	0.362935	1.28604	0.40032	1.41425	26.5387	-0.164049	0.88992	0.168914	0.521839	-5.24075	5.84083e+07	7.14615e+07	25.6289	25.9918
CA3	0.725643	1.65364	0.40032	1.4133	26.5387	-0.328706	1.77999	0.169191	0.522146	-5.24199	8857500	1.49469e+07	22.4147	23.1403
LIMCH1	0.22599	1.16958	0.40032	1.41119	26.5387	-0.102862	0.554842	0.169806	0.522756	-5.24475	8.48917e+06	9.65154e+06	22.9497	23.1757
GSR	0.128367	1.09306	0.40032	1.41072	26.5387	-0.0584893	0.315224	0.169942	0.522756	-5.24535	21650000	2.37077e+07	24.3554	24.4837
MTDH	-0.215216	0.861417	0.40032	-1.40783	26.5387	-0.529137	0.0987037	0.170787	0.522756	-5.24911	6.27417e+06	5.54154e+06	22.5523	22.3371
MRPL13	-0.179699	0.882887	0.40032	-1.40616	26.5387	-0.442126	0.0827271	0.171279	0.522756	-5.25129	4955000	4.39846e+06	22.2125	22.0328
MAPT	0.478214	1.39302	0.40032	1.40577	26.5387	-0.220345	1.17677	0.171393	0.522756	-5.25179	1.48558e+07	2.05723e+07	23.5789	24.0571
YWHAQ	0.211789	1.15812	0.40032	1.40532	26.5387	-0.097683	0.52126	0.171524	0.522756	-5.25237	1.21817e+07	1.38854e+07	23.4796	23.6914
AKR1B10	0.208626	1.15559	0.40032	1.40401	26.5387	-0.0965107	0.513762	0.171912	0.523145	-5.25408	3.13583e+07	3.54462e+07	24.8395	25.0481
STAT3	-0.318774	0.801751	0.409673	-1.38669	25.5387	-0.791719	0.154171	0.177524	0.528326	-5.25609	3.05455e+06	2.46296e+06	21.4499	21.1312
AGFG1	-0.155479	0.897834	0.40032	-1.40152	26.5387	-0.383286	0.0723281	0.172646	0.523461	-5.25731	2.70333e+06	2.39923e+06	21.3359	21.1804
MYH1;MYH2;MYH4;MYH7;MYH8	-0.121112	0.919479	0.40032	-1.40053	26.5387	-0.29869	0.0564666	0.17294	0.523651	-5.25859	8.65333e+08	7.97462e+08	29.6785	29.5574
FUS;TAF15	0.184936	1.13677	0.409673	1.38466	25.5387	-0.0898437	0.459716	0.178136	0.528651	-5.25869	9.95455e+06	1.14292e+07	23.2223	23.4073
MRPL15	-0.187838	0.877921	0.40032	-1.4001	26.5387	-0.463335	0.0876597	0.173065	0.523651	-5.25914	3.75333e+06	3.25846e+06	21.7962	21.6084
CNOT1	-0.301319	0.81151	0.409673	-1.38143	25.5387	-0.750066	0.147429	0.179114	0.529946	-5.2628	382195	323330	18.4817	18.1804
ACOT13	0.172473	1.12699	0.40032	1.39637	26.5387	-0.081165	0.426112	0.174173	0.525919	-5.26396	4.36833e+07	4.93615e+07	25.3529	25.5254
MYH1	-0.205138	0.867456	0.40032	-1.39418	26.5387	-0.507287	0.0970116	0.174827	0.526637	-5.26679	8.13917e+06	6890000	22.8961	22.6909
MAP3K20	0.173792	1.12802	0.40032	1.39417	26.5387	-0.0821903	0.429774	0.174831	0.526637	-5.26681	1.11242e+07	1.25608e+07	23.378	23.5518
CRIP1	0.329824	1.25686	0.420622	1.35962	24.5387	-0.170267	0.829916	0.186314	0.537661	-5.26722	37100000	5.34154e+07	25.1234	25.4532
ARPC1B	0.262625	1.19966	0.40032	1.39324	26.5387	-0.124459	0.64971	0.175108	0.526637	-5.268	1.49373e+06	1.75058e+06	20.4168	20.6794
STX7	0.17023	1.12524	0.40032	1.39318	26.5387	-0.0806843	0.421145	0.175127	0.526637	-5.26809	15600000	1.74692e+07	23.8619	24.0322
CD99	-0.356802	0.780894	0.420622	-1.35824	24.5387	-0.898348	0.184744	0.186746	0.537661	-5.26895	4796000	3.82692e+06	22.0795	21.7227
GMPPB	-0.399372	0.758188	0.409673	-1.37571	25.5387	-0.996623	0.197879	0.180859	0.530871	-5.27009	1.80553e+06	1.46011e+06	20.6813	20.2819
CAPN2	0.12435	1.09002	0.40032	1.39117	26.5387	-0.0592027	0.307902	0.175729	0.527382	-5.27068	9612500	1.04138e+07	23.1788	23.3032
F11R	-0.183536	0.880542	0.440959	-1.32284	22.5387	-0.470874	0.103802	0.199153	0.550775	-5.27127	2.75667e+06	2460000	21.3795	21.196
NIPSNAP1	0.188563	1.13963	0.40032	1.38758	26.5387	-0.0904939	0.467621	0.176806	0.528326	-5.27529	7.35833e+06	8.56077e+06	22.7888	22.9773
DAG1	0.205881	1.15339	0.40032	1.38528	26.5387	-0.0993118	0.511075	0.177502	0.528326	-5.27824	5.07833e+07	5.96077e+07	25.5649	25.7708
RRAS;RRAS2	0.273116	1.20842	0.40032	1.38493	26.5387	-0.131846	0.678079	0.177607	0.528326	-5.27869	1.14192e+07	1.33838e+07	23.3387	23.6119
TRIM54;TRIM55;TRIM63	-0.161081	0.894355	0.40032	-1.38446	26.5387	-0.400004	0.0778421	0.177748	0.528326	-5.27929	16125000	1.44669e+07	23.9189	23.7578
MRPL9	-0.328332	0.796457	0.40032	-1.38231	26.5387	-0.816087	0.159423	0.1784	0.528898	-5.28204	1.10117e+06	924996	20.0068	19.6785
NIPSNAP2	0.190612	1.14125	0.40032	1.37757	26.5387	-0.0935276	0.474751	0.179844	0.530871	-5.28811	1.18817e+08	1.38892e+08	26.8087	26.9993
MTFR1L	0.469796	1.38491	0.40032	1.37754	26.5387	-0.23053	1.17012	0.179853	0.530871	-5.28815	7.35129e+06	8.47769e+06	22.5214	22.9912
PLXDC1	0.279571	1.21383	0.40032	1.37573	26.5387	-0.137733	0.696875	0.180405	0.530871	-5.29045	383718	448708	18.441	18.7206
MTCH1	-0.152543	0.899664	0.40032	-1.37572	26.5387	-0.380239	0.0751541	0.18041	0.530871	-5.29047	5.15167e+06	4600000	22.2683	22.1158
TPM2;TPM3;TPM4	0.281589	1.21553	0.409673	1.35945	25.5387	-0.144557	0.707736	0.185888	0.537661	-5.29065	2.32764e+07	28700000	24.396	24.6776
PRKACA;PRKACB	-0.118293	0.921277	0.40032	-1.37527	26.5387	-0.294924	0.0583373	0.180546	0.530871	-5.29104	14575000	1.34154e+07	23.785	23.6667
EIF4G2	-0.127704	0.915287	0.409673	-1.35866	25.5387	-0.321079	0.0656704	0.186134	0.537661	-5.29164	5.20182e+06	4.75692e+06	22.2963	22.1686
FLII	-0.230947	0.852075	0.40032	-1.37442	26.5387	-0.576	0.114106	0.180806	0.530871	-5.29212	2.52083e+06	2.11231e+06	21.1966	20.9656
FXYD1	0.219078	1.16399	0.40032	1.37421	26.5387	-0.108294	0.54645	0.180872	0.530871	-5.29239	3.57583e+07	4.29923e+07	25.0625	25.2816
ST13	0.107693	1.0775	0.40032	1.37311	26.5387	-0.053363	0.268749	0.181209	0.531013	-5.29379	57300000	6.17923e+07	25.764	25.8717
TALDO1	0.145092	1.1058	0.40032	1.37288	26.5387	-0.0719318	0.362116	0.181282	0.531013	-5.29409	2.53583e+07	2.79846e+07	24.5747	24.7198
PTPA	0.202876	1.15099	0.40032	1.37115	26.5387	-0.10096	0.506713	0.181811	0.532032	-5.29628	5.51833e+06	6.18077e+06	22.3363	22.5392
SERPINH1	-0.444494	0.734842	0.40032	-1.36977	26.5387	-1.11086	0.221872	0.182238	0.532751	-5.29804	1.60683e+07	9.54846e+06	23.5266	23.0821
REEP5	-0.11769	0.921662	0.409673	-1.35264	25.5387	-0.296693	0.0613137	0.188026	0.539538	-5.29919	1.53455e+07	1.40385e+07	23.8545	23.7368
CDC37	-0.149224	0.901735	0.40032	-1.36821	26.5387	-0.37319	0.0747417	0.18272	0.533579	-5.30002	1.66667e+07	1.51046e+07	23.9737	23.8245
HP;HPR	0.884448	1.84606	0.40032	1.36735	26.5387	-0.443825	2.21272	0.182986	0.533579	-5.30111	1.42378e+08	2.79462e+08	26.3898	27.2742
RAB1A;RAB1B	0.164444	1.12073	0.40032	1.36641	26.5387	-0.0826897	0.411577	0.183277	0.533579	-5.3023	3.07917e+07	3.45692e+07	24.8491	25.0136
PXDN	-0.381446	0.767668	0.417424	-1.3368	24.5387	-0.969683	0.20679	0.193551	0.546257	-5.30232	1.08614e+06	788378	19.8769	19.4954
CD14	-0.294457	0.815379	0.40032	-1.36592	26.5387	-0.737139	0.148225	0.183429	0.533579	-5.30292	2507500	2.23856e+06	21.2243	20.9299
COA6	0.230184	1.17298	0.409673	1.34944	25.5387	-0.120751	0.581119	0.189037	0.540153	-5.30319	1.32964e+07	1.64185e+07	23.6444	23.8745
EHD1;EHD3;EHD4	0.161362	1.11834	0.409673	1.3484	25.5387	-0.0848373	0.407562	0.189366	0.540153	-5.30449	9.47364e+06	1.05946e+07	23.1504	23.3118
MRPL28	-0.31307	0.804927	0.447214	-1.28356	21.5387	-0.819532	0.193391	0.212933	0.563946	-5.30591	1.69821e+06	1.34394e+06	20.5805	20.2674
AHCY	0.127365	1.0923	0.40032	1.36184	26.5387	-0.0646868	0.319416	0.184698	0.536737	-5.30809	17400000	1.91308e+07	24.0427	24.1701
EPHX1	-0.150744	0.900786	0.40032	-1.35957	26.5387	-0.378427	0.0769399	0.185406	0.537661	-5.31095	1.22333e+07	1.11792e+07	23.5324	23.3817
PLBD2	0.289472	1.22219	0.459468	1.25754	20.5387	-0.189888	0.768832	0.22267	0.573785	-5.3126	1652792	1885000	20.5317	20.8212
PCYT1A	0.140967	1.10264	0.40032	1.35768	26.5387	-0.0722459	0.354179	0.185997	0.537661	-5.31333	3882500	4.24923e+06	21.8641	22.0051
GLRX	0.186091	1.13768	0.40032	1.35585	26.5387	-0.0957531	0.467935	0.186573	0.537661	-5.31564	70250000	7.97308e+07	26.0258	26.2119
ALB	0.294962	1.22685	0.40032	1.35563	26.5387	-0.151844	0.741767	0.186641	0.537661	-5.31592	8770000000	1.07477e+10	32.9263	33.2213
SGCE	-0.326678	0.79737	0.440959	-1.28559	22.5387	-0.852935	0.199578	0.211638	0.563696	-5.31599	1440977	1.14002e+06	20.3363	20.0096
EEF1G	-0.158595	0.895897	0.40032	-1.35498	26.5387	-0.398948	0.0817584	0.186845	0.537661	-5.31673	1.29558e+07	1.13469e+07	23.5837	23.4251
SLC8A1	-0.183106	0.880805	0.40032	-1.35266	26.5387	-0.461084	0.0948717	0.187579	0.539243	-5.31966	2.26083e+07	1.91538e+07	24.3596	24.1765
MYH13;MYH4;MYH6;MYH7	-0.176188	0.885039	0.409673	-1.33591	25.5387	-0.447521	0.0951455	0.193361	0.546257	-5.32003	6.60818e+08	5.88077e+08	29.2722	29.096
CHID1	0.193502	1.14354	0.428174	1.30259	23.5387	-0.113412	0.500417	0.205316	0.558536	-5.3216	944454	1.08199e+06	19.8156	20.0091
SKP1	0.160562	1.11772	0.40032	1.35037	26.5387	-0.0836034	0.404727	0.188301	0.539735	-5.32253	9.07833e+06	1.01715e+07	23.0886	23.2492
GMFB	0.13033	1.09454	0.40032	1.34922	26.5387	-0.0680311	0.32869	0.188666	0.540153	-5.32398	7.83333e+06	8.60769e+06	22.8885	23.0188
NDUFC1	0.227753	1.17101	0.40032	1.34861	26.5387	-0.119042	0.574548	0.18886	0.540153	-5.32474	38725000	4.35231e+07	25.1194	25.3472
ESYT2	-0.187361	0.878211	0.40032	-1.34756	26.5387	-0.472874	0.0981527	0.189194	0.540153	-5.32606	2382500	2.15385e+06	21.1617	20.9744
OSBPL9	0.205415	1.15302	0.420622	1.31045	24.5387	-0.117728	0.528559	0.202176	0.553432	-5.32788	669338	731584	19.2618	19.4672
GNAS	0.136003	1.09886	0.40032	1.34574	26.5387	-0.071527	0.343532	0.189771	0.540782	-5.32833	7.83917e+06	8.60077e+06	22.8833	23.0193
RPL21	-0.29309	0.816152	0.436931	-1.28145	22.5387	-0.766765	0.180585	0.213063	0.563946	-5.32891	2.8214e+06	2216000	21.3155	21.0224
CAVIN3	0.279882	1.2141	0.40032	1.34445	26.5387	-0.147606	0.70737	0.190181	0.541263	-5.32994	3.16917e+07	3.90769e+07	24.8426	25.1224
MTOR	0.329531	1.2566	0.420622	1.30836	24.5387	-0.189692	0.848754	0.202875	0.553432	-5.33042	648226	723286	19.1021	19.4316
CISD2	0.256692	1.19474	0.40032	1.34406	26.5387	-0.135491	0.648875	0.190308	0.541263	-5.33043	7652500	8.60846e+06	22.7645	23.0212
ACOT1	0.210336	1.15696	0.40032	1.34071	26.5387	-0.111827	0.532499	0.19138	0.543787	-5.33462	1.57917e+08	1.85785e+08	27.2006	27.4109
C2orf88	0.319978	1.24831	0.428174	1.29092	23.5387	-0.192126	0.832082	0.209266	0.563025	-5.33559	2.12861e+06	2.50333e+06	20.886	21.206
ALPL	0.283161	1.21686	0.408248	1.32509	25.5387	-0.156477	0.722798	0.196876	0.549377	-5.33648	1205857	1.43336e+06	20.0907	20.3739
YKT6	-0.139845	0.907616	0.417424	-1.3086	24.5387	-0.360151	0.0804602	0.202794	0.553432	-5.33686	3.80083e+06	3.41909e+06	21.8336	21.6938
HADHB	0.132217	1.09598	0.40032	1.33828	26.5387	-0.0706606	0.335094	0.192159	0.54547	-5.33764	357250000	3.92692e+08	28.3979	28.5301
UQCRFS1	-0.116758	0.922258	0.40032	-1.33732	26.5387	-0.296044	0.0625281	0.192469	0.545823	-5.33884	7.14333e+08	6.60538e+08	29.4022	29.2854
GNL1	0.137252	1.09981	0.409673	1.32019	25.5387	-0.0766371	0.351141	0.198483	0.550656	-5.33942	491086	541043	18.8892	19.0264
EHD1;EHD3	0.318813	1.2473	0.40032	1.33662	26.5387	-0.170993	0.808619	0.192695	0.545938	-5.33971	8.25167e+06	9.26615e+06	22.8026	23.1215
COX4I1	-0.14135	0.906671	0.40032	-1.33553	26.5387	-0.358688	0.0759891	0.193046	0.546257	-5.34107	8.31583e+08	7.64846e+08	29.6217	29.4803
GDI1;GDI2	0.118137	1.08533	0.40032	1.33422	26.5387	-0.0636875	0.299962	0.193467	0.546257	-5.34268	4.35583e+07	4.70154e+07	25.3597	25.4779
IGKV2-24;IGKV2D-29	0.36007	1.28349	0.433629	1.27541	23.5387	-0.223207	0.943346	0.214607	0.566501	-5.34291	1.38633e+07	18440000	23.5945	23.9546
GMFB;GMFG	0.171222	1.12601	0.40032	1.33205	26.5387	-0.0927348	0.43518	0.194169	0.546951	-5.34538	5587500	6.18154e+06	22.3717	22.5429
PTMA	0.242508	1.18305	0.428174	1.28162	23.5387	-0.148428	0.633443	0.212457	0.563696	-5.34668	2831000	3.39917e+06	21.3784	21.6209
NAPA	0.153139	1.11199	0.40032	1.33086	26.5387	-0.083153	0.389431	0.194558	0.54752	-5.34686	8.85167e+06	9.83462e+06	23.0523	23.2055
SAE1	0.335759	1.26204	0.409673	1.31387	25.5387	-0.189992	0.861511	0.20057	0.552299	-5.34715	1872953	2.17615e+06	20.6724	21.0082
RPLP0	-0.193865	0.87426	0.40032	-1.32904	26.5387	-0.493407	0.105677	0.195149	0.547549	-5.34911	1.13867e+07	9.74692e+06	23.3813	23.1874
ECH1	0.148205	1.10819	0.40032	1.32818	26.5387	-0.0809349	0.377345	0.195429	0.547549	-5.35017	2.34833e+08	2.58308e+08	27.7788	27.927
ME3	0.275015	1.21001	0.40032	1.32803	26.5387	-0.150233	0.700263	0.195477	0.547549	-5.35035	7942500	1.01477e+07	22.8828	23.1579
HSD17B4	-0.126582	0.915999	0.40032	-1.32795	26.5387	-0.322323	0.0691597	0.195502	0.547549	-5.35045	1.09933e+07	1.01738e+07	23.3824	23.2558
CDH2	0.20302	1.15111	0.40032	1.32794	26.5387	-0.110926	0.516966	0.195507	0.547549	-5.35047	2.61667e+08	3.02462e+08	27.9178	28.1208
TNXB	-0.337433	0.791448	0.40032	-1.32739	26.5387	-0.859449	0.184583	0.195687	0.547549	-5.35115	10400000	8.43538e+06	23.1791	22.8417
HSP90AB1;HSP90AB2P	-0.159106	0.89558	0.40032	-1.3243	26.5387	-0.405821	0.0876094	0.196698	0.549377	-5.35497	5.29583e+07	4.74846e+07	25.6322	25.4731
SSB	0.12143	1.08781	0.40032	1.32313	26.5387	-0.0670293	0.309889	0.197079	0.549377	-5.35641	4.09583e+06	4.43846e+06	21.949	22.0705
HNRNPU	-0.129489	0.914155	0.40032	-1.32311	26.5387	-0.330461	0.0714821	0.197088	0.549377	-5.35644	18625000	1.71846e+07	24.141	24.0116
PYGB;PYGL;PYGM	-0.124014	0.917631	0.40032	-1.32182	26.5387	-0.316676	0.0686475	0.197511	0.550035	-5.35803	124800000	1.13954e+08	26.8764	26.7523
NDUFV3	0.212224	1.15847	0.40032	1.32087	26.5387	-0.117711	0.542159	0.197821	0.550207	-5.35919	203500000	2.39462e+08	27.5605	27.7727
AHNAK	0.117554	1.08489	0.40032	1.32049	26.5387	-0.0652547	0.300362	0.197947	0.550207	-5.35966	9.60333e+07	1.04215e+08	26.5049	26.6225
ALDH2	0.137109	1.0997	0.40032	1.31943	26.5387	-0.0762816	0.350499	0.198297	0.550656	-5.36097	2.08083e+08	226000000	27.6051	27.7422
VSIG4	-0.544838	0.685468	0.459468	-1.21454	20.5387	-1.47902	0.389345	0.238321	0.588887	-5.36156	2.37987e+06	1.54432e+06	20.8285	20.2836
VAPA	-0.10854	0.927526	0.40032	-1.31808	26.5387	-0.27764	0.0605595	0.19874	0.550775	-5.36262	6.60167e+07	6.09538e+07	25.9627	25.8541
LRPAP1	0.200686	1.14924	0.40032	1.31737	26.5387	-0.112141	0.513513	0.198976	0.550775	-5.36349	1.17233e+07	1.32685e+07	23.426	23.6267
IER3IP1	-0.196139	0.872884	0.428174	-1.26675	23.5387	-0.516035	0.123758	0.217635	0.570349	-5.36425	1977000	1.70748e+06	20.8659	20.6697
UQCRC2	-0.11645	0.922455	0.40032	-1.31646	26.5387	-0.298096	0.0651963	0.199276	0.550775	-5.36461	2.81917e+08	2.61923e+08	28.0638	27.9473
ALDH1A1;ALDH2	0.130586	1.09474	0.40032	1.31546	26.5387	-0.0732663	0.334439	0.199609	0.551176	-5.36584	1.72333e+08	1.85769e+08	27.3323	27.4628
ARHGEF6	-0.291355	0.817134	0.409673	-1.29628	25.5387	-0.753765	0.171056	0.20647	0.559929	-5.3685	3.24455e+06	2.65692e+06	21.524	21.2326
CASQ2	0.149195	1.10895	0.40032	1.31278	26.5387	-0.0841812	0.382572	0.200496	0.552299	-5.36912	198500000	2.16154e+08	27.5259	27.6751
IDH3A	0.239601	1.18067	0.40032	1.3122	26.5387	-0.135358	0.614561	0.20069	0.552299	-5.36983	1.58742e+08	1.77692e+08	27.1413	27.3809
EEF2	-0.12991	0.913888	0.40032	-1.31197	26.5387	-0.333247	0.0734265	0.200768	0.552299	-5.37012	59950000	5.39538e+07	25.8082	25.6783
VWA1	-0.214473	0.861861	0.40032	-1.31057	26.5387	-0.550525	0.121579	0.201232	0.553058	-5.37182	2.07167e+06	1.83869e+06	20.949	20.7345
PSMC3	-0.0862612	0.941961	0.40032	-1.30973	26.5387	-0.221509	0.0489864	0.201514	0.553119	-5.37286	2.04833e+07	1.93231e+07	24.2846	24.1983
NID1;NID2	0.290053	1.22269	0.40032	1.30938	26.5387	-0.164839	0.744945	0.201631	0.553119	-5.37329	17375000	2.06154e+07	23.9232	24.2133
ATP5PB	-0.115428	0.923108	0.40032	-1.30786	26.5387	-0.296664	0.0658079	0.202136	0.553432	-5.37513	166750000	1.53385e+08	27.2982	27.1828
RABGGTB	0.23318	1.17542	0.417424	1.27594	24.5387	-0.143562	0.609922	0.213922	0.565199	-5.37606	555706	661874	19.0323	19.2655
HK1;HK2	-0.204281	0.867971	0.40032	-1.30653	26.5387	-0.525355	0.116792	0.202583	0.553432	-5.37676	4.75167e+07	4.04538e+07	25.4353	25.231
TPM2	0.254575	1.19298	0.40032	1.30632	26.5387	-0.145611	0.654762	0.202654	0.553432	-5.37702	4.02417e+08	4.97231e+08	28.5283	28.7828
EIF2B3	-0.166499	0.891002	0.428174	-1.25487	23.5387	-0.440627	0.107628	0.221842	0.573239	-5.37816	2709000	2440000	21.3481	21.1816
TMEM43	-0.696377	0.61712	0.420622	-1.26787	24.5387	-1.82866	0.435905	0.216744	0.57028	-5.37886	5166000	3.91306e+06	22.1246	21.4282
OMA1	0.167646	1.12322	0.409673	1.28556	25.5387	-0.100645	0.435937	0.210131	0.563435	-5.3814	1.03079e+06	1.1635e+06	19.9475	20.1152
SLC25A46	-0.293781	0.815761	0.428174	-1.25163	23.5387	-0.77872	0.191158	0.223001	0.573785	-5.38194	3123000	2.65421e+06	21.5133	21.2195
LANCL1	0.0826218	1.05894	0.40032	1.30097	26.5387	-0.0477918	0.213035	0.204452	0.557218	-5.38353	33825000	3.57769e+07	25.0069	25.0896
COX6B1	0.17777	1.13113	0.40032	1.29946	26.5387	-0.103154	0.458695	0.20496	0.558085	-5.38535	9.36333e+08	1.04738e+09	29.7561	29.9338
NUDC	0.185891	1.13752	0.40032	1.29731	26.5387	-0.108353	0.480135	0.205688	0.55903	-5.38796	3.95417e+06	4.45538e+06	21.8683	22.0542
SEC61G	0.284858	1.21829	0.420622	1.25983	24.5387	-0.181264	0.75098	0.219581	0.57087	-5.38832	1.01555e+06	1.22668e+06	19.8507	20.1355
NDE1	0.181051	1.13371	0.409673	1.27873	25.5387	-0.110239	0.472342	0.212489	0.563696	-5.38956	650033	735256	19.2711	19.4522
HDGF;HDGFL2;HDGFL3;PSIP1	0.311056	1.24062	0.436931	1.22903	22.5387	-0.213093	0.835205	0.231737	0.581872	-5.38986	4197000	5.21545e+06	21.879	22.1901
RARS1	-0.102568	0.931373	0.40032	-1.2956	26.5387	-0.265137	0.0600006	0.20627	0.559929	-5.39004	4.17417e+06	3.87846e+06	21.9825	21.8799
PRDX4	-0.162465	0.893497	0.40032	-1.29466	26.5387	-0.420157	0.0952267	0.20659	0.559929	-5.39118	5.44417e+06	4.81538e+06	22.3388	22.1763
MYH1;MYH13;MYH3;MYH4;MYH6;MYH7;MYH8	-0.138554	0.908429	0.40032	-1.29352	26.5387	-0.358511	0.0814036	0.206976	0.560456	-5.39255	4.65667e+09	4.28308e+09	32.1054	31.9669
SMTN	0.238702	1.17993	0.40032	1.29229	26.5387	-0.140606	0.61801	0.207398	0.560995	-5.39404	6.45167e+06	7.45769e+06	22.541	22.7797
EFHD1;EFHD2	0.232178	1.17461	0.40032	1.29182	26.5387	-0.136896	0.601252	0.207557	0.560995	-5.3946	6.39083e+06	7.64769e+06	22.5578	22.79
EIF4A1	0.344041	1.26931	0.40032	1.29046	26.5387	-0.203428	0.89151	0.20802	0.561731	-5.39624	7400000	7.97077e+06	22.5508	22.8948
PARK7	0.12197	1.08822	0.40032	1.28962	26.5387	-0.0722471	0.316187	0.20831	0.56189	-5.39726	2.08833e+08	2.28615e+08	27.627	27.749
DPYSL5	-0.191521	0.875682	0.40032	-1.28917	26.5387	-0.49659	0.113549	0.208462	0.56189	-5.3978	1.58667e+07	1.45854e+07	23.913	23.7215
PDK2	0.136563	1.09928	0.40032	1.28801	26.5387	-0.0811614	0.354287	0.208859	0.562445	-5.39919	1.60917e+07	17500000	23.9121	24.0486
SGTA	0.17051	1.12546	0.40032	1.28468	26.5387	-0.102043	0.443063	0.210005	0.563435	-5.4032	9.17333e+06	1.04231e+07	23.1024	23.2729
GSTM1;GSTM2	0.228605	1.1717	0.40032	1.28428	26.5387	-0.136924	0.594133	0.210144	0.563435	-5.40369	15710000	1.86692e+07	23.8473	24.0759
SVIL	0.179131	1.1322	0.40032	1.28395	26.5387	-0.107364	0.465625	0.210256	0.563435	-5.40408	6.27083e+06	7.09615e+06	22.5421	22.7212
CMC4	0.299838	1.23101	0.436931	1.21645	22.5387	-0.210637	0.810314	0.236401	0.586116	-5.40417	1659000	2.18754e+06	20.6094	20.9093
MYPN	-0.192058	0.875356	0.40032	-1.2836	26.5387	-0.499311	0.115196	0.210377	0.563435	-5.4045	7.79583e+06	6.78154e+06	22.8448	22.6528
MRPL43	-0.225962	0.855025	0.40032	-1.2818	26.5387	-0.587963	0.136039	0.210999	0.563696	-5.40666	4.00833e+06	3460000	21.879	21.6531
CD2AP	0.327445	1.25479	0.428174	1.23004	23.5387	-0.22255	0.87744	0.230835	0.581872	-5.40687	1122437	1.36671e+06	19.9503	20.2777
NFU1	0.250991	1.19002	0.40032	1.28119	26.5387	-0.1513	0.653282	0.211211	0.563696	-5.40739	2.87583e+07	3.41077e+07	24.6997	24.9507
NUBPL	0.183272	1.13546	0.40032	1.28108	26.5387	-0.110504	0.477047	0.211249	0.563696	-5.40753	1.57658e+07	1.79077e+07	23.8718	24.055
EPB41L2	0.143412	1.10451	0.40032	1.28073	26.5387	-0.0865325	0.373356	0.211369	0.563696	-5.40794	7.05833e+06	7.96154e+06	22.7416	22.885
MYL6;MYL6B	0.224544	1.16841	0.40032	1.27994	26.5387	-0.135707	0.584796	0.211641	0.563696	-5.40888	5.61083e+07	6.99846e+07	25.7244	25.949
RPS15	-0.255635	0.837618	0.409673	-1.26143	25.5387	-0.672564	0.161295	0.218555	0.57087	-5.41008	1.29418e+07	1.11792e+07	23.569	23.3134
TST	0.130663	1.0948	0.40032	1.27763	26.5387	-0.0793477	0.340673	0.212443	0.563696	-5.41165	41200000	4.53154e+07	25.2816	25.4122
REXO2	0.136657	1.09936	0.40032	1.27736	26.5387	-0.0830353	0.35635	0.212538	0.563696	-5.41198	2.92333e+07	3.25231e+07	24.7896	24.9263
HNRNPF	-0.155378	0.897897	0.40032	-1.27722	26.5387	-0.405192	0.0944363	0.212585	0.563696	-5.41214	2.95667e+06	2.65846e+06	21.4692	21.3139
CFL1;CFL2	0.209418	1.15622	0.40032	1.27468	26.5387	-0.127954	0.54679	0.213471	0.564518	-5.41518	126550000	1.48108e+08	26.8714	27.0808
SLC9A6	-0.230653	0.852249	0.420622	-1.23567	24.5387	-0.61546	0.154154	0.228282	0.58119	-5.41644	841171	723491	19.6275	19.3969
BCAP31	-0.138073	0.908732	0.409673	-1.25405	25.5387	-0.364591	0.088444	0.221182	0.572541	-5.41876	1.31909e+07	1.18515e+07	23.6226	23.4845
S100A16	-0.237715	0.848088	0.40032	-1.26861	26.5387	-0.622505	0.147076	0.215597	0.568603	-5.42241	6.53833e+06	5.43538e+06	22.5547	22.3169
FAM210B	-0.133394	0.911684	0.420622	-1.2295	24.5387	-0.357056	0.0902682	0.230544	0.581872	-5.42354	681359	619213	19.3568	19.2234
CAVIN2	0.144384	1.10526	0.40032	1.26522	26.5387	-0.089957	0.378726	0.216789	0.57028	-5.42642	8.35833e+07	9.09308e+07	26.28	26.4244
EHD3;EHD4	-0.240604	0.846391	0.40032	-1.26515	26.5387	-0.631136	0.149928	0.216815	0.57028	-5.42651	2.05667e+07	16510000	24.1688	23.9282
AUH	0.15387	1.11255	0.40032	1.26289	26.5387	-0.0963272	0.404068	0.217611	0.570349	-5.42918	1.91083e+07	2.17331e+07	24.1802	24.3341
IPO5	-0.144815	0.904496	0.40032	-1.26273	26.5387	-0.380318	0.0906882	0.217668	0.570349	-5.42937	7110000	6.30231e+06	22.7218	22.577
PSMB10	0.249013	1.18839	0.449467	1.17095	21.5387	-0.192565	0.690591	0.254413	0.601429	-5.42944	796014	913558	19.5088	19.7579
AKAP12	0.23613	1.17783	0.40032	1.26264	26.5387	-0.147901	0.620162	0.217701	0.570349	-5.42948	2.33333e+06	2.81385e+06	21.098	21.3341
ANXA6	-0.152781	0.899515	0.40032	-1.26233	26.5387	-0.40132	0.095757	0.217812	0.570349	-5.42985	1.31917e+08	1.19646e+08	26.9532	26.8004
DNM2	-0.184912	0.879703	0.409673	-1.24354	25.5387	-0.490834	0.12101	0.224963	0.57542	-5.43103	3.49273e+06	3.12615e+06	21.7103	21.5254
ABCD3	-0.308162	0.80767	0.417424	-1.22691	24.5387	-0.825949	0.209625	0.231498	0.581872	-5.4333	1257875	904684	20.0775	19.7694
SUMO2;SUMO3	0.142081	1.1035	0.40032	1.25932	26.5387	-0.089602	0.373763	0.218879	0.57087	-5.4334	1.39667e+07	1.54462e+07	23.7133	23.8554
MYDGF	0.289804	1.22247	0.40032	1.25901	26.5387	-0.182878	0.762486	0.218988	0.57087	-5.43377	3.62667e+06	4.09769e+06	21.6132	21.903
UBR4	-0.272319	0.827988	0.40032	-1.25881	26.5387	-0.716554	0.171917	0.219061	0.57087	-5.43401	1.73128e+06	1444184	20.6343	20.362
CPT2	0.146391	1.1068	0.40032	1.25865	26.5387	-0.0924472	0.38523	0.219116	0.57087	-5.43419	2.04083e+07	2.28231e+07	24.2657	24.4121
FLOT1	-0.169497	0.889153	0.408248	-1.2428	25.5387	-0.450083	0.11109	0.225233	0.57542	-5.43501	5.31833e+06	4.77917e+06	22.3147	22.1452
GOT1	0.125813	1.09112	0.40032	1.25762	26.5387	-0.0796197	0.331245	0.219483	0.57087	-5.43541	7.51333e+08	8.25077e+08	29.4725	29.5983
CMYA5	-0.15563	0.89774	0.40032	-1.25751	26.5387	-0.409773	0.0985126	0.219523	0.57087	-5.43554	2.52917e+06	2280000	21.2435	21.0879
RPL11	-0.168714	0.889635	0.40032	-1.25672	26.5387	-0.444395	0.106967	0.219804	0.57087	-5.43647	1.33067e+07	1.15577e+07	23.612	23.4432
NDUFS4	0.189698	1.14053	0.40032	1.2563	26.5387	-0.120375	0.499771	0.219954	0.57087	-5.43696	1.37233e+08	1.55885e+08	26.9854	27.1751
PSMD10	0.129873	1.0942	0.40032	1.25557	26.5387	-0.0825363	0.342283	0.220215	0.571043	-5.43783	3.39833e+06	3.76385e+06	21.687	21.8169
MACROH2A1	-0.157027	0.896871	0.40032	-1.25402	26.5387	-0.414164	0.10011	0.220768	0.571972	-5.43964	2.07333e+07	1.90769e+07	24.2937	24.1367
TOR1AIP1	0.186696	1.13815	0.40032	1.25161	26.5387	-0.119613	0.493004	0.22163	0.573196	-5.44247	8575000	1.00338e+07	23.0083	23.195
REPS1	-0.212051	0.863309	0.409673	-1.2332	25.5387	-0.565813	0.141712	0.228732	0.58183	-5.44303	1.01363e+06	912357	19.9349	19.7229
MYL6B	0.496204	1.4105	0.40032	1.25009	26.5387	-0.3189	1.31131	0.222177	0.5736	-5.44426	1.57561e+06	2.11556e+06	20.2325	20.7287
MTAP	0.131934	1.09576	0.40032	1.24801	26.5387	-0.0851526	0.349022	0.222926	0.573785	-5.4467	7.27083e+06	8.00692e+06	22.7776	22.9095
TNS2	0.15927	1.11672	0.449467	1.15472	21.5387	-0.127134	0.445674	0.260857	0.607961	-5.44703	1.86778e+06	2.10182e+06	20.8119	20.9712
MRPL39	-0.15187	0.900083	0.40032	-1.24763	26.5387	-0.401835	0.0980954	0.223063	0.573785	-5.44714	3.14833e+06	2.84769e+06	21.5613	21.4094
TXN	0.159484	1.11689	0.40032	1.24718	26.5387	-0.103108	0.422077	0.223225	0.573785	-5.44767	5.90167e+07	6.62462e+07	25.7861	25.9456
NTPCR	0.236539	1.17816	0.436931	1.17697	22.5387	-0.179677	0.652756	0.251488	0.598725	-5.44821	1.72034e+06	2.00589e+06	20.6362	20.8727
CZIB	0.173556	1.12783	0.40032	1.24581	26.5387	-0.11252	0.459631	0.223719	0.574275	-5.44927	1.94417e+07	2.18923e+07	24.171	24.3446
STX12	0.175203	1.12912	0.40032	1.24557	26.5387	-0.113644	0.464049	0.223807	0.574275	-5.44955	4.50083e+06	5.04385e+06	22.0559	22.2311
G3BP1	-0.129373	0.914229	0.409673	-1.22699	25.5387	-0.346298	0.0875518	0.231018	0.581872	-5.45019	5.19636e+06	4.80231e+06	22.3002	22.1708
NELFB	-0.168205	0.889949	0.426401	-1.19431	23.5387	-0.459184	0.122773	0.244253	0.593899	-5.45099	285456	257747	18.1018	17.9336
MPST	0.116719	1.08427	0.40032	1.24421	26.5387	-0.07592	0.309358	0.224301	0.57504	-5.45115	1.63583e+07	1.75538e+07	23.9412	24.0579
TCAP	-0.187277	0.878262	0.40032	-1.2429	26.5387	-0.496692	0.122138	0.224773	0.57542	-5.45267	2.28833e+08	2.04231e+08	27.7363	27.549
HNRNPA1;HNRNPA3	0.789521	1.7285	0.409673	1.2239	25.5387	-0.537635	2.11668	0.23216	0.581957	-5.45373	3.75124e+07	42900000	24.5375	25.327
DDX1	-0.0927226	0.937751	0.40032	-1.24174	26.5387	-0.246061	0.0606157	0.225196	0.57542	-5.45403	13375000	1.25615e+07	23.6669	23.5741
GATD3A;GATD3B	0.152157	1.11123	0.40032	1.24032	26.5387	-0.0997582	0.404073	0.225712	0.576145	-5.45568	2.91083e+08	3.20846e+08	28.0837	28.2359
MB	0.1695	1.12467	0.40032	1.23735	26.5387	-0.111801	0.4508	0.226794	0.578404	-5.45914	1.59333e+10	1.78385e+10	33.8509	34.0204
BPGM	0.496422	1.41071	0.417424	1.20357	24.5387	-0.353863	1.34671	0.24024	0.589169	-5.45986	2.60465e+06	4.18979e+06	21.0955	21.5919
PKLR	0.466956	1.38219	0.449467	1.14183	21.5387	-0.382216	1.31613	0.26606	0.613567	-5.46084	2.02444e+07	2.33545e+07	23.9531	24.42
POFUT1	0.224729	1.16856	0.409673	1.21742	25.5387	-0.155046	0.604505	0.234576	0.58455	-5.46116	2.71091e+06	2.99308e+06	21.2605	21.4852
ARPC5;ARPC5L	0.171729	1.12641	0.40032	1.23468	26.5387	-0.113888	0.457345	0.227771	0.580392	-5.46224	4.86333e+06	5.28308e+06	22.1521	22.3238
COLGALT1	-0.220536	0.858246	0.408248	-1.21833	25.5387	-0.592944	0.151872	0.234233	0.58455	-5.46324	1.4889e+06	1.19442e+06	20.3823	20.1618
MYZAP	0.140109	1.10199	0.40032	1.22902	26.5387	-0.0939903	0.374208	0.229849	0.581872	-5.46878	1.16083e+07	1.26946e+07	23.4396	23.5797
TRIAP1	0.357069	1.28082	0.447214	1.13834	21.5387	-0.294264	1.0084	0.267484	0.613929	-5.46901	3768000	5261000	21.7524	22.1094
TSC22D1;TSC22D2	0.352761	1.277	0.40032	1.22862	26.5387	-0.236839	0.942361	0.229998	0.581872	-5.46925	3.26167e+06	3.93385e+06	21.4248	21.7775
SLC44A2	0.155028	1.11344	0.40032	1.22734	26.5387	-0.104353	0.414409	0.23047	0.581872	-5.47073	8.06917e+06	8.79769e+06	22.895	23.05
TRIM54;TRIM55	-0.149514	0.901554	0.409673	-1.2089	25.5387	-0.403962	0.104933	0.237775	0.588367	-5.47086	1.71182e+07	1.55692e+07	24.006	23.8564
RNASEH2A	0.172966	1.12737	0.40032	1.22665	26.5387	-0.116591	0.462522	0.230725	0.581872	-5.47152	1.51833e+07	1.75923e+07	23.8362	24.0092
HSPB3	0.315072	1.24407	0.40032	1.22644	26.5387	-0.212472	0.842615	0.230804	0.581872	-5.47177	17337500	1.95692e+07	23.8609	24.1759
SNRPD2	0.536441	1.45039	0.40032	1.22616	26.5387	-0.361958	1.43484	0.230907	0.581872	-5.47209	5.9435e+06	6700000	22.1231	22.6595
AMT	0.222104	1.16643	0.40032	1.22579	26.5387	-0.149977	0.594186	0.231046	0.581872	-5.47252	5.85333e+06	6.51154e+06	22.3824	22.6045
AK3	0.147668	1.10778	0.40032	1.22496	26.5387	-0.0998792	0.395215	0.231351	0.581872	-5.47347	2.17083e+08	2.36231e+08	27.6539	27.8016
NDUFA10	-0.133075	0.911886	0.40032	-1.22429	26.5387	-0.356283	0.0901324	0.231602	0.581872	-5.47425	6.92167e+07	6.38077e+07	26.0311	25.898
TPP2	-0.198068	0.871717	0.408248	-1.20854	25.5387	-0.535245	0.139109	0.23791	0.588367	-5.47439	2.15083e+06	1.80833e+06	20.9543	20.7563
SP100	0.186435	1.13795	0.409673	1.20556	25.5387	-0.131724	0.504595	0.239038	0.589116	-5.47465	2.19636e+06	2.56769e+06	21.0414	21.2278
IQGAP1;IQGAP2	0.290003	1.22264	0.436931	1.15262	22.5387	-0.231069	0.811074	0.261146	0.607961	-5.47474	3.13545e+06	3758000	21.449	21.739
EIF4G1	-0.134317	0.911101	0.40032	-1.22346	26.5387	-0.35976	0.0911263	0.23191	0.581872	-5.4752	3.73333e+06	3.32308e+06	21.7918	21.6575
ANXA11	-0.140903	0.906951	0.40032	-1.22344	26.5387	-0.377405	0.0955984	0.231917	0.581872	-5.47522	45250000	4.17154e+07	25.4186	25.2777
BOLA1	0.378928	1.30038	0.417424	1.18912	24.5387	-0.277997	1.03585	0.245773	0.593899	-5.47607	1.79353e+06	2072500	20.5062	20.8851
MRPL41	0.132164	1.09594	0.40032	1.22228	26.5387	-0.0898791	0.354207	0.232347	0.581957	-5.47655	7297500	7.93462e+06	22.7711	22.9032
PYGB;PYGM	-0.183198	0.880748	0.409673	-1.20298	25.5387	-0.496504	0.130107	0.240018	0.589116	-5.47757	2.45273e+07	2.10769e+07	24.4829	24.2997
SARS1	0.123932	1.0897	0.40032	1.21994	26.5387	-0.0846794	0.332543	0.233217	0.583487	-5.47924	3.94333e+06	4.20231e+06	21.8753	21.9993
DNAJC11	-0.163329	0.892962	0.40032	-1.21957	26.5387	-0.43834	0.111682	0.233355	0.583487	-5.47966	1.10708e+07	1.00923e+07	23.381	23.2177
FUBP3	0.206174	1.15363	0.420622	1.1795	24.5387	-0.154172	0.56652	0.249507	0.596655	-5.47993	6444000	7.35462e+06	22.554	22.7601
ILF2	-0.170214	0.888711	0.40032	-1.21887	26.5387	-0.456984	0.116556	0.233618	0.583648	-5.48047	6.83083e+06	6.23923e+06	22.6845	22.5143
ACAT1	0.148221	1.1082	0.40032	1.21643	26.5387	-0.101995	0.398437	0.234529	0.58455	-5.48326	5.79833e+08	6.31231e+08	29.0717	29.2199
MYH11	0.457441	1.3731	0.40032	1.21573	26.5387	-0.315225	1.23011	0.234791	0.58459	-5.48406	8.29417e+06	1.62838e+07	22.8679	23.3253
HNRNPDL	0.15146	1.11069	0.409673	1.19558	25.5387	-0.109171	0.412091	0.242846	0.593085	-5.48591	1.62273e+07	1.80308e+07	23.9237	24.0751
CPNE1	0.350575	1.27507	0.417424	1.1793	24.5387	-0.262258	0.963408	0.249588	0.596655	-5.48699	3.87652e+06	4.29909e+06	21.6718	22.0223
VAPB	-0.124881	0.917079	0.40032	-1.21286	26.5387	-0.336319	0.0865563	0.23587	0.586116	-5.48735	3.07417e+07	2.82462e+07	24.8566	24.7317
HSPA6	0.224143	1.16808	0.40032	1.21266	26.5387	-0.155417	0.603704	0.235944	0.586116	-5.48757	3.33233e+08	3.77462e+08	28.2262	28.4503
TPM1;TPM3	0.209004	1.15589	0.40032	1.21232	26.5387	-0.14502	0.563028	0.236074	0.586116	-5.48797	1.82667e+09	2.21231e+09	30.7367	30.9457
YWHAB;YWHAG;YWHAH;YWHAQ	0.115636	1.08345	0.409673	1.19323	25.5387	-0.0837401	0.315011	0.243746	0.593899	-5.48855	9.13364e+07	9.84231e+07	26.4252	26.5408
ITGAV	-0.227757	0.853961	0.40032	-1.21165	26.5387	-0.613759	0.158244	0.236324	0.586116	-5.48873	3872500	3.09308e+06	21.7495	21.5218
CES1	0.425144	1.34271	0.409673	1.19239	25.5387	-0.308396	1.15868	0.244071	0.593899	-5.48949	3.43095e+06	4.45385e+06	21.4798	21.9049
DNPEP	0.122894	1.08892	0.40032	1.20909	26.5387	-0.0858276	0.331615	0.237291	0.587826	-5.49165	8.70417e+06	9.43923e+06	23.0329	23.1558
EPHX2	0.24273	1.18323	0.409673	1.19028	25.5387	-0.176815	0.662276	0.244882	0.593899	-5.49185	7.05182e+06	8.05231e+06	22.6421	22.8848
MYH1;MYH13;MYH2;MYH3;MYH6;MYH7;MYH7B;MYH8	-0.189938	0.876644	0.409673	-1.18856	25.5387	-0.518709	0.138834	0.245546	0.593899	-5.49378	2.94273e+08	2.60308e+08	28.0925	27.9026
FXR1	-0.228523	0.853508	0.409673	-1.18852	25.5387	-0.624099	0.167054	0.245565	0.593899	-5.49383	2.48091e+06	2.13769e+06	21.1811	20.9525
APOA4	0.504764	1.41889	0.40032	1.2053	26.5387	-0.355215	1.36474	0.238725	0.589116	-5.49595	23085000	3.45292e+07	24.1373	24.6421
SNRPA1	-0.253855	0.838652	0.440959	-1.12431	22.5387	-0.721462	0.213752	0.272714	0.613929	-5.49679	1.87847e+06	1.56231e+06	20.7468	20.493
NLN	-0.300065	0.812216	0.40032	-1.20377	26.5387	-0.811944	0.211815	0.239308	0.589116	-5.4977	2.56259e+06	1.91231e+06	21.0776	20.7775
HMBS	0.14877	1.10862	0.40032	1.2036	26.5387	-0.105051	0.402592	0.239371	0.589116	-5.49788	550003	616858	19.0479	19.1967
HOMER1	-0.13757	0.909049	0.40032	-1.2029	26.5387	-0.372418	0.0972789	0.239637	0.589116	-5.49868	3.77917e+06	3.45077e+06	21.829	21.6915
ECI1	0.11778	1.08506	0.40032	1.20221	26.5387	-0.0834005	0.31896	0.2399	0.589116	-5.49946	6.06833e+07	6.59692e+07	25.8394	25.9572
APOOL	-0.124748	0.917164	0.40032	-1.20192	26.5387	-0.337882	0.0883863	0.240011	0.589116	-5.49979	13240000	1.20115e+07	23.6308	23.5061
CHCHD4	0.41213	1.33065	0.408248	1.18415	25.5387	-0.303903	1.12816	0.247258	0.593899	-5.50184	1.89123e+06	2.64542e+06	20.6651	21.0772
FN3K	0.104479	1.07511	0.40032	1.19979	26.5387	-0.074342	0.283301	0.240822	0.590104	-5.5022	3.59167e+07	3.85923e+07	25.0859	25.1904
TUBB;TUBB4A;TUBB4B	0.161756	1.11865	0.40032	1.19875	26.5387	-0.115338	0.43885	0.241221	0.590401	-5.50338	5.30417e+08	5.72154e+08	28.9194	29.0812
PRKCSH	0.154503	1.11304	0.40032	1.19842	26.5387	-0.110238	0.419244	0.241345	0.590401	-5.50374	1.39667e+07	1.58115e+07	23.7159	23.8704
TMEM120A	-0.23838	0.847696	0.428174	-1.14042	23.5387	-0.670243	0.193482	0.265584	0.613146	-5.50628	739716	595362	19.371	19.1326
ANP32B	0.207976	1.15507	0.428174	1.14021	23.5387	-0.168873	0.584825	0.265669	0.613146	-5.50651	4177000	4.79083e+06	21.9318	22.1398
KRT1	0.437309	1.35408	0.40032	1.19452	26.5387	-0.314471	1.18909	0.242842	0.593085	-5.50815	4.17283e+08	4.52538e+08	28.1687	28.606
CSRP1	0.340825	1.26648	0.409673	1.17379	25.5387	-0.256552	0.938202	0.251312	0.598725	-5.51021	9.55727e+06	1.43185e+07	23.1177	23.4585
COA1	0.158562	1.11617	0.40032	1.19221	26.5387	-0.11455	0.431675	0.24373	0.593899	-5.51074	1.66458e+06	1.83846e+06	20.6235	20.7821
EIF4A2	0.116669	1.08423	0.40032	1.19073	26.5387	-0.0845358	0.317875	0.244302	0.593899	-5.51241	27975000	3.04077e+07	24.7226	24.8392
KLC4	-0.303787	0.810123	0.433629	-1.12337	23.5387	-0.862494	0.25492	0.272606	0.613929	-5.5131	353260	302947	18.3523	18.0486
PPP2R5C;PPP2R5D	0.179719	1.13266	0.409673	1.17077	25.5387	-0.136092	0.49553	0.2525	0.600022	-5.51354	2.82727e+06	3.11154e+06	21.3653	21.545
PFN2	0.16975	1.12486	0.40032	1.18908	26.5387	-0.123401	0.4629	0.244937	0.593899	-5.51425	4.86917e+06	5.53923e+06	22.1826	22.3524
PSME2	0.134231	1.09751	0.40032	1.18813	26.5387	-0.0977666	0.366229	0.245306	0.593899	-5.51532	1.09208e+07	1.19162e+07	23.3536	23.4878
CARS2	0.186986	1.13838	0.40032	1.1876	26.5387	-0.136334	0.510306	0.245511	0.593899	-5.51592	8.17583e+06	9.30462e+06	22.9154	23.1024
ITGA5	0.230416	1.17317	0.428174	1.13016	23.5387	-0.190807	0.651638	0.269795	0.613929	-5.51724	2687000	3055000	21.2526	21.4831
FKBP9	-0.193903	0.874237	0.409673	-1.16737	25.5387	-0.535631	0.147825	0.253845	0.601422	-5.51729	7.96727e+06	6.75385e+06	22.8456	22.6517
ATP6V1G1	0.252728	1.19146	0.409673	1.16688	25.5387	-0.192858	0.698313	0.254038	0.601422	-5.51783	2.33818e+06	2.90154e+06	21.0966	21.3493
SDHC	0.139973	1.10188	0.40032	1.18546	26.5387	-0.102495	0.382441	0.246344	0.593899	-5.51832	2.68667e+07	2.95154e+07	24.6513	24.7913
PDE3A;PDE3B	0.13128	1.09527	0.40032	1.18468	26.5387	-0.0962788	0.35884	0.246646	0.593899	-5.51919	2.58833e+06	2.82385e+06	21.2786	21.4099
CAPZB	-0.114838	0.923486	0.40032	-1.18412	26.5387	-0.31399	0.0843135	0.246861	0.593899	-5.51981	28050000	2.57308e+07	24.7211	24.6063
ALDH5A1	0.132355	1.09608	0.40032	1.18339	26.5387	-0.0973174	0.362027	0.247149	0.593899	-5.52063	35650000	3.89308e+07	25.0619	25.1942
PDIA6	-0.126876	0.915812	0.40032	-1.18325	26.5387	-0.347067	0.0933139	0.247201	0.593899	-5.52078	3.70083e+07	3.34077e+07	25.1089	24.982
HDHD5	0.217299	1.16256	0.40032	1.18299	26.5387	-0.159902	0.594501	0.247305	0.593899	-5.52108	1.67533e+07	1.82923e+07	23.8838	24.1011
GSTM2;GSTM3	0.171768	1.12644	0.40032	1.18291	26.5387	-0.126416	0.469951	0.247333	0.593899	-5.52116	87500000	1.02254e+08	26.3664	26.5382
VAT1	0.198783	1.14773	0.40032	1.18268	26.5387	-0.146366	0.543932	0.247424	0.593899	-5.52142	1.33867e+07	1.57654e+07	23.6342	23.833
KIAA1549L	-0.482854	0.715561	0.428174	-1.12528	23.5387	-1.36939	0.403678	0.271815	0.613929	-5.52242	9259000	8.28254e+06	23.1302	22.6473
ITGA7	-0.104917	0.929859	0.40032	-1.18056	26.5387	-0.287413	0.0775791	0.248252	0.5954	-5.52379	38775000	3.56538e+07	25.1871	25.0821
GET3	0.0890949	1.0637	0.40032	1.17815	26.5387	-0.0661961	0.244386	0.249193	0.596655	-5.52647	1.58167e+07	1.67538e+07	23.9042	23.9933
PRPS1	0.160182	1.11743	0.40032	1.17766	26.5387	-0.119129	0.439493	0.249386	0.596655	-5.52701	3.02917e+06	3.33154e+06	21.4797	21.6399
GFER	0.230561	1.17329	0.409673	1.15733	25.5387	-0.1793	0.640422	0.25785	0.605565	-5.5283	3.56455e+06	4.00692e+06	21.6615	21.8921
RELA	-0.244794	0.843936	0.433629	-1.10858	23.5387	-0.701013	0.211426	0.278812	0.621606	-5.52864	2.25778e+06	1.95968e+06	21.0529	20.8081
RAP1A	0.257546	1.19544	0.40032	1.17608	26.5387	-0.192145	0.707236	0.250007	0.59717	-5.52877	8.04333e+06	9.87385e+06	22.8606	23.1182
PRDX1;PRDX2	0.0963672	1.06908	0.40032	1.17366	26.5387	-0.0722426	0.264977	0.250958	0.598725	-5.53146	1.68417e+08	1.79923e+08	27.317	27.4134
RPSA	-0.133521	0.911604	0.40032	-1.17244	26.5387	-0.367381	0.100338	0.251438	0.598725	-5.53281	24950000	2.24308e+07	24.5374	24.4039
TIMM9	0.181009	1.13368	0.40032	1.17183	26.5387	-0.136188	0.498205	0.251677	0.598725	-5.53348	7.12667e+06	7.90231e+06	22.7034	22.8844
CCDC22	0.189328	1.14023	0.420622	1.12866	24.5387	-0.156479	0.535134	0.269953	0.613929	-5.53514	1505478	1.72066e+06	20.4739	20.6632
COL14A1	-0.473772	0.720079	0.408248	-1.15312	25.5387	-1.31905	0.371507	0.259539	0.607961	-5.53603	5247500	4835000	22.1118	21.6381
PPP1R7	0.0880415	1.06293	0.40032	1.16929	26.5387	-0.0665761	0.242659	0.252681	0.600022	-5.53629	12700000	1.35077e+07	23.5913	23.6794
HSPBP1	0.249266	1.1886	0.433629	1.1009	23.5387	-0.218526	0.717059	0.28207	0.624978	-5.53663	859285	1032379	19.6328	19.8821
PSMD1	-0.124069	0.917596	0.40032	-1.16891	26.5387	-0.342031	0.0938922	0.252834	0.600022	-5.53672	4.12667e+06	3.78385e+06	21.9556	21.8316
LYPLA1	0.18313	1.13534	0.40032	1.16683	26.5387	-0.139161	0.505422	0.253658	0.601422	-5.53901	1.89833e+07	2.13692e+07	24.1223	24.3054
SAMD9L	-0.205462	0.867261	0.428174	-1.10883	23.5387	-0.588293	0.177368	0.278704	0.621606	-5.53973	13603000	11905000	23.6455	23.4401
KPNA4	-0.178202	0.883804	0.40032	-1.16483	26.5387	-0.492357	0.135953	0.254451	0.601429	-5.54121	3297500	2.88923e+06	21.5997	21.4215
NAXE	0.12121	1.08765	0.40032	1.16397	26.5387	-0.0926305	0.33505	0.254793	0.601744	-5.54216	8.55417e+07	9.43692e+07	26.3427	26.4639
TSSC4	0.17585	1.12963	0.409673	1.14337	25.5387	-0.140568	0.492268	0.26349	0.611964	-5.54346	4.51636e+06	5.29923e+06	22.0876	22.2634
SNX1	0.185283	1.13704	0.40032	1.16259	26.5387	-0.141985	0.512551	0.255343	0.601744	-5.54367	4.24083e+06	4.61923e+06	21.9407	22.126
TUBB4B	0.720475	1.64772	0.40032	1.16226	26.5387	-0.552474	1.99343	0.255476	0.601744	-5.54404	1.63633e+08	1.80692e+08	26.6909	27.4114
PFDN4	0.182283	1.13468	0.40032	1.16207	26.5387	-0.139831	0.504398	0.255552	0.601744	-5.54425	9.07917e+06	1.06562e+07	23.0886	23.2709
CLTC;CLTCL1	-0.155529	0.897803	0.40032	-1.16193	26.5387	-0.4304	0.119341	0.255608	0.601744	-5.5444	8000000	7.20231e+06	22.8963	22.7407
MRPL58	0.260981	1.19829	0.420622	1.11718	24.5387	-0.2206	0.742563	0.274736	0.615694	-5.54731	3761000	4.44769e+06	21.735	21.9959
CRK	0.133285	1.09679	0.40032	1.15856	26.5387	-0.102956	0.369526	0.256954	0.604427	-5.5481	4.41333e+06	4.74308e+06	22.0321	22.1654
MTUS2	0.250547	1.18966	0.40032	1.15786	26.5387	-0.193807	0.694902	0.257236	0.604608	-5.54887	3.38667e+06	3.98077e+06	21.5847	21.8353
SNRPD3	0.204171	1.15202	0.408248	1.14033	25.5387	-0.164187	0.572529	0.264732	0.612523	-5.54989	3.54167e+06	4.02667e+06	21.6849	21.8891
SDCBP	-0.34115	0.789412	0.417424	-1.11945	24.5387	-0.96939	0.287089	0.273787	0.614504	-5.5518	2537959	1.93785e+06	21.0826	20.7414
MRPS21	0.227284	1.17063	0.409673	1.13511	25.5387	-0.184659	0.639227	0.266871	0.613929	-5.55235	2.24455e+06	2.59462e+06	21.0079	21.2352
SYNCRIP	-0.142975	0.90565	0.40032	-1.15294	26.5387	-0.397626	0.111677	0.259213	0.607961	-5.55424	5187500	4.66077e+06	22.2706	22.1276
CD55	0.200699	1.14926	0.459468	1.02993	20.5387	-0.205105	0.606503	0.315022	0.650123	-5.55482	4.39667e+06	4811000	21.978	22.1787
COQ9	0.138887	1.10106	0.40032	1.15241	26.5387	-0.108599	0.386373	0.259429	0.607961	-5.55483	87800000	9.49538e+07	26.346	26.4849
EXOC8	-0.340257	0.789901	0.447214	-1.0546	21.5387	-1.0102	0.329689	0.303294	0.640143	-5.55521	752804	667923	19.4463	19.106
TPM2;TPM4	0.233207	1.17544	0.40032	1.15109	26.5387	-0.182825	0.649239	0.259961	0.607961	-5.55626	8.93417e+08	1.08569e+09	29.67	29.9032
COPB2	-0.162293	0.893603	0.40032	-1.15079	26.5387	-0.451895	0.127308	0.260084	0.607961	-5.55659	5.26083e+06	4.63923e+06	22.2788	22.1165
HNRNPA2B1	0.174907	1.12889	0.40032	1.15071	26.5387	-0.137222	0.487035	0.260113	0.607961	-5.55667	5.92583e+07	6.44769e+07	25.7552	25.9301
TPM1;TPM2	0.213228	1.15928	0.40032	1.14972	26.5387	-0.167615	0.594072	0.260514	0.607961	-5.55775	2.89083e+09	3.52077e+09	31.3893	31.6025
RPL34	-0.139227	0.908005	0.428174	-1.09143	23.5387	-0.40278	0.124325	0.28613	0.630645	-5.5578	34375000	31250000	25.01	24.8707
STMN1	0.29262	1.22486	0.409673	1.12954	25.5387	-0.240357	0.825598	0.269168	0.613929	-5.55832	1.02609e+07	12970000	23.1742	23.4668
BGN;DCN	-0.36508	0.776426	0.409673	-1.12933	25.5387	-1.03016	0.300001	0.269257	0.613929	-5.55854	4.54182e+07	4.27154e+07	25.2875	24.9224
SERBP1	0.262592	1.19963	0.40032	1.1484	26.5387	-0.206958	0.732142	0.261049	0.607961	-5.55919	8890000	1.00062e+07	22.9499	23.2125
PGK1	0.0902374	1.06455	0.40032	1.14834	26.5387	-0.0711282	0.251603	0.261074	0.607961	-5.55926	5.02667e+08	5.37846e+08	28.8998	28.9901
SRRT	-0.232265	0.851297	0.440959	-1.06215	22.5387	-0.685143	0.220612	0.299418	0.635615	-5.56074	227632	206792	17.7764	17.5442
NPTN	0.303132	1.23382	0.449467	1.04413	21.5387	-0.299704	0.905968	0.308003	0.643458	-5.56108	5.75556e+06	6.53545e+06	22.2436	22.5467
HLA-A;HLA-B;HLA-E	0.189132	1.14008	0.409673	1.12651	25.5387	-0.156279	0.534542	0.270425	0.613929	-5.56155	3.50909e+07	38300000	24.9751	25.1643
CNPY2	0.210941	1.15744	0.409673	1.1248	25.5387	-0.174884	0.596765	0.271134	0.613929	-5.56337	2.46091e+06	2.93308e+06	21.1811	21.3921
CARHSP1	0.184447	1.13638	0.40032	1.14384	26.5387	-0.146685	0.51558	0.262903	0.611566	-5.56414	9.22167e+06	1.01777e+07	23.0625	23.247
SAFB	0.184693	1.13657	0.409673	1.12346	25.5387	-0.153527	0.522912	0.271694	0.613929	-5.5648	1.83545e+06	2.06846e+06	20.7482	20.9329
PSMD12	-0.121587	0.919176	0.40032	-1.14302	26.5387	-0.340024	0.0968504	0.263236	0.611858	-5.56502	4.38167e+06	4.00231e+06	22.0379	21.9163
ELOB	0.166402	1.12226	0.40032	1.14132	26.5387	-0.132993	0.465796	0.263929	0.612499	-5.56686	2.07767e+07	2.27077e+07	24.2524	24.4188
KTN1	-0.105542	0.929455	0.40032	-1.14037	26.5387	-0.295596	0.0845111	0.264319	0.612523	-5.56789	9.33583e+06	8.64154e+06	23.137	23.0314
MT-CO2	-0.127195	0.91561	0.40032	-1.1397	26.5387	-0.356375	0.101984	0.264595	0.612523	-5.56862	1.25183e+09	1.15615e+09	30.2049	30.0777
HNRNPA1	-0.125057	0.916968	0.40032	-1.13926	26.5387	-0.350469	0.100356	0.264773	0.612523	-5.56909	24225000	2.19846e+07	24.4996	24.3745
ARCN1	-0.194716	0.873745	0.459468	-1.01447	20.5387	-0.594421	0.204988	0.32216	0.652263	-5.56971	1.82222e+06	1.55666e+06	20.7229	20.5282
DBNL	0.211322	1.15775	0.40032	1.13862	26.5387	-0.169799	0.592444	0.265038	0.612653	-5.56979	3.46167e+06	3.81308e+06	21.6122	21.8235
DYNLL1	-0.218367	0.859538	0.428174	-1.07825	23.5387	-0.636784	0.200049	0.29185	0.631942	-5.57131	6457000	5.85667e+06	22.588	22.3697
CAPRIN1	0.154518	1.11305	0.40032	1.13308	26.5387	-0.125518	0.434555	0.267315	0.613929	-5.57575	4.72667e+06	5.25385e+06	22.1353	22.2898
PLIN3	0.332087	1.25883	0.40032	1.13281	26.5387	-0.269904	0.934078	0.267425	0.613929	-5.57603	20532500	2.27077e+07	24.0719	24.404
MYL3	0.158824	1.11638	0.40032	1.13276	26.5387	-0.129096	0.446744	0.267444	0.613929	-5.57608	1.62083e+10	1.83154e+10	33.8853	34.0441
PRKACA	-0.163812	0.892663	0.40032	-1.13204	26.5387	-0.460964	0.13334	0.267742	0.613929	-5.57686	5.72417e+06	5.24077e+06	22.4308	22.267
TMED1	-0.16373	0.892714	0.428174	-1.07215	23.5387	-0.479241	0.15178	0.294524	0.631942	-5.57751	5.64667e+06	5107000	22.3953	22.2316
LRRC39	0.166825	1.12259	0.408248	1.11378	25.5387	-0.141328	0.474977	0.275745	0.617014	-5.5782	2.21833e+06	2.40417e+06	21.0118	21.1786
TAGLN2	0.140657	1.10241	0.40032	1.13037	26.5387	-0.114869	0.396183	0.268431	0.613929	-5.57865	8.44417e+07	9.42231e+07	26.3091	26.4497
UBE2I	0.136906	1.09954	0.40032	1.13006	26.5387	-0.111875	0.385686	0.268563	0.613929	-5.57899	1.01233e+07	1.11946e+07	23.2484	23.3853
TTC1	0.192862	1.14303	0.40032	1.12985	26.5387	-0.157666	0.543391	0.26865	0.613929	-5.57921	5.46083e+06	6.31846e+06	22.329	22.5219
KIF5B	-0.10509	0.929747	0.40032	-1.12823	26.5387	-0.296365	0.0861857	0.269321	0.613929	-5.58095	7912500	7.31692e+06	22.8973	22.7922
CRP	0.393018	1.31314	0.447214	1.02784	21.5387	-0.400964	1.187	0.315432	0.650123	-5.58153	8005000	8977000	22.5434	22.9364
RPS7	-0.141217	0.906754	0.40032	-1.12709	26.5387	-0.398508	0.116073	0.269791	0.613929	-5.58216	4.03417e+06	3.61308e+06	21.9045	21.7633
MPC2	0.106648	1.07672	0.40032	1.12654	26.5387	-0.0877546	0.30105	0.270022	0.613929	-5.58275	47875000	5.07692e+07	25.4856	25.5923
NME1	-0.140645	0.907114	0.40032	-1.12644	26.5387	-0.397041	0.115751	0.270064	0.613929	-5.58286	2075000	1.89077e+06	20.9587	20.8181
EXOC6B	-0.146915	0.90318	0.426401	-1.06865	23.5387	-0.430947	0.137118	0.296064	0.632866	-5.5848	1.65455e+06	1.49909e+06	20.6292	20.4823
KRT10;KRT13;KRT14;KRT15;KRT16;KRT17;KRT18;KRT19;KRT24;KRT31;KRT33B;KRT36	0.47712	1.39196	0.40032	1.123	26.5387	-0.395333	1.34957	0.271494	0.613929	-5.58653	1.35183e+08	1.44577e+08	26.4197	26.8969
KRT1;KRT2;KRT77	0.438448	1.35515	0.40032	1.12163	26.5387	-0.364269	1.24117	0.272065	0.613929	-5.58798	8.66917e+07	9.12462e+07	25.8415	26.2799
PHB2	-0.117357	0.921875	0.40032	-1.12094	26.5387	-0.332349	0.0976351	0.272356	0.613929	-5.58873	5.84583e+07	54200000	25.786	25.6687
VCL	-0.130111	0.913761	0.40032	-1.12081	26.5387	-0.368495	0.108273	0.27241	0.613929	-5.58886	1.97917e+08	176000000	27.5135	27.3834
FKBP3	0.153551	1.1123	0.40032	1.12001	26.5387	-0.127981	0.435082	0.272745	0.613929	-5.58971	15772500	1.75385e+07	23.8747	24.0283
DDX39B	-0.194789	0.873701	0.40032	-1.11994	26.5387	-0.551951	0.162373	0.272773	0.613929	-5.58978	7.58167e+06	6.84615e+06	22.8193	22.6245
SPON1	-0.348762	0.785258	0.426401	-1.0636	23.5387	-1.02623	0.328706	0.298299	0.634614	-5.5899	3.02091e+06	2.41091e+06	21.3104	20.9616
RPL31	-0.15231	0.899808	0.40032	-1.11983	26.5387	-0.431611	0.12699	0.272819	0.613929	-5.5899	9140000	8.11385e+06	23.077	22.9247
KRT2;KRT5;KRT6A;KRT6C;KRT79	0.494494	1.40883	0.40032	1.1193	26.5387	-0.412719	1.40171	0.273041	0.613929	-5.59046	7.17492e+07	8.12077e+07	25.5454	26.0399
YBX1	-0.184863	0.879733	0.420622	-1.0751	24.5387	-0.539339	0.169613	0.29279	0.631942	-5.59095	1174047	1.02545e+06	20.103	19.9181
ATG3	0.185641	1.13732	0.40032	1.11874	26.5387	-0.155113	0.526395	0.273277	0.613929	-5.59106	3.07846e+06	3.36231e+06	21.4794	21.6651
MACROH2A1;MACROH2A2	-0.144919	0.90443	0.40032	-1.1187	26.5387	-0.410936	0.121097	0.273294	0.613929	-5.59111	5.02333e+07	4.65154e+07	25.5667	25.4218
ANP32A	0.167464	1.12308	0.40032	1.11863	26.5387	-0.139954	0.474882	0.273322	0.613929	-5.59118	38200000	4.39231e+07	25.1601	25.3276
CHCHD3	0.110026	1.07925	0.40032	1.11698	26.5387	-0.0922496	0.312302	0.274012	0.61454	-5.59292	97950000	1.05346e+08	26.5263	26.6363
MYH3	0.340071	1.26582	0.449467	1.00807	21.5387	-0.360418	1.04056	0.324613	0.654252	-5.59605	2.39093e+06	2.53182e+06	20.8702	21.2103
SF3A3	0.217341	1.16259	0.436931	1.03461	22.5387	-0.217715	0.652396	0.311825	0.649286	-5.59629	2480000	2.90091e+06	21.1676	21.3849
TNNT1;TNNT2	0.229381	1.17233	0.40032	1.11316	26.5387	-0.19377	0.652532	0.275621	0.617014	-5.59697	3.06167e+08	3.40077e+08	28.0676	28.297
DYNLT1	-0.274876	0.826522	0.420622	-1.06868	24.5387	-0.805116	0.255365	0.295615	0.632866	-5.59748	682524	597617	19.3016	19.0268
ACAD9	-0.191127	0.875921	0.40032	-1.10942	26.5387	-0.544896	0.162642	0.2772	0.619797	-5.60091	7.37833e+06	6.85615e+06	22.8064	22.6153
NDUFA13	-0.121123	0.919472	0.40032	-1.10719	26.5387	-0.34577	0.103524	0.278148	0.621445	-5.60327	110650000	1.02523e+08	26.7055	26.5843
RAD23B	0.13606	1.0989	0.40032	1.10552	26.5387	-0.116671	0.38879	0.278855	0.621606	-5.60502	3.11667e+07	3.40077e+07	24.8607	24.9968
EIF3G	0.226224	1.16977	0.40032	1.10469	26.5387	-0.194302	0.64675	0.279209	0.621663	-5.60589	4.8998e+06	5.28154e+06	22.0963	22.3225
NT5C2	-0.229997	0.852637	0.420622	-1.06032	24.5387	-0.677164	0.21717	0.299325	0.635615	-5.60592	321293	268144	18.1913	17.9613
RYR2;RYR3	-0.135592	0.910296	0.40032	-1.10447	26.5387	-0.387695	0.11651	0.279304	0.621663	-5.60613	5.40417e+06	4.95308e+06	22.3432	22.2076
MAP2K1;MAP2K2	0.187567	1.13884	0.428174	1.0422	23.5387	-0.184264	0.559399	0.307907	0.643458	-5.60751	1.05972e+06	1.16699e+06	19.9367	20.1243
NAP1L1	-0.113326	0.924455	0.40032	-1.10256	26.5387	-0.324392	0.0977414	0.280117	0.623	-5.60813	1.70667e+07	15700000	24.0024	23.8891
OPLAH	0.219877	1.16463	0.40032	1.10098	26.5387	-0.19023	0.629983	0.280793	0.623835	-5.60979	4.22167e+06	4.99462e+06	21.9499	22.1698
CEFIP	0.336985	1.26311	0.40032	1.10069	26.5387	-0.291712	0.965682	0.280917	0.623835	-5.61009	1.90603e+06	2.09538e+06	20.6216	20.9586
ABCA8	0.246247	1.18612	0.409673	1.07863	25.5387	-0.223437	0.71593	0.290837	0.631942	-5.6116	3360000	4.02154e+06	21.5839	21.8302
AP1B1;AP2B1	-0.196052	0.872936	0.409673	-1.07825	25.5387	-0.570128	0.178023	0.291002	0.631942	-5.61199	1.70793e+06	1.48855e+06	20.6395	20.4435
UQCC2	0.179771	1.1327	0.40032	1.09879	26.5387	-0.156199	0.515742	0.281729	0.624978	-5.61207	1.70333e+07	1.90846e+07	23.9581	24.1378
SPR	0.165302	1.1214	0.40032	1.09829	26.5387	-0.143767	0.474371	0.281943	0.624978	-5.61259	26625000	3.00077e+07	24.6224	24.7877
GGPS1	-0.120091	0.92013	0.459468	-0.968566	20.5387	-0.378291	0.13811	0.34403	0.663552	-5.61276	2.41778e+06	2245000	21.1937	21.0736
STIM1	0.351595	1.27597	0.449467	0.98795	21.5387	-0.387379	1.09057	0.334147	0.65976	-5.61508	562211	668594	18.8618	19.2134
TJP2	0.210021	1.1567	0.40032	1.09504	26.5387	-0.183825	0.603866	0.283337	0.627038	-5.61598	2682500	3.06154e+06	21.2678	21.4779
HLA-B	0.219412	1.16426	0.40032	1.09483	26.5387	-0.192123	0.630946	0.283426	0.627038	-5.6162	8.81583e+06	9.91692e+06	22.9715	23.1909
IMPDH2	-0.158155	0.896171	0.40032	-1.09133	26.5387	-0.455748	0.139438	0.284939	0.62991	-5.61984	3.47917e+06	3.12385e+06	21.6912	21.5331
HOOK3	-0.124242	0.917486	0.409673	-1.0701	25.5387	-0.363106	0.114622	0.294585	0.631942	-5.62031	688101	626085	19.3619	19.2377
S100A6	0.216959	1.16228	0.409673	1.06989	25.5387	-0.200241	0.634159	0.294677	0.631942	-5.62052	2.89273e+08	3.32923e+08	28.0197	28.2367
BLMH	-0.112295	0.925115	0.40032	-1.09015	26.5387	-0.323823	0.0992333	0.285446	0.630486	-5.62106	8935000	8.15231e+06	23.0616	22.9493
KRT10;KRT12;KRT14;KRT15;KRT16;KRT17;KRT19;KRT9	0.434392	1.35134	0.40032	1.08973	26.5387	-0.384182	1.25297	0.285629	0.630486	-5.6215	96900000	1.04508e+08	26.0268	26.4612
CRIP2	0.415349	1.33362	0.40032	1.08895	26.5387	-0.367899	1.1986	0.285965	0.630645	-5.6223	186947500	204000000	27.1731	27.5884
ISYNA1	0.151489	1.11072	0.40032	1.08757	26.5387	-0.134545	0.437522	0.286563	0.631126	-5.62373	5.77833e+06	6.48154e+06	22.4291	22.5806
NUP43	-0.18708	0.878382	0.40032	-1.08615	26.5387	-0.540778	0.166619	0.287181	0.631942	-5.62521	2.10506e+06	1.83785e+06	20.9447	20.7576
GCSH	0.209294	1.15612	0.409673	1.0642	25.5387	-0.195319	0.613906	0.297198	0.632866	-5.6263	5230000	6.26769e+06	22.2721	22.4814
POSTN	-0.763913	0.588897	0.409673	-1.06406	25.5387	-2.24092	0.713095	0.297259	0.632866	-5.62644	2.66945e+07	34900000	23.7345	22.9705
PLN	0.359171	1.28269	0.409673	1.06405	25.5387	-0.335282	1.05362	0.297262	0.632866	-5.62645	4.05809e+07	5.83385e+07	25.1236	25.4827
NPEPL1	0.196799	1.14615	0.40032	1.08457	26.5387	-0.175816	0.569413	0.287868	0.631942	-5.62684	1.00419e+06	1.13249e+06	19.8546	20.0514
DYNLRB1	0.103644	1.07448	0.40032	1.08439	26.5387	-0.0926261	0.299913	0.287947	0.631942	-5.62703	1.82333e+07	1.95462e+07	24.103	24.2066
NDUFS2	-0.111432	0.925669	0.40032	-1.08398	26.5387	-0.322531	0.0996663	0.288124	0.631942	-5.62745	84075000	7.84462e+07	26.3122	26.2008
LNPK	-0.102983	0.931106	0.40032	-1.08328	26.5387	-0.2982	0.0922352	0.28843	0.631942	-5.62817	3.84667e+06	3.54538e+06	21.8519	21.7489
TICAM2	0.23596	1.17769	0.40032	1.08256	26.5387	-0.21163	0.683551	0.288741	0.631942	-5.62891	1034588	1.12083e+06	19.8296	20.0656
RPRD1B	-0.194147	0.874089	0.40032	-1.08157	26.5387	-0.562761	0.174466	0.289174	0.631942	-5.62993	1.40406e+06	1269348	20.3874	20.1933
HEXA	0.227369	1.1707	0.40032	1.08134	26.5387	-0.204412	0.65915	0.289274	0.631942	-5.63017	1.99583e+06	2.25574e+06	20.8026	21.03
PRDX3	0.0763652	1.05436	0.40032	1.07874	26.5387	-0.0690041	0.221734	0.29041	0.631942	-5.63284	4.80667e+08	5.05462e+08	28.8326	28.909
NASP	0.356977	1.28074	0.40032	1.07812	26.5387	-0.322957	1.03691	0.290681	0.631942	-5.63347	1.61537e+06	1.83385e+06	20.376	20.733
CYB5B	0.171009	1.12585	0.40032	1.07809	26.5387	-0.154721	0.496739	0.290694	0.631942	-5.6335	5530000	6.35615e+06	22.3629	22.5339
CALR	-0.120497	0.919871	0.40032	-1.07783	26.5387	-0.35007	0.109076	0.290809	0.631942	-5.63377	8.50167e+07	7.66692e+07	26.3033	26.1828
AARS1	0.133275	1.09678	0.40032	1.07759	26.5387	-0.120699	0.38725	0.290914	0.631942	-5.63402	4.11333e+06	4.38615e+06	21.9207	22.0539
RPL23A	-0.215519	0.861236	0.40032	-1.07687	26.5387	-0.626496	0.195458	0.29123	0.631942	-5.63476	6.79333e+06	5.62154e+06	22.5842	22.3686
HINT1	0.158447	1.11609	0.40032	1.07682	26.5387	-0.143713	0.460607	0.291253	0.631942	-5.63481	1.20758e+08	1.34285e+08	26.8037	26.9622
ZC3H15	0.168803	1.12413	0.40032	1.07527	26.5387	-0.153569	0.491175	0.291932	0.631942	-5.6364	819456	893757	19.5723	19.7411
STX4	0.152193	1.11126	0.40032	1.0751	26.5387	-0.138504	0.442891	0.292007	0.631942	-5.63657	2.27186e+06	2.43615e+06	21.0531	21.2053
KIF5A;KIF5B	0.103384	1.07429	0.40032	1.07469	26.5387	-0.0941599	0.300928	0.292186	0.631942	-5.63699	8255000	8830000	22.9575	23.0609
LARS1	-0.175054	0.885734	0.40032	-1.07428	26.5387	-0.509673	0.159565	0.292369	0.631942	-5.63742	2.17333e+06	1.92124e+06	20.9972	20.8221
TIMMDC1	-0.126993	0.915738	0.40032	-1.07384	26.5387	-0.369841	0.115855	0.292561	0.631942	-5.63786	2.59333e+06	2.38538e+06	21.2838	21.1568
MXRA7	0.192488	1.14273	0.409673	1.05185	25.5387	-0.184004	0.568981	0.30272	0.639849	-5.63873	6030000	6.99077e+06	22.4674	22.6599
PTGDS	0.29174	1.22412	0.40032	1.07283	26.5387	-0.26668	0.850159	0.293008	0.631942	-5.6389	85125000	1.02923e+08	26.176	26.4677
ACOX2	-0.164149	0.892455	0.428174	-1.00992	23.5387	-0.499956	0.171658	0.322801	0.652263	-5.63897	1.0336e+06	916954	19.9296	19.7655
XIRP1	-0.322563	0.799648	0.40032	-1.07255	26.5387	-0.940139	0.295013	0.293128	0.631942	-5.63918	1.30733e+08	9.99077e+07	26.6924	26.3698
CALM1;CALM2;CALM3	0.161988	1.11883	0.40032	1.07191	26.5387	-0.148338	0.472313	0.293411	0.631942	-5.63983	143250000	1.64008e+08	27.0665	27.2285
COQ10A	0.171238	1.12602	0.40032	1.07176	26.5387	-0.156857	0.499334	0.29348	0.631942	-5.63999	15137500	1.63846e+07	23.7705	23.9418
AKR1C3	-0.331938	0.794469	0.436931	-0.989058	22.5387	-1.02699	0.363112	0.333135	0.658647	-5.64004	8893000	7.67182e+06	22.9778	22.6458
GGCT	-0.169138	0.889374	0.433629	-0.996754	23.5387	-0.519723	0.181447	0.329021	0.655703	-5.64006	2.32667e+06	2.09846e+06	21.115	20.9459
VASP	-0.131662	0.91278	0.40032	-1.07149	26.5387	-0.38399	0.120667	0.293598	0.631942	-5.64027	5217500	4.69077e+06	22.2734	22.1417
MPDU1	-0.176343	0.884943	0.40032	-1.07132	26.5387	-0.514355	0.161669	0.293671	0.631942	-5.64043	1.71604e+06	1.45538e+06	20.6204	20.444
RTN3	-0.181616	0.881715	0.40032	-1.07001	26.5387	-0.530165	0.166932	0.294252	0.631942	-5.64178	1.11792e+07	9.54462e+06	23.3264	23.1447
TBRG4	-0.193505	0.874478	0.40032	-1.06943	26.5387	-0.565071	0.17806	0.294507	0.631942	-5.64237	1.21188e+06	1.0779e+06	20.1545	19.961
FUBP1;FUBP3	0.121538	1.08789	0.40032	1.06918	26.5387	-0.111891	0.354967	0.294618	0.631942	-5.64262	6.07917e+06	6.72154e+06	22.5238	22.6453
RASIP1	0.192145	1.14246	0.409673	1.04741	25.5387	-0.185268	0.569559	0.304722	0.641698	-5.64317	603168	681496	19.1287	19.3208
SHMT2	-0.161129	0.894325	0.409673	-1.04652	25.5387	-0.477888	0.155631	0.305123	0.641698	-5.64405	4.28636e+06	3.83231e+06	21.9873	21.8262
CMAS	0.208758	1.15569	0.40032	1.06636	26.5387	-0.193248	0.610764	0.295864	0.632866	-5.64549	786317	905267	19.5044	19.7132
ECM1	-0.274779	0.826577	0.409673	-1.044	25.5387	-0.816268	0.266709	0.306267	0.642841	-5.64657	2.27751e+06	1.90388e+06	20.9965	20.7217
LMCD1	-0.462411	0.725772	0.40032	-1.06469	26.5387	-1.35428	0.429454	0.296607	0.632866	-5.64718	12997500	9.90077e+06	23.0927	22.6303
SERPINA3	0.742499	1.67307	0.40032	1.06439	26.5387	-0.689979	2.17498	0.296739	0.632866	-5.64749	1.42598e+08	1.59331e+08	26.3105	27.053
RPS10	-0.152847	0.899474	0.40032	-1.06366	26.5387	-0.447932	0.142238	0.297064	0.632866	-5.64823	1.40492e+07	1.25246e+07	23.6953	23.5425
EEF2;EFTUD2	-0.141472	0.906594	0.40032	-1.06332	26.5387	-0.414685	0.131741	0.297218	0.632866	-5.64858	76275000	6.73615e+07	26.1297	25.9882
CUL3	-0.129727	0.914004	0.420622	-1.01651	24.5387	-0.392817	0.133362	0.319304	0.652263	-5.64917	2301000	2.07077e+06	21.0941	20.9643
PPP4R1	-0.159374	0.895414	0.449467	-0.949888	21.5387	-0.507764	0.189017	0.352707	0.672018	-5.65011	548876	473191	18.9866	18.8272
LUC7L3	0.197026	1.14633	0.420622	1.01356	24.5387	-0.20371	0.597762	0.320683	0.652263	-5.65202	1.26541e+06	1.51362e+06	20.2356	20.4327
LSM1	0.130736	1.09485	0.40032	1.05957	26.5387	-0.122637	0.384109	0.298887	0.635406	-5.65237	4.27083e+06	4.69846e+06	22.001	22.1317
MLEC	-0.152001	0.900001	0.428174	-0.994402	23.5387	-0.46781	0.163808	0.33014	0.655703	-5.65378	3984000	3.63667e+06	21.9013	21.7493
TPPP	0.212302	1.15854	0.40032	1.05789	26.5387	-0.199804	0.624408	0.299641	0.635628	-5.65407	6.24583e+06	7.06846e+06	22.4745	22.6868
CLUH	-0.0870567	0.941441	0.417424	-1.01837	24.5387	-0.263287	0.0891736	0.318438	0.652263	-5.65432	5.86455e+06	5.48583e+06	22.4693	22.3822
CHMP2B	0.143687	1.10472	0.409673	1.03601	25.5387	-0.141652	0.429026	0.30991	0.646214	-5.65449	2400000	2.69923e+06	21.1704	21.3141
CCDC141	-0.169288	0.889282	0.40032	-1.05631	26.5387	-0.49839	0.159814	0.300349	0.636671	-5.65566	6.47833e+06	5.73538e+06	22.5737	22.4045
LMNB1	-0.113337	0.924447	0.40032	-1.0557	26.5387	-0.333794	0.10712	0.300619	0.636784	-5.65627	7252500	6.69308e+06	22.7676	22.6542
DCD	-0.278398	0.824506	0.433629	-0.978551	23.5387	-0.866186	0.309391	0.337753	0.662873	-5.65717	1.49378e+07	1.18877e+07	23.6323	23.3539
CAND1	0.106394	1.07653	0.40032	1.05409	26.5387	-0.100875	0.313663	0.301343	0.637681	-5.65789	6.42333e+06	6.95385e+06	22.6009	22.7073
HARS1;HARS2	0.091841	1.06573	0.40032	1.0538	26.5387	-0.0871268	0.270809	0.301477	0.637681	-5.65819	9.47833e+06	1.01008e+07	23.1639	23.2557
FUBP1	0.101282	1.07273	0.40032	1.05014	26.5387	-0.0967701	0.299334	0.303123	0.640143	-5.66186	9062500	9.75077e+06	23.0978	23.1991
CPOX	0.122975	1.08898	0.40032	1.04892	26.5387	-0.117777	0.363726	0.303674	0.640485	-5.66309	4.07167e+06	4.50385e+06	21.9431	22.0661
VDAC3	-0.13164	0.912793	0.40032	-1.04773	26.5387	-0.38965	0.126369	0.304213	0.641161	-5.66428	7.43667e+07	6.88846e+07	26.1287	25.9971
GABPA	-0.196479	0.872678	0.459468	-0.910524	20.5387	-0.645846	0.252888	0.373109	0.690234	-5.66459	176040	148843	17.3233	17.1269
VWA8	0.149294	1.10903	0.40032	1.04609	26.5387	-0.143774	0.442361	0.304955	0.641698	-5.66591	4762500	5.17692e+06	22.1298	22.2791
S100A9	0.469215	1.38436	0.40032	1.04511	26.5387	-0.452729	1.39116	0.305398	0.641817	-5.66689	3.49467e+07	4.36108e+07	24.5803	25.0495
SUPV3L1	0.141606	1.10313	0.408248	1.02618	25.5387	-0.142293	0.425506	0.314428	0.650123	-5.66734	1.83583e+06	2.03167e+06	20.7734	20.915
MRPL21	0.213464	1.15947	0.436931	0.959634	22.5387	-0.247217	0.674145	0.347422	0.667141	-5.66734	550100	637680	18.9848	19.1982
ERO1A	-0.144293	0.904823	0.40032	-1.04264	26.5387	-0.428481	0.139896	0.306523	0.642841	-5.66936	1.56583e+07	1.41692e+07	23.8598	23.7155
CNN3	0.252548	1.19131	0.40032	1.04259	26.5387	-0.244873	0.749969	0.306542	0.642841	-5.6694	5227500	6.05308e+06	22.1893	22.4419
HDGFL3	0.169808	1.12491	0.40032	1.0408	26.5387	-0.165224	0.504841	0.307358	0.643458	-5.67119	5.86583e+06	6.73077e+06	22.4511	22.6209
AKR1B1	0.130288	1.09451	0.40032	1.04074	26.5387	-0.126785	0.387361	0.307384	0.643458	-5.67124	7.46917e+07	8.04231e+07	26.1098	26.2401
PFDN2	0.16865	1.12401	0.40032	1.04031	26.5387	-0.164256	0.501556	0.307584	0.643458	-5.67168	2.02583e+07	2.34385e+07	24.24	24.4087
SERPINF1	0.307148	1.23726	0.40032	1.03862	26.5387	-0.300127	0.914423	0.308352	0.643458	-5.67335	6.80667e+06	8910000	22.5287	22.8359
DES;INA;NEFH;NEFL;NEFM;VIM	-0.132764	0.912083	0.40032	-1.03858	26.5387	-0.395265	0.129738	0.308369	0.643458	-5.67339	1361000000	1.21146e+09	30.2906	30.1579
MRPL34	-0.130446	0.913549	0.417424	-0.994331	24.5387	-0.400893	0.140002	0.329766	0.655703	-5.6774	5370000	4815000	22.312	22.1816
NUCB2	0.137823	1.10024	0.40032	1.03339	26.5387	-0.136051	0.411698	0.310745	0.647496	-5.67852	6.61583e+06	7.18769e+06	22.6122	22.75
GLRX5	0.141487	1.10304	0.409673	1.01104	25.5387	-0.146422	0.429397	0.321481	0.652263	-5.67888	3.38636e+07	3.72308e+07	24.9742	25.1157
DCTPP1	0.248335	1.18784	0.409673	1.00914	25.5387	-0.257945	0.754615	0.322372	0.652263	-5.68071	7.42273e+06	8.59846e+06	22.6927	22.9411
PTRH2	0.144122	1.10506	0.426401	0.968792	23.5387	-0.163232	0.451477	0.342499	0.663201	-5.68153	566528	642664	19.0923	19.2365
PPM1A	0.163737	1.12019	0.40032	1.03018	26.5387	-0.162648	0.490123	0.312224	0.64951	-5.68169	3.72417e+06	4.00154e+06	21.7512	21.9149
CYCS	0.0949372	1.06802	0.40032	1.02959	26.5387	-0.0944142	0.284289	0.312497	0.64951	-5.68228	6.21083e+08	6.61231e+08	29.193	29.2879
MRPL55	0.133864	1.09723	0.40032	1.02929	26.5387	-0.133203	0.400931	0.312632	0.64951	-5.68256	4932500	5.39615e+06	22.1998	22.3336
PMVK	0.127072	1.09208	0.40032	1.02889	26.5387	-0.126543	0.380687	0.312817	0.64951	-5.68296	4.32917e+06	4.57385e+06	21.9918	22.1188
MT-ND4	-0.124208	0.917508	0.40032	-1.02662	26.5387	-0.372655	0.12424	0.313868	0.650123	-5.6852	3.78833e+07	3.55077e+07	25.1629	25.0387
YWHAH	0.119377	1.08627	0.40032	1.02514	26.5387	-0.119753	0.358508	0.314552	0.650123	-5.68665	6.63083e+06	7.06615e+06	22.6206	22.7399
HUWE1	-0.137278	0.909233	0.40032	-1.02467	26.5387	-0.412391	0.137835	0.314768	0.650123	-5.6871	2.86083e+06	2620000	21.4208	21.2836
NDUFC2	-0.108966	0.927253	0.40032	-1.02457	26.5387	-0.327359	0.109428	0.314813	0.650123	-5.6872	57400000	5.34769e+07	25.7579	25.6489
CCAR2	-0.126461	0.916076	0.40032	-1.02417	26.5387	-0.380021	0.127099	0.315002	0.650123	-5.6876	1.79833e+06	1.63615e+06	20.744	20.6175
S100A1	0.18764	1.1389	0.40032	1.02341	26.5387	-0.188865	0.564145	0.315353	0.650123	-5.68834	2.62917e+08	2.93154e+08	27.8825	28.0701
EMILIN1	-0.212717	0.862911	0.40032	-1.02323	26.5387	-0.639614	0.21418	0.315436	0.650123	-5.68852	2.18833e+07	1.95285e+07	24.3148	24.1021
PGM2	0.147566	1.1077	0.40032	1.02299	26.5387	-0.148651	0.443784	0.315547	0.650123	-5.68875	5.54667e+06	6.11692e+06	22.3619	22.5095
CYGB	0.245422	1.18544	0.40032	1.02225	26.5387	-0.24758	0.738424	0.315889	0.650373	-5.68947	1.44225e+06	1.75254e+06	20.3654	20.6108
NUP62	0.21431	1.16015	0.420622	0.972337	24.5387	-0.24006	0.66868	0.340371	0.662873	-5.69109	1.02489e+06	1.18411e+06	19.8824	20.0967
KIF5B;KIF5C	-0.169124	0.889382	0.408248	-1.00163	25.5387	-0.516503	0.178254	0.325917	0.655404	-5.69112	1.2249e+06	1.04933e+06	20.1401	19.971
PAICS	0.133307	1.0968	0.417424	0.979737	24.5387	-0.147189	0.413803	0.336777	0.662283	-5.69116	2.78455e+06	3.02417e+06	21.3691	21.5024
OXSR1	0.105205	1.07565	0.40032	1.01929	26.5387	-0.106746	0.317157	0.31727	0.652162	-5.69237	10295000	1.08938e+07	23.2644	23.3696
MYH1;MYH2;MYH3;MYH4;MYH6;MYH7;MYH8	-0.173294	0.886816	0.40032	-1.01927	26.5387	-0.522427	0.175839	0.317279	0.652162	-5.69239	1.86592e+08	1.64231e+08	27.4157	27.2424
EMC10	0.122529	1.08864	0.409673	0.996508	25.5387	-0.130438	0.375495	0.328352	0.655639	-5.69282	3.31455e+06	3.55846e+06	21.6233	21.7459
LDB3	0.185352	1.13709	0.40032	1.01873	26.5387	-0.188271	0.558974	0.31753	0.652162	-5.69291	726750000	7.78308e+08	29.3434	29.5287
TLN1	-0.136491	0.909729	0.40032	-1.01848	26.5387	-0.411691	0.138708	0.317646	0.652162	-5.69316	22225000	2.06462e+07	24.3824	24.2459
SLC1A3	-0.287373	0.819393	0.417424	-0.976497	24.5387	-0.894051	0.319305	0.338347	0.662873	-5.69419	1.09404e+06	883989	19.8919	19.6046
KMT2A	0.12841	1.09309	0.420622	0.966421	24.5387	-0.145506	0.402326	0.343262	0.66349	-5.69657	1.19884e+06	1.33952e+06	20.1796	20.308
KRT2	0.426782	1.34423	0.40032	1.01473	26.5387	-0.436898	1.29046	0.319399	0.652263	-5.69681	1.10767e+08	1.14346e+08	26.1794	26.6062
PRKAR2A	-0.0901059	0.939454	0.40032	-1.01472	26.5387	-0.272454	0.0922424	0.319402	0.652263	-5.69681	15300000	1.43154e+07	23.8515	23.7614
PDK4	-0.486174	0.713916	0.417424	-0.973481	24.5387	-1.51573	0.543379	0.339814	0.662873	-5.697	5.75636e+06	3.72496e+06	21.8564	21.3702
PDHX	-0.101594	0.932003	0.40032	-1.01445	26.5387	-0.307245	0.104058	0.319529	0.652263	-5.69708	7.28167e+07	6.73615e+07	26.0951	25.9935
SLC9A3R2	0.118966	1.08596	0.40032	1.01413	26.5387	-0.121927	0.359859	0.319679	0.652263	-5.69739	7.32167e+06	7.84923e+06	22.7683	22.8873
CLINT1	0.138977	1.10112	0.420622	0.965001	24.5387	-0.157916	0.43587	0.343959	0.663552	-5.69788	2432000	2.61154e+06	21.1585	21.2974
PXN	-0.117004	0.922101	0.40032	-1.01359	26.5387	-0.35405	0.120043	0.319933	0.652263	-5.69791	2247500	2.07615e+06	21.0767	20.9597
DBN1	0.195399	1.14504	0.40032	1.01251	26.5387	-0.200897	0.591695	0.320438	0.652263	-5.69896	1.59086e+06	1.84077e+06	20.5269	20.7223
MAIP1	0.138344	1.10064	0.40032	1.01136	26.5387	-0.142554	0.419242	0.320977	0.652263	-5.70007	3.21083e+06	3.49077e+06	21.5717	21.71
MYH10;MYH11	0.391311	1.31158	0.40032	1.00951	26.5387	-0.404673	1.18729	0.321844	0.652263	-5.70186	7.65417e+06	1.47238e+07	22.733	23.1243
LMO7	-0.100074	0.932985	0.40032	-1.00927	26.5387	-0.303689	0.103541	0.32196	0.652263	-5.70209	1.08917e+07	1.00408e+07	23.3502	23.2501
VPS26A	-0.165077	0.891881	0.40032	-1.00899	26.5387	-0.501042	0.170888	0.322091	0.652263	-5.70236	5.29417e+06	4.72615e+06	22.285	22.1199
CYB5A	0.161267	1.11827	0.40032	1.00874	26.5387	-0.167024	0.489557	0.322207	0.652263	-5.7026	47925000	5.26846e+07	25.4502	25.6115
CA1	0.62072	1.53764	0.40032	1.00785	26.5387	-0.644006	1.88545	0.32263	0.652263	-5.70347	65447500	1.23148e+08	25.5231	26.1438
VDAC2	-0.1026	0.931353	0.40032	-1.00778	26.5387	-0.311661	0.106462	0.322661	0.652263	-5.70353	256750000	2.42462e+08	27.9279	27.8253
SERPINB1;SERPINB8;SERPINB9	0.156295	1.11442	0.40032	1.00769	26.5387	-0.162207	0.474796	0.322703	0.652263	-5.70362	6.50083e+06	7.32231e+06	22.5878	22.7441
KRT1;KRT2	0.39208	1.31228	0.40032	1.00752	26.5387	-0.40705	1.19121	0.322785	0.652263	-5.70379	451925000	4.70692e+08	28.2581	28.6502
MAP1B	-0.236648	0.848715	0.40032	-1.00751	26.5387	-0.71898	0.245684	0.322786	0.652263	-5.70379	1.05467e+07	8.29923e+06	23.1495	22.9128
PSMC6	-0.073533	0.950308	0.40032	-1.00599	26.5387	-0.223634	0.0765682	0.323506	0.653217	-5.70526	1.74833e+07	1.66077e+07	24.0524	23.9788
MRPL19	-0.145591	0.904009	0.40032	-1.00554	26.5387	-0.442915	0.151733	0.323718	0.653217	-5.70569	4242500	3890000	21.9868	21.8413
FLNB	-0.132695	0.912126	0.40032	-1.00351	26.5387	-0.40423	0.13884	0.324677	0.654252	-5.70764	5.33333e+06	4.78615e+06	22.3007	22.168
WBP2	-0.170861	0.888313	0.409673	-0.980162	25.5387	-0.529493	0.187772	0.336201	0.661592	-5.70828	9.69818e+06	8.69846e+06	23.1565	22.9856
MTRF1L	0.221161	1.16567	0.428174	0.935107	23.5387	-0.267476	0.709798	0.359228	0.678285	-5.70841	397666	460862	18.4963	18.7175
MRPS7	-0.143339	0.905421	0.40032	-1.0027	26.5387	-0.436895	0.150216	0.325063	0.654581	-5.70842	5422500	5.00385e+06	22.3431	22.1997
UTRN	-0.139318	0.907948	0.40032	-1.00089	26.5387	-0.425151	0.146516	0.325917	0.655404	-5.71015	2.27917e+06	2.12846e+06	21.1015	20.9622
COPS7A	-0.13904	0.908123	0.40032	-1.00025	26.5387	-0.424488	0.146408	0.326223	0.655427	-5.71077	6612500	6120000	22.6357	22.4967
SEC24C	-0.149631	0.901481	0.409673	-0.977031	25.5387	-0.464709	0.165447	0.337719	0.662873	-5.71122	2.41636e+06	2.22132e+06	21.1806	21.031
MAOA;MAOB	0.119085	1.08605	0.409673	0.976816	25.5387	-0.131728	0.369898	0.337823	0.662873	-5.71142	8.56909e+07	9.06692e+07	26.3054	26.4244
HSPA1A;HSPA1L;HSPA6	0.0886374	1.06337	0.40032	0.999163	26.5387	-0.093532	0.270807	0.32674	0.655427	-5.71181	1.38333e+08	1.46769e+08	27.0294	27.118
CAVIN1	0.116178	1.08386	0.40032	0.999088	26.5387	-0.122611	0.354966	0.326775	0.655427	-5.71188	9.54417e+07	1.01315e+08	26.4699	26.586
FLOT2	-0.173388	0.886758	0.40032	-0.998991	26.5387	-0.529799	0.183024	0.326821	0.655427	-5.71198	4.21083e+06	3.66846e+06	21.9323	21.7589
MFF	0.139455	1.10149	0.417424	0.956298	24.5387	-0.16117	0.440079	0.348249	0.66742	-5.71287	1.43546e+06	1.56917e+06	20.4094	20.5488
RDH13	0.275792	1.21066	0.40032	0.9976	26.5387	-0.291909	0.843493	0.327483	0.655639	-5.71331	2.54517e+07	2.77462e+07	24.4105	24.6862
SPTB;SPTBN1;SPTBN2	-0.166195	0.89119	0.40032	-0.997302	26.5387	-0.508399	0.176009	0.327625	0.655639	-5.71359	11135000	1.00315e+07	23.3555	23.1893
ATP6V0A1	-0.123591	0.9179	0.40032	-0.996834	26.5387	-0.378191	0.131009	0.327848	0.655639	-5.71404	1.05323e+06	961014	19.9715	19.8479
DUSP3	0.0937303	1.06713	0.40032	0.996448	26.5387	-0.099431	0.286892	0.328032	0.655639	-5.71441	28800000	3.09154e+07	24.7689	24.8627
MARCKS	0.157183	1.11511	0.40032	0.996102	26.5387	-0.166855	0.481221	0.328197	0.655639	-5.71474	1.17917e+07	1.31754e+07	23.4453	23.6025
RIC8A	0.118679	1.08574	0.409673	0.972639	25.5387	-0.132352	0.36971	0.339855	0.662873	-5.71532	1.78704e+06	1.89154e+06	20.7241	20.8427
PRKAR2A;PRKAR2B	-0.095584	0.935893	0.40032	-0.99549	26.5387	-0.292755	0.101587	0.328489	0.655639	-5.71532	10527500	9.79692e+06	23.308	23.2125
GBF1	-0.611485	0.654523	0.428174	-0.92655	23.5387	-1.97499	0.752016	0.363563	0.68296	-5.71603	8.11884e+06	567981	19.6816	19.0701
COQ8A	0.129515	1.09393	0.40032	0.993761	26.5387	-0.138113	0.397142	0.329314	0.655703	-5.71697	7.48833e+07	7.95615e+07	26.105	26.2345
DST	-0.177283	0.884367	0.409673	-0.970433	25.5387	-0.553127	0.198561	0.340933	0.662873	-5.71737	1.52868e+06	1300788	20.4428	20.2656
PDP1	0.0971251	1.06964	0.40032	0.993317	26.5387	-0.103663	0.297913	0.329527	0.655703	-5.71739	9.00667e+06	9.63385e+06	23.0869	23.184
TUBB2A;TUBB2B;TUBB4B	0.188629	1.13968	0.40032	0.9932	26.5387	-0.201373	0.578632	0.329583	0.655703	-5.71751	1.89033e+07	2.08538e+07	24.0747	24.2634
NUDT16	0.085174	1.06082	0.40032	0.992071	26.5387	-0.0911286	0.261477	0.330122	0.655703	-5.71858	7.67417e+06	8.11692e+06	22.8579	22.9431
STRN	-0.155701	0.897696	0.40032	-0.991688	26.5387	-0.478114	0.166711	0.330306	0.655703	-5.71894	1.35026e+06	1.17546e+06	20.2899	20.1342
RPS27;RPS27L	-0.172831	0.8871	0.436931	-0.900723	22.5387	-0.570215	0.224554	0.37726	0.692311	-5.71972	4.31636e+06	3705000	21.9582	21.7854
CNN2	0.168792	1.12412	0.420622	0.94008	24.5387	-0.201352	0.538935	0.356339	0.675435	-5.72061	1.2476e+06	1.37055e+06	20.1687	20.3375
CLIC1	-0.14159	0.906519	0.40032	-0.989639	26.5387	-0.43539	0.15221	0.331288	0.656887	-5.72089	4.18583e+07	3.67462e+07	25.2521	25.1105
HBB;HBD;HBE1;HBG1;HBG2	0.621135	1.53808	0.40032	0.98951	26.5387	-0.667888	1.91016	0.33135	0.656887	-5.72101	5.41183e+09	1.06197e+10	31.8958	32.517
TPM1;TPM2;TPM4	0.511955	1.42598	0.436931	0.898639	22.5387	-0.667896	1.69181	0.378345	0.693436	-5.72152	7.08591e+06	9.50818e+06	22.068	22.5799
LACTB2	0.142911	1.10413	0.40032	0.987095	26.5387	-0.154394	0.440216	0.332511	0.658647	-5.7233	2890000	3.17615e+06	21.4175	21.5604
PKP2	0.143262	1.1044	0.40032	0.98642	26.5387	-0.154976	0.441499	0.332836	0.658647	-5.72394	9.15583e+07	9.81846e+07	26.3912	26.5345
FAHD1	-0.102216	0.931601	0.40032	-0.985881	26.5387	-0.315123	0.110691	0.333095	0.658647	-5.72445	1.68917e+07	1.59231e+07	23.9998	23.8976
STK24;STK25	0.10474	1.0753	0.409673	0.962385	25.5387	-0.119168	0.328648	0.344881	0.663997	-5.72483	3.29273e+06	3.55846e+06	21.6348	21.7395
PDCD6IP	-0.0704859	0.952317	0.40032	-0.983984	26.5387	-0.217585	0.0766128	0.33401	0.65976	-5.72624	2.38333e+07	2.27385e+07	24.5015	24.431
MAOA	0.152347	1.11138	0.40032	0.982797	26.5387	-0.165974	0.470668	0.334583	0.660163	-5.72736	37175000	3.85923e+07	25.0363	25.1887
TMOD3	0.157495	1.11535	0.40032	0.982318	26.5387	-0.171743	0.486734	0.334814	0.660163	-5.72781	2.23129e+06	2.42231e+06	21.0234	21.1809
PALLD	-0.105304	0.929609	0.40032	-0.981883	26.5387	-0.325535	0.114928	0.335025	0.660163	-5.72822	2.90333e+07	2.68154e+07	24.7648	24.6595
HSP90AA1;HSP90AB1;HSP90AB2P	-0.0994142	0.933412	0.40032	-0.980074	26.5387	-0.307712	0.108883	0.3359	0.661444	-5.72993	159500000	148000000	27.226	27.1266
LSM3	0.103753	1.07457	0.40032	0.97479	26.5387	-0.114814	0.32232	0.338466	0.662873	-5.73488	13757500	14800000	23.6944	23.7981
PCBP1	0.146803	1.10711	0.40032	0.974636	26.5387	-0.162503	0.45611	0.338542	0.662873	-5.73503	26427500	28000000	24.5878	24.7346
TOM1L2	0.120375	1.08702	0.40032	0.97322	26.5387	-0.133618	0.374369	0.339232	0.662873	-5.73635	12840000	1.36308e+07	23.5706	23.691
MFAP4	-0.403707	0.755914	0.436931	-0.880965	22.5387	-1.35275	0.545341	0.387635	0.69693	-5.7366	9.19455e+06	11424000	22.9753	22.5716
SRI	0.0977425	1.0701	0.40032	0.972685	26.5387	-0.108608	0.304093	0.339493	0.662873	-5.73685	2.52167e+07	2.71462e+07	24.5743	24.672
RAB12	0.11591	1.08366	0.40032	0.972606	26.5387	-0.128815	0.360634	0.339531	0.662873	-5.73692	3.02833e+06	3.22538e+06	21.4908	21.6067
F13A1	0.22449	1.16836	0.40032	0.970803	26.5387	-0.250365	0.699344	0.340412	0.662873	-5.73861	8.09167e+06	9.50692e+06	22.8373	23.0618
PFN1	0.103235	1.07418	0.40032	0.970571	26.5387	-0.115185	0.321654	0.340525	0.662873	-5.73882	1.27017e+08	1.34846e+08	26.8908	26.994
RBPMS;RBPMS2	0.109153	1.07859	0.40032	0.970419	26.5387	-0.121825	0.340131	0.3406	0.662873	-5.73897	2.09167e+06	2.25462e+06	20.9722	21.0813
HSDL2	0.106165	1.07636	0.40032	0.969512	26.5387	-0.118701	0.331032	0.341043	0.662873	-5.73981	98450000	1.05992e+08	26.5317	26.6379
PSMA2	0.0863888	1.06171	0.40032	0.969319	26.5387	-0.0966258	0.269403	0.341138	0.662873	-5.73999	8.19583e+06	8.73077e+06	22.9563	23.0427
RBMX;RBMXL1	0.122155	1.08836	0.40032	0.968589	26.5387	-0.136825	0.381134	0.341495	0.663128	-5.74067	7.43417e+06	8.17538e+06	22.8027	22.9248
IGHA1	0.569154	1.48365	0.40032	0.967786	26.5387	-0.638507	1.77682	0.341889	0.663137	-5.74142	9.92167e+07	1.63875e+08	26.1164	26.6856
TIMM13	0.139866	1.1018	0.40032	0.967659	26.5387	-0.156948	0.436679	0.341951	0.663137	-5.74153	103250000	1.14823e+08	26.5877	26.7276
SEPTIN11;SEPTIN6;SEPTIN8	0.1893	1.14021	0.459468	0.81703	20.5387	-0.293191	0.671791	0.423288	0.719271	-5.74186	5.24667e+06	6017000	22.2423	22.4316
RRAS2	0.21555	1.16115	0.440959	0.864066	22.5387	-0.301082	0.732182	0.396654	0.702583	-5.74236	2.38444e+06	2.55167e+06	21.0003	21.2158
HCLS1	0.226034	1.16961	0.40032	0.966632	26.5387	-0.254149	0.706216	0.342455	0.663201	-5.74249	1.54216e+06	1.69462e+06	20.384	20.61
GSS	0.112643	1.08121	0.40032	0.966176	26.5387	-0.126767	0.352054	0.342679	0.663201	-5.74291	1.33892e+07	1.43769e+07	23.6438	23.7564
NDUFS6	0.142272	1.10364	0.40032	0.965752	26.5387	-0.160244	0.444787	0.342887	0.663201	-5.7433	1.32242e+08	1.46077e+08	26.9363	27.0786
ATP5MF	-0.0883226	0.940616	0.40032	-0.964523	26.5387	-0.276364	0.099719	0.343491	0.663496	-5.74444	377750000	3.56769e+08	28.4823	28.394
HBB	0.551457	1.46557	0.40032	0.963087	26.5387	-0.624363	1.72728	0.344198	0.663552	-5.74577	3.90392e+09	6.80877e+09	31.465	32.0165
VTA1	-0.136552	0.90969	0.409673	-0.939409	25.5387	-0.435607	0.162502	0.356321	0.675435	-5.7458	4.07182e+06	3670000	21.9101	21.7735
AIMP2	0.0938665	1.06723	0.40032	0.962566	26.5387	-0.106385	0.294118	0.344455	0.663612	-5.74626	3.79333e+06	4.02154e+06	21.8339	21.9278
DNAJB1	0.209333	1.15615	0.433629	0.877077	23.5387	-0.283772	0.702439	0.389309	0.697433	-5.74724	330021	380651	18.2357	18.445
ACADS	-0.259967	0.835107	0.40032	-0.960692	26.5387	-0.815652	0.295718	0.345379	0.664521	-5.74799	2.80633e+07	2.36115e+07	24.6167	24.3568
KCTD12	0.171784	1.12645	0.40032	0.958175	26.5387	-0.196373	0.539942	0.346623	0.666105	-5.75031	8.13333e+06	8.99154e+06	22.8799	23.0517
PKM	0.0832137	1.05938	0.40032	0.958109	26.5387	-0.0951371	0.261565	0.346656	0.666105	-5.75037	5.11833e+08	5.42846e+08	28.9205	29.0037
HNRNPF;HNRNPH1	-0.0802931	0.945865	0.40032	-0.955625	26.5387	-0.252831	0.0922452	0.347886	0.66742	-5.75265	8.94333e+06	8.48692e+06	23.0839	23.0036
USP5	0.0818962	1.05841	0.40032	0.955143	26.5387	-0.0941757	0.257968	0.348125	0.66742	-5.7531	1.51917e+07	16100000	23.8464	23.9283
PGM1	0.0930037	1.06659	0.40032	0.954283	26.5387	-0.107129	0.293137	0.348553	0.667567	-5.75389	1.08183e+08	1.15285e+08	26.672	26.765
LSS	0.178758	1.13191	0.40032	0.951967	26.5387	-0.206843	0.56436	0.349704	0.668739	-5.75601	1.33988e+06	1.51334e+06	20.2789	20.4577
CTNNB1;JUP	0.0979758	1.07027	0.40032	0.951918	26.5387	-0.11338	0.309332	0.349729	0.668739	-5.75605	23050000	2.46538e+07	24.4388	24.5367
ATP5F1B	-0.0871232	0.941398	0.40032	-0.951474	26.5387	-0.275155	0.100909	0.34995	0.668739	-5.75646	2.55917e+09	2.40846e+09	31.2394	31.1523
SAA1;SAA2	0.597575	1.51317	0.40032	0.951222	26.5387	-0.692472	1.88762	0.350075	0.668739	-5.75669	24525000	5.63034e+07	24.2541	24.8517
NAPRT	0.106146	1.07635	0.408248	0.930496	25.5387	-0.128544	0.340835	0.360827	0.679994	-5.75702	5097500	5.56417e+06	22.2688	22.375
CSRP3	0.174523	1.12859	0.40032	0.949927	26.5387	-0.202751	0.551796	0.350721	0.669537	-5.75787	373500000	4.04231e+08	28.3751	28.5496
SEPTIN10	0.085693	1.0612	0.40032	0.948182	26.5387	-0.0998942	0.27128	0.351591	0.670763	-5.75946	2.76917e+06	2.95385e+06	21.3916	21.4773
PHGDH	-0.192865	0.874867	0.40032	-0.946471	26.5387	-0.611312	0.225582	0.352447	0.671959	-5.76102	3.14833e+06	2.86692e+06	21.5286	21.3358
DYNC1LI2	0.174907	1.12889	0.420622	0.893692	24.5387	-0.228555	0.578369	0.380169	0.694468	-5.76145	2583000	2870000	21.2169	21.3918
IGKV1-33;IGKV1D-33	0.2358	1.17756	0.440959	0.839326	22.5387	-0.346027	0.817627	0.410101	0.712699	-5.76261	9.30333e+06	1.18108e+07	23.069	23.3048
PDAP1	0.130877	1.09496	0.409673	0.920298	25.5387	-0.1617	0.423454	0.366029	0.685822	-5.76288	2.14909e+07	2.41077e+07	24.3369	24.4678
MTHFD1	0.139546	1.10156	0.40032	0.944055	26.5387	-0.163993	0.443085	0.353657	0.673393	-5.76322	1.74158e+07	1.83769e+07	23.9823	24.1219
ARPC5L	0.0930874	1.06665	0.40032	0.942725	26.5387	-0.109681	0.295856	0.354325	0.674227	-5.76443	1.66333e+07	1.77692e+07	23.972	24.0651
KRT2;KRT3;KRT4;KRT5;KRT6A;KRT6C;KRT7;KRT77;KRT79;KRT8;KRT84	0.446501	1.36273	0.409673	0.917784	25.5387	-0.554392	1.44739	0.367319	0.68694	-5.76511	6.01136e+07	6.80385e+07	25.2352	25.6817
ARF1	-0.0846413	0.943019	0.40032	-0.941724	26.5387	-0.269208	0.0999255	0.354828	0.674748	-5.76534	8.14667e+06	7.64692e+06	22.9411	22.8565
ITPA	0.232611	1.17496	0.440959	0.835135	22.5387	-0.344228	0.80945	0.412407	0.71291	-5.76599	858656	993544	19.5741	19.8068
TMX1	0.134388	1.09763	0.433629	0.853766	23.5387	-0.190819	0.459594	0.40184	0.7061	-5.76663	1.79333e+06	1.94923e+06	20.7233	20.8577
FLNA;FLNB;FLNC	-0.174004	0.886379	0.40032	-0.939252	26.5387	-0.554433	0.206424	0.356072	0.675435	-5.76757	95775000	7.93692e+07	26.3823	26.2083
CACYBP	0.10994	1.07918	0.40032	0.939085	26.5387	-0.130467	0.350348	0.356156	0.675435	-5.76772	2612500	2.75692e+06	21.2739	21.3839
PKLR;PKM	-0.127393	0.915484	0.40032	-0.939045	26.5387	-0.405975	0.151189	0.356176	0.675435	-5.76776	452250000	4.11538e+08	28.7093	28.5819
KPNA3;KPNA4	-0.150946	0.90066	0.449467	-0.80802	21.5387	-0.538846	0.236955	0.427913	0.722889	-5.76948	4.72667e+06	4.27545e+06	22.118	21.9671
THBS1	-0.352383	0.783289	0.409673	-0.912717	25.5387	-1.14668	0.441917	0.369928	0.688045	-5.76957	2450000	2.35494e+06	21.0425	20.6901
COQ6	0.0895676	1.06405	0.40032	0.93601	26.5387	-0.106934	0.286069	0.357708	0.67737	-5.7705	1.77417e+07	1.87615e+07	24.0608	24.1504
PGRMC1	0.132717	1.09636	0.40032	0.935786	26.5387	-0.158518	0.423951	0.357821	0.67737	-5.7707	9.65083e+06	1.05785e+07	23.1618	23.2946
EPM2AIP1	0.14678	1.1071	0.426401	0.86732	23.5387	-0.202864	0.496424	0.394523	0.701985	-5.77086	1.41273e+06	1.62548e+06	20.4088	20.5556
S100A8	0.403596	1.3228	0.40032	0.934461	26.5387	-0.483315	1.29051	0.358491	0.678202	-5.77189	2.68633e+07	3.20577e+07	24.2187	24.6223
TOMM20	0.144917	1.10567	0.426401	0.865879	23.5387	-0.200865	0.490699	0.395297	0.702166	-5.77206	6.24364e+06	6670000	22.5062	22.6511
ROCK2	0.259395	1.19698	0.428174	0.860436	23.5387	-0.363453	0.882242	0.398229	0.703122	-5.77277	5714000	7.08833e+06	22.2958	22.5552
MAN2C1	0.0950894	1.06813	0.40032	0.933399	26.5387	-0.11411	0.304288	0.359029	0.678285	-5.77285	3.25833e+06	3.47462e+06	21.6162	21.7112
MEMO1	-0.122536	0.918572	0.40032	-0.93331	26.5387	-0.392143	0.147072	0.359074	0.678285	-5.77293	3680000	3.35231e+06	21.7704	21.6478
COL6A1	0.158683	1.11627	0.40032	0.930795	26.5387	-0.1914	0.508766	0.36035	0.679655	-5.77519	8.33667e+07	9.77154e+07	26.2818	26.4405
SPHKAP	0.167269	1.12293	0.40032	0.930665	26.5387	-0.201808	0.536345	0.360416	0.679655	-5.7753	2.23667e+06	2.37769e+06	20.9831	21.1504
ITGB5	-0.214253	0.861993	0.447214	-0.804014	21.5387	-0.767583	0.339078	0.430174	0.722889	-5.77721	444507	411038	18.6719	18.4576
GLYCTK	0.133361	1.09685	0.417424	0.882875	24.5387	-0.178035	0.444757	0.385871	0.696779	-5.77773	1.75091e+07	1.94583e+07	24.029	24.1624
NAXD	0.114334	1.08248	0.40032	0.927067	26.5387	-0.138921	0.367589	0.362247	0.681859	-5.77852	8.90083e+06	9.82538e+06	23.0708	23.1851
LAMA5	-0.180756	0.88224	0.40032	-0.927	26.5387	-0.58117	0.219657	0.362281	0.681859	-5.77858	4.47667e+06	3710000	21.9503	21.7695
EEFSEC	0.165644	1.12167	0.417424	0.881799	24.5387	-0.221605	0.552892	0.386442	0.696779	-5.77864	478321	540777	18.8098	18.9754
PRPH	-0.243569	0.844653	0.409673	-0.901279	25.5387	-0.799561	0.312423	0.375862	0.690696	-5.77956	3.76545e+06	3.01846e+06	21.6552	21.4116
ATP6V1B2	0.123553	1.08941	0.409673	0.901186	25.5387	-0.158508	0.405614	0.37591	0.690696	-5.77964	1.90273e+06	2.10615e+06	20.837	20.9605
DNAJA1	-0.190408	0.876358	0.40032	-0.925028	26.5387	-0.6131	0.232285	0.363287	0.68296	-5.78034	2502500	2.26276e+06	21.1981	21.0077
TUBA4A;TUBA8	0.134353	1.0976	0.40032	0.924851	26.5387	-0.163959	0.432665	0.363377	0.68296	-5.7805	2.45667e+08	261000000	27.8063	27.9407
SEPTIN11	0.130625	1.09477	0.459468	0.765097	20.5387	-0.224914	0.486165	0.452916	0.73803	-5.78141	3.25222e+06	3652000	21.6087	21.7393
ARHGEF7	0.121618	1.08795	0.436931	0.826167	22.5387	-0.183248	0.426483	0.417369	0.715777	-5.78159	1.45113e+06	1.54273e+06	20.4191	20.5407
ACTA1;POTEF;POTEI	-0.104633	0.930041	0.40032	-0.920776	26.5387	-0.337984	0.128718	0.365462	0.6858	-5.78412	1.56833e+09	1.46715e+09	30.5267	30.4221
PRPF31	0.15637	1.11448	0.436931	0.822813	22.5387	-0.23721	0.549951	0.419235	0.716529	-5.78426	994956	1.06803e+06	19.8347	19.991
APRT	0.083147	1.05933	0.40032	0.92062	26.5387	-0.102318	0.268612	0.365542	0.6858	-5.78426	2.11833e+07	2.25692e+07	24.3274	24.4106
LYRM7	0.231143	1.17376	0.40032	0.919288	26.5387	-0.285183	0.74747	0.366225	0.685822	-5.78544	1.11683e+07	1.18392e+07	23.2352	23.4664
NME3	-0.155064	0.898092	0.40032	-0.919232	26.5387	-0.501467	0.191339	0.366254	0.685822	-5.78549	740001	642278	19.4167	19.2616
CC2D1A	-0.286146	0.82009	0.426401	-0.848525	23.5387	-0.982871	0.41058	0.404692	0.708152	-5.78639	769680	481872	19.0522	18.7661
ETFDH	-0.11219	0.925182	0.40032	-0.917708	26.5387	-0.363232	0.138851	0.367037	0.686851	-5.78684	9.27167e+07	87200000	26.4509	26.3387
SUMO2	0.102341	1.07351	0.409673	0.892455	25.5387	-0.133581	0.338263	0.380482	0.694468	-5.78718	1.03975e+06	1.11849e+06	19.9665	20.0688
ACTBL2	-0.417689	0.748623	0.420622	-0.861933	24.5387	-1.41669	0.581308	0.39707	0.702583	-5.78829	76310000	62700000	25.6999	25.2822
PTMS	0.217531	1.16274	0.40032	0.915656	26.5387	-0.270316	0.705377	0.368093	0.68795	-5.78865	1.12508e+07	1.41031e+07	23.3592	23.5767
LAMB2	-0.143276	0.905461	0.40032	-0.91433	26.5387	-0.465059	0.178508	0.368776	0.688045	-5.78982	4.75167e+07	4.00538e+07	25.3857	25.2424
SCFD1	0.098796	1.07088	0.40032	0.913852	26.5387	-0.123207	0.320798	0.369023	0.688045	-5.79024	1.32917e+06	1.42077e+06	20.319	20.4178
PVR	-0.234598	0.849922	0.40032	-0.913632	26.5387	-0.761887	0.29269	0.369137	0.688045	-5.79044	2825000	2.58075e+06	21.3495	21.1149
YBX1;YBX3	-0.143688	0.905202	0.409673	-0.88857	25.5387	-0.476374	0.188998	0.382527	0.694468	-5.79052	6.14727e+06	5.59385e+06	22.5027	22.359
CPA3	0.337517	1.26358	0.409673	0.888261	25.5387	-0.444219	1.11925	0.38269	0.694468	-5.79078	1.41927e+07	1.73985e+07	23.4905	23.828
PSMB1	-0.0833503	0.943863	0.40032	-0.912013	26.5387	-0.271023	0.104322	0.369972	0.688045	-5.79186	30225000	2.85077e+07	24.8351	24.7518
ARF1;ARF4;ARF5	0.118698	1.08575	0.40032	0.911989	26.5387	-0.148571	0.385968	0.369985	0.688045	-5.79188	2.43083e+07	2.56462e+07	24.4819	24.6006
CDH5	-0.121027	0.919533	0.408248	-0.890496	25.5387	-0.40064	0.158586	0.381512	0.694468	-5.79209	7.02833e+06	6.58583e+06	22.724	22.6029
PPP2CB	0.0945257	1.06771	0.40032	0.911737	26.5387	-0.118374	0.307425	0.370115	0.688045	-5.79211	37300000	3.95231e+07	25.1278	25.2223
CTSA	0.199891	1.14861	0.40032	0.911608	26.5387	-0.250386	0.650167	0.370182	0.688045	-5.79222	699054	830407	19.348	19.5478
COQ7	0.0889391	1.06359	0.40032	0.911473	26.5387	-0.111436	0.289314	0.370252	0.688045	-5.79234	15112500	1.59769e+07	23.8293	23.9182
PLCXD3	0.198066	1.14716	0.417424	0.865237	24.5387	-0.273844	0.669975	0.395289	0.702166	-5.79259	536386	614905	18.934	19.1321
TBC1D1	0.226232	1.16978	0.40032	0.910187	26.5387	-0.284177	0.736641	0.370917	0.688846	-5.79347	250508	249630	17.6812	17.9074
NDUFS3	-0.104326	0.93024	0.40032	-0.907887	26.5387	-0.340294	0.131643	0.372109	0.689512	-5.79548	2.36333e+08	2.22154e+08	27.7995	27.6952
KPNB1	-0.0600662	0.95922	0.40032	-0.90778	26.5387	-0.195943	0.0758103	0.372164	0.689512	-5.79558	2.55417e+07	2.44538e+07	24.6004	24.5403
LYPLA2	0.0959753	1.06879	0.40032	0.907684	26.5387	-0.121155	0.313105	0.372214	0.689512	-5.79566	4857500	5.15769e+06	22.1867	22.2827
RNH1	0.0830915	1.05929	0.40032	0.907684	26.5387	-0.104891	0.271074	0.372214	0.689512	-5.79566	1.40592e+08	1.48077e+08	27.0498	27.1329
WASF2	0.116244	1.08391	0.409673	0.881618	25.5387	-0.155022	0.38751	0.386206	0.696779	-5.79645	2960000	3.15846e+06	21.4538	21.57
TMSB10;TMSB4X	0.158289	1.11596	0.436931	0.806451	22.5387	-0.248205	0.564783	0.428411	0.722889	-5.79711	1.48459e+06	1.65991e+06	20.4396	20.5979
PFDN6	0.122626	1.08871	0.40032	0.905943	26.5387	-0.15533	0.400581	0.373118	0.690234	-5.79718	2.12917e+07	2.36769e+07	24.323	24.4456
PBDC1	0.0997666	1.0716	0.40032	0.905576	26.5387	-0.126466	0.325999	0.373309	0.690234	-5.7975	3.59917e+06	3.85231e+06	21.7579	21.8577
LTBP2	0.551621	1.46573	0.409673	0.880042	25.5387	-0.737944	1.84119	0.387043	0.696779	-5.79779	7.11934e+06	5.95154e+06	21.286	21.8376
MAPRE2	-0.169561	0.889113	0.420622	-0.850395	24.5387	-0.580605	0.241484	0.403327	0.707448	-5.79782	4949000	4.13154e+06	22.1208	21.9512
STMN1;STMN2	0.14577	1.10632	0.433629	0.81495	23.5387	-0.223783	0.515323	0.42327	0.719271	-5.79783	9.92222e+06	1.13492e+07	23.2129	23.3587
EIF3C	-0.0886128	0.940427	0.40032	-0.904241	26.5387	-0.28985	0.112624	0.374004	0.690696	-5.79867	3.27667e+06	3050000	21.6194	21.5308
ORM2	0.323876	1.25169	0.40032	0.904184	26.5387	-0.411682	1.05944	0.374033	0.690696	-5.79872	195050000	2.37654e+08	27.2521	27.576
FDXR	0.174381	1.12848	0.417424	0.857662	24.5387	-0.244766	0.593527	0.399379	0.703462	-5.79888	1.51818e+06	1.83875e+06	20.5104	20.6848
PSMB4	0.128188	1.09292	0.40032	0.903055	26.5387	-0.163306	0.419683	0.374621	0.690696	-5.7997	8.98167e+06	9.60615e+06	23.0462	23.1744
DARS1	-0.0937222	0.937102	0.40032	-0.902909	26.5387	-0.306876	0.119432	0.374697	0.690696	-5.79983	6040000	5.66308e+06	22.5076	22.4138
RPS8	-0.104452	0.930158	0.40032	-0.902815	26.5387	-0.342034	0.13313	0.374746	0.690696	-5.79991	1.28242e+07	1.16915e+07	23.572	23.4676
CAP2	-0.0958807	0.935701	0.40032	-0.902218	26.5387	-0.314111	0.122349	0.375057	0.690696	-5.80043	1.48667e+07	1.36538e+07	23.7901	23.6942
MCRIP1	0.207691	1.15484	0.409673	0.876479	25.5387	-0.279817	0.695198	0.38894	0.697433	-5.80081	1.41334e+06	1.732e+06	20.3653	20.573
HNRNPR;SYNCRIP	-0.110906	0.926006	0.40032	-0.901113	26.5387	-0.363646	0.141833	0.375634	0.690696	-5.80139	12687500	1.15831e+07	23.5557	23.4448
TMEM41B	-0.30267	0.810751	0.440959	-0.789517	22.5387	-1.09661	0.491271	0.438037	0.726334	-5.80171	700068	617758	19.2503	18.9477
AKAP2	0.231782	1.17428	0.40032	0.900603	26.5387	-0.296714	0.760278	0.3759	0.690696	-5.80184	8962500	9.43077e+06	22.9077	23.1395
TPM1	0.152716	1.11166	0.40032	0.900103	26.5387	-0.195692	0.501125	0.376161	0.690726	-5.80227	3.79917e+09	4.36077e+09	31.7851	31.9378
MT-CYB	-0.11099	0.925952	0.408248	-0.877512	25.5387	-0.371208	0.149228	0.388389	0.69706	-5.80316	5632500	5220000	22.397	22.286
FECH	0.0983884	1.07058	0.40032	0.896766	26.5387	-0.126911	0.323688	0.377907	0.693065	-5.80517	1.15958e+07	1.22438e+07	23.4355	23.5339
NUDT2	0.213626	1.1596	0.428174	0.819016	23.5387	-0.325265	0.752517	0.420993	0.718279	-5.80631	3.17375e+06	3577500	21.4722	21.6858
EIF3B	-0.110704	0.926136	0.40032	-0.895328	26.5387	-0.364611	0.143203	0.378661	0.693582	-5.80641	3667500	3.35769e+06	21.7674	21.6567
SARNP	0.126119	1.09135	0.409673	0.868766	25.5387	-0.172545	0.424783	0.393066	0.701535	-5.80731	7.72273e+06	8.67615e+06	22.8621	22.9882
SGCA	0.104277	1.07496	0.40032	0.894145	26.5387	-0.135206	0.34376	0.379282	0.694287	-5.80743	7.36583e+07	7.99615e+07	26.1167	26.2209
ADSL	0.0940579	1.06737	0.40032	0.893489	26.5387	-0.122115	0.310231	0.379627	0.694468	-5.808	3.57333e+06	3800000	21.7465	21.8406
RPL7A	-0.171825	0.887719	0.40032	-0.892855	26.5387	-0.567009	0.223359	0.37996	0.694468	-5.80854	1.00317e+07	8.42154e+06	23.1368	22.965
D2HGDH	-0.161605	0.89403	0.408248	-0.869838	25.5387	-0.543831	0.220622	0.392491	0.700996	-5.80963	5285000	4.81167e+06	22.2783	22.1167
HBB;HBD;HBG1;HBG2	0.524929	1.43886	0.40032	0.891409	26.5387	-0.684327	1.73418	0.380721	0.694468	-5.80979	30862500	5.07862e+07	24.3993	24.9243
GNA11	-0.114766	0.923532	0.40032	-0.890876	26.5387	-0.379306	0.149774	0.381002	0.694468	-5.81025	5810000	5.41923e+06	22.4455	22.3307
EIF3K	0.187395	1.13871	0.40032	0.889949	26.5387	-0.245007	0.619798	0.38149	0.694468	-5.81105	20217500	2.13769e+07	24.145	24.3324
BANF1	0.105479	1.07585	0.40032	0.888872	26.5387	-0.138201	0.349159	0.382058	0.694468	-5.81197	29775000	3.20385e+07	24.8017	24.9072
ABCB6	0.103194	1.07415	0.40032	0.888457	26.5387	-0.135319	0.341706	0.382277	0.694468	-5.81233	2.86417e+08	3.05923e+08	28.0652	28.1683
SNX21	-0.154663	0.898342	0.409673	-0.862221	25.5387	-0.523701	0.214376	0.39659	0.702583	-5.81278	226984	212917	17.7714	17.6167
ACTR2	0.200541	1.14913	0.40032	0.88792	26.5387	-0.263251	0.664332	0.382561	0.694468	-5.81279	1.09308e+07	1.19308e+07	23.242	23.4426
VPS4A	0.156007	1.1142	0.40032	0.887876	26.5387	-0.204809	0.516822	0.382584	0.694468	-5.81283	3.01917e+06	3.38615e+06	21.4702	21.6263
TIMM8B	-0.163623	0.89278	0.40032	-0.886763	26.5387	-0.542529	0.215283	0.383172	0.694913	-5.81378	18765000	1.69331e+07	24.0994	23.9358
MRPS2	-0.209878	0.864611	0.40032	-0.885485	26.5387	-0.696599	0.276843	0.383848	0.695383	-5.81487	2.95833e+06	2.70282e+06	21.4329	21.223
ATP5PD	0.112466	1.08107	0.40032	0.885379	26.5387	-0.148382	0.373315	0.383904	0.695383	-5.81496	5.97667e+08	6.41692e+08	29.118	29.2304
NDUFAF6	-0.0903089	0.939322	0.40032	-0.884087	26.5387	-0.300073	0.119455	0.384589	0.696122	-5.81607	3920000	3.71538e+06	21.8906	21.8003
HSPA12A	0.193907	1.14386	0.40032	0.883715	26.5387	-0.256678	0.644492	0.384786	0.696122	-5.81639	2.58776e+06	2.76154e+06	21.1788	21.3727
IRGQ	-0.177675	0.884127	0.420622	-0.827378	24.5387	-0.620371	0.265021	0.415997	0.715381	-5.81646	5791000	5.11615e+06	22.3853	22.2076
NEFL	-0.206915	0.866388	0.459468	-0.715517	20.5387	-0.809127	0.395296	0.482345	0.758635	-5.81688	979146	789767	19.7009	19.494
AS3MT	-0.292999	0.816204	0.409673	-0.85562	25.5387	-0.997514	0.411517	0.400165	0.704112	-5.81826	2.60618e+06	1.40005e+06	20.6206	20.3276
WDR37	-0.117405	0.921844	0.409673	-0.855504	25.5387	-0.399743	0.164933	0.400227	0.704112	-5.81835	1.80931e+06	1.64308e+06	20.7429	20.6255
PRKAG1	0.175696	1.12951	0.447214	0.748488	21.5387	-0.311719	0.66311	0.462262	0.746223	-5.81883	1.33277e+06	1.48614e+06	20.2486	20.4243
SEPTIN2	0.103765	1.07457	0.40032	0.880317	26.5387	-0.138287	0.345817	0.38659	0.696779	-5.81928	11740000	1.26762e+07	23.4615	23.5652
SLC25A4	-0.0726473	0.950892	0.40032	-0.880007	26.5387	-0.24217	0.0968756	0.386755	0.696779	-5.81955	1.26417e+09	1.19462e+09	30.2207	30.1481
COA3	-0.10917	0.927121	0.40032	-0.879746	26.5387	-0.363996	0.145655	0.386894	0.696779	-5.81977	2.49417e+07	22800000	24.5332	24.424
OSBPL1A	0.168525	1.12391	0.428174	0.801666	23.5387	-0.265795	0.602845	0.430765	0.722889	-5.81989	545184	633992	19.0028	19.1713
TUBA4A	0.140591	1.10236	0.40032	0.879459	26.5387	-0.187683	0.468864	0.387047	0.696779	-5.82001	165475000	1.71846e+08	27.2041	27.3447
ACTN1;ACTN4	0.184236	1.13622	0.40032	0.878814	26.5387	-0.246263	0.614736	0.38739	0.69693	-5.82056	24700000	2.98538e+07	24.4981	24.6823
CSNK1A1	-0.152763	0.899526	0.409673	-0.852443	25.5387	-0.52145	0.215924	0.401892	0.7061	-5.82088	1.8595e+06	1.61385e+06	20.7389	20.5862
HBA1;HBZ	0.525044	1.43898	0.40032	0.877876	26.5387	-0.703123	1.75321	0.38789	0.69693	-5.82136	1551000000	2.75585e+09	30.1206	30.6456
TUBB;TUBB2A;TUBB2B;TUBB3	-0.104023	0.930435	0.40032	-0.87752	26.5387	-0.347449	0.139403	0.38808	0.69693	-5.82166	1.98583e+08	1.81769e+08	27.5239	27.4199
HADHA	0.0888738	1.06354	0.40032	0.875349	26.5387	-0.119617	0.297365	0.389238	0.697433	-5.8235	290250000	3.10154e+08	28.0983	28.1872
FKBP2	0.15112	1.11043	0.40032	0.873703	26.5387	-0.204064	0.506304	0.390118	0.698291	-5.82489	2.91583e+07	3.20846e+07	24.7319	24.883
GNS	0.160822	1.11792	0.40032	0.873431	26.5387	-0.217282	0.538926	0.390263	0.698291	-5.82512	4412500	4.73692e+06	21.9725	22.1333
DNAJB2	0.157456	1.11532	0.420622	0.814676	24.5387	-0.24098	0.555893	0.423094	0.719271	-5.82654	3826000	4.09615e+06	21.7727	21.9301
ENY2	0.137051	1.09965	0.40032	0.869694	26.5387	-0.18655	0.460651	0.392266	0.700996	-5.82827	4440000	4.83769e+06	22.0275	22.1646
PPIC	-0.230634	0.85226	0.40032	-0.869362	26.5387	-0.775409	0.314141	0.392444	0.700996	-5.82855	1.85333e+06	1.73155e+06	20.7875	20.5569
ICAM1	-0.130139	0.913743	0.409673	-0.842995	25.5387	-0.447744	0.187466	0.407057	0.710418	-5.82862	3.41636e+06	3.08462e+06	21.6499	21.5197
RAB9B	-0.166026	0.891295	0.40032	-0.867429	26.5387	-0.559065	0.227013	0.393483	0.701535	-5.83017	2.80917e+06	2.63533e+06	21.3949	21.2289
PSMD7	-0.0843656	0.943199	0.40032	-0.86738	26.5387	-0.284099	0.115368	0.393509	0.701535	-5.83021	5.18083e+06	4.88154e+06	22.2882	22.2039
NCSTN	-0.0975749	0.934603	0.40032	-0.866096	26.5387	-0.328923	0.133774	0.3942	0.701985	-5.83129	3742500	3.42154e+06	21.7948	21.6972
GPD1	-0.277741	0.824881	0.40032	-0.865858	26.5387	-0.936443	0.38096	0.394329	0.701985	-5.83149	1.06008e+07	8.84615e+06	23.1576	22.8799
UBE2B	0.114079	1.08228	0.40032	0.865136	26.5387	-0.156701	0.38486	0.394717	0.701985	-5.83209	8.09417e+06	8.83385e+06	22.9199	23.034
DSC2	-0.166039	0.891286	0.40032	-0.863508	26.5387	-0.560895	0.228817	0.395596	0.702272	-5.83345	5.27167e+06	4.68308e+06	22.2535	22.0874
TBCD	0.122385	1.08853	0.409673	0.836373	25.5387	-0.178661	0.42343	0.410703	0.712699	-5.834	1.07087e+06	1.12441e+06	19.962	20.0844
TUBB;TUBB3;TUBB4A;TUBB4B	0.125747	1.09107	0.40032	0.862717	26.5387	-0.173565	0.425059	0.396022	0.702583	-5.83411	186425000	1.95385e+08	27.406	27.5318
TPM1;TPM2;TPM3;TPM4	0.157796	1.11558	0.40032	0.860949	26.5387	-0.218573	0.534166	0.396978	0.702583	-5.83559	9060000000	1.03731e+10	33.024	33.1818
KRT10	0.357863	1.28153	0.40032	0.860528	26.5387	-0.496115	1.21184	0.397206	0.702583	-5.83594	1.66483e+08	1.56885e+08	26.7009	27.0587
EPN1;EPN3	0.0747209	1.05316	0.409673	0.832726	25.5387	-0.109885	0.259327	0.412719	0.71291	-5.83695	1.43636e+06	1.50538e+06	20.438	20.5127
BAG3	0.14473	1.10552	0.40032	0.859255	26.5387	-0.201154	0.490614	0.397895	0.703122	-5.837	5.37667e+07	5.77538e+07	25.6012	25.7459
FMOD	-0.599204	0.660118	0.40032	-0.859069	26.5387	-2.03153	0.83312	0.397996	0.703122	-5.83715	6.63864e+06	8045860	21.4812	20.882
UBXN1	-0.111777	0.925447	0.409673	-0.831944	25.5387	-0.388194	0.16464	0.413152	0.713185	-5.83758	3.46455e+06	3.14154e+06	21.6747	21.5629
ATP5F1D	0.111236	1.08015	0.40032	0.857366	26.5387	-0.155188	0.37766	0.398919	0.703462	-5.83857	4.14333e+08	4.47615e+08	28.5934	28.7047
HBD	0.528974	1.4429	0.40032	0.857173	26.5387	-0.73827	1.79622	0.399024	0.703462	-5.83873	1.79033e+08	3.08477e+08	26.9571	27.4861
IFFO1	0.20699	1.15428	0.417424	0.808085	24.5387	-0.321062	0.735042	0.426806	0.722889	-5.83879	6.63455e+06	8.38583e+06	22.6188	22.8258
CORO1C	-0.141469	0.906595	0.40032	-0.856851	26.5387	-0.48051	0.197571	0.399199	0.703462	-5.83899	3.71917e+06	3450000	21.7866	21.6451
ERLIN1;ERLIN2	-0.314529	0.804113	0.436931	-0.750509	22.5387	-1.18246	0.553404	0.460712	0.744726	-5.83923	2.39675e+06	2.14455e+06	21.0179	20.7034
FBLIM1	0.116658	1.08422	0.409673	0.829358	25.5387	-0.172729	0.406045	0.414587	0.714402	-5.83965	3.79636e+06	4.18846e+06	21.831	21.9477
H1-4;H1-5	-0.23235	0.851247	0.459468	-0.679826	20.5387	-0.944092	0.479392	0.504206	0.770737	-5.84101	371308	345164	18.3846	18.1522
PCBP2	0.122066	1.08829	0.409673	0.826545	25.5387	-0.181766	0.425897	0.416151	0.715381	-5.84191	1.10555e+07	1.21754e+07	23.3666	23.4886
PITHD1	-0.107686	0.928075	0.420622	-0.793078	24.5387	-0.387602	0.17223	0.435334	0.726044	-5.84335	4822000	4530000	22.1782	22.0705
HBB;HBD	0.490115	1.40456	0.40032	0.851559	26.5387	-0.691778	1.67201	0.402078	0.7061	-5.84337	1.47058e+09	2.65731e+09	30.1062	30.5963
NRBP1	0.2068	1.15413	0.40032	0.849802	26.5387	-0.292921	0.706521	0.403037	0.707361	-5.84482	922498	967472	19.6351	19.8419
WASH6P	-0.161192	0.894286	0.420622	-0.791051	24.5387	-0.581263	0.258879	0.436494	0.726202	-5.8449	1.26717e+06	1.12036e+06	20.1849	20.0238
PPM1G	0.17186	1.12651	0.428174	0.767975	23.5387	-0.290485	0.634204	0.450138	0.735344	-5.84549	2.0442e+06	2125000	20.8074	20.9792
AFG3L2	-0.0699454	0.952674	0.40032	-0.84855	26.5387	-0.239214	0.0993233	0.403721	0.707716	-5.84585	5.53333e+07	5.22385e+07	25.7048	25.6349
RAB21	0.0867807	1.062	0.40032	0.848077	26.5387	-0.123347	0.296908	0.40398	0.707747	-5.84623	10165000	1.06192e+07	23.2463	23.3331
ACTA1;ACTBL2;ACTG2;POTEF	0.385265	1.3061	0.40032	0.847396	26.5387	-0.54835	1.31888	0.404352	0.707978	-5.84679	4.33792e+09	5.00077e+09	31.5719	31.9572
NIPSNAP1;NIPSNAP2	0.110404	1.07953	0.420622	0.787501	24.5387	-0.178608	0.399415	0.438529	0.726334	-5.84761	2164000	2.37769e+06	21.0284	21.1388
UQCRB	0.129857	1.09419	0.40032	0.845237	26.5387	-0.18563	0.445345	0.405535	0.708907	-5.84856	5.46667e+08	5.98846e+08	28.9796	29.1095
SYNPO2L	0.150948	1.1103	0.40032	0.845105	26.5387	-0.215837	0.517732	0.405607	0.708907	-5.84867	9.63667e+07	1.04262e+08	26.4406	26.5916
CLGN	-0.144742	0.904541	0.40032	-0.842608	26.5387	-0.497491	0.208006	0.406978	0.710418	-5.85071	4.49083e+06	3.91692e+06	22.0103	21.8655
TUBB4A;TUBB4B	0.0945978	1.06777	0.40032	0.842209	26.5387	-0.136053	0.325249	0.407197	0.710418	-5.85104	9.52833e+07	1.00715e+08	26.4744	26.569
VPS37A	0.104838	1.07537	0.447214	0.701192	21.5387	-0.205621	0.415298	0.49069	0.763019	-5.85206	721920	789594	19.4401	19.545
PRDX5	0.0845867	1.06038	0.40032	0.84056	26.5387	-0.12206	0.291233	0.408104	0.711366	-5.85238	4.35333e+08	4.60769e+08	28.6782	28.7628
FARSA	-0.083281	0.943909	0.40032	-0.840341	26.5387	-0.286791	0.120229	0.408225	0.711366	-5.85256	5435000	5.12154e+06	22.3555	22.2722
PMPCA	0.0622372	1.04408	0.40032	0.839614	26.5387	-0.0899805	0.214455	0.408625	0.711642	-5.85315	7.59833e+06	7.91692e+06	22.8487	22.9109
MSI2	0.112083	1.08079	0.40032	0.839096	26.5387	-0.162216	0.386382	0.40891	0.711717	-5.85357	3.87167e+06	4.14846e+06	21.8437	21.9558
SNX2	0.130721	1.09484	0.40032	0.836497	26.5387	-0.190183	0.451625	0.410344	0.712699	-5.85568	2570000	2.88846e+06	21.2675	21.3982
ACP1	-0.104285	0.930266	0.40032	-0.836375	26.5387	-0.360329	0.151759	0.410412	0.712699	-5.85578	3.50417e+07	3.23154e+07	25.0257	24.9214
STAT6	0.135937	1.09881	0.433629	0.737364	23.5387	-0.244948	0.516821	0.468188	0.748388	-5.85609	521124	555770	18.9042	19.0401
GOLGA4	0.233682	1.17583	0.40032	0.835683	26.5387	-0.340538	0.807902	0.410794	0.712699	-5.85634	439653	523250	18.6217	18.8554
MRPS14	-0.177997	0.88393	0.449467	-0.687696	21.5387	-0.715445	0.359452	0.498984	0.769158	-5.85651	1.33794e+06	1.21877e+06	20.2553	20.0773
IQGAP1	-0.142529	0.90593	0.40032	-0.835437	26.5387	-0.492865	0.207807	0.41093	0.712699	-5.85654	4.92917e+06	4.57769e+06	22.1891	22.0466
TPI1	0.0869944	1.06216	0.40032	0.83497	26.5387	-0.126957	0.300946	0.411188	0.712726	-5.85692	520500000	5.55769e+08	28.9402	29.0272
CTNND2;PKP4	-0.131927	0.912611	0.428174	-0.751849	23.5387	-0.494457	0.230602	0.459594	0.744371	-5.85737	721435	682109	19.4315	19.2996
MDH2	0.0718939	1.0511	0.40032	0.834103	26.5387	-0.105104	0.248891	0.411668	0.71291	-5.85762	1.06517e+09	1.12446e+09	29.9801	30.052
GFAP;VIM	-0.125539	0.916661	0.436931	-0.724313	22.5387	-0.48449	0.233411	0.476326	0.75433	-5.85797	7908000	7.44455e+06	22.8848	22.7593
PSIP1	0.094098	1.0674	0.409673	0.806154	25.5387	-0.146044	0.33424	0.427597	0.722889	-5.85804	1.84364e+06	1.96923e+06	20.7908	20.8849
LRRFIP1	-0.098479	0.934017	0.40032	-0.833035	26.5387	-0.341238	0.14428	0.412259	0.71291	-5.85848	3.01833e+06	2.82538e+06	21.4992	21.4008
ESYT1	-0.0878179	0.940945	0.40032	-0.83243	26.5387	-0.304453	0.128818	0.412595	0.71291	-5.85897	3392500	3230000	21.6814	21.5935
NCAM1	-0.175819	0.885265	0.40032	-0.832149	26.5387	-0.609688	0.25805	0.41275	0.71291	-5.8592	15160000	1.23815e+07	23.6867	23.5109
CAMK2B	-0.0692984	0.953101	0.40032	-0.83094	26.5387	-0.240556	0.101959	0.413421	0.713231	-5.86017	17075000	16300000	24.0159	23.9466
MYO18B	-0.150412	0.900993	0.417424	-0.778221	24.5387	-0.548852	0.248028	0.443878	0.730187	-5.86175	582133	522722	19.0797	18.9293
SYNM	0.0829426	1.05918	0.40032	0.828929	26.5387	-0.122531	0.288416	0.414538	0.714402	-5.86179	5.12333e+07	5.45077e+07	25.5961	25.6791
DBT	-0.0715777	0.951597	0.40032	-0.827776	26.5387	-0.249144	0.105988	0.415179	0.715004	-5.86272	42525000	4.03692e+07	25.3287	25.2572
HNRNPC	-0.0923014	0.938025	0.40032	-0.826636	26.5387	-0.321593	0.136991	0.415814	0.715381	-5.86363	1.27083e+07	1.21177e+07	23.5883	23.496
TMPO	0.0947043	1.06785	0.40032	0.825635	26.5387	-0.140842	0.330251	0.416372	0.715381	-5.86443	1.00442e+07	1.06508e+07	23.2303	23.325
STBD1	-0.162011	0.893779	0.409673	-0.797885	25.5387	-0.579753	0.255732	0.432294	0.724105	-5.86447	10090000	8.96077e+06	23.1787	23.0167
NPEPPS	0.0660759	1.04687	0.40032	0.824301	26.5387	-0.0985326	0.230684	0.417116	0.715777	-5.8655	3.08583e+07	3.24615e+07	24.8736	24.9397
SORD	-0.145005	0.904376	0.40032	-0.824161	26.5387	-0.506304	0.216294	0.417194	0.715777	-5.86561	3940000	3.50462e+06	21.8345	21.6895
C8orf82	-0.088517	0.940489	0.40032	-0.823474	26.5387	-0.309252	0.132218	0.417577	0.715777	-5.86616	14825000	13900000	23.7985	23.71
RBBP7	-0.128689	0.914663	0.40032	-0.822411	26.5387	-0.450015	0.192637	0.418171	0.716219	-5.86701	1778400	1.59692e+06	20.7024	20.5737
CAT	0.175506	1.12936	0.40032	0.821869	26.5387	-0.263009	0.61402	0.418475	0.716219	-5.86744	1.34667e+07	1.57754e+07	23.6125	23.788
TUBB2A;TUBB2B	-0.153597	0.899006	0.417424	-0.770501	24.5387	-0.564551	0.257357	0.448358	0.734268	-5.86755	2.03345e+07	1.80183e+07	24.1963	24.0427
ADD3	-0.1402	0.907394	0.40032	-0.821562	26.5387	-0.49063	0.210231	0.418646	0.716219	-5.86769	2725000	2.61692e+06	21.3546	21.2144
PTCD3	-0.104168	0.930342	0.40032	-0.821269	26.5387	-0.364628	0.156293	0.41881	0.716219	-5.86792	5370000	5.00769e+06	22.327	22.2229
CKAP5	-0.222967	0.856801	0.408248	-0.795705	25.5387	-0.799461	0.353526	0.433537	0.725774	-5.8694	1.09703e+06	990228	19.9697	19.7467
COX20	-0.159519	0.895323	0.40032	-0.818772	26.5387	-0.559597	0.240559	0.420208	0.717775	-5.86991	1.34708e+07	11370000	23.5626	23.4031
NDUFV1	-0.084918	0.942838	0.40032	-0.818102	26.5387	-0.298069	0.128233	0.420584	0.717999	-5.87044	119025000	1.12869e+08	26.8118	26.7269
POPDC2	-0.10863	0.927468	0.40032	-0.816408	26.5387	-0.381866	0.164606	0.421535	0.718553	-5.87178	7.25333e+06	6.75462e+06	22.761	22.6524
MRPS26	0.206616	1.15398	0.40032	0.815858	26.5387	-0.313433	0.726666	0.421844	0.718553	-5.87222	1034273	1.1465e+06	19.8193	20.0259
CD9	0.180112	1.13297	0.40032	0.815781	26.5387	-0.27327	0.633494	0.421887	0.718553	-5.87228	3.42833e+06	4.04769e+06	21.6318	21.8119
LUM	-0.262725	0.833512	0.40032	-0.813671	26.5387	-0.925775	0.400326	0.423074	0.719271	-5.87395	5.10333e+08	5.16231e+08	28.7689	28.5061
MLIP	0.132283	1.09603	0.40032	0.811457	26.5387	-0.202477	0.467044	0.424322	0.720611	-5.87569	5.87083e+07	6.30077e+07	25.7417	25.874
FAM210A	0.15504	1.11345	0.440959	0.684851	22.5387	-0.313804	0.623885	0.500421	0.769325	-5.87647	1.93636e+06	2100000	20.7775	20.9325
THOP1	0.090435	1.06469	0.40032	0.809981	26.5387	-0.13884	0.31971	0.425155	0.721609	-5.87686	2350000	2480000	21.1338	21.2242
MYLK	0.279732	1.21397	0.409673	0.781197	25.5387	-0.456961	1.01642	0.441868	0.729857	-5.87726	2.33953e+06	3.092e+06	20.9472	21.227
CCSMST1	0.124007	1.08976	0.409673	0.780765	25.5387	-0.202756	0.45077	0.442118	0.729857	-5.87758	2.42545e+06	2.68846e+06	21.1749	21.2989
CRYAB	-0.0851991	0.942654	0.40032	-0.807665	26.5387	-0.301819	0.131421	0.426464	0.722889	-5.87867	2.14083e+09	2000000000	30.9688	30.8836
KRT14	0.315393	1.24435	0.420622	0.745091	24.5387	-0.557232	1.18802	0.463294	0.746355	-5.87915	4550000	5.69154e+06	21.7443	22.0597
NES	-0.179962	0.882726	0.40032	-0.807037	26.5387	-0.637875	0.277951	0.426819	0.722889	-5.87917	27775000	2.21538e+07	24.5289	24.3489
SCO1	0.0904419	1.0647	0.40032	0.804459	26.5387	-0.140424	0.321308	0.42828	0.722889	-5.88118	2.82167e+07	2.98923e+07	24.7225	24.813
PABPC1;PABPC3	0.114241	1.08241	0.40032	0.803949	26.5387	-0.17756	0.406041	0.428569	0.722889	-5.88158	6530000	6.86385e+06	22.5759	22.6901
PCBP1;PCBP2	0.0720698	1.05122	0.40032	0.803874	26.5387	-0.112033	0.256173	0.428612	0.722889	-5.88164	1.75333e+07	1.82308e+07	24.0427	24.1148
MYL6	0.144533	1.10537	0.40032	0.803127	26.5387	-0.22502	0.514085	0.429036	0.722889	-5.88222	75675000	8.77846e+07	26.1361	26.2806
PSPC1	0.13452	1.09773	0.40032	0.802931	26.5387	-0.209516	0.478557	0.429148	0.722889	-5.88238	3.55167e+06	3.85769e+06	21.7	21.8345
COX6C	-0.0902871	0.939336	0.40032	-0.802899	26.5387	-0.321206	0.140632	0.429165	0.722889	-5.8824	6.30917e+08	5.97385e+08	29.2154	29.1251
NUTF2	0.0854383	1.06101	0.40032	0.801305	26.5387	-0.133514	0.304391	0.430072	0.722889	-5.88364	71600000	76400000	26.0768	26.1622
VPS25	0.118347	1.08549	0.40032	0.801238	26.5387	-0.184966	0.421659	0.43011	0.722889	-5.8837	5.52917e+06	5.74769e+06	22.3305	22.4489
SMYD1	-0.0903095	0.939321	0.40032	-0.801133	26.5387	-0.321795	0.141176	0.43017	0.722889	-5.88378	4.64333e+07	4.25923e+07	25.4303	25.34
EMC1	-0.096386	0.935373	0.40032	-0.801073	26.5387	-0.343465	0.150694	0.430204	0.722889	-5.88382	1.60417e+06	1.48231e+06	20.5773	20.4809
NDRG3	-0.142226	0.90612	0.420622	-0.738518	24.5387	-0.539237	0.254785	0.467205	0.748037	-5.88388	5280000	4.85308e+06	22.2799	22.1377
COL6A2	0.118467	1.08558	0.40032	0.800333	26.5387	-0.185497	0.422432	0.430624	0.722889	-5.8844	1.15192e+08	128900000	26.7537	26.8722
HBA1	0.478893	1.39367	0.40032	0.799972	26.5387	-0.750409	1.7082	0.43083	0.722889	-5.88468	2.57867e+09	4.52077e+09	30.867	31.3459
STAM	-0.126498	0.916052	0.436931	-0.684761	22.5387	-0.50908	0.256084	0.500476	0.769325	-5.88505	2428000	2.26693e+06	21.1729	21.0464
TXN2	0.135466	1.09845	0.40032	0.79905	26.5387	-0.212672	0.483604	0.431355	0.723357	-5.8854	9.35167e+06	1.06338e+07	23.1244	23.2599
LGALS8	-0.17122	0.888092	0.40032	-0.797461	26.5387	-0.612119	0.269679	0.432261	0.724105	-5.88663	963549	812625	19.7439	19.5727
SLC25A51	-0.0685397	0.953603	0.449467	-0.641065	21.5387	-0.290544	0.153465	0.528243	0.785215	-5.88664	444773	423907	18.7484	18.6799
SNF8	0.115134	1.08308	0.417424	0.744359	24.5387	-0.20373	0.433999	0.463728	0.746539	-5.88679	3.53917e+06	3.74727e+06	21.6975	21.8126
SAR1A	0.110898	1.0799	0.409673	0.766739	25.5387	-0.186667	0.408464	0.450267	0.735344	-5.88813	1.37411e+06	1.48211e+06	20.3501	20.461
AGK	0.0733068	1.05213	0.40032	0.794474	26.5387	-0.116171	0.262785	0.433967	0.726044	-5.88894	13850000	1.44692e+07	23.704	23.7773
PBXIP1	0.135764	1.09867	0.40032	0.793819	26.5387	-0.215438	0.486965	0.434341	0.726044	-5.88944	3.94833e+06	4.31308e+06	21.8493	21.9851
RUVBL2	-0.159853	0.895116	0.40032	-0.792295	26.5387	-0.574168	0.254461	0.435214	0.726044	-5.89062	5.99917e+06	5.11462e+06	22.391	22.2312
NAP1L4	0.0745953	1.05307	0.40032	0.792042	26.5387	-0.118805	0.267996	0.435359	0.726044	-5.89081	27550000	2.90538e+07	24.7016	24.7762
COL4A1	0.140648	1.1024	0.40032	0.792005	26.5387	-0.224022	0.505318	0.43538	0.726044	-5.89084	1.31917e+07	1.48123e+07	23.6007	23.7413
ADIPOQ	0.122846	1.08888	0.40032	0.79192	26.5387	-0.195702	0.441394	0.435429	0.726044	-5.89091	2.35833e+07	2.64308e+07	24.4595	24.5824
PHYKPL	0.141588	1.10312	0.409673	0.76285	25.5387	-0.240262	0.523437	0.452542	0.73803	-5.89102	2.55364e+06	2.98709e+06	21.2658	21.4074
SDR39U1	0.128726	1.09333	0.40032	0.790548	26.5387	-0.205648	0.4631	0.436216	0.726202	-5.89196	7.28917e+06	7.74769e+06	22.7239	22.8527
EPS15L1	0.0624778	1.04426	0.40032	0.790108	26.5387	-0.0999026	0.224858	0.436468	0.726202	-5.8923	5.08667e+06	5.29769e+06	22.2674	22.3299
FAM136A	0.137881	1.10029	0.40032	0.790003	26.5387	-0.220521	0.496283	0.436528	0.726202	-5.89238	8.83833e+06	1.01277e+07	23.0424	23.1803
GPX3	0.132513	1.0962	0.40032	0.789422	26.5387	-0.212189	0.477214	0.436862	0.726202	-5.89283	3.46333e+07	3.83154e+07	24.9942	25.1267
NDUFA4	0.123209	1.08915	0.40032	0.788807	26.5387	-0.197541	0.443958	0.437215	0.726202	-5.8933	783500000	8.32538e+08	29.4837	29.6069
STUB1	-0.0842336	0.943286	0.40032	-0.78874	26.5387	-0.303538	0.13507	0.437254	0.726202	-5.89335	4.83167e+06	4620000	22.1954	22.1112
DNAAF5	-0.11646	0.922448	0.428174	-0.699906	23.5387	-0.460237	0.227317	0.490846	0.763019	-5.89401	219161	198049	17.6761	17.5597
HNRNPH1;HNRNPH2	0.0874317	1.06248	0.40032	0.787167	26.5387	-0.140653	0.315517	0.438158	0.726334	-5.89455	1.21383e+07	1.27654e+07	23.5039	23.5913
MYH1;MYH2;MYH6;MYH7	-0.192822	0.874893	0.40032	-0.786844	26.5387	-0.696048	0.310404	0.438344	0.726334	-5.8948	1.84167e+06	1.73307e+06	20.7438	20.551
PSMA6	0.0820907	1.05855	0.40032	0.786452	26.5387	-0.132256	0.296437	0.438569	0.726334	-5.8951	1.17958e+07	1.24454e+07	23.4699	23.552
PCYOX1	-0.0702916	0.952445	0.40032	-0.784467	26.5387	-0.254294	0.113711	0.439713	0.727817	-5.89662	2.63833e+07	2.50308e+07	24.6374	24.5671
PYM1	0.16155	1.11849	0.436931	0.666916	22.5387	-0.340118	0.663218	0.511596	0.77678	-5.8968	663723	788887	19.2852	19.4468
CD163	-0.207826	0.865841	0.459468	-0.587629	20.5387	-0.944326	0.528675	0.563187	0.807505	-5.89789	2.60262e+06	1.97029e+06	21.0003	20.7924
SELENBP1	0.123382	1.08929	0.40032	0.782384	26.5387	-0.200455	0.447219	0.440915	0.729396	-5.8982	7.43167e+07	79600000	26.0844	26.2078
COX6A2	0.308982	1.23883	0.40032	0.781715	26.5387	-0.502688	1.12065	0.441301	0.729624	-5.89871	2.54308e+07	3.11654e+07	24.3092	24.6182
MSN;RDX	-0.0954198	0.936	0.436931	-0.662691	22.5387	-0.39362	0.20278	0.514249	0.777724	-5.89954	984444	912643	19.8672	19.7718
CCT3	0.08775	1.06271	0.40032	0.780182	26.5387	-0.143215	0.318715	0.442187	0.729857	-5.89988	1.89417e+07	19800000	24.1397	24.2274
OCIAD1	0.0780067	1.05556	0.40032	0.778604	26.5387	-0.127729	0.283742	0.4431	0.729895	-5.90107	48325000	5.09231e+07	25.5077	25.5857
CKMT1A;CKMT2	0.120119	1.08682	0.40032	0.778548	26.5387	-0.196707	0.436946	0.443133	0.729895	-5.90111	3.28167e+08	3.53692e+08	28.2359	28.356
SERPINB1	0.0991986	1.07118	0.40032	0.77839	26.5387	-0.162501	0.360898	0.443224	0.729895	-5.90123	1.26508e+07	1.32692e+07	23.5427	23.6419
SMYD2	-0.106171	0.929051	0.409673	-0.748785	25.5387	-0.397883	0.185541	0.460828	0.744726	-5.90136	4.57909e+06	4.31538e+06	22.1009	21.9947
TPD52	0.160636	1.11778	0.40032	0.778224	26.5387	-0.263234	0.584506	0.443321	0.729895	-5.90136	1.59333e+06	1.89844e+06	20.559	20.7196
ACTR1A	-0.107639	0.928105	0.40032	-0.777997	26.5387	-0.39175	0.176472	0.443452	0.729895	-5.90153	1.67342e+07	1.51769e+07	23.9431	23.8355
MT-ATP8	0.104475	1.0751	0.40032	0.774896	26.5387	-0.172387	0.381336	0.445251	0.731678	-5.90387	57600000	6.32077e+07	25.7606	25.8651
TRDN	0.0955755	1.06849	0.40032	0.774148	26.5387	-0.157948	0.349099	0.445686	0.731678	-5.90444	11285000	1.20308e+07	23.3973	23.4929
RBMX	0.0984677	1.07064	0.409673	0.744517	25.5387	-0.17363	0.370565	0.46336	0.746355	-5.90446	5.63455e+06	6.00846e+06	22.3913	22.4898
PREP	0.0643699	1.04563	0.40032	0.773939	26.5387	-0.106424	0.235163	0.445807	0.731678	-5.9046	9435000	9.85692e+06	23.1586	23.223
HRAS;KRAS;NRAS	0.0656782	1.04658	0.40032	0.773605	26.5387	-0.108662	0.240018	0.446001	0.731678	-5.90485	5.61167e+06	5.84769e+06	22.4062	22.4719
COL4A2	0.0987303	1.07083	0.40032	0.773414	26.5387	-0.16341	0.36087	0.446112	0.731678	-5.90499	29025000	3.07385e+07	24.7496	24.8483
P4HB	-0.100162	0.932929	0.40032	-0.773127	26.5387	-0.3662	0.165877	0.446279	0.731678	-5.90521	104525000	96100000	26.5952	26.495
TUBB;TUBB1;TUBB2A;TUBB2B;TUBB3;TUBB4A;TUBB4B;TUBB6;TUBB8	-0.104404	0.930189	0.40032	-0.770022	26.5387	-0.382829	0.174021	0.448087	0.734233	-5.90754	2.41167e+08	2.20769e+08	27.7962	27.6918
COX7A1	-0.127198	0.915608	0.40032	-0.768711	26.5387	-0.466989	0.212593	0.448852	0.734667	-5.90852	194400000	1.74308e+08	27.4684	27.3412
PRKAR1A	-0.08162	0.944996	0.40032	-0.767864	26.5387	-0.299897	0.136657	0.449347	0.735067	-5.90915	44700000	4.28692e+07	25.4046	25.323
RHOA;RHOC	0.0944555	1.06766	0.40032	0.766825	26.5387	-0.158489	0.3474	0.449954	0.735344	-5.90993	1.83583e+07	1.92692e+07	24.0897	24.1841
HIKESHI	0.221867	1.16624	0.409673	0.735926	25.5387	-0.39838	0.842115	0.468482	0.74841	-5.91065	1.31071e+06	1.44971e+06	20.1053	20.3271
CD59	0.100429	1.07209	0.40032	0.763012	26.5387	-0.169857	0.370715	0.452186	0.73803	-5.91277	8.83833e+07	94700000	26.3631	26.4635
TUBA1C	0.129923	1.09424	0.40032	0.762109	26.5387	-0.220154	0.479999	0.452715	0.73803	-5.91344	2.71083e+08	2.82385e+08	27.9144	28.0443
SLC9A3R1	0.150183	1.10971	0.409673	0.731109	25.5387	-0.272432	0.572798	0.471368	0.749766	-5.91409	5080000	5.87692e+06	22.2244	22.3746
PPP1R12A	0.0759817	1.05408	0.40032	0.760233	26.5387	-0.129256	0.28122	0.453817	0.739088	-5.91483	1.43667e+07	1.51692e+07	23.7605	23.8365
TNPO2	0.0683625	1.04853	0.440959	0.623736	22.5387	-0.158623	0.295348	0.539063	0.792188	-5.91542	515896	540836	18.9606	19.029
ATP1A3	-0.098064	0.934286	0.40032	-0.758969	26.5387	-0.363391	0.167263	0.45456	0.739653	-5.91576	2.03167e+07	1.84231e+07	24.2206	24.1226
UGP2	-0.0932565	0.937404	0.40032	-0.758628	26.5387	-0.345689	0.159176	0.45476	0.739653	-5.91601	9.57167e+07	8.78846e+07	26.4683	26.375
TLN1;TLN2	-0.0932486	0.93741	0.40032	-0.758358	26.5387	-0.345749	0.159252	0.454919	0.739653	-5.91621	1.76833e+07	1.70077e+07	24.0634	23.9701
IAH1	0.113838	1.0821	0.40032	0.757822	26.5387	-0.194633	0.422309	0.455234	0.739756	-5.91661	2.46667e+07	2.74846e+07	24.5315	24.6454
RAB9A	-0.149944	0.901285	0.428174	-0.665851	23.5387	-0.6152	0.315311	0.511979	0.776841	-5.91667	1.1406e+06	1.11482e+06	20.0979	19.948
KANK3	0.230542	1.17328	0.428174	0.665555	23.5387	-0.485116	0.9462	0.512165	0.776841	-5.91686	1870983	1.99417e+06	20.5971	20.8277
MRPS22	-0.099762	0.933187	0.40032	-0.756957	26.5387	-0.3704	0.170876	0.455744	0.740175	-5.91725	6.57083e+06	6.10769e+06	22.6113	22.5115
PGAM1;PGAM2	0.0792216	1.05645	0.40032	0.756379	26.5387	-0.135858	0.294301	0.456084	0.740318	-5.91767	4.52417e+08	4.82538e+08	28.7405	28.8198
RPS14	-0.115019	0.92337	0.40032	-0.755269	26.5387	-0.427745	0.197707	0.456739	0.740971	-5.91849	9.55917e+06	8.48077e+06	23.1106	22.9956
PEX19	-0.132629	0.912168	0.447214	-0.593822	21.5387	-0.596399	0.331142	0.558817	0.805991	-5.91978	3662000	3529000	21.7646	21.632
NUMA1	-0.106335	0.928945	0.417424	-0.69649	24.5387	-0.42107	0.2084	0.492668	0.764378	-5.92036	2010000	1.89727e+06	20.9078	20.8015
IGFBP7	-0.146606	0.903373	0.40032	-0.751553	26.5387	-0.547185	0.253973	0.458934	0.744121	-5.92122	1.89167e+07	1.76577e+07	24.1249	23.9783
GPC1	-0.147814	0.902617	0.40032	-0.751099	26.5387	-0.551936	0.256308	0.459202	0.744146	-5.92155	12890000	1.11585e+07	23.5033	23.3555
TAGLN	0.269978	1.20579	0.40032	0.749495	26.5387	-0.46972	1.00968	0.460151	0.744726	-5.92272	7.92583e+07	1.27715e+08	26.1166	26.3866
ARPC2	0.11967	1.08649	0.40032	0.748403	26.5387	-0.208686	0.448026	0.460799	0.744726	-5.92352	4.71417e+06	4.95846e+06	22.0901	22.2098
ARF4	-0.176307	0.884965	0.436931	-0.624467	22.5387	-0.761018	0.408404	0.538591	0.792188	-5.92354	5396000	4.81091e+06	22.2439	22.0676
NUDT8	0.138562	1.10081	0.409673	0.717444	25.5387	-0.258778	0.535903	0.479612	0.75636	-5.92373	3.42182e+06	3.79615e+06	21.64	21.7786
C11orf54	-0.112863	0.924751	0.40032	-0.746714	26.5387	-0.423243	0.197516	0.461801	0.745888	-5.92475	13590000	1.24115e+07	23.642	23.5292
SLC25A4;SLC25A5;SLC25A6	-0.0590598	0.959889	0.40032	-0.745182	26.5387	-0.221811	0.103692	0.462711	0.746355	-5.92586	1982500000	1.89692e+09	30.8734	30.8144
NARS1	-0.0959414	0.935662	0.40032	-0.744552	26.5387	-0.360551	0.168668	0.463085	0.746355	-5.92632	9.09167e+06	8.49231e+06	23.0841	22.9881
ATAD1	0.158892	1.11643	0.40032	0.741455	26.5387	-0.281168	0.598952	0.464929	0.747504	-5.92856	3.77644e+06	3900000	21.7175	21.8764
SAMHD1	0.1616	1.11853	0.40032	0.741338	26.5387	-0.286031	0.609231	0.464999	0.747504	-5.92865	2105457	2.20385e+06	20.8603	21.0219
UCHL3	0.13789	1.10029	0.40032	0.740976	26.5387	-0.24425	0.52003	0.465214	0.747504	-5.92891	14765000	1.59308e+07	23.739	23.8769
PRUNE1	0.136794	1.09946	0.40032	0.740756	26.5387	-0.242423	0.516012	0.465345	0.747504	-5.92907	1.07018e+06	1.18099e+06	19.9657	20.1025
DNM1L	0.0644334	1.04567	0.40032	0.74029	26.5387	-0.114299	0.243166	0.465623	0.747542	-5.9294	23350000	2.43077e+07	24.4625	24.527
COASY	0.0815603	1.05816	0.409673	0.708925	25.5387	-0.155132	0.318252	0.484793	0.759752	-5.92966	6.36091e+06	6.83077e+06	22.5905	22.672
NDUFS8	0.106957	1.07695	0.40032	0.73984	26.5387	-0.189914	0.403829	0.465892	0.747565	-5.92973	2.02667e+08	2.16615e+08	27.5486	27.6555
UNC45B	-0.115196	0.923257	0.40032	-0.738558	26.5387	-0.435488	0.205097	0.466657	0.747945	-5.93065	2.36833e+07	2.09538e+07	24.41	24.2948
ACBD5	0.155456	1.11377	0.40032	0.738403	26.5387	-0.276867	0.587778	0.46675	0.747945	-5.93076	2.35289e+06	2.54231e+06	21.0641	21.2196
NANS	-0.0688369	0.953406	0.40032	-0.738164	26.5387	-0.260335	0.122661	0.466893	0.747945	-5.93094	1.20717e+07	1.14054e+07	23.5041	23.4352
OGDH;OGDHL	-0.0540349	0.963239	0.40032	-0.737151	26.5387	-0.204561	0.0964915	0.467498	0.748098	-5.93166	54225000	5.18385e+07	25.6799	25.6259
ACSS1	-0.130033	0.913811	0.40032	-0.736319	26.5387	-0.492678	0.232612	0.467996	0.748388	-5.93226	38350000	35700000	25.1444	25.0143
UBE2D1	0.0751383	1.05346	0.433629	0.620819	23.5387	-0.174916	0.325193	0.540684	0.793075	-5.93312	10540000	1.10762e+07	23.3054	23.3805
IGLV3-21;IGLV3-9	0.186461	1.13797	0.40032	0.735123	26.5387	-0.334401	0.707324	0.468711	0.74841	-5.93312	3.76917e+06	4.42538e+06	21.7274	21.9138
CMC2	0.0969574	1.06952	0.40032	0.733824	26.5387	-0.174364	0.368279	0.46949	0.749246	-5.93405	16975000	1.84154e+07	23.9942	24.0911
NUBP2	-0.171098	0.888166	0.428174	-0.636933	23.5387	-0.726094	0.383898	0.530315	0.785796	-5.93506	1.1674e+06	1.13919e+06	20.1025	19.9314
WFS1	-0.120653	0.919771	0.40032	-0.732292	26.5387	-0.45899	0.217683	0.470409	0.749766	-5.93515	2205000	1.95462e+06	20.9853	20.8646
UBXN6	0.094766	1.06789	0.420622	0.663157	24.5387	-0.199826	0.389358	0.513412	0.777128	-5.93533	2284000	2.41385e+06	21.0784	21.1732
PPIL3	0.0936614	1.06707	0.40032	0.731976	26.5387	-0.169098	0.356421	0.470599	0.749766	-5.93537	8792500	9.30462e+06	23.0312	23.1248
PRELP	-0.286095	0.820119	0.40032	-0.731454	26.5387	-1.08929	0.517095	0.470912	0.749766	-5.93574	1.50017e+08	1.58562e+08	26.8795	26.5934
CHCHD7	0.0930849	1.06665	0.433629	0.615884	23.5387	-0.219177	0.405347	0.543881	0.794987	-5.9361	6.94889e+06	7.33769e+06	22.6808	22.7738
EPN1	0.0891641	1.06375	0.409673	0.699381	25.5387	-0.173126	0.351454	0.490636	0.763019	-5.93621	4.42364e+06	4.72538e+06	22.05	22.1391
CCT8	-0.0724277	0.951036	0.40032	-0.730471	26.5387	-0.276037	0.131181	0.471502	0.749766	-5.93645	2.41917e+07	2.28538e+07	24.5058	24.4334
TMX3	0.120879	1.0874	0.449467	0.555768	21.5387	-0.330747	0.572504	0.584097	0.816791	-5.93649	1.53047e+06	1.63549e+06	20.4543	20.5752
ETHE1	-0.114068	0.923979	0.40032	-0.730329	26.5387	-0.434797	0.206662	0.471587	0.749766	-5.93655	7.59583e+06	6.96308e+06	22.8043	22.6902
CRKL	0.0551797	1.03899	0.40032	0.730304	26.5387	-0.0999769	0.210336	0.471602	0.749766	-5.93656	1.32333e+07	1.37538e+07	23.6505	23.7057
MYH15	-0.283623	0.821525	0.436931	-0.602528	22.5387	-1.25849	0.691243	0.552837	0.80051	-5.93669	10111000	9.02448e+06	22.9509	22.6673
NCKAP1	0.208844	1.15576	0.428174	0.633538	23.5387	-0.47222	0.889908	0.53249	0.787301	-5.93716	603063	582529	18.8918	19.1007
AGPS	-0.124258	0.917476	0.417424	-0.671143	24.5387	-0.505933	0.257417	0.508398	0.774405	-5.93728	499114	458926	18.8706	18.7463
NLRX1	0.103418	1.07432	0.40032	0.728512	26.5387	-0.188093	0.39493	0.47268	0.751074	-5.93784	11327500	1.17454e+07	23.3714	23.4748
CDC34	0.13314	1.09668	0.408248	0.701558	25.5387	-0.257297	0.523578	0.489299	0.762647	-5.93799	2.20708e+06	2345000	20.9858	21.1189
HSP90AB2P	-0.12567	0.916578	0.40032	-0.727738	26.5387	-0.480282	0.228941	0.473146	0.75119	-5.93839	1.91583e+07	1.77062e+07	24.1363	24.0106
SGCD	-0.0742759	0.949819	0.40032	-0.727541	26.5387	-0.283921	0.13537	0.473265	0.75119	-5.93853	18375000	1.75077e+07	24.1147	24.0404
RPLP2	0.0823101	1.05871	0.40032	0.726889	26.5387	-0.15022	0.31484	0.473657	0.751407	-5.93899	9.14417e+07	9.68231e+07	26.4224	26.5047
PARVA;PARVB	0.132457	1.09616	0.40032	0.725652	26.5387	-0.242378	0.507292	0.474403	0.752184	-5.93987	1.82042e+07	1.89462e+07	24.0264	24.1588
CAND2	0.117079	1.08454	0.40032	0.722181	26.5387	-0.215831	0.449989	0.476499	0.75433	-5.94232	6.10333e+06	6.41923e+06	22.4711	22.5881
ACADVL	0.0668867	1.04745	0.40032	0.721487	26.5387	-0.123487	0.25726	0.476919	0.75433	-5.94281	3.51083e+08	3.65154e+08	28.3682	28.4351
ATIC	0.0686662	1.04875	0.40032	0.721402	26.5387	-0.126795	0.264127	0.47697	0.75433	-5.94287	1.44333e+07	1.51692e+07	23.7693	23.8379
GNG7	0.132994	1.09657	0.40032	0.721286	26.5387	-0.24564	0.511629	0.47704	0.75433	-5.94295	8.58167e+06	8.87538e+06	22.9261	23.0591
SPAG9	-0.0931627	0.937465	0.409673	-0.689049	25.5387	-0.371325	0.184999	0.497005	0.76743	-5.94321	848744	794625	19.6607	19.5676
YARS2	-0.0810372	0.945378	0.40032	-0.720538	26.5387	-0.31199	0.149915	0.477493	0.754355	-5.94348	3.73917e+06	3.53615e+06	21.8119	21.7308
MYL9	0.122777	1.08883	0.40032	0.720411	26.5387	-0.227194	0.472748	0.47757	0.754355	-5.94357	9.01917e+07	1.00862e+08	26.3848	26.5076
EMC7	-0.107646	0.928101	0.409673	-0.688048	25.5387	-0.429519	0.214227	0.497625	0.767466	-5.94389	1.18001e+06	1.04728e+06	20.0887	19.981
DHRS7B	-0.161608	0.894028	0.40032	-0.719782	26.5387	-0.622667	0.299451	0.477951	0.754551	-5.94401	1308399	1.09495e+06	20.1819	20.0203
TRMT10C	-0.0777892	0.947509	0.40032	-0.718925	26.5387	-0.299982	0.144404	0.47847	0.754965	-5.94461	6120000	5.73692e+06	22.5167	22.4389
SCLY	0.0970888	1.06961	0.447214	0.547907	21.5387	-0.270857	0.465034	0.589389	0.820676	-5.94543	471029	480231	18.7627	18.8598
PICALM;SNAP91	-0.13358	0.911567	0.449467	-0.538739	21.5387	-0.648434	0.381274	0.595592	0.822939	-5.94561	1.74011e+06	1.64793e+06	20.6685	20.5349
HAGH	0.067796	1.04811	0.40032	0.716032	26.5387	-0.126635	0.262227	0.480225	0.756922	-5.94663	6.42083e+07	67700000	25.9254	25.9932
CTBP1;CTBP2	-0.081921	0.944799	0.409673	-0.683619	25.5387	-0.328461	0.164619	0.500372	0.769325	-5.94685	2.05182e+06	1.98462e+06	20.962	20.8801
RPS28	0.0741885	1.05277	0.40032	0.714927	26.5387	-0.138905	0.287282	0.480897	0.757573	-5.94741	3.07083e+07	32000000	24.845	24.9192
CLNS1A	0.116284	1.08394	0.40032	0.714275	26.5387	-0.218026	0.450594	0.481293	0.757791	-5.94786	4.44417e+06	4.67923e+06	22.0146	22.1308
ANXA7	-0.0716376	0.951557	0.40032	-0.713414	26.5387	-0.27784	0.134565	0.481817	0.75821	-5.94846	2.86917e+07	2.75231e+07	24.7627	24.6911
PTGFRN	0.134283	1.09755	0.447214	0.540933	21.5387	-0.381182	0.649748	0.594105	0.822939	-5.94915	5232000	5755000	22.2175	22.3517
SLC25A6	-0.0646206	0.956197	0.40032	-0.710836	26.5387	-0.2513	0.122059	0.483387	0.759752	-5.95025	83325000	7.91846e+07	26.294	26.2294
KHDRBS1	-0.0781556	0.947268	0.417424	-0.650666	24.5387	-0.325776	0.169465	0.521308	0.782629	-5.9505	4.69833e+06	4.38818e+06	22.129	22.0509
ARHGDIB	0.124823	1.09037	0.40032	0.710267	26.5387	-0.236062	0.485709	0.483734	0.759752	-5.95065	9.67667e+06	1.06292e+07	23.1487	23.2735
TUBA1C;TUBA4A	0.120178	1.08687	0.40032	0.709974	26.5387	-0.227419	0.467774	0.483913	0.759752	-5.95085	140075000	1.45538e+08	26.967	27.0872
SERPINB9	0.178157	1.13144	0.409673	0.677556	25.5387	-0.362801	0.719114	0.504146	0.770737	-5.95088	1.72651e+06	2.09448e+06	20.6384	20.8166
DDAH2	0.0903265	1.06461	0.40032	0.709525	26.5387	-0.171095	0.351748	0.484186	0.759752	-5.95116	1.73417e+07	1.84077e+07	24.0135	24.1038
MAP1S	-0.328359	0.796442	0.40032	-0.708192	26.5387	-1.28048	0.623764	0.485	0.759752	-5.95209	1.20685e+06	1.19019e+06	20.1357	19.8074
ABLIM3	0.124436	1.09008	0.40032	0.708105	26.5387	-0.236428	0.4853	0.485054	0.759752	-5.95215	1.69086e+06	1.78615e+06	20.6083	20.7327
ERC2	-0.159523	0.895321	0.417424	-0.647861	24.5387	-0.667126	0.348081	0.523091	0.782955	-5.95228	1.73195e+06	1.50942e+06	20.5931	20.4336
PPIL1	0.0828556	1.05911	0.40032	0.707905	26.5387	-0.157493	0.323204	0.485175	0.759752	-5.95228	1.06508e+07	1.11469e+07	23.3097	23.3926
TMEM11	-0.0687001	0.953497	0.40032	-0.707566	26.5387	-0.268082	0.130681	0.485382	0.759752	-5.95252	9927500	9.49615e+06	23.2298	23.1611
GBE1	-0.0957034	0.935816	0.40032	-0.706394	26.5387	-0.373915	0.182508	0.486099	0.760469	-5.95333	19550000	1.76846e+07	24.157	24.0613
TXLNB	0.102418	1.07357	0.40032	0.703813	26.5387	-0.196406	0.401242	0.487679	0.762198	-5.9551	7830000	8.19231e+06	22.8428	22.9452
PRDX1	0.0529288	1.03737	0.40032	0.703741	26.5387	-0.101516	0.207374	0.487723	0.762198	-5.95515	1.02858e+08	1.06554e+08	26.6075	26.6605
GCA	0.153308	1.11212	0.409673	0.670671	25.5387	-0.316978	0.623594	0.508451	0.774405	-5.95542	2.69957e+06	2.79769e+06	21.2021	21.3554
GDI2	-0.0576984	0.960796	0.40032	-0.702743	26.5387	-0.2263	0.110903	0.488335	0.762458	-5.95584	26000000	2.50615e+07	24.6243	24.5666
RAB1A;RAB1B;RAB8A;RAB8B	0.0693582	1.04925	0.447214	0.528032	21.5387	-0.203388	0.342104	0.602875	0.827627	-5.95591	703189	753993	19.4153	19.4847
MOCS2	0.101624	1.07298	0.40032	0.70248	26.5387	-0.195444	0.398691	0.488497	0.762458	-5.95602	4.82083e+06	5260000	22.1713	22.273
COX5A	0.0999482	1.07173	0.40032	0.702199	26.5387	-0.192339	0.392235	0.488669	0.762458	-5.95621	1.89083e+09	2.01846e+09	30.7731	30.8731
PPP1CA;PPP1CB	0.0816495	1.05823	0.436931	0.56773	22.5387	-0.216197	0.379496	0.575831	0.81297	-5.95662	3242000	3390000	21.585	21.6666
RAB1A	0.12764	1.09251	0.409673	0.668531	25.5387	-0.26516	0.520441	0.509793	0.775611	-5.95682	2.07733e+06	2.27704e+06	20.9261	21.0538
ASB5	0.138699	1.10091	0.40032	0.701155	26.5387	-0.267514	0.544912	0.489309	0.762647	-5.95693	279552	310054	18.016	18.1546
SEC11A	-0.0862998	0.941936	0.417424	-0.640047	24.5387	-0.36426	0.19166	0.528074	0.785215	-5.9572	2.45182e+06	2.26333e+06	21.1797	21.0934
COMMD3	0.105052	1.07553	0.40032	0.699741	26.5387	-0.20324	0.413345	0.490178	0.763019	-5.9579	831347	880164	19.6109	19.7159
RAD23A	0.0530256	1.03744	0.40032	0.699492	26.5387	-0.102642	0.208693	0.490331	0.763019	-5.95807	1.82167e+07	1.89231e+07	24.1119	24.1649
CBR1;CBR3	0.101731	1.07306	0.40032	0.697745	26.5387	-0.197668	0.401129	0.491405	0.763484	-5.95926	13442500	1.48192e+07	23.6578	23.7595
CSK	0.0891509	1.06374	0.417424	0.636111	24.5387	-0.199769	0.378071	0.530593	0.785796	-5.95966	1.79455e+06	1.94417e+06	20.7529	20.8421
SYPL1	-0.062108	0.957864	0.40032	-0.697018	26.5387	-0.245086	0.12087	0.491853	0.763775	-5.95975	2.18167e+07	2.08308e+07	24.364	24.3019
ADPRS	0.0676086	1.04798	0.40032	0.695506	26.5387	-0.132008	0.267225	0.492784	0.764378	-5.96078	6117500	6.44846e+06	22.5326	22.6002
PERM1	0.147408	1.10758	0.40032	0.695081	26.5387	-0.288085	0.582902	0.493046	0.764378	-5.96107	5.62167e+06	6.25462e+06	22.3352	22.4826
TBC1D17	-0.146229	0.90361	0.40032	-0.694374	26.5387	-0.578676	0.286219	0.493482	0.764378	-5.96155	1.83727e+06	1691703	20.7408	20.5946
FLNA	0.178077	1.13138	0.40032	0.694278	26.5387	-0.348631	0.704786	0.493542	0.764378	-5.96162	3.21083e+07	4.32077e+07	24.8933	25.0714
PPA2	0.0684945	1.04862	0.40032	0.692472	26.5387	-0.134624	0.271612	0.494656	0.765701	-5.96284	25650000	2.69385e+07	24.5967	24.6652
CHMP4B	0.14396	1.10493	0.409673	0.658553	25.5387	-0.305776	0.593697	0.516077	0.777963	-5.96329	2.51411e+06	2.70231e+06	21.1452	21.2891
PKIA	0.122726	1.08879	0.409673	0.658131	25.5387	-0.26092	0.506372	0.516343	0.777963	-5.96356	1.27873e+07	1.46877e+07	23.5839	23.7066
ERP44	0.060231	1.04263	0.40032	0.690823	26.5387	-0.118808	0.23927	0.495675	0.766787	-5.96396	1.23417e+07	1.29462e+07	23.5499	23.6101
TPM3;TPM4	-0.205668	0.867137	0.436931	-0.554331	22.5387	-0.974054	0.562717	0.584811	0.816955	-5.96399	8014000	6.66909e+06	22.6563	22.4506
PSMC2	-0.0716917	0.951522	0.40032	-0.690492	26.5387	-0.2849	0.141517	0.49588	0.766787	-5.96418	9.28917e+06	8.77923e+06	23.1229	23.0512
KRT10;KRT13	0.313023	1.24231	0.40032	0.689606	26.5387	-0.619093	1.24514	0.496429	0.767231	-5.96478	3.96858e+07	33700000	24.4932	24.8063
CLIC2;CLIC4;CLIC5;CLIC6	-0.217498	0.860056	0.40032	-0.688554	26.5387	-0.86615	0.431154	0.497079	0.76743	-5.96548	4802500	4.61385e+06	22.0446	21.8271
DCTN2	0.0821077	1.05856	0.40032	0.687954	26.5387	-0.162979	0.327194	0.497451	0.767466	-5.96589	4.68917e+07	4.90769e+07	25.448	25.5301
SLC25A10	0.153006	1.11188	0.447214	0.504896	21.5387	-0.476251	0.782263	0.618759	0.835823	-5.96764	2.12119e+06	2202000	20.8309	20.9839
LIMD1	0.113321	1.08172	0.420622	0.610273	24.5387	-0.269477	0.49612	0.547292	0.796669	-5.96825	620766	692767	19.2097	19.323
ATE1	0.093357	1.06685	0.40032	0.684155	26.5387	-0.186855	0.373569	0.499808	0.769325	-5.96844	1.3509e+06	1.40154e+06	20.3116	20.405
MRPS31	-0.104286	0.930265	0.40032	-0.683799	26.5387	-0.417466	0.208893	0.500029	0.769325	-5.96867	12190000	1.08769e+07	23.4582	23.3539
TACC2	0.10215	1.07337	0.40032	0.682779	26.5387	-0.205073	0.409373	0.500664	0.769325	-5.96936	5.39917e+06	5.87385e+06	22.3296	22.4317
LMAN2	-0.0537651	0.963419	0.40032	-0.682101	26.5387	-0.215628	0.108098	0.501086	0.769571	-5.96981	11825000	1.13669e+07	23.4846	23.4308
TRAP1	0.109962	1.0792	0.40032	0.681311	26.5387	-0.221467	0.441391	0.501577	0.769573	-5.97034	19807500	2.08308e+07	24.174	24.284
DYNC1LI1	-0.0671522	0.95452	0.40032	-0.681257	26.5387	-0.269568	0.135263	0.501611	0.769573	-5.97037	7.62083e+06	7.21615e+06	22.8387	22.7715
THAP4	0.103285	1.07422	0.409673	0.647067	25.5387	-0.225108	0.431679	0.523363	0.782955	-5.97063	1.09473e+07	1.17154e+07	23.3305	23.4338
KIF5C	0.0682598	1.04845	0.426401	0.583536	23.5387	-0.173418	0.309937	0.565083	0.807889	-5.97083	6.37455e+06	6.72818e+06	22.5873	22.6556
SCP2	0.101706	1.07304	0.40032	0.680307	26.5387	-0.205293	0.408706	0.502202	0.770079	-5.971	13252500	1.41708e+07	23.6135	23.7152
DTYMK	-0.0688982	0.953366	0.433629	-0.554361	23.5387	-0.325674	0.187877	0.584561	0.816955	-5.97132	2.19556e+06	2.10769e+06	21.0485	20.9796
GNA13	-0.0680519	0.953925	0.459468	-0.440994	20.5387	-0.389406	0.253302	0.663824	0.856808	-5.97179	3.04778e+07	28120000	24.8011	24.733
ZYX	0.146087	1.10656	0.40032	0.678751	26.5387	-0.295886	0.58806	0.503172	0.770737	-5.97204	1.25942e+07	1.28538e+07	23.4343	23.5804
SF1	0.0925342	1.06624	0.40032	0.678371	26.5387	-0.187577	0.372645	0.503409	0.770737	-5.97229	3285000	3.46615e+06	21.6026	21.6951
NEDD8	-0.0642597	0.956436	0.40032	-0.677974	26.5387	-0.258894	0.130375	0.503657	0.770737	-5.97255	6.14083e+07	5.86308e+07	25.8552	25.7909
PARVA	0.0630361	1.04466	0.40032	0.677746	26.5387	-0.127957	0.254029	0.503799	0.770737	-5.97271	6840000	7.13538e+06	22.6902	22.7532
ARMT1	0.0998929	1.07169	0.40032	0.676144	26.5387	-0.203489	0.403275	0.504799	0.771243	-5.97377	3.48583e+06	3780000	21.7	21.7999
NME2	0.0979777	1.07027	0.40032	0.675215	26.5387	-0.199998	0.395953	0.50538	0.77173	-5.97438	1.18517e+07	1.23692e+07	23.4319	23.5299
UBE2A	-0.094805	0.936399	0.417424	-0.610919	24.5387	-0.414718	0.225108	0.546871	0.796649	-5.97503	2847500	2.68364e+06	21.4021	21.3073
NUDT21	-0.121967	0.918934	0.417424	-0.609995	24.5387	-0.534161	0.290226	0.547473	0.796669	-5.97559	1.22097e+06	1.16174e+06	20.1743	20.0523
EHD2;EHD3;EHD4	0.100591	1.07221	0.40032	0.673218	26.5387	-0.20624	0.407423	0.506629	0.773235	-5.9757	2.02483e+07	2.11308e+07	24.2128	24.3134
SEPTIN11;SEPTIN6	0.120909	1.08742	0.428174	0.567911	23.5387	-0.318954	0.560773	0.575473	0.81297	-5.97575	2968000	3.26917e+06	21.4315	21.5524
LCMT1	0.106983	1.07697	0.420622	0.597584	24.5387	-0.262079	0.476044	0.555593	0.803708	-5.97575	1607000	1.79965e+06	20.5987	20.7057
ETFRF1	0.146744	1.10707	0.40032	0.67199	26.5387	-0.301684	0.595173	0.507398	0.773645	-5.9765	1.18833e+07	1.23385e+07	23.3761	23.5228
LCP1;PLS3	-0.124145	0.917548	0.40032	-0.671948	26.5387	-0.503537	0.255247	0.507425	0.773645	-5.97653	14495000	1.38115e+07	23.7395	23.6153
AP4S1	-0.125005	0.917001	0.409673	-0.637528	25.5387	-0.528402	0.278393	0.529456	0.785788	-5.97662	377028	359339	18.485	18.36
EHD2;EHD4	0.104387	1.07504	0.409673	0.635681	25.5387	-0.233453	0.442227	0.53064	0.785796	-5.97777	8.26727e+06	9.23692e+06	22.9593	23.0637
MTIF3	0.130787	1.09489	0.40032	0.669401	26.5387	-0.270425	0.532	0.509022	0.774874	-5.9782	5.10833e+06	5.26308e+06	22.165	22.2958
CLIC4	-0.0857946	0.942265	0.40032	-0.66779	26.5387	-0.349619	0.17803	0.510034	0.775611	-5.97926	60350000	5.51154e+07	25.7891	25.7033
DHX15	-0.133873	0.911381	0.409673	-0.632713	25.5387	-0.569178	0.301431	0.532546	0.787301	-5.97962	1.28972e+06	1.23045e+06	20.2653	20.1314
SFPQ	0.107177	1.07712	0.40032	0.666662	26.5387	-0.222957	0.43731	0.510743	0.776287	-5.97999	8.66417e+06	9.07462e+06	22.9801	23.0873
GFM1	-0.0886563	0.940398	0.40032	-0.665952	26.5387	-0.362033	0.18472	0.511189	0.776564	-5.98046	12860000	1.22369e+07	23.5938	23.5052
HMGN2	-0.109384	0.926984	0.459468	-0.419971	20.5387	-0.651775	0.433007	0.678868	0.862306	-5.9807	507919	478045	18.8562	18.7468
CFL2	0.070718	1.05024	0.40032	0.663433	26.5387	-0.148173	0.289609	0.512775	0.777128	-5.9821	4.19917e+07	4.38077e+07	25.2976	25.3683
KANK2	-0.101896	0.931808	0.40032	-0.662645	26.5387	-0.417665	0.213874	0.513273	0.777128	-5.98261	4.40333e+06	4.04769e+06	22.0089	21.907
HSDL1	0.105643	1.07597	0.40032	0.662457	26.5387	-0.221832	0.433118	0.513391	0.777128	-5.98273	5.18167e+06	5690000	22.2728	22.3784
UBE2Z	-0.091312	0.938669	0.408248	-0.63243	25.5387	-0.388356	0.205732	0.532728	0.787301	-5.98307	2.59083e+06	2.41583e+06	21.2613	21.17
PTRHD1	-0.104979	0.929818	0.409673	-0.626766	25.5387	-0.44957	0.239612	0.536376	0.790307	-5.98329	6.65818e+06	6.12077e+06	22.6063	22.5013
ABCE1	-0.0790454	0.946684	0.428174	-0.552912	23.5387	-0.374411	0.21632	0.585537	0.817102	-5.984	2498000	2.44833e+06	21.2427	21.1636
LGALS3BP	-0.208273	0.865573	0.40032	-0.660256	26.5387	-0.856036	0.439489	0.51478	0.777724	-5.98415	8.04583e+07	6.28692e+07	25.9237	25.7155
PSMA4	0.0651322	1.04618	0.40032	0.660101	26.5387	-0.137487	0.267751	0.514878	0.777724	-5.98425	1.38417e+07	1.44285e+07	23.7032	23.7683
ARPC3	0.0826699	1.05898	0.40032	0.660069	26.5387	-0.174519	0.339859	0.514898	0.777724	-5.98428	1.22208e+07	1.29015e+07	23.5085	23.5912
RAB11FIP5	0.102945	1.07396	0.40032	0.659702	26.5387	-0.217499	0.423388	0.51513	0.777724	-5.98451	1.3296e+06	1.39609e+06	20.2782	20.3811
VPS13A	-0.101058	0.932349	0.40032	-0.65872	26.5387	-0.416097	0.213981	0.515751	0.777963	-5.98515	1.48583e+06	1.4113e+06	20.4691	20.368
PCMT1	0.0585858	1.04144	0.40032	0.657756	26.5387	-0.124318	0.241489	0.51636	0.777963	-5.98577	5.20667e+07	5.40692e+07	25.6191	25.6777
FBLN1	-0.196684	0.872554	0.40032	-0.657358	26.5387	-0.811099	0.417731	0.516612	0.777963	-5.98602	9.97083e+06	9.11692e+06	23.0456	22.8489
PSMB2	0.0740504	1.05267	0.40032	0.656839	26.5387	-0.157456	0.305557	0.51694	0.778059	-5.98636	2.93667e+07	3.02308e+07	24.7689	24.8429
RPS18	-0.0804277	0.945777	0.40032	-0.655235	26.5387	-0.332487	0.171632	0.517956	0.779189	-5.98739	1.49083e+07	1.38923e+07	23.7886	23.7082
UQCRQ	-0.0644654	0.9563	0.40032	-0.654801	26.5387	-0.266633	0.137702	0.518232	0.779204	-5.98767	330000000	3.17846e+08	28.2866	28.2222
CDH13	0.0942282	1.06749	0.40032	0.654257	26.5387	-0.201524	0.38998	0.518576	0.779324	-5.98802	1.60833e+08	1.70538e+08	27.2139	27.3081
CSDC2	0.158775	1.11634	0.409673	0.618856	25.5387	-0.369059	0.686609	0.541493	0.793235	-5.98811	5.48636e+06	6.45308e+06	22.2828	22.4415
SMIM20	-0.0648758	0.956028	0.409673	-0.618269	25.5387	-0.280755	0.151003	0.541873	0.793235	-5.98847	1.33391e+07	12700000	23.6477	23.5828
PGK1;PGK2	0.0477147	1.03363	0.40032	0.651355	26.5387	-0.102714	0.198143	0.520419	0.781692	-5.98987	253500000	263000000	27.9132	27.9609
C6orf89	0.0532989	1.03763	0.436931	0.501742	22.5387	-0.166699	0.273297	0.620715	0.83731	-5.99125	5226000	5.46273e+06	22.3071	22.3604
CSE1L	0.0643389	1.04561	0.40032	0.648412	26.5387	-0.13942	0.268098	0.52229	0.782955	-5.99174	8567500	8.89615e+06	23.0079	23.0722
AP2A1;AP2A2	-0.0833003	0.943896	0.40032	-0.647384	26.5387	-0.347529	0.180928	0.522944	0.782955	-5.9924	5.28167e+06	5.09308e+06	22.3162	22.2329
[truncated: 939 more rows]

## Sheet: metabolomicsDE
	logFC	FC	stdDev	t	df	CI.L	CI.R	P.Value	adj.P.Val	B	avgYoung	avgOld	avgLog2Young	avgLog2Old
Reduced nicotinamide adenine dinucleotide phosphate	1.18895	2.27986	0.40032	6.8451	25.5944	0.83164	1.54625	3.14107e-07	4.71161e-05	6.80752	61105.7	133957	15.8093	16.9982
Creatine	-0.502399	0.705932	0.40032	-5.98816	25.5944	-0.674989	-0.32981	2.70388e-06	0.000202791	4.73314	2.2106e+07	1.57238e+07	24.395	23.8926
3-Phosphoglycerate	1.40069	2.64028	0.40032	5.46317	25.5944	0.873272	1.92811	1.04629e-05	0.000485542	3.42731	59660.9	163353	15.7613	17.162
Oxidized glutathione	0.669747	1.59079	0.40032	5.38118	25.5944	0.413717	0.925778	1.29478e-05	0.000485542	3.2217	2.4595e+06	3.88184e+06	21.1958	21.8655
Adenosine triphosphate	0.974291	1.96468	0.40032	5.14423	25.5944	0.584684	1.3639	2.40178e-05	0.000720533	2.62574	1.65553e+06	3.28914e+06	20.5984	21.5727
trans-hydroxyproline	-0.395858	0.760037	0.40032	-4.91205	25.5944	-0.561639	-0.230077	4.40955e-05	0.000960749	2.04021	9.74421e+06	7.45426e+06	23.2136	22.8177
Fructose 1,6-bisphosphate	1.39969	2.63846	0.40032	4.9057	25.5944	0.812758	1.98663	4.4835e-05	0.000960749	2.0242	401148	1.15091e+06	18.4918	19.8915
Glyceraldehyde 3-phosphate	1.16516	2.24258	0.40032	4.66235	25.5944	0.651071	1.67925	8.48486e-05	0.0013699	1.41031	416440	882647	18.5047	19.6698
Tyrosine	-0.721834	0.606326	0.40032	-4.63927	25.5944	-1.04191	-0.401763	9.01428e-05	0.0013699	1.35212	5.53372e+06	3.26859e+06	22.3291	21.6072
Saccharopine	-0.771525	0.585798	0.40032	-4.62947	25.5944	-1.11435	-0.428696	9.24869e-05	0.0013699	1.32744	81182.4	49160	16.2829	15.5114
Methionine sulfone	-0.731431	0.602306	0.40032	-4.59793	25.5944	-1.05867	-0.404189	0.000100459	0.0013699	1.24797	5.02966e+06	2.92754e+06	22.183	21.4516
Reduced nicotinamide Adenine Dinucleotide	0.721988	1.64945	0.40032	4.53592	25.5944	0.394554	1.04942	0.000118187	0.00147733	1.09183	447867	742085	18.7272	19.4491
Leucine	-0.546249	0.684798	0.40032	-4.50462	25.5944	-0.795703	-0.296795	0.000128284	0.0014802	1.0131	1.02953e+06	703847	19.9456	19.3993
Uridine	-0.789153	0.578684	0.40032	-4.45661	25.5944	-1.15342	-0.42489	0.000145471	0.00155862	0.8924	2.47333e+07	1.42561e+07	24.4927	23.7036
Phosphocholine	-0.421378	0.746711	0.40032	-4.29934	25.5944	-0.622995	-0.21976	0.000219492	0.00219492	0.497967	462878	345009	18.8048	18.3834
N-Acetylglutamine	-0.821612	0.565809	0.40032	-4.25952	25.5944	-1.21841	-0.424819	0.000243544	0.00228322	0.398376	2.51805e+07	1.4372e+07	24.5179	23.6963
Nicotinamide adenine dinucleotide phosphate	0.711001	1.63694	0.40032	4.19771	25.5944	0.36257	1.05943	0.000286161	0.00252495	0.244029	17637.6	29457.5	14.0624	14.7734
Valine	-0.602796	0.658477	0.40032	-4.09685	25.5944	-0.905472	-0.300119	0.000372082	0.00304827	-0.0069972	1.2538e+07	8.47998e+06	23.5539	22.9511
2-Hydroxy-2-methylbutyrate	0.773793	1.70976	0.40032	4.08261	25.5944	0.3839	1.16369	0.000386114	0.00304827	-0.0423583	133470	239310	16.9886	17.7623
Phenylalanine	-0.469589	0.72217	0.40032	-3.95427	25.5944	-0.713883	-0.225296	0.000538606	0.0039938	-0.359951	4.30139e+07	3.14275e+07	25.341	24.8714
Uridine 5'-diphosphate	0.934366	1.91105	0.40032	3.93317	25.5944	0.445677	1.42306	0.000568811	0.0039938	-0.411946	14870.6	30405.2	13.7999	14.7342
Methionine	-0.929196	0.525151	0.40032	-3.92182	25.5944	-1.41659	-0.441803	0.000585758	0.0039938	-0.439915	2.61904e+06	1.41693e+06	21.2401	20.3109
Homocysteine	-0.560807	0.677923	0.40032	-3.89807	25.5944	-0.856759	-0.264854	0.000622809	0.0040618	-0.498326	4.44283e+06	2.97073e+06	22.034	21.4731
Proline	-0.974398	0.508952	0.40032	-3.79756	25.5944	-1.50222	-0.446573	0.000806904	0.00504315	-0.744661	3.27157e+07	1.68071e+07	24.8269	23.8525
Purine	-0.47379	0.720071	0.40032	-3.68575	25.5944	-0.738225	-0.209355	0.00107478	0.00644866	-1.01675	62103.6	45158	15.8971	15.4233
Fumarate	0.70766	1.63315	0.40032	3.63684	25.5944	0.307384	1.10794	0.00121771	0.00702522	-1.13504	1.20331e+06	1.92733e+06	20.1096	20.8173
Arginosuccinate	0.837759	1.78727	0.40032	3.52578	25.5944	0.348969	1.32655	0.00161465	0.00866301	-1.40184	119186	228169	16.8027	17.6405
Nicotinate	-2.1019	0.232951	0.40032	-3.52519	25.5944	-3.32846	-0.875341	0.00161709	0.00866301	-1.40326	70795.4	13176.3	14.9496	12.8477
Anthranilate	-0.652513	0.636171	0.40032	-3.14793	25.5944	-1.07892	-0.226108	0.00414612	0.0214454	-2.28729	48763	30399.2	15.4773	14.8248
Histamine	-0.488947	0.712545	0.40032	-3.0969	25.5944	-0.813731	-0.164164	0.00469814	0.0233223	-2.40379	2.18042e+06	1.53687e+06	20.9997	20.5107
Malate	0.595038	1.51051	0.40032	3.08456	25.5944	0.198203	0.991873	0.0048418	0.0233223	-2.43182	1.60547e+07	2.36934e+07	23.8481	24.4431
Indole-3-propionic acid	1.09081	2.12993	0.40032	3.06293	25.5944	0.358202	1.82341	0.00510391	0.0233223	-2.48086	9494.16	27150.5	13.1255	14.2163
Threonine	-0.712948	0.610072	0.40032	-3.06076	25.5944	-1.19212	-0.233781	0.0051309	0.0233223	-2.48577	1.96054e+07	1.24499e+07	24.1511	23.4381
Asparagine	-0.353808	0.782516	0.40032	-3.0376	25.5944	-0.593412	-0.114203	0.00542805	0.0239473	-2.53808	1.81795e+06	1.39435e+06	20.7559	20.4021
Homoserine	-0.72029	0.606976	0.40032	-3.01844	25.5944	-1.21118	-0.229401	0.00568615	0.0242274	-2.58121	1.6053e+07	1.01117e+07	23.8544	23.1341
p-aminobenzoate	-0.666361	0.630094	0.40032	-3.00922	25.5944	-1.12189	-0.210834	0.00581457	0.0242274	-2.60193	26045.4	16213.8	14.5659	13.8996
Phenyllactic acid	-1.27579	0.413	0.417424	-2.98225	23.5944	-2.15951	-0.392059	0.00654737	0.0259383	-2.66219	35382.7	15021.8	14.7461	13.4703
Thyroxine	0.6497	1.56884	0.40032	2.95509	25.5944	0.197427	1.10197	0.00662581	0.0259383	-2.72295	18934.5	29194.8	14.1011	14.7508
Hydroxyisocaproate	-0.970826	0.510214	0.40032	-2.94774	25.5944	-1.64833	-0.293324	0.00674395	0.0259383	-2.73931	56680.4	31885.9	15.6489	14.6781
Isoleucine	-0.583465	0.667359	0.40032	-2.8856	25.5944	-0.999411	-0.167519	0.00782594	0.0293473	-2.87677	1.30327e+06	856389	20.2214	19.638
Nicotinamide adenine dinucleotide	0.513469	1.42748	0.40032	2.85618	25.5944	0.143652	0.883286	0.00839385	0.0307092	-2.94134	2.27622e+06	3.30071e+06	21.0691	21.5826
Guanidoacetate	0.510337	1.42438	0.40032	2.81048	25.5944	0.136799	0.883875	0.00935395	0.033407	-3.04098	34607.3	47613.4	14.9859	15.4963
Glutarylcarnitine	0.932262	1.90827	0.40032	2.78733	25.5944	0.244229	1.62029	0.00987919	0.0344623	-3.09116	2411.2	4597.23	11.0234	11.9557
Aminoadipic acid	-0.437938	0.738189	0.40032	-2.75196	25.5944	-0.7653	-0.110575	0.0107353	0.0362389	-3.16736	84567.1	62849.6	16.3269	15.889
Serine	-0.503327	0.705478	0.40032	-2.74657	25.5944	-0.880306	-0.126347	0.0108717	0.0362389	-3.17893	2.37286e+06	1.61632e+06	21.0855	20.5822
Adenosine diphosphate	0.528508	1.44244	0.40032	2.70323	25.5944	0.126321	0.930695	0.01203	0.0392281	-3.27153	1.68974e+06	2.4589e+06	20.6192	21.1477
Trimethylamine N-oxide	0.751753	1.68384	0.40032	2.62292	25.5944	0.162165	1.34134	0.0144873	0.0462362	-3.44093	2.59316e+06	4.94513e+06	21.2259	21.9777
Oxaloacetate	0.711745	1.63778	0.40032	2.53282	25.5944	0.133677	1.28981	0.0177989	0.0556215	-3.62755	225482	429802	17.7032	18.4149
Adenosine monophosphate	0.781425	1.71883	0.40032	2.47653	25.5944	0.132339	1.43051	0.0202106	0.0611283	-3.74217	6.4068e+06	1.04819e+07	22.3693	23.1507
Pyridoxine	-0.328805	0.796196	0.40032	-2.4729	25.5944	-0.602325	-0.0552841	0.0203761	0.0611283	-3.74951	2.62977e+06	2.09536e+06	21.2956	20.9668
beta-Alanine	-0.482923	0.715526	0.40032	-2.45938	25.5944	-0.886858	-0.0789877	0.0210037	0.0617757	-3.7768	217078	145334	17.5916	17.1087
Deoxycholate	0.653134	1.57258	0.40032	2.43691	25.5944	0.101791	1.20448	0.0220859	0.0637094	-3.82193	59163.6	90434.7	15.6831	16.3362
Citraconate	-0.487334	0.713342	0.40032	-2.32062	25.5944	-0.919333	-0.0553354	0.028552	0.0808077	-4.05137	224885	158164	17.6775	17.1902
2'-Deoxycytidine	-0.472865	0.720532	0.40032	-2.23414	25.5944	-0.908263	-0.037468	0.0344331	0.0956474	-4.21728	34919.2	26438.8	15.0368	14.564
Riboflavin	-0.679257	0.624487	0.40032	-2.22134	25.5944	-1.3083	-0.0502172	0.0353914	0.096522	-4.24149	6.81257e+06	4.12336e+06	22.4966	21.8173
N-Acetyl-L-Alanine	-0.33827	0.790989	0.40032	-2.17438	25.5944	-0.658298	-0.0182425	0.0391165	0.104776	-4.32949	211560	171634	17.6612	17.3229
Succinate	0.339638	1.26544	0.40032	2.16302	25.5944	0.016629	0.662647	0.0400688	0.105444	-4.35058	1.779e+07	2.19364e+07	24.0181	24.3577
Glycine	-0.609912	0.655237	0.40032	-2.08774	25.5944	-1.21088	-0.00894642	0.0469242	0.12093	-4.48845	76081.1	53370.4	16.0577	15.4478
2-Isopropylmalate	0.956431	1.9405	0.40032	2.08121	25.5944	0.0110721	1.90179	0.0475657	0.12093	-4.50025	300363	924808	18.0099	18.9663
Thiamine	-0.555029	0.680644	0.40032	-2.05565	25.5944	-1.11045	0.000396107	0.0501517	0.125379	-4.54618	64430.8	40982.2	15.7639	15.2088
1-Methylhistamine	-0.122605	0.918528	0.40032	-2.04285	25.5944	-0.246066	0.00085603	0.0514927	0.126621	-4.56902	7.20795e+06	6.62106e+06	22.78	22.6574
Phosphoethanolamine	-0.122257	0.918749	0.40032	-1.99325	25.5944	-0.248431	0.00391698	0.0569953	0.137892	-4.6566	711189	653654	19.4386	19.3164
2-Aminoadipate	-0.256486	0.837124	0.40032	-1.93115	25.5944	-0.529703	0.0167299	0.0646107	0.15377	-4.76403	62755.3	52250.8	15.9012	15.6448
2-Ketohexanoate	0.298652	1.22999	0.40032	1.9169	25.5944	-0.0218457	0.61915	0.0664792	0.15377	-4.78834	24693.6	30540.1	14.5474	14.8461
Serotonin	-0.433849	0.740284	0.40032	-1.91574	25.5944	-0.899715	0.0320178	0.0666338	0.15377	-4.79032	77289.9	58697.5	16.154	15.7201
Thymidine	0.244639	1.1848	0.40032	1.85754	25.5944	-0.0262848	0.515563	0.074777	0.169948	-4.88811	74361.6	86157.7	16.134	16.3787
Acetylcholine	-0.399385	0.758181	0.40032	-1.83487	25.5944	-0.847144	0.0483741	0.0781737	0.175016	-4.92558	1.15121e+07	9.12901e+06	23.3935	22.9941
Thiamine pyrophosphate	0.55158	1.46569	0.40032	1.8068	25.5944	-0.0764179	1.17958	0.0825656	0.18213	-4.97151	62076.8	85170.4	15.667	16.2186
Taurodeoxycholate	0.792994	1.73267	0.40032	1.78411	25.5944	-0.121345	1.70733	0.0862676	0.187538	-5.00823	1877.7	4945.99	10.7427	11.5357
Xanthurenate	-0.510155	0.702147	0.40032	-1.75493	25.5944	-1.10815	0.0878437	0.0912361	0.195506	-5.05491	10605.4	6986.89	13.1313	12.6212
Choline	-0.435655	0.739358	0.40032	-1.72496	25.5944	-0.955199	0.0838884	0.0965919	0.204067	-5.10224	2.39014e+06	1.83895e+06	21.0795	20.6439
Erythrose 4-phosphate	0.32883	1.25599	0.40032	1.6669	25.5944	-0.0769778	0.734638	0.107727	0.22443	-5.1921	282363	359750	18.0377	18.3665
Uracil	-0.620685	0.650362	0.459468	-1.53801	19.5944	-1.46363	0.222255	0.14004	0.276394	-5.25821	274519	189498	17.8165	17.1959
3-Aminoisobutanoic acid	-0.204515	0.86783	0.40032	-1.61311	25.5944	-0.465322	0.0562919	0.118984	0.244487	-5.27314	223687	194758	17.7461	17.5416
Flavin Mononucleotide	0.309896	1.23962	0.40032	1.55672	25.5944	-0.099614	0.719407	0.131817	0.267197	-5.35579	469687	594189	18.7787	19.0886
Fructose 6-phosphate	0.390054	1.31044	0.40032	1.52856	25.5944	-0.134875	0.914984	0.138639	0.276394	-5.39615	2.96946e+07	3.83201e+07	24.6923	25.0824
Citrate	-0.36908	0.774276	0.40032	-1.50714	25.5944	-0.872843	0.134683	0.14402	0.280558	-5.42645	2.12937e+07	1.66336e+07	24.2305	23.8614
3-Methyl-2-oxobutyrate	0.508626	1.42269	0.40032	1.49791	25.5944	-0.189882	1.20713	0.14639	0.281518	-5.43939	24566.9	34321.8	14.3378	14.8464
Adenosine	0.370628	1.29292	0.40032	1.39884	25.5944	-0.174413	0.915668	0.173863	0.33012	-5.57409	8.48019e+08	1.09297e+09	29.5196	29.8902
Trimethylamine	-0.170126	0.888765	0.40032	-1.37394	25.5944	-0.424846	0.084593	0.181374	0.340076	-5.60671	4.54284e+07	4.04972e+07	25.4136	25.2435
Pyrophosphate	-0.318868	0.801699	0.40032	-1.35951	25.5944	-0.801357	0.163621	0.185844	0.341171	-5.62539	872406	653110	19.5634	19.2445
Carnitine	-0.155008	0.898127	0.40032	-1.35739	25.5944	-0.389922	0.0799057	0.186507	0.341171	-5.62811	7.51471e+08	6.77245e+08	29.4668	29.3118
Glucose 6-phosphate	0.288035	1.22098	0.40032	1.34698	25.5944	-0.151854	0.727923	0.189793	0.343	-5.64146	3.55868e+07	4.35073e+07	24.9998	25.2879
Alanine	-0.191455	0.875722	0.40032	-1.29075	25.5944	-0.496585	0.113675	0.20833	0.372017	-5.71202	6.88256e+07	6.01633e+07	25.9956	25.8041
3-Deazaadenosine	0.175395	1.12927	0.40032	1.25387	25.5944	-0.112362	0.463152	0.221223	0.390394	-5.75687	82671.1	95323.4	16.3145	16.4899
Prephenate	-0.205689	0.867125	0.408248	-1.17083	24.5944	-0.567806	0.156429	0.252887	0.441082	-5.83468	2716.43	2439.09	11.3731	11.1674
Gamma-Aminobutyric acid	-0.148178	0.902389	0.40032	-1.13408	25.5944	-0.41696	0.120604	0.267272	0.460814	-5.89454	127926	116009	16.9389	16.7907
Uridine diphosphate-N-acetylglucosamine	-0.272534	0.827864	0.409673	-1.10996	24.5944	-0.778647	0.233578	0.277751	0.463886	-5.89842	1291.81	1107.78	10.2483	9.97576
3-Ureidopropionate	0.133341	1.09683	0.40032	1.12289	25.5944	-0.110938	0.37762	0.271907	0.463477	-5.90676	1.00398e+06	1.11028e+06	19.9211	20.0545
Glutamine	0.140362	1.10218	0.40032	1.10096	25.5944	-0.121901	0.402625	0.281161	0.463886	-5.93041	1.37112e+06	1.52287e+06	20.364	20.5043
Allantoin	0.437087	1.35387	0.40032	1.10034	25.5944	-0.380057	1.25423	0.281424	0.463886	-5.93107	7986.88	10166.6	12.5789	13.016
Acetoacetic acid	-0.14987	0.901332	0.40032	-1.08189	25.5944	-0.434835	0.135095	0.289391	0.471833	-5.95063	488893	443384	18.8706	18.7208
3-Hydroxykynurenine	0.393951	1.31399	0.408248	1.03489	24.5944	-0.390705	1.17861	0.310787	0.495937	-5.97996	1210.4	1467.15	9.85333	10.2473
Cyclic AMP	0.283555	1.21719	0.40032	1.03682	25.5944	-0.279037	0.846146	0.309517	0.495937	-5.99712	116391	149751	16.7135	16.997
2-Methylbutyroylcarnitine	-0.351614	0.783707	0.40032	-0.988516	25.5944	-1.08333	0.380099	0.332153	0.524453	-6.04493	3.75236e+06	3.77842e+06	21.7464	21.3948
Lysine	0.115592	1.08342	0.40032	0.949818	25.5944	-0.134757	0.365941	0.351088	0.548575	-6.08172	1.11367e+08	1.215e+08	26.7103	26.8259
cis-Aconitic acid	-0.12096	0.919575	0.40032	-0.924417	25.5944	-0.390135	0.148214	0.363903	0.558909	-6.10512	1.97814e+06	1.81946e+06	20.8852	20.7642
Isovalerylcarnitine	-0.323563	0.799094	0.40032	-0.92197	25.5944	-1.0455	0.398376	0.365154	0.558909	-6.10734	6.3889e+07	6.50626e+07	25.8379	25.5144
Anserine	0.504289	1.41842	0.40032	0.902821	25.5944	-0.644755	1.65333	0.37504	0.564054	-6.12455	734144	1.17047e+06	18.9619	19.4662
Betaine	-0.162338	0.893576	0.40032	-0.893749	25.5944	-0.535986	0.21131	0.379784	0.564054	-6.13258	4.48739e+08	4.0951e+08	28.6945	28.5322
2-Hydroxyglutarate	0.157558	1.1154	0.40032	0.893724	25.5944	-0.205098	0.520214	0.379797	0.564054	-6.1326	1.98059e+06	2.25299e+06	20.8684	21.026
Arginine	-0.116403	0.922485	0.40032	-0.878809	25.5944	-0.388879	0.156073	0.387681	0.57012	-6.14564	1.43991e+08	1.31652e+08	27.0644	26.9479
Cysteamine	0.228859	1.17191	0.40032	0.86716	25.5944	-0.31405	0.771768	0.393912	0.573658	-6.15568	18106.1	21948.6	14.0254	14.2543
Triiodothyronine	0.221801	1.16619	0.40032	0.849855	25.5944	-0.315079	0.75868	0.403286	0.581662	-6.17037	11961.3	14315.5	13.4309	13.6527
Acetylcarnitine	-0.0532815	0.963742	0.40032	-0.830149	25.5944	-0.185313	0.0787504	0.414131	0.584435	-6.18675	9.64105e+08	9.30242e+08	29.8432	29.7899
Glutathione	-0.193475	0.874497	0.40032	-0.828767	25.5944	-0.673708	0.286757	0.414898	0.584435	-6.18789	1.0749e+07	1.01164e+07	23.3135	23.12
Phosphoenolpyruvate	-0.157568	0.896535	0.40032	-0.822163	25.5944	-0.551815	0.236679	0.418578	0.584435	-6.19329	38828.9	36077.3	15.1949	15.0374
Tryptophan	-0.207718	0.865906	0.40032	-0.811563	25.5944	-0.734234	0.318797	0.424526	0.584435	-6.20187	1.00308e+07	8.76917e+06	23.1375	22.9298
Norepinephrine	-0.183811	0.880374	0.40032	-0.811272	25.5944	-0.649894	0.282272	0.42469	0.584435	-6.2021	656104	577769	19.2165	19.0327
Acetyl-CoA	0.307896	1.2379	0.40032	0.767267	25.5944	-0.517603	1.1334	0.449943	0.613559	-6.23658	12569.5	14223	13.0661	13.374
Cytidine	0.109898	1.07915	0.40032	0.735891	25.5944	-0.197312	0.417109	0.468488	0.632865	-6.26005	4.90174e+06	5.38113e+06	22.1973	22.3072
Lactate	0.122163	1.08837	0.40032	0.729134	25.5944	-0.222497	0.466823	0.47254	0.632865	-6.26498	8.63504e+07	9.62274e+07	26.3307	26.4528
NG-monomethyl-L-arginine	0.140198	1.10206	0.40032	0.711259	25.5944	-0.265285	0.545682	0.483356	0.641623	-6.27781	488093	541962	18.8265	18.9667
Aspartic acid	-0.271093	0.828692	0.40032	-0.674407	25.5944	-1.098	0.555811	0.506099	0.658128	-6.3033	2.33362e+06	2.04404e+06	20.8592	20.5881
Pyroglutamate	-0.191381	0.875767	0.40032	-0.670874	25.5944	-0.778217	0.395455	0.50831	0.658128	-6.30568	61799.5	51705.9	15.6841	15.4927
S-adenosyl-L-homocysteine	-0.0945994	0.936532	0.40032	-0.669849	25.5944	-0.385115	0.195917	0.508953	0.658128	-6.30637	121433	115560	16.8645	16.7699
Carnosine	-0.286612	0.819825	0.40032	-0.63532	25.5944	-1.21464	0.641414	0.530859	0.680589	-6.32891	2.60481e+07	1.86799e+07	24.0859	23.7993
Dimethylguanidino valeric acid	-0.108581	0.9275	0.417424	-0.531113	23.5944	-0.530912	0.313749	0.600305	0.723481	-6.34886	42805.7	40600.2	15.3263	15.2177
Butyrylcarnitine	-0.0880404	0.9408	0.40032	-0.598697	25.5944	-0.390546	0.214465	0.554637	0.705048	-6.35156	3.86806e+08	3.72691e+08	28.5036	28.4155
Homocysteate	-0.175407	0.885517	0.40032	-0.573188	25.5944	-0.804927	0.454113	0.57152	0.714689	-6.36656	64353.8	56961.8	15.7603	15.5849
Asymmetric dimethylarginine	-0.101887	0.931814	0.40032	-0.572175	25.5944	-0.468195	0.264422	0.572196	0.714689	-6.36714	2.99331e+07	2.74654e+07	24.7639	24.662
Malonate	0.13172	1.0956	0.40032	0.565713	25.5944	-0.347256	0.610695	0.576516	0.714689	-6.37084	1.00845e+06	1.17634e+06	19.8792	20.011
Glutamic acid	-0.0796174	0.946309	0.40032	-0.547491	25.5944	-0.378768	0.219533	0.588785	0.723481	-6.38103	2.79608e+08	2.69216e+08	28.0347	27.9551
3-Methyl-2-oxovaleric acid	0.101459	1.07286	0.40032	0.540432	25.5944	-0.284737	0.487655	0.593571	0.723481	-6.38489	105767	113356	16.6222	16.7236
Cystamine	0.244403	1.1846	0.40032	0.526696	25.5944	-0.71016	1.19897	0.60294	0.723481	-6.39227	412111	536067	18.3134	18.5578
Glyceraldehyde	-0.354578	0.782099	0.40032	-0.519721	25.5944	-1.75804	1.04888	0.607724	0.723481	-6.39594	33284.5	25865.5	14.1158	13.7613
Phosphocreatine	-0.121804	0.919038	0.433629	-0.292451	22.5944	-0.984241	0.740633	0.77261	0.845924	-6.41101	3.72413e+06	3.6243e+06	21.6082	21.4864
Isocitrate	0.0977192	1.07008	0.40032	0.441024	25.5944	-0.358083	0.553521	0.662898	0.782951	-6.43405	198226	222217	17.5335	17.6312
Lactulose	0.106967	1.07696	0.40032	0.430246	25.5944	-0.40447	0.618404	0.670618	0.78588	-6.43879	191114	198390	17.3736	17.4805
Mevalonate	-0.155642	0.897733	0.40032	-0.410393	25.5944	-0.935808	0.624523	0.684933	0.796434	-6.44722	154361	163961	17.0846	16.929
Glucose	0.205969	1.15346	0.417424	0.261316	23.5944	-1.42228	1.83422	0.796117	0.859119	-6.45695	2676.72	1872.09	10.0082	10.2141
Histidine	-0.159657	0.895238	0.40032	-0.380267	25.5944	-1.02335	0.704035	0.706885	0.81343	-6.45927	3.37425e+08	2.22394e+08	27.6015	27.4419
Inosine	0.104208	1.0749	0.40032	0.375482	25.5944	-0.466704	0.675119	0.710396	0.81343	-6.4611	1.72586e+07	2.01031e+07	23.9308	24.0351
Cholesterol sulfate	-0.105007	0.929801	0.40032	-0.362783	25.5944	-0.700433	0.49042	0.719746	0.817893	-6.46584	49288.3	46220.5	15.4266	15.3216
Taurine	-0.0490021	0.966605	0.40032	-0.352245	25.5944	-0.335175	0.237171	0.727538	0.820532	-6.46965	5.86504e+07	5.75676e+07	25.7821	25.7331
Ornithine	0.0905232	1.06476	0.40032	0.33991	25.5944	-0.457319	0.638365	0.736698	0.824662	-6.47398	2.05186e+06	1.99047e+06	20.7481	20.8386
N-Carbamoyl-L-aspartate	0.130929	1.095	0.40032	0.324348	25.5944	-0.699463	0.96132	0.748311	0.831456	-6.47921	15112	18956.7	13.6269	13.7578
Citrulline	0.111368	1.08025	0.40032	0.309415	25.5944	-0.629052	0.851789	0.759511	0.837696	-6.48401	268241	280283	17.7538	17.8652
5-Aminolevulinic acid	-0.0275872	0.98106	0.40032	-0.264727	25.5944	-0.241959	0.186785	0.79334	0.859119	-6.49702	1.09775e+06	1.07539e+06	20.0484	20.0208
Cytosine	0.0323913	1.02271	0.40032	0.226338	25.5944	-0.262004	0.326786	0.822737	0.879196	-6.50659	3.2754e+06	3.38692e+06	21.6151	21.6475
5-Hydroxyindoleacetic acid	0.0552989	1.03907	0.40032	0.221182	25.5944	-0.459012	0.569609	0.826706	0.879196	-6.50776	44625.1	46971.2	15.3204	15.3757
Kynurenine	0.049231	1.03471	0.40032	0.213919	25.5944	-0.42419	0.522652	0.832305	0.879196	-6.50936	28508	28930.5	14.6735	14.7227
Malonyl-coenzyme A	-0.0802399	0.9459	0.40032	-0.169615	25.5944	-1.0534	0.892922	0.866647	0.90907	-6.51799	30097.9	17337.4	13.763	13.6828
Biotin	-0.048174	0.96716	0.40032	-0.155999	25.5944	-0.68343	0.587082	0.877258	0.91381	-6.52025	1.10963e+06	961358	19.7694	19.7212
Urate	-0.035016	0.976021	0.40032	-0.1209	25.5944	-0.630814	0.560782	0.904714	0.935911	-6.52519	2.79704e+06	2.94946e+06	21.3146	21.2796
3-Hydroxybutyrate	0.0260522	1.01822	0.40032	0.111549	25.5944	-0.454386	0.506491	0.912051	0.937039	-6.52629	1.13088e+06	1.24543e+06	20.0548	20.0809
2'-Deoxyadenosine	-0.0108843	0.992484	0.40032	-0.100817	25.5944	-0.232973	0.211205	0.920481	0.939267	-6.52745	6567.32	6556.78	12.6667	12.6558
Spermine	0.0147915	1.01031	0.40032	0.0831995	25.5944	-0.35093	0.380513	0.93434	0.946966	-6.5291	2.61811e+07	2.6212e+07	24.5765	24.5913
Anandamide	-0.0130621	0.990987	0.40032	-0.0538029	25.5944	-0.512483	0.486359	0.95751	0.959799	-6.53115	15234.7	14710.1	13.7535	13.7404
Kynurenic acid	0.033931	1.0238	0.40032	0.0509016	25.5944	-1.33734	1.4052	0.959799	0.959799	-6.5313	822545	505489	18.6155	18.6494

## Sheet: lipidomicsDE
	logFC	FC	stdDev	t	df	CI.L	CI.R	P.Value	adj.P.Val	B	avgYoung	avgOld	avgLog2Young	avgLog2Old
PG(18:3_22:6)-H	1.60855	3.04946	0.417424	4.49856	23.8427	0.870304	2.3468	0.000150693	0.0300332	1.0218	0.293229	0.924571	-2.01664	-0.408091
LPE(22:3)-H	-0.82319	0.565191	0.417424	-4.38475	23.8427	-1.2108	-0.435579	0.000201115	0.0300332	0.760945	0.383171	0.219944	-1.43537	-2.25856
PG(18:2_22:6)-H	1.39784	2.63508	0.417424	4.27707	23.8427	0.723079	2.07261	0.000264222	0.0300332	0.514275	5.35116	14.2677	2.21749	3.61534
PG(18:2_18:2)-H	1.46657	2.76364	0.417424	4.0881	23.8427	0.725907	2.20724	0.000426147	0.0329577	0.0823118	8.46027	27.4939	2.96149	4.42806
LPE(22:4)-H	-0.736203	0.600317	0.417424	-4.03828	23.8427	-1.1126	-0.35981	0.000483251	0.0329577	-0.0312871	18.6125	11.3182	4.17038	3.43418
PG(16:1_18:2)-H	1.34926	2.54781	0.417424	3.88539	23.8427	0.63229	2.06623	0.000710107	0.0403578	-0.378775	1.61381	4.34127	0.494421	1.84368
PG(18:2_20:4)-H	1.10333	2.14851	0.417424	3.77455	23.8427	0.499828	1.70684	0.000937547	0.0456719	-0.62938	7.13358	15.8836	2.6928	3.79613
LPE(20:1)-H	-0.804758	0.572458	0.417424	-3.50535	23.8427	-1.27875	-0.330763	0.00183087	0.0707089	-1.2317	0.661957	0.349251	-0.758725	-1.56348
PG(18:1_20:4)-H	0.772213	1.70789	0.417424	3.48054	23.8427	0.314144	1.23028	0.00194647	0.0707089	-1.28668	9.42638	16.726	3.17731	3.94952
PG(20:4_22:6)-H	1.17177	2.25289	0.417424	3.45486	23.8427	0.471523	1.87203	0.00207357	0.0707089	-1.34346	1.27549	2.89987	0.142357	1.31413
PG(20:0_22:6)-H	1.44864	2.72951	0.417424	3.39476	23.8427	0.56761	2.32968	0.00240345	0.074507	-1.47586	0.696761	1.80063	-0.895535	0.553108
PG(18:1_18:2)-H	0.869454	1.82697	0.417424	3.23788	23.8427	0.315051	1.42386	0.00352325	0.100119	-1.81809	34.3416	66.1521	5.01545	5.88491
LPE(18:1)-H	-0.670677	0.628212	0.417424	-3.01459	23.8427	-1.13001	-0.211347	0.0060214	0.157946	-2.29523	21.5424	12.5672	4.27507	3.60439
PG(18:1_22:6)-H	0.882927	1.84411	0.417424	2.91871	23.8427	0.258366	1.50749	0.00755289	0.174816	-2.49593	10.4786	19.6282	3.22476	4.10769
PG(16:1_18:1)-H	1.00131	2.00182	0.417424	2.91106	23.8427	0.291148	1.71147	0.00768985	0.174816	-2.51182	4.05061	7.77538	1.7851	2.78641
AcCa(18:3)+H	1.47129	2.7727	0.417424	2.83327	23.8427	0.399152	2.54343	0.00922428	0.195642	-2.67237	0.113692	0.244646	-3.78384	-2.31255
AcCa(14:2)+H	1.76733	3.40423	0.417424	2.80928	23.8427	0.468466	3.06619	0.00975341	0.195642	-2.72148	0.0483479	0.144139	-5.0326	-3.26527
LPE(18:0)-H	-0.909464	0.532383	0.417424	-2.76992	23.8427	-1.58735	-0.231575	0.0106842	0.202405	-2.80163	132.929	55.1205	6.60044	5.69098
TG(18:0_18:1_18:1)+NH4	0.55921	1.47346	0.417424	2.71521	23.8427	0.133992	0.984427	0.012118	0.217486	-2.91212	27.9539	45.318	4.78224	5.34145
PC(16:1e_18:1)+HCOO	-0.819055	0.566813	0.417424	-2.63908	23.8427	-1.45982	-0.178286	0.0144173	0.245815	-3.06407	439.694	229.364	8.53927	7.72022
PC(16:1e_18:2)+HCOO	-0.776633	0.583727	0.417424	-2.50285	23.8427	-1.41728	-0.135982	0.0195813	0.309206	-3.33025	1075.26	666.294	9.94128	9.16464
TG(16:1_18:1_18:1)+NH4	0.586915	1.50203	0.417424	2.47662	23.8427	0.0976376	1.07619	0.0207547	0.309206	-3.3806	50.0837	88.3127	5.6207	6.20762
AcCa(18:2)+H	1.17287	2.25459	0.417424	2.46289	23.8427	0.189664	2.15607	0.0213947	0.309206	-3.40684	1.61564	3.38503	0.26098	1.43385
Cer(d18:1_24:0)+HCOO	0.780316	1.71751	0.417424	2.45518	23.8427	0.12413	1.4365	0.0217623	0.309206	-3.42155	0.264662	0.453331	-2.10586	-1.32555
PG(16:0_16:0)-H	-0.594077	0.662468	0.417424	-2.42261	23.8427	-1.10037	-0.0877872	0.0233795	0.318896	-3.48335	2.58997	1.59726	1.22191	0.627831
LPE(16:0)-H	-0.645673	0.639194	0.417424	-2.29539	23.8427	-1.22643	-0.0649144	0.030815	0.397823	-3.72009	20.5106	10.6561	4.00915	3.36348
LPE(22:5)-H	-0.353853	0.782492	0.417424	-2.28515	23.8427	-0.673557	-0.0341487	0.0314992	0.397823	-3.73882	64.8978	50.8166	5.98299	5.62914
PC(18:1e_18:2)+HCOO	-0.780422	0.582196	0.417424	-2.20819	23.8427	-1.5101	-0.0507401	0.0370983	0.451804	-3.87783	67.6331	35.1299	5.74763	4.96721
LPC(22:6)+H	0.596203	1.51173	0.417424	2.13458	23.8427	0.0195407	1.17287	0.043281	0.458094	-4.00792	87.1925	138.05	6.32229	6.91849
SM(d34:0)+H	-0.53882	0.688333	0.417424	-2.12945	23.8427	-1.06124	-0.0164031	0.0437451	0.458094	-4.01689	18.6373	12.1514	4.05882	3.52
Hex1Cer(d18:1_22:4)+HCOO	-0.502833	0.70572	0.417424	-2.10751	23.8427	-0.995432	-0.0102333	0.0457784	0.458094	-4.05504	15.5228	10.5534	3.83378	3.33094
PG(22:6_22:6)-H	1.0773	2.11008	0.417424	2.09979	23.8427	0.0180441	2.13655	0.0465139	0.458094	-4.0684	1.32553	2.9359	-0.11739	0.959907
TG(16:0_18:1_20:4)+NH4	0.553062	1.4672	0.417424	2.09295	23.8427	0.00748575	1.09864	0.0471745	0.458094	-4.08022	12.8622	23.5458	3.65253	4.20559
TG(18:1_18:1_18:2)+NH4	0.638977	1.55722	0.417424	2.08027	23.8427	0.00480869	1.27314	0.0484204	0.458094	-4.10203	45.9729	99.3452	5.4793	6.11827
PC(19:0_18:2)+HCOO	-0.419714	0.747573	0.417424	-2.07455	23.8427	-0.837419	-0.00200947	0.0489926	0.458094	-4.11186	181.964	137.675	7.44333	7.02362
LPE(18:0e)-H	-0.803038	0.573141	0.417424	-2.06342	23.8427	-1.60654	0.000466193	0.0501227	0.458094	-4.13091	1.03863	0.458527	-0.489569	-1.29261
LPE(20:3)-H	-0.4938	0.710152	0.417424	-2.0456	23.8427	-0.992191	0.0045907	0.0519805	0.458094	-4.16127	13.5583	9.05387	3.61379	3.11999
TG(18:1_17:1_18:1)+NH4	0.324111	1.25189	0.417424	2.04314	23.8427	-0.00340797	0.65163	0.0522424	0.458094	-4.16545	16.6403	21.1367	4.0263	4.35041
AcCa(21:0)+H	-1.0102	0.496478	0.426401	-2.0339	22.8427	-2.03805	0.0176531	0.0537354	0.458094	-4.16902	0.0542657	0.0217325	-4.86458	-5.87478
PC(18:0_22:4)+HCOO	-0.609384	0.655476	0.417424	-2.03909	23.8427	-1.2264	0.00763083	0.052675	0.458094	-4.17232	37.4613	22.3469	4.99247	4.38309
PC(17:0_18:1)+HCOO	-0.44661	0.733765	0.417424	-1.9635	23.8427	-0.916222	0.0230013	0.0613539	0.486836	-4.29879	473.314	327.418	8.75256	8.30595
PG(16:0_14:0)-H	-0.602778	0.658485	0.417424	-1.92696	23.8427	-1.24862	0.0430618	0.0659835	0.486836	-4.35872	0.679657	0.44696	-0.727031	-1.32981
SM(d35:1)+H	-0.342941	0.788433	0.417424	-1.9253	23.8427	-0.710697	0.0248156	0.0662006	0.486836	-4.36142	9.26985	7.21057	3.14669	2.80375
PI(17:0_20:4)-H	-0.2881	0.81898	0.417424	-1.9206	23.8427	-0.597805	0.0216041	0.0668203	0.486836	-4.36907	1.60113	1.30185	0.639514	0.351413
TG(18:1_18:2_18:2)+NH4	0.536849	1.4508	0.417424	1.91608	23.8427	-0.0416176	1.11531	0.06742	0.486836	-4.37641	9.20406	16.9189	3.1572	3.69405
TG(16:0_17:1_18:1)+NH4	0.209604	1.15637	0.417424	1.91138	23.8427	-0.016804	0.436012	0.0680487	0.486836	-4.38402	44.5748	51.761	5.46774	5.67734
PI(19:0_20:4)-H	-0.495852	0.709143	0.417424	-1.90842	23.8427	-1.03229	0.0405833	0.0684474	0.486836	-4.38881	0.448794	0.326434	-1.25667	-1.75252
TG(16:0_18:2_18:2)+NH4	0.574205	1.48886	0.417424	1.89696	23.8427	-0.0507512	1.19916	0.0700115	0.486836	-4.40733	11.5978	19.2984	3.3886	3.9628
TG(16:0_16:0_16:0)+NH4	0.225291	1.16901	0.417424	1.88032	23.8427	-0.0220814	0.472664	0.0723357	0.486836	-4.43403	86.1613	99.8768	6.40581	6.6311
CL(18:2_18:2_18:2_18:2)-H	0.554762	1.46893	0.417424	1.87823	23.8427	-0.0550526	1.16458	0.0726329	0.486836	-4.43738	126.838	180.833	6.82384	7.37861
Cer(d18:1_22:0)+HCOO	0.633901	1.55176	0.417424	1.86874	23.8427	-0.0664442	1.33425	0.0739936	0.486836	-4.45253	0.268439	0.368255	-2.23487	-1.60097
TG(16:0_16:1_18:1)+NH4	0.282415	1.21623	0.417424	1.86705	23.8427	-0.0298853	0.594715	0.0742389	0.486836	-4.45523	95.3043	121.121	6.56291	6.84533
AcCa(20:4)+H	1.13296	2.19309	0.417424	1.84176	23.8427	-0.137093	2.40302	0.0779844	0.493471	-4.4953	0.144888	0.19155	-4.00774	-2.87478
PC(18:2e_20:4)+HCOO	-0.579289	0.669293	0.417424	-1.83482	23.8427	-1.23113	0.0725531	0.0790408	0.493471	-4.50623	841.994	515.833	9.46591	8.88663
Cer(d18:1_23:0)+HCOO	0.612656	1.52907	0.417424	1.82995	23.8427	-0.0785672	1.30388	0.0797895	0.493471	-4.51388	0.152811	0.231832	-2.95394	-2.34129
PE(18:1_22:6)-H	0.405437	1.32449	0.417424	1.81056	23.8427	-0.0568922	0.867766	0.0828306	0.493471	-4.54419	177.154	215.148	7.30794	7.71338
TG(18:1_18:1_18:1)+NH4	0.48688	1.40141	0.417424	1.79912	23.8427	-0.0718487	1.04561	0.0846702	0.493471	-4.56195	52.6292	91.7311	5.68234	6.16922
TG(16:1_16:1_18:1)+NH4	0.237554	1.17899	0.417424	1.79199	23.8427	-0.0361412	0.511249	0.085836	0.493471	-4.57299	35.8405	43.3776	5.15455	5.39211
TG(16:0_16:0_16:1)+NH4	0.207474	1.15466	0.417424	1.78438	23.8427	-0.0325839	0.447531	0.0870941	0.493471	-4.58472	93.965	109.798	6.5455	6.75297
AcCa(16:0)+H	0.841114	1.79143	0.417424	1.77985	23.8427	-0.134575	1.8168	0.087851	0.493471	-4.59169	6.98913	12.6787	2.45344	3.29455
SM(d36:2)+H	-0.324302	0.798685	0.417424	-1.77168	23.8427	-0.702226	0.0536225	0.0892304	0.493471	-4.60423	33.5463	26.632	5.0046	4.6803
Cer(d18:2_24:1)+HCOO	0.550371	1.46446	0.417424	1.76879	23.8427	-0.0920492	1.19279	0.0897221	0.493471	-4.60865	0.756234	1.02203	-0.637793	-0.0874217
PE(20:1e_16:0)-H	-0.297181	0.813841	0.417424	-1.75374	23.8427	-0.647042	0.0526796	0.0923224	0.499714	-4.6316	24.2576	19.439	4.54203	4.24485
DG(16:1_18:1)+NH4	0.637589	1.55573	0.417424	1.7396	23.8427	-0.119123	1.3943	0.0948246	0.50495	-4.65303	14.8925	20.5898	3.54524	4.18283
Cer(d18:1_24:1)+HCOO	0.577721	1.49249	0.417424	1.73168	23.8427	-0.111075	1.26652	0.0962514	0.50495	-4.66497	1.15799	1.46384	-0.143512	0.434209
SM(d34:1)+H	-0.319614	0.801284	0.417424	-1.72262	23.8427	-0.702682	0.0634551	0.0979065	0.50585	-4.67859	206.865	163.19	7.62627	7.30666
Hex1Cer(d18:1_20:4)+HCOO	-0.267241	0.830907	0.417424	-1.70701	23.8427	-0.590467	0.0559848	0.100812	0.513087	-4.70191	7.25675	6.20144	2.84058	2.57334
PC(18:0_18:1)+HCOO	-0.388341	0.764008	0.417424	-1.69424	23.8427	-0.861577	0.0848952	0.103244	0.517741	-4.72087	1432.62	1021.81	10.3388	9.95047
PC(19:0_18:1)+HCOO	-0.398381	0.758709	0.417424	-1.685	23.8427	-0.886514	0.0897522	0.105035	0.519086	-4.73452	211.521	168.655	7.66269	7.26431
Hex1Cer(d18:0_20:4)+HCOO	-0.317389	0.802521	0.417424	-1.65855	23.8427	-0.712487	0.077708	0.110306	0.537349	-4.77328	6.06284	5.00252	2.55586	2.23847
CL(20:5_18:2_18:2_18:2)-H	0.468705	1.38387	0.417424	1.64805	23.8427	-0.118471	1.05588	0.112459	0.540119	-4.78853	24.8288	34.2027	4.493	4.96171
LPC(16:1e)+H	-0.33838	0.790929	0.417424	-1.63251	23.8427	-0.766327	0.0895663	0.115711	0.542008	-4.81096	10.3347	7.79292	3.25573	2.91735
AcCa(18:1)+H	0.926594	1.90078	0.417424	1.631	23.8427	-0.246346	2.09953	0.116031	0.542008	-4.81314	8.47318	17.618	2.61669	3.54328
PC(18:1e_16:0)+HCOO	-0.417988	0.748468	0.417424	-1.62255	23.8427	-0.949859	0.113882	0.117835	0.542998	-4.82525	176.703	129.013	7.32021	6.90222
LPE(20:2)-H	-0.367468	0.775142	0.417424	-1.59796	23.8427	-0.842249	0.107313	0.123222	0.552509	-4.86024	0.742216	0.578463	-0.521456	-0.888924
LPE(20:4)-H	-0.19332	0.874591	0.417424	-1.57277	23.8427	-0.447097	0.0604567	0.12895	0.552509	-4.89563	579.284	507.734	9.15951	8.96619
SM(d38:2)+H	-0.341471	0.789236	0.417424	-1.5612	23.8427	-0.793053	0.11011	0.131653	0.552509	-4.91174	11.0167	8.06555	3.31353	2.97205
AcCa(16:1)+H	0.900825	1.86713	0.417424	1.55591	23.8427	-0.294527	2.09618	0.132905	0.552509	-4.91907	2.99886	5.48938	1.11529	2.01612
TG(16:0_18:1_18:1)+NH4	0.388459	1.30899	0.417424	1.55501	23.8427	-0.127308	0.904226	0.13312	0.552509	-4.92032	88.4416	138.317	6.44213	6.83059
TG(18:0_16:0_16:0)+NH4	0.185136	1.13692	0.417424	1.55141	23.8427	-0.0612439	0.431517	0.133978	0.552509	-4.9253	41.3176	46.4067	5.34377	5.52891
TG(17:0_18:1_18:1)+NH4	0.230599	1.17332	0.417424	1.54637	23.8427	-0.0772817	0.538479	0.135186	0.552509	-4.93224	20.0192	23.4251	4.28692	4.51752
PE(18:1e_18:2)-H	-0.570395	0.673432	0.417424	-1.54173	23.8427	-1.33424	0.193454	0.136308	0.552509	-4.93863	195.271	139.629	7.39518	6.82479
DG(18:1_20:4)+NH4	-0.491685	0.711194	0.417424	-1.54153	23.8427	-1.15021	0.166844	0.136356	0.552509	-4.9389	7.02554	4.62015	2.55878	2.06709
PE(18:1e_18:1)-H	-0.567894	0.674601	0.417424	-1.53796	23.8427	-1.33025	0.194468	0.137224	0.552509	-4.9438	80.2908	49.166	5.99187	5.42398
PC(18:0_22:5)+HCOO	-0.362704	0.777706	0.417424	-1.52961	23.8427	-0.852269	0.126862	0.139273	0.552509	-4.95523	98.8927	73.2021	6.48958	6.12688
DG(18:0_22:5)+NH4	-0.705693	0.613148	0.417424	-1.52576	23.8427	-1.66062	0.249231	0.140226	0.552509	-4.96048	0.949934	0.600393	-0.421912	-1.1276
PC(18:0e_20:4)+HCOO	-0.368016	0.774847	0.417424	-1.51749	23.8427	-0.86872	0.132688	0.142292	0.552509	-4.97173	77.1608	55.8445	6.11436	5.74634
LPC(20:5)+H	0.493226	1.40759	0.417424	1.51633	23.8427	-0.178345	1.1648	0.142583	0.552509	-4.9733	21.2831	37.8197	4.30655	4.79978
CL(18:2_16:1_18:2_18:2)-H	0.528898	1.44283	0.417424	1.50289	23.8427	-0.197685	1.25548	0.145998	0.555316	-4.99145	14.5543	18.9987	3.5538	4.0827
TG(20:0_18:1_18:1)+NH4	0.174744	1.12876	0.417424	1.4992	23.8427	-0.0659033	0.41539	0.146946	0.555316	-4.99641	9.81106	11.1395	3.28226	3.457
TG(16:1_16:1_16:1)+NH4	0.171427	1.12617	0.417424	1.49439	23.8427	-0.0654138	0.408268	0.148193	0.555316	-5.00287	15.8451	18.0089	3.97642	4.14785
Cer(d18:2_22:0)+HCOO	0.501984	1.41616	0.417424	1.48236	23.8427	-0.197178	1.20115	0.151343	0.560957	-5.01893	0.351531	0.420551	-1.85926	-1.35728
PC(18:2e_22:6)+HCOO	-0.905177	0.533967	0.426401	-1.45655	22.8427	-2.19124	0.380882	0.158849	0.562516	-5.03553	66.0314	38.0445	5.53557	4.63039
PI(18:0_22:4)-H	-0.318496	0.801905	0.417424	-1.46555	23.8427	-0.767182	0.130191	0.155835	0.562516	-5.04119	0.907796	0.747457	-0.200601	-0.519097
PC(16:0_22:4)+HCOO	-0.420555	0.747137	0.417424	-1.46011	23.8427	-1.01523	0.174116	0.157312	0.562516	-5.04835	180.036	127.737	7.29751	6.87696
LPE(18:1e)-H	-0.473528	0.720201	0.417424	-1.45246	23.8427	-1.14663	0.199574	0.159408	0.562516	-5.05839	0.391349	0.244599	-1.68259	-2.15612
PC(19:0_22:5)+HCOO	-0.248663	0.841676	0.417424	-1.4463	23.8427	-0.603634	0.106308	0.161112	0.562516	-5.06643	34.3663	30.1524	5.08156	4.8329
Hex1Cer(d18:1_24:0)+H	0.801982	1.74349	0.417424	1.44432	23.8427	-0.344427	1.94839	0.161661	0.562516	-5.06901	0.121669	0.216748	-3.47881	-2.67683
LPC(19:0)+H	-0.288008	0.819032	0.417424	-1.43814	23.8427	-0.701478	0.125462	0.163392	0.562796	-5.07705	7.767	6.00432	2.84257	2.55457
LPE(16:0e)-H	-0.475506	0.719214	0.417424	-1.42999	23.8427	-1.16204	0.211029	0.165694	0.565016	-5.0876	1.08884	0.682742	-0.192426	-0.667933
PE(20:1e_20:4)-H	-0.997535	0.500855	0.417424	-1.41565	23.8427	-2.45237	0.457299	0.16981	0.568748	-5.10606	35.0153	16.2569	4.26364	3.26611
LPE(18:2)-H	-0.355605	0.781542	0.417424	-1.41077	23.8427	-0.876024	0.164814	0.171228	0.568748	-5.1123	43.7585	33.931	5.32993	4.97432
PG(18:1_18:1)-H	0.300395	1.23148	0.417424	1.40884	23.8427	-0.139827	0.740616	0.171792	0.568748	-5.11476	39.2154	49.7043	5.23978	5.54017
PI(18:1_14:1)-H	0.225385	1.16909	0.417424	1.39713	23.8427	-0.107679	0.558449	0.175242	0.569815	-5.12964	0.347375	0.40194	-1.57352	-1.34813
AcCa(6:0)+H	-1.0357	0.48778	0.417424	-1.39641	23.8427	-2.567	0.4956	0.175456	0.569815	-5.13055	3.81963	1.20468	0.86749	-0.168208
LPC(20:4)+H	0.259736	1.19726	0.417424	1.38026	23.8427	-0.128781	0.648252	0.18031	0.57666	-5.1509	880.292	1081.25	9.73914	9.99887
PI(16:0_20:4)-H	-0.235736	0.849251	0.417424	-1.37818	23.8427	-0.588889	0.117416	0.180946	0.57666	-5.15352	6.54584	5.678	2.67978	2.44404
PE(18:1_18:2)-H	0.385172	1.30602	0.417424	1.3301	23.8427	-0.212702	0.983046	0.196069	0.610939	-5.21284	183.262	219.182	7.29855	7.68372
LPE(16:1e)-H	-0.497763	0.708204	0.417424	-1.33005	23.8427	-1.27043	0.274908	0.196086	0.610939	-5.2129	2.75764	1.08049	0.557944	0.0601804
LPE(14:0)-H	-0.34644	0.786522	0.417424	-1.32388	23.8427	-0.88672	0.19384	0.198095	0.610939	-5.22038	0.35369	0.258237	-1.68682	-2.03326
PE(18:0_22:6)-H	0.315698	1.24461	0.417424	1.32152	23.8427	-0.177519	0.808915	0.198869	0.610939	-5.22324	562.99	670.055	9.00467	9.32037
TG(16:0_16:0_18:1)+NH4	0.210361	1.15698	0.417424	1.29138	23.8427	-0.125957	0.546678	0.208951	0.622993	-5.2593	98.3207	120.19	6.60525	6.81561
AcCa(17:0)+H	0.630852	1.54848	0.417424	1.28308	23.8427	-0.38426	1.64596	0.211797	0.622993	-5.26912	0.423454	0.582956	-1.7245	-1.09365
PC(15:0_18:1)+HCOO	-0.312125	0.805455	0.417424	-1.2782	23.8427	-0.816285	0.192036	0.213482	0.622993	-5.27485	342.352	265.583	8.28773	7.9756
PI(18:1_22:5)-H	-0.404352	0.755576	0.417424	-1.27586	23.8427	-1.05868	0.249978	0.214295	0.622993	-5.2776	0.843839	0.661645	-0.385156	-0.789507
CL(10:0_20:3_14:0_14:0)-H	-0.156506	0.897195	0.417424	-1.27456	23.8427	-0.410025	0.0970132	0.214748	0.622993	-5.27913	9.18767	8.3776	3.19131	3.03481
TG(18:0_18:0_18:1)+NH4	0.145879	1.1064	0.417424	1.27206	23.8427	-0.0908893	0.382646	0.215618	0.622993	-5.28205	16.0344	17.6982	3.98645	4.13233
Cer(d18:1_12:0)+HCOO	-0.361948	0.778113	0.417424	-1.26885	23.8427	-0.950894	0.226999	0.216743	0.622993	-5.2858	0.406185	0.298563	-1.50004	-1.86199
Hex1Cer(t18:0_22:0)+H-H2O	0.467005	1.38224	0.417424	1.26479	23.8427	-0.295322	1.22933	0.218168	0.622993	-5.29053	0.198397	0.272945	-2.58551	-2.1185
PG(18:0_20:4)-H	-0.410792	0.75221	0.417424	-1.26177	23.8427	-1.08296	0.26138	0.219235	0.622993	-5.29404	6.70779	5.21304	2.58954	2.17875
TG(16:1_14:0_18:1)+NH4	0.133176	1.09671	0.417424	1.25427	23.8427	-0.0860409	0.352393	0.221901	0.623186	-5.30273	64.8103	71.3889	6.0096	6.14277
Hex1Cer(t20:1_20:4)+HCOO	-0.615639	0.652641	0.417424	-1.25132	23.8427	-1.63142	0.400139	0.222958	0.623186	-5.30614	30.5025	16.9644	4.34721	3.73158
PC(16:1e_22:6)+HCOO	-0.57657	0.670556	0.417424	-1.23603	23.8427	-1.53965	0.386508	0.228485	0.629951	-5.32367	297.319	176.618	7.69988	7.12331
Cer(d18:2_23:0)+HCOO	0.47907	1.39385	0.417424	1.23312	23.8427	-0.323036	1.28118	0.229549	0.629951	-5.32698	0.0567031	0.0631105	-4.63976	-4.16069
TG(16:0_17:0_18:1)+NH4	0.165648	1.12167	0.417424	1.22939	23.8427	-0.112539	0.443834	0.230921	0.629951	-5.33123	37.8825	42.5543	5.2191	5.38475
LPC(20:1)+H	-0.298512	0.81309	0.417424	-1.21314	23.8427	-0.806543	0.209519	0.236958	0.637178	-5.34956	1.95575	1.49566	0.813399	0.514887
PE(16:0_22:6)-H	0.287345	1.22039	0.417424	1.21096	23.8427	-0.202563	0.777254	0.237779	0.637178	-5.35202	143.737	173.145	7.04613	7.33348
LPC(22:4)+H	-0.263708	0.832944	0.417424	-1.20505	23.8427	-0.715523	0.188106	0.24001	0.637178	-5.35862	15.1838	12.6523	3.8454	3.58169
SM(d37:2)+H	-0.346687	0.786388	0.417424	-1.20232	23.8427	-0.942016	0.248641	0.241044	0.637178	-5.36166	1.65415	1.3565	0.59464	0.247952
AcCa(12:1)+H	0.5787	1.4935	0.417424	1.1963	23.8427	-0.420046	1.57745	0.243343	0.638109	-5.36836	0.104382	0.15498	-3.66071	-3.08201
PC(18:0_20:3)+HCOO	-0.307649	0.807957	0.417424	-1.18592	23.8427	-0.843248	0.227951	0.247339	0.638109	-5.37981	190.961	146.882	7.41221	7.10456
Hex1Cer(d41:1)+HCOO	0.3589	1.28245	0.417424	1.18097	23.8427	-0.268543	0.986343	0.249262	0.638109	-5.38525	0.0148194	0.0180873	-6.27723	-5.91833
Hex1Cer(t18:0_23:0)+H-H2O	0.432673	1.34973	0.417424	1.17798	23.8427	-0.32566	1.19101	0.250427	0.638109	-5.38851	0.0799558	0.114501	-3.82434	-3.39167
PC(20:1_18:2)+HCOO	-0.253812	0.838677	0.417424	-1.17172	23.8427	-0.701039	0.193415	0.252885	0.638109	-5.39535	163.955	136.266	7.26533	7.01152
PG(17:1_18:2)-H	0.235749	1.17752	0.417424	1.16583	23.8427	-0.181751	0.653249	0.255215	0.638109	-5.40175	2.34223	2.77658	1.16252	1.39827
PC(16:0_18:1)+HCOO	-0.230947	0.852076	0.417424	-1.1639	23.8427	-0.64062	0.178726	0.255981	0.638109	-5.40384	13154.6	11297.4	13.6182	13.3873
PE(19:0_18:2)-H	-0.163227	0.893025	0.417424	-1.16258	23.8427	-0.453101	0.126647	0.256505	0.638109	-5.40526	63.5019	56.1706	5.95321	5.78999
AcCa(9:0)+H	-0.585368	0.666479	0.417424	-1.15824	23.8427	-1.62882	0.458081	0.258238	0.638109	-5.40995	0.0892058	0.0565119	-4.02759	-4.61295
PE(18:0_20:1)-H	-0.177866	0.88401	0.417424	-1.1429	23.8427	-0.499177	0.143445	0.264428	0.645808	-5.42638	193.064	165.654	7.5357	7.35783
AcCa(19:1)+H	0.687636	1.61064	0.417424	1.14019	23.8427	-0.557516	1.93279	0.265533	0.645808	-5.42926	0.482588	0.667466	-1.74253	-1.05489
LPC(18:0)+H	-0.232105	0.851392	0.417424	-1.13652	23.8427	-0.653752	0.189542	0.267035	0.645808	-5.43315	36.4259	29.4363	5.07447	4.84236
PE(18:2_20:4)-H	-0.239539	0.847016	0.417424	-1.12546	23.8427	-0.678964	0.199886	0.271595	0.652211	-5.44481	55.559	44.8738	5.68599	5.44645
PE(18:0_20:5)-H	0.319209	1.24765	0.417424	1.10978	23.8427	-0.274643	0.91306	0.278162	0.658971	-5.46117	80.6738	110.777	6.22144	6.54065
AcCa(8:0)+H	-1.08255	0.472195	0.417424	-1.10951	23.8427	-3.09699	0.931894	0.278275	0.658971	-5.46145	4.9811	1.3051	0.340149	-0.742398
PI(17:1_18:0)-H	-0.528861	0.693102	0.428174	-1.07309	22.8427	-1.54877	0.491047	0.294439	0.676716	-5.47586	0.140492	0.083455	-3.32639	-3.85525
PI(18:1_20:4)-H	-0.266492	0.831339	0.417424	-1.09508	23.8427	-0.768923	0.235939	0.284419	0.668876	-5.47632	22.6129	18.3193	4.37277	4.10628
PC(18:0_20:4)+HCOO	-0.245053	0.843785	0.417424	-1.08726	23.8427	-0.710388	0.220283	0.287792	0.672171	-5.48431	1142.06	960.396	10.0588	9.81373
TG(16:1_16:1_17:1)+NH4	0.106201	1.07639	0.417424	1.07425	23.8427	-0.0979088	0.310311	0.293463	0.676716	-5.49749	15.2409	16.4084	3.92162	4.02782
LPC(14:0)+H	0.265598	1.20213	0.417424	1.065	23.8427	-0.249293	0.780489	0.297543	0.676716	-5.50677	6.96563	8.43773	2.69661	2.96221
AcCa(20:2)+H	0.591266	1.50657	0.417424	1.0647	23.8427	-0.55529	1.73782	0.297675	0.676716	-5.50706	0.61031	0.932149	-1.1751	-0.583829
AcCa(22:1)+H	-0.736758	0.600086	0.426401	-1.03456	22.8427	-2.21051	0.736996	0.311706	0.680009	-5.51754	0.307931	0.114804	-3.04457	-3.78133
SM(d20:1_16:0)+H	-0.236276	0.848934	0.417424	-1.05263	23.8427	-0.699706	0.227154	0.303062	0.680009	-5.51906	110.609	89.7221	6.65917	6.42289
PC(17:0_20:4)+HCOO	-0.2826	0.822108	0.417424	-1.04756	23.8427	-0.839573	0.274373	0.305346	0.680009	-5.52407	120.458	90.6226	6.72041	6.43781
DG(18:1_18:2)+NH4	0.281396	1.21537	0.417424	1.04195	23.8427	-0.276188	0.83898	0.307885	0.680009	-5.52957	22.2215	24.8182	4.25612	4.53752
SM(d32:1)+H	0.185254	1.13702	0.417424	1.04101	23.8427	-0.182156	0.552664	0.308311	0.680009	-5.53049	5.88692	6.85711	2.51842	2.70367
PC(18:1e_20:4)+HCOO	-0.243191	0.844875	0.417424	-1.03727	23.8427	-0.727249	0.240867	0.310018	0.680009	-5.53415	288.245	237.01	8.05168	7.80849
PI(16:0_22:6)-H	-0.351793	0.78361	0.417424	-1.03019	23.8427	-1.05683	0.353241	0.313259	0.680009	-5.54103	0.344625	0.281788	-1.71433	-2.06612
LPE(18:2e)-H	-0.361702	0.778246	0.417424	-1.02624	23.8427	-1.08938	0.36598	0.315078	0.680009	-5.54486	1.31567	0.676082	-0.290086	-0.651788
PI(18:0_18:1)-H	-0.307931	0.8078	0.417424	-1.01254	23.8427	-0.935817	0.319955	0.321446	0.687793	-5.55801	4.22165	3.15422	1.85836	1.55042
PE(18:0_20:3)-H	0.192315	1.1426	0.417424	1.00983	23.8427	-0.200879	0.58551	0.322718	0.687793	-5.5606	420.102	461.454	8.6253	8.81761
PE(16:0_16:0)-H	0.201048	1.14953	0.417424	1.00258	23.8427	-0.212972	0.615068	0.326131	0.69075	-5.56748	134.756	160.4	7.02643	7.22747
DG(18:0_18:2)+NH4	0.272153	1.20761	0.417424	0.987917	23.8427	-0.296612	0.840917	0.333114	0.701184	-5.58125	36.2691	40.966	4.9727	5.24485
AcCa(18:0)+H	0.504589	1.41872	0.417424	0.978598	23.8427	-0.55998	1.56916	0.337605	0.706277	-5.58991	3.70097	4.89596	1.45043	1.95502
Hex1Cer(d19:0_20:4)+HCOO	-0.227186	0.8543	0.417424	-0.970638	23.8427	-0.710428	0.256056	0.341473	0.710014	-5.59724	3.05205	2.50582	1.48034	1.25316
PC(18:1_22:5)+HCOO	-0.206921	0.866384	0.417424	-0.965745	23.8427	-0.649287	0.235445	0.343866	0.710656	-5.60173	77.5703	66.1564	6.18616	5.97924
TG(16:1_17:1_18:1)+NH4	0.114847	1.08286	0.417424	0.958318	23.8427	-0.132582	0.362275	0.34752	0.713882	-5.60849	23.7271	25.9257	4.55653	4.67137
SM(d39:1)+H	0.285268	1.21864	0.417424	0.941932	23.8427	-0.340011	0.910548	0.355674	0.724927	-5.62324	1.3932	2.03047	0.378204	0.663473
LPE(18:3)-H	-0.248237	0.841925	0.417424	-0.935396	23.8427	-0.796148	0.299675	0.358962	0.724927	-5.62906	0.532615	0.42151	-1.08261	-1.33085
PC(18:2e_22:5)+HCOO	-0.223227	0.856647	0.417424	-0.92759	23.8427	-0.720081	0.273628	0.362916	0.724927	-5.63596	52.9302	44.3441	5.61086	5.38764
PI(18:0_14:1)-H	-0.264754	0.83234	0.417424	-0.924927	23.8427	-0.855738	0.326229	0.364271	0.724927	-5.6383	1.88789	1.53015	0.737894	0.473139
TG(25:0_14:0_16:0)+NH4	0.113127	1.08157	0.417424	0.923576	23.8427	-0.139764	0.366019	0.36496	0.724927	-5.63949	11.1331	11.9237	3.45093	3.56406
DG(18:0_18:1)+NH4	0.258358	1.19612	0.417424	0.922221	23.8427	-0.320041	0.836757	0.365652	0.724927	-5.64067	5.89598	7.14589	2.39086	2.64922
TG(15:0_16:0_16:0)+NH4	0.0956773	1.06857	0.417424	0.916085	23.8427	-0.119955	0.311309	0.368796	0.726932	-5.64603	52.7418	56.6228	5.71342	5.8091
PE(18:2_23:1)-H	-0.202349	0.869134	0.417424	-0.895458	23.8427	-0.668898	0.264199	0.379494	0.743721	-5.6638	29.0729	23.4839	4.71336	4.51101
PE(36:0)-H	0.124616	1.09022	0.417424	0.889451	23.8427	-0.164646	0.413877	0.382648	0.745616	-5.6689	29.7379	32.106	4.85735	4.98196
SM(d42:4)+H	-0.239276	0.847171	0.417424	-0.86908	23.8427	-0.807708	0.329157	0.393468	0.759622	-5.68596	3.32741	2.58446	1.52426	1.28499
SM(d44:6)+H	-0.218968	0.85918	0.417424	-0.867547	23.8427	-0.740076	0.30214	0.394291	0.759622	-5.68723	3.64447	2.93091	1.69864	1.47967
PG(22:5_22:6)-H	0.264005	1.20081	0.417424	0.854534	23.8427	-0.373851	0.901861	0.401314	0.76881	-5.69792	1.00775	1.18389	-0.178079	0.0859255
PI(18:1_18:1)-H	0.219295	1.16416	0.417424	0.846054	23.8427	-0.315849	0.754438	0.405934	0.769125	-5.70481	19.1125	23.4833	4.17657	4.39587
SM(d42:1)+H	0.266997	1.2033	0.417424	0.845952	23.8427	-0.384633	0.918628	0.40599	0.769125	-5.70489	4.03179	5.47024	1.87634	2.14334
PC(16:0e_16:0)+HCOO	-0.231648	0.851662	0.417424	-0.837306	23.8427	-0.802842	0.339546	0.410735	0.773816	-5.71184	63.6794	50.8008	5.78934	5.5577
AcCa(22:4)+H	0.508749	1.42282	0.417424	0.829232	23.8427	-0.757934	1.77543	0.415198	0.773872	-5.71827	0.0435178	0.0562553	-5.25907	-4.75032
SM(d41:1)+H	0.28623	1.21945	0.417424	0.829042	23.8427	-0.426588	0.999047	0.415304	0.773872	-5.71843	2.77164	4.43607	1.35122	1.63745
PC(17:0_18:2)+HCOO	-0.23205	0.851424	0.417424	-0.812772	23.8427	-0.821507	0.357408	0.424391	0.784897	-5.73121	538.603	411.913	8.8528	8.62075
TG(16:0_14:0_16:0)+NH4	0.0797328	1.05682	0.417424	0.810226	23.8427	-0.123443	0.282908	0.425824	0.784897	-5.73318	49.3776	52.2311	5.61818	5.69791
SM(d43:5)+H	0.230845	1.17352	0.417424	0.805109	23.8427	-0.361134	0.822825	0.428713	0.785974	-5.73714	0.800535	1.00146	-0.46499	-0.234144
TG(16:0_14:0_16:1)+NH4	0.0776865	1.05532	0.417424	0.790843	23.8427	-0.125126	0.2805	0.436832	0.790119	-5.74805	84.0501	88.8129	6.38591	6.4636
TG(16:1_14:0_14:0)+NH4	0.104037	1.07478	0.417424	0.787937	23.8427	-0.16857	0.376644	0.438497	0.790119	-5.75025	12.0457	13.0263	3.57182	3.67586
LPC(18:1e)+H	-0.181503	0.881784	0.417424	-0.784814	23.8427	-0.658986	0.295979	0.440292	0.790119	-5.75261	1.22013	1.0464	0.173105	-0.00839831
PE(18:0_22:5)-H	-0.186246	0.87889	0.417424	-0.780826	23.8427	-0.678707	0.306216	0.442589	0.790119	-5.7556	88.8565	71.9936	6.3201	6.13385
PG(16:0_20:4)-H	-0.212643	0.862955	0.417424	-0.77416	23.8427	-0.779745	0.354459	0.446446	0.790119	-5.76058	4.37565	3.93741	2.03548	1.82284
LPC(20:2)+H	0.153138	1.11199	0.417424	0.772236	23.8427	-0.256286	0.562562	0.447562	0.790119	-5.762	2.44916	2.69033	1.21824	1.37138
LPC(18:3e)+H	-0.181751	0.881633	0.417424	-0.772134	23.8427	-0.667736	0.304235	0.447621	0.790119	-5.76208	2.30836	2.06136	1.12459	0.942842
AcCa(14:0)+H	0.325686	1.25326	0.417424	0.768887	23.8427	-0.548848	1.20022	0.44951	0.790119	-5.76448	2.70039	3.38899	1.15722	1.48291
DG(18:0_18:0)+NH4	0.252111	1.19095	0.417424	0.747117	23.8427	-0.444585	0.948806	0.462298	0.798518	-5.78034	31.456	39.0822	4.79837	5.05048
SM(d43:4)+H	0.202227	1.15047	0.417424	0.735979	23.8427	-0.365074	0.769528	0.468923	0.798518	-5.78828	0.72435	0.879707	-0.581796	-0.379569
PE(16:1e_22:6)-H	0.334535	1.26097	0.417424	0.73473	23.8427	-0.605521	1.27459	0.469669	0.798518	-5.78917	32.8112	39.1286	4.51845	4.85299
SM(d41:2)+H	0.227227	1.17058	0.417424	0.732474	23.8427	-0.413257	0.867712	0.471019	0.798518	-5.79076	3.64959	4.91058	1.72002	1.94725
LPC(18:1)+H	-0.166597	0.890942	0.417424	-0.730469	23.8427	-0.637472	0.304278	0.472221	0.798518	-5.79217	430.197	388.375	8.67145	8.50486
PC(16:0_22:6)+HCOO	0.137882	1.10029	0.417424	0.72366	23.8427	-0.255499	0.531264	0.476315	0.798518	-5.79694	1368.56	1477.62	10.3397	10.4776
PE(16:0_20:4)-H	-0.1596	0.895273	0.417424	-0.714838	23.8427	-0.620564	0.301363	0.48165	0.798518	-5.80305	1345.8	1172.67	10.2815	10.1219
LPC(16:1)+H	0.188057	1.13923	0.417424	0.71419	23.8427	-0.355589	0.731704	0.482044	0.798518	-5.8035	13.0193	14.5992	3.56198	3.75004
PE(19:0_20:4)-H	-0.118112	0.921393	0.417424	-0.704794	23.8427	-0.464108	0.227884	0.487767	0.798518	-5.80992	464.33	429.723	8.8147	8.69658
Cer(d18:1_18:0)+HCOO	0.272051	1.20752	0.417424	0.704044	23.8427	-0.525741	1.06984	0.488225	0.798518	-5.81043	1.36081	1.05063	-0.288063	-0.0160124
AcCa(10:1)+H	-0.344952	0.787334	0.417424	-0.700085	23.8427	-1.36225	0.672346	0.49065	0.798518	-5.81311	0.0849563	0.0553417	-4.09217	-4.43712
PG(17:0_18:1)-H	-0.273615	0.827244	0.417424	-0.697354	23.8427	-1.08369	0.536463	0.492326	0.798518	-5.81495	2.61065	2.37764	1.21847	0.94485
PG(18:0_22:6)-H	-0.196755	0.872511	0.417424	-0.697325	23.8427	-0.7793	0.385791	0.492344	0.798518	-5.81497	1.41861	1.1935	0.337558	0.140803
CL(20:5_16:1_18:2_18:2)-H	0.291375	1.22381	0.417424	0.69714	23.8427	-0.57155	1.1543	0.492458	0.798518	-5.8151	2.41014	2.66835	0.854082	1.14546
PC(18:1_20:4)+HCOO	-0.176734	0.884704	0.417424	-0.692877	23.8427	-0.703361	0.349894	0.495081	0.798518	-5.81796	202.625	180.53	7.54765	7.37092
TG(16:0_16:1_17:0)+NH4	0.0746123	1.05308	0.417424	0.68587	23.8427	-0.149987	0.299212	0.499411	0.798518	-5.82262	72.7801	76.8122	6.17429	6.2489
Cer(d18:2_18:0)+HCOO	0.303591	1.23421	0.417424	0.68456	23.8427	-0.612034	1.21922	0.500223	0.798518	-5.82349	1.55258	0.969925	-0.472552	-0.168961
DG(16:0_18:1)+NH4	0.203179	1.15123	0.417424	0.681153	23.8427	-0.412669	0.819026	0.502337	0.798518	-5.82573	32.5761	34.7084	4.78046	4.98364
PI(18:0_18:3)-H	-0.416143	0.749425	0.417424	-0.673651	23.8427	-1.69155	0.859261	0.507012	0.798518	-5.83064	0.514847	0.608668	-1.60385	-2.02
PC(16:1_20:4)+HCOO	-0.165993	0.891315	0.417424	-0.668834	23.8427	-0.678395	0.346409	0.510026	0.798518	-5.83376	141.812	124.941	7.03124	6.86525
TG(15:0_16:1_18:1)+NH4	0.0657013	1.04659	0.417424	0.662305	23.8427	-0.139111	0.270514	0.514127	0.798518	-5.83796	94.851	99.4751	6.5604	6.6261
SM(d44:5)+H	-0.175696	0.88534	0.417424	-0.659223	23.8427	-0.72596	0.374567	0.51607	0.798518	-5.83993	8.28314	6.9304	2.87328	2.69758
AcCa(13:0)+H	0.274254	1.20937	0.417424	0.646758	23.8427	-0.601237	1.14975	0.523967	0.798518	-5.8478	0.117746	0.127883	-3.50192	-3.22767
PI(18:0_20:2)-H	-0.222253	0.857226	0.417424	-0.646005	23.8427	-0.932568	0.488062	0.524446	0.798518	-5.84827	0.363436	0.314505	-1.66692	-1.88917
CL(18:2_18:1_18:2_18:2)-H	0.180851	1.13355	0.417424	0.645661	23.8427	-0.397453	0.759156	0.524665	0.798518	-5.84849	15.5789	17.0258	3.79867	3.97953
PE(20:4_21:1)-H	0.199025	1.14792	0.417424	0.645463	23.8427	-0.437589	0.835639	0.524791	0.798518	-5.84861	24.5456	27.6652	4.41479	4.61382
Hex1Cer(d20:0_22:6)+HCOO	-0.191001	0.875998	0.417424	-0.645421	23.8427	-0.801989	0.419987	0.524818	0.798518	-5.84864	1.37744	1.26064	0.339815	0.148814
PC(16:0e_20:4)+HCOO	-0.150262	0.901087	0.417424	-0.645277	23.8427	-0.63104	0.330515	0.524909	0.798518	-5.84873	464.662	431.186	8.7819	8.63164
DG(18:0_16:0)+NH4	0.210962	1.15746	0.417424	0.643111	23.8427	-0.466303	0.888228	0.52629	0.798518	-5.85008	47.2334	57.1129	5.40894	5.61991
SM(d44:4)+H	0.18071	1.13344	0.417424	0.641609	23.8427	-0.400792	0.762211	0.527247	0.798518	-5.85101	1.04326	1.17785	-0.0904405	0.0902691
PC(16:0_16:0)+HCOO	0.136408	1.09916	0.417424	0.64053	23.8427	-0.303276	0.576091	0.527937	0.798518	-5.85168	1958.42	2119.06	10.8378	10.9742
SM(d37:1)+H	-0.170603	0.888471	0.417424	-0.638517	23.8427	-0.72224	0.381034	0.529223	0.798518	-5.85293	1.72378	1.51567	0.62754	0.456937
PI(18:0_22:6)-H	0.158201	1.11589	0.417424	0.634594	23.8427	-0.356497	0.672899	0.531736	0.798775	-5.85535	4.43558	5.21887	2.06242	2.22062
PG(18:1_14:0)-H	-0.163038	0.893142	0.417424	-0.609953	23.8427	-0.714904	0.388827	0.547663	0.819092	-5.8702	3.54116	3.18466	1.70464	1.54161
TG(18:0_18:0_18:0)+NH4	0.0636601	1.04511	0.417424	0.5979	23.8427	-0.156166	0.283486	0.555544	0.822407	-5.87726	14.3437	14.9939	3.83095	3.89461
PC(18:0_16:0)+HCOO	-0.119771	0.920334	0.417424	-0.59681	23.8427	-0.534109	0.294567	0.55626	0.822407	-5.87789	215.17	188.137	7.63719	7.51742
PC(16:0_16:1)+HCOO	-0.137696	0.90897	0.417424	-0.595294	23.8427	-0.615258	0.339866	0.557255	0.822407	-5.87877	1471.84	1336.23	10.4276	10.2899
TG(16:1_14:0_16:1)+NH4	0.0733132	1.05213	0.417424	0.591843	23.8427	-0.182437	0.329063	0.559526	0.822407	-5.88076	19.002	20.1172	4.23253	4.30584
PE(16:0_20:5)-H	0.159073	1.11657	0.417424	0.576642	23.8427	-0.410474	0.728619	0.569586	0.830655	-5.88938	44.9343	47.7808	5.30808	5.46715
PE(16:0_18:1)-H	0.0988777	1.07094	0.417424	0.575022	23.8427	-0.256144	0.453899	0.570664	0.830655	-5.89028	86.0355	89.9411	6.35968	6.45856
SM(d40:2)+H	0.155651	1.11392	0.417424	0.572345	23.8427	-0.405828	0.71713	0.572446	0.830655	-5.89177	11.0828	12.4802	3.3018	3.45745
TG(25:0_16:0_16:1)+NH4	0.0639591	1.04533	0.417424	0.566406	23.8427	-0.16918	0.297098	0.576411	0.83133	-5.89506	10.4195	10.9518	3.37011	3.43407
PI(18:1_22:6)-H	-0.172328	0.88741	0.428174	-0.518074	22.8427	-0.860691	0.516036	0.609389	0.853881	-5.89671	0.417643	0.329598	-1.55813	-1.73045
PC(14:0_20:4)+HCOO	-0.131791	0.912698	0.417424	-0.563133	23.8427	-0.614978	0.351396	0.578602	0.83133	-5.89686	251.359	232.829	7.88708	7.75529
PE(16:0_18:2)-H	0.154242	1.11284	0.417424	0.557801	23.8427	-0.416663	0.725148	0.582181	0.83133	-5.89976	154.629	163.742	7.08823	7.24247
PG(16:0_18:2)-H	-0.166112	0.891242	0.417424	-0.557084	23.8427	-0.781741	0.449518	0.582662	0.83133	-5.90015	17.2433	16.3057	4.00613	3.84002
TG(18:0_16:0_18:0)+NH4	0.0551006	1.03893	0.417424	0.547513	23.8427	-0.152678	0.26288	0.589115	0.837035	-5.90529	20.0047	20.8098	4.31409	4.36919
PI(18:0_20:3)-H	-0.12842	0.914833	0.417424	-0.536663	23.8427	-0.622471	0.36563	0.596473	0.840622	-5.91101	5.84314	5.04221	2.40202	2.2736
TG(16:0_14:0_14:0)+NH4	0.0545297	1.03852	0.417424	0.53652	23.8427	-0.15531	0.264369	0.596571	0.840622	-5.91108	27.8229	28.9846	4.79066	4.84519
Hex1Cer(t20:0_20:4)+HCOO	-0.26067	0.8347	0.417424	-0.512541	23.8427	-1.3107	0.789363	0.612988	0.853881	-5.92333	7.89124	4.79385	2.26707	2.0064
TG(18:0_16:0_18:1)+NH4	0.092647	1.06632	0.417424	0.51181	23.8427	-0.281087	0.466381	0.613492	0.853881	-5.92369	44.9503	48.6524	5.44088	5.53353
Cer(d18:1_16:0)+HCOO	-0.186576	0.878688	0.417424	-0.506505	23.8427	-0.947101	0.573948	0.617154	0.855486	-5.92632	2.02817	1.11324	0.241155	0.0545782
PC(15:0_20:4)+HCOO	-0.123424	0.918007	0.417424	-0.498767	23.8427	-0.634329	0.387482	0.622514	0.856925	-5.93011	89.9474	79.9997	6.36525	6.24182
LPC(18:2)+H	0.143663	1.10471	0.417424	0.497753	23.8427	-0.452235	0.739562	0.623218	0.856925	-5.93061	679.598	746.305	9.26513	9.4088
SM(d43:2)+H	0.145475	1.10609	0.417424	0.488785	23.8427	-0.469009	0.75996	0.62946	0.859319	-5.93492	0.782241	0.981998	-0.478061	-0.332585
AcCa(10:0)+H	-0.415862	0.749572	0.417424	-0.488012	23.8427	-2.17524	1.34351	0.629999	0.859319	-5.93529	1.82919	0.611441	-0.72886	-1.14472
PE(18:1_22:5)-H	0.117407	1.08478	0.417424	0.479337	23.8427	-0.388294	0.623109	0.636066	0.864138	-5.93938	35.4775	36.5223	5.00605	5.12346
PI(18:0_22:5)-H	-0.0768314	0.948138	0.417424	-0.468193	23.8427	-0.41564	0.261977	0.643899	0.865656	-5.94453	4.41432	4.29219	2.11369	2.03686
TG(15:0_14:0_16:0)+NH4	0.0476516	1.03358	0.417424	0.466122	23.8427	-0.163414	0.258717	0.645359	0.865656	-5.94548	52.4332	54.3951	5.70505	5.7527
PC(15:0_16:0)+HCOO	0.201026	1.14952	0.417424	0.465941	23.8427	-0.689734	1.09178	0.645486	0.865656	-5.94556	67.6902	64.8421	5.64106	5.84208
SM(d40:1)+H	0.130546	1.09471	0.417424	0.463318	23.8427	-0.451188	0.712279	0.647338	0.865656	-5.94675	13.6205	15.7556	3.63307	3.76361
PE(20:1_20:4)-H	-0.0730606	0.950619	0.417424	-0.456431	23.8427	-0.403542	0.257421	0.65221	0.868765	-5.94984	172.243	164.19	7.38959	7.31653
PG(18:0_18:1)-H	0.0913125	1.06534	0.417424	0.452288	23.8427	-0.325514	0.508139	0.65515	0.869285	-5.95168	9.26736	10.0482	3.15457	3.24588
PI(18:0_20:4)-H	-0.0681192	0.953881	0.417424	-0.445907	23.8427	-0.383521	0.247283	0.659687	0.86997	-5.95448	206.352	199.084	7.66181	7.5937
PG(20:0_20:4)-H	0.142998	1.1042	0.417424	0.441195	23.8427	-0.526175	0.812171	0.663047	0.86997	-5.95652	10.9126	13.0903	3.28358	3.42657
DG(18:0_20:3)+NH4	-0.155667	0.897717	0.417424	-0.440812	23.8427	-0.88476	0.573426	0.66332	0.86997	-5.95668	1.97917	1.81556	0.774192	0.618525
CL(20:5_18:2_18:1_18:2)-H	0.128428	1.0931	0.417424	0.432839	23.8427	-0.484165	0.741021	0.669022	0.874086	-5.96009	4.32977	4.66262	1.94763	2.07606
DG(16:0_16:0)+NH4	0.128182	1.09292	0.417424	0.425455	23.8427	-0.493852	0.750217	0.674321	0.87477	-5.96318	25.956	28.2833	4.53111	4.6593
LPC(17:1)+H	-0.11709	0.922046	0.417424	-0.424961	23.8427	-0.685955	0.451775	0.674676	0.87477	-5.96339	1.46888	1.32899	0.406663	0.289573
PI(18:1_18:2)-H	0.152168	1.11124	0.417424	0.400581	23.8427	-0.632113	0.936448	0.692295	0.894215	-5.97323	6.96922	7.61071	2.51678	2.66894
PC(19:0_22:6)+HCOO	0.100389	1.07206	0.417424	0.371624	23.8427	-0.457338	0.658116	0.713455	0.917923	-5.98418	40.842	43.553	5.20364	5.30403
LPC(16:0e)+H	-0.0848958	0.942853	0.417424	-0.365624	23.8427	-0.56429	0.394498	0.71787	0.917923	-5.98634	1.93432	1.75176	0.832698	0.747802
LPC(20:3)+H	0.0755431	1.05376	0.417424	0.364462	23.8427	-0.352397	0.503483	0.718726	0.917923	-5.98676	38.7968	39.9783	5.18961	5.26515
PE(18:0e_18:2)-H	-0.100536	0.932686	0.417424	-0.355524	23.8427	-0.684375	0.483303	0.725323	0.922892	-5.98991	24.7958	22.1491	4.45602	4.35548
PC(16:0_14:0)+HCOO	0.0764099	1.05439	0.417424	0.34894	23.8427	-0.375694	0.528514	0.730197	0.92564	-5.99218	768.726	803.203	9.49516	9.57157
DG(18:1_14:0)+NH4	0.121973	1.08822	0.417424	0.340761	23.8427	-0.617042	0.860987	0.736268	0.929879	-5.99495	20.6325	18.5207	3.9669	4.08887
PE(17:0_18:2)-H	0.081289	1.05796	0.417424	0.333508	23.8427	-0.421939	0.584518	0.741666	0.930037	-5.99735	30.7406	30.5972	4.80349	4.88478
PI(20:0_20:4)-H	-0.0664043	0.955015	0.417424	-0.330673	23.8427	-0.481013	0.348204	0.74378	0.930037	-5.99827	0.125063	0.120575	-3.06272	-3.12913
PE(18:1e_22:5)-H	-0.107347	0.928294	0.417424	-0.32701	23.8427	-0.785097	0.570403	0.746514	0.930037	-5.99945	123.927	105.368	6.68919	6.58184
TG(25:0_15:0_16:0)+NH4	-0.0388752	0.973414	0.417424	-0.32228	23.8427	-0.287921	0.210171	0.750049	0.930037	-6.00096	11.7259	11.6322	3.54521	3.50633
PE(18:0_18:1)-H	-0.0684494	0.953662	0.417424	-0.313524	23.8427	-0.519202	0.382303	0.756609	0.930037	-6.00369	71.2943	66.6636	6.05575	5.9873
PC(16:1e_20:4)+HCOO	0.0766965	1.0546	0.417424	0.313431	23.8427	-0.428515	0.581908	0.756679	0.930037	-6.00372	33.6216	37.5774	5.00612	5.08282
PE(17:0_18:1)-H	-0.0643403	0.956383	0.417424	-0.313173	23.8427	-0.488509	0.359829	0.756873	0.930037	-6.0038	48.7875	46.3568	5.53159	5.46725
PG(16:0_18:1)-H	0.0762036	1.05424	0.417424	0.311388	23.8427	-0.429055	0.581462	0.758212	0.930037	-6.00434	105.5	117.704	6.66156	6.73777
PI(18:1_18:3)-H	-0.16259	0.89342	0.417424	-0.2848	23.8427	-1.34127	1.01609	0.778257	0.951203	-6.01212	0.440907	0.393293	-1.71535	-1.87794
AcCa(20:1)+H	0.187005	1.1384	0.417424	0.279535	23.8427	-1.1942	1.56821	0.782245	0.952662	-6.01358	2.53177	2.75818	0.616198	0.803203
PI(16:0_16:0)-H	-0.0554432	0.962299	0.417424	-0.273462	23.8427	-0.474036	0.36315	0.786853	0.954865	-6.01523	0.392948	0.378421	-1.42007	-1.47551
DG(16:0_20:4)+NH4	-0.068162	0.953852	0.417424	-0.264948	23.8427	-0.599317	0.462993	0.793327	0.956709	-6.01748	3.66143	3.3337	1.71958	1.65142
PC(16:0_17:0)+HCOO	-0.0629811	0.957284	0.417424	-0.264084	23.8427	-0.555369	0.429407	0.793984	0.956709	-6.0177	28.6692	26.6412	4.71933	4.65635
PC(15:0_18:2)+HCOO	-0.0740721	0.949953	0.417424	-0.257482	23.8427	-0.668019	0.519875	0.799016	0.959382	-6.0194	195.645	171.266	7.4183	7.34423
AcCa(19:0)+H	0.121714	1.08803	0.417424	0.250959	23.8427	-0.879614	1.12304	0.803996	0.961974	-6.02103	0.430087	0.409768	-1.63283	-1.51112
PE(18:1_18:1)-H	0.0519804	1.03669	0.417424	0.24197	23.8427	-0.391544	0.495505	0.810873	0.964585	-6.0232	365.508	374.037	8.42144	8.47342
PC(16:0_20:5)+HCOO	0.0583635	1.04128	0.417424	0.237049	23.8427	-0.449964	0.566691	0.814644	0.964585	-6.02436	609.627	673.331	9.1636	9.22196
PE(20:0_20:3)-H	-0.0482055	0.967139	0.417424	-0.237023	23.8427	-0.468106	0.371695	0.814664	0.964585	-6.02437	22.5928	21.4056	4.41173	4.36352
LPE(22:6)-H	0.0524348	1.03701	0.417424	0.232477	23.8427	-0.413236	0.518105	0.818151	0.965362	-6.02542	94.4935	95.753	6.44978	6.50221
PE(18:1e_20:5)-H	-0.0503651	0.965692	0.417424	-0.226689	23.8427	-0.509076	0.408346	0.822598	0.967262	-6.02672	303.594	294.401	8.16318	8.11281
CL(18:3_18:2_16:1_22:6)-H	0.0122179	1.0085	0.428174	0.022223	22.8427	-1.12554	1.14997	0.982463	0.998515	-6.02775	0.939832	0.870355	-0.578036	-0.565818
SM(d42:3)+H	0.0616476	1.04366	0.417424	0.215792	23.8427	-0.528174	0.65147	0.830985	0.97107	-6.02909	16.573	16.6047	3.84108	3.90273
PE(18:2_22:6)-H	0.0607609	1.04302	0.417424	0.213053	23.8427	-0.528051	0.649572	0.833097	0.97107	-6.02967	33.8744	29.8774	4.77215	4.83291
PI(18:0_16:0)-H	0.0500085	1.03527	0.417424	0.198468	23.8427	-0.470219	0.570236	0.844361	0.97107	-6.03262	0.907154	0.905009	-0.275337	-0.225328
AcCa(21:1)+H	-0.129203	0.914337	0.417424	-0.19778	23.8427	-1.47795	1.21954	0.844894	0.97107	-6.03276	0.262804	0.202093	-2.59068	-2.71988
SM(d42:2)+H	0.0596504	1.04221	0.417424	0.197439	23.8427	-0.564113	0.683414	0.845157	0.97107	-6.03282	34.6039	36.1208	4.90436	4.96401
PE(20:0_20:4)-H	-0.0346559	0.976265	0.417424	-0.192891	23.8427	-0.405598	0.336286	0.848678	0.97107	-6.0337	109.44	106.192	6.71143	6.67677
PE(18:2_21:0)-H	0.0523808	1.03697	0.417424	0.189359	23.8427	-0.518739	0.6235	0.851414	0.97107	-6.03436	23.7367	24.9122	4.43437	4.48675
LPC(22:5)+H	-0.0405916	0.972256	0.417424	-0.189056	23.8427	-0.483879	0.402696	0.851649	0.97107	-6.03442	110.387	108.629	6.7128	6.67221
PE(18:0_20:4)-H	0.0335284	1.02351	0.417424	0.167062	23.8427	-0.38083	0.447887	0.86873	0.97107	-6.03827	5206.79	5138.18	12.2501	12.2837
TG(15:0_16:0_16:1)+NH4	0.0170815	1.01191	0.417424	0.162259	23.8427	-0.200267	0.23443	0.872469	0.97107	-6.03905	63.9133	64.8146	5.98824	6.00532
LPC(16:0)+H	-0.0358426	0.975462	0.417424	-0.161448	23.8427	-0.494204	0.422519	0.873101	0.97107	-6.03918	336.262	324.737	8.30406	8.26821
PE(18:2e_22:6)-H	-0.103804	0.930576	0.417424	-0.159357	23.8427	-1.44868	1.24107	0.87473	0.97107	-6.03951	27.8452	23.8583	3.81577	3.71197
PE(20:4_21:0)-H	-0.0281366	0.980686	0.417424	-0.159164	23.8427	-0.393116	0.336843	0.874881	0.97107	-6.03954	70.4503	67.9927	6.0746	6.04646
PE(18:1_20:4)-H	-0.035677	0.975574	0.417424	-0.156704	23.8427	-0.50573	0.434377	0.876797	0.97107	-6.03992	1127.4	1041.6	10.0082	9.9725
PC(16:0_20:4)+HCOO	-0.0317382	0.978241	0.417424	-0.154521	23.8427	-0.455807	0.39233	0.8785	0.97107	-6.04026	7163.83	6898.93	12.7206	12.6888
PE(17:0_20:4)-H	-0.0427979	0.97077	0.417424	-0.153453	23.8427	-0.618617	0.533021	0.879332	0.97107	-6.04042	108.605	98.6651	6.55983	6.51703
PI(17:0_18:2)-H	0.0289562	1.02027	0.417424	0.153369	23.8427	-0.360846	0.418758	0.879398	0.97107	-6.04043	0.415052	0.412979	-1.34844	-1.31948
PI(18:1e_20:4)-H	-0.0308259	0.97886	0.417424	-0.148345	23.8427	-0.459851	0.3982	0.883318	0.97107	-6.04118	0.135681	0.130916	-2.97564	-3.00647
PE(18:2e_20:4)-H	0.0587215	1.04154	0.417424	0.147366	23.8427	-0.763974	0.881417	0.884082	0.97107	-6.04132	176.222	172.253	7.08034	7.13906
LPC(18:2e)+H	-0.0322614	0.977886	0.417424	-0.147306	23.8427	-0.484433	0.41991	0.884129	0.97107	-6.04133	2.11402	1.90716	0.934762	0.9025
TG(16:0_16:0_17:0)+NH4	0.0185879	1.01297	0.417424	0.1399	23.8427	-0.255729	0.292905	0.889914	0.97107	-6.04237	44.0484	44.4533	5.43423	5.45282
SM(d38:1)+H	-0.032095	0.977999	0.417424	-0.13535	23.8427	-0.521671	0.457481	0.893472	0.97107	-6.04299	13.5179	12.9474	3.62079	3.5887
Hex1Cer(d42:1)+HCOO	0.201759	1.1501	0.417424	0.130159	23.8427	-2.9986	3.40212	0.897532	0.97107	-6.04367	0.0293147	0.699186	-7.0347	-6.83294
PG(16:0_22:6)-H	-0.0410098	0.971974	0.417424	-0.125324	23.8427	-0.716616	0.634596	0.901318	0.97107	-6.04428	1.21137	1.26532	0.135754	0.0947445
AcCa(22:2)+H	-0.112725	0.924839	0.417424	-0.122016	23.8427	-2.02013	1.79468	0.903909	0.97107	-6.04468	0.152942	0.12159	-3.84182	-3.95455
LPC(16:2e)+H	-0.0272182	0.981311	0.417424	-0.119603	23.8427	-0.497066	0.442629	0.9058	0.97107	-6.04497	2.56049	2.48759	1.2611	1.23388
SM(d32:4)+H	-0.0178789	0.987684	0.417424	-0.118435	23.8427	-0.329552	0.293794	0.906715	0.97107	-6.0451	9.59488	9.69024	3.2427	3.22482
PE(16:0e_20:4)-H	-0.0327733	0.977539	0.417424	-0.117824	23.8427	-0.607054	0.541508	0.907194	0.97107	-6.04518	52.3493	50.2032	5.55346	5.52069
PC(16:0_18:2)+HCOO	-0.0281425	0.980682	0.417424	-0.11626	23.8427	-0.527914	0.471629	0.90842	0.97107	-6.04536	13524.5	12879	13.5978	13.5696
PE(18:0_22:4)-H	-0.0232007	0.984047	0.417424	-0.110107	23.8427	-0.458235	0.411834	0.913246	0.972832	-6.04604	25.5723	24.7532	4.59326	4.57006
PI(16:0_18:2)-H	-0.0290304	0.980079	0.417424	-0.106885	23.8427	-0.589787	0.531727	0.915774	0.972832	-6.04639	3.81351	3.58509	1.76221	1.73318
TG(15:0_14:0_16:1)+NH4	-0.0111005	0.992335	0.417424	-0.0991011	23.8427	-0.242362	0.220161	0.921886	0.972852	-6.04718	22.8286	22.8783	4.50503	4.49393
TG(16:0_16:1_24:0)+NH4	0.0113946	1.00793	0.417424	0.0985092	23.8427	-0.227421	0.25021	0.922352	0.972852	-6.04723	14.6308	14.8274	3.8584	3.8698
PI(18:0_16:1)-H	-0.0256388	0.982386	0.417424	-0.0959633	23.8427	-0.577248	0.52597	0.924352	0.972852	-6.04748	9.97182	9.09642	3.13394	3.1083
AcCa(12:0)+H	0.0552059	1.03901	0.417424	0.0874833	23.8427	-1.24766	1.35808	0.931018	0.976853	-6.04824	1.10058	0.657565	-0.820543	-0.765337
PE(16:1e_20:4)-H	-0.0286028	0.980369	0.417424	-0.0741143	23.8427	-0.825398	0.768193	0.941538	0.984412	-6.04931	261.928	260.142	7.73589	7.70728
SM(t42:1)+H	0.0188506	1.01315	0.417424	0.070992	23.8427	-0.529369	0.56707	0.943996	0.984412	-6.04953	0.684735	0.673343	-0.721857	-0.703006
PE(18:0e_22:6)-H	-0.00871475	0.993978	0.417424	-0.0371513	23.8427	-0.493022	0.475592	0.970674	0.998515	-6.05133	242.448	235.473	7.79268	7.78396
PC(18:1_18:2)+HCOO	0.0100986	1.00702	0.417424	0.034088	23.8427	-0.601549	0.621746	0.973091	0.998515	-6.05144	1631.06	1705.82	10.5443	10.5544
LPE(20:5)-H	0.0082744	1.00575	0.417424	0.030719	23.8427	-0.547847	0.564396	0.975749	0.998515	-6.05155	31.4942	34.428	4.86849	4.87677
AcCa(20:0)+H	0.0211794	1.01479	0.417424	0.0292227	23.8427	-1.47517	1.51753	0.97693	0.998515	-6.05159	0.250163	0.134249	-3.32434	-3.30316
PE(18:0e_20:4)-H	0.00732203	1.00509	0.417424	0.0286432	23.8427	-0.520454	0.535098	0.977388	0.998515	-6.05161	40.2282	38.1655	5.18064	5.18796
CL(18:2_18:1_18:2_18:1)-H	-0.00522216	0.996387	0.417424	-0.0162309	23.8427	-0.669498	0.659054	0.987185	0.998515	-6.05188	5.30997	5.34358	2.22414	2.21892
PE(19:0_22:5)-H	0.00243765	1.00169	0.417424	0.0158133	23.8427	-0.315827	0.320702	0.987515	0.998515	-6.05189	989.074	983.325	9.90723	9.90967
LPC(15:0)+H	0.00418842	1.00291	0.417424	0.0152014	23.8427	-0.564674	0.573051	0.987998	0.998515	-6.0519	3.64576	3.64963	1.72404	1.72823
TG(15:0_16:1_16:1)+NH4	-0.000953943	0.999339	0.417424	-0.0090231	23.8427	-0.21923	0.217322	0.992876	0.998515	-6.05197	29.5341	29.6502	4.87585	4.8749
SM(d34:2)+H	0.00144544	1.001	0.417424	0.0090013	23.8427	-0.330093	0.332983	0.992893	0.998515	-6.05197	8.46793	8.3706	3.03167	3.03312
DG(18:2_18:2)+NH4	0.00203305	1.00141	0.417424	0.00696106	23.8427	-0.600959	0.605025	0.994504	0.998515	-6.05199	32.5047	31.7446	4.84469	4.84672
Hex1Cer(d18:1_24:1)+H	-0.00180701	0.998748	0.417424	-0.00330249	23.8427	-1.1315	1.12788	0.997392	0.998515	-6.05201	0.0800472	0.0935977	-3.9783	-3.9801
PC(18:1_22:6)+HCOO	0.000484248	1.00034	0.417424	0.00188015	23.8427	-0.531274	0.532243	0.998515	0.998515	-6.05201	138.772	133.857	6.96059	6.96108

## Sheet: transcriptomicsDE
	symb	logFC	FC	stdDev	t	df	CI.L	CI.R	P.Value	adj.P.Val	B	avgYoung	avgOld	avgLog2Young	avgLog2Old
259232	NALCN	1.01	2.01392	0.155103	7.12985	17.5084	0.71179	1.30822	1.42344e-06	0.0219878	5.23196	9.99747	19.7786	3.28936	4.28803
442213	PTCHD4	2.47853	5.5733	0.341445	5.935	17.5084	1.59939	3.35767	1.44359e-05	0.0980159	1.57617	0.64423	3.62301	-0.795971	1.69891
442319	ZNF727	1.53332	2.89452	0.236795	5.79857	17.5084	0.976654	2.08999	1.90359e-05	0.0980159	2.4171	2.48889	6.66073	1.15789	2.67877
1776	DNASE1L3	2.8563	7.24155	0.49483	5.32462	17.5084	1.72702	3.98557	5.06714e-05	0.12411	-0.421301	0.180435	1.124	-2.88286	-0.0505596
66008	TRAK2	0.648435	1.56747	0.160269	5.14336	17.5084	0.383033	0.913838	7.42021e-05	0.12411	1.73569	294.218	454.585	8.18345	8.80895
26040	SETBP1	0.632811	1.55058	0.137734	5.12509	17.5084	0.372881	0.892742	7.71246e-05	0.12411	1.73554	21.891	33.9436	4.43917	5.05958
6227	RPS21	-0.603429	0.658188	0.134077	-5.08494	17.5084	-0.853248	-0.35361	8.39714e-05	0.12411	1.65785	60.2664	38.6569	5.88961	5.25915
163223	ZNF676	1.55073	2.92966	0.254746	5.05365	17.5084	0.904758	2.19671	8.97367e-05	0.12411	1.11603	1.98784	5.69406	0.839522	2.39009
284677	SNHG28	1.16344	2.23991	0.308053	5.01545	17.5084	0.675105	1.65178	9.73281e-05	0.12411	0.683863	1.15352	2.6103	0.159143	1.33177
55885	LMO3	2.73596	6.66204	0.317722	5.00978	17.5084	1.58628	3.88564	9.85105e-05	0.12411	0.604355	1.24357	5.08584	-0.540179	2.25186
652965	SNORA48	-1.10058	0.466328	0.384314	-4.97979	17.5084	-1.56584	-0.635322	0.000105007	0.12411	0.0642154	1.2337	0.575133	0.255278	-0.821223
165904	XIRP1	-1.03845	0.486851	0.192087	-4.91905	17.5084	-1.48286	-0.594032	0.000119544	0.12411	1.21817	1846.82	886.054	10.776	9.74353
57496	MRTFB	0.539961	1.45393	0.135052	4.84912	17.5084	0.305547	0.774375	0.000138846	0.12411	1.19036	62.8746	90.9809	5.95871	6.49433
7068	THRB	0.891048	1.85452	0.136774	4.82798	17.5084	0.502522	1.27957	0.000145288	0.12411	1.14889	22.9909	41.3789	4.46583	5.32996
27314	RAB30	0.534924	1.44887	0.134005	4.81948	17.5084	0.301269	0.76858	0.000147962	0.12411	1.1306	32.2544	46.0346	4.99594	5.50933
83443	SF3B5	-0.561176	0.677749	0.149517	-4.79256	17.5084	-0.807676	-0.314676	0.000156772	0.12411	1.07674	19.265	13.6357	4.25493	3.74177
6494	SIPA1	-0.493542	0.710279	0.138648	-4.78352	17.5084	-0.710743	-0.276342	0.000159847	0.12411	1.06093	31.1936	22.0073	4.9546	4.44638
7757	ZNF208	1.22813	2.34263	0.137146	4.70327	17.5084	0.678425	1.77783	0.000190007	0.12411	0.899923	21.4871	52.1212	4.36272	5.54887
51398	WDR83OS	-0.523599	0.695634	0.141713	-4.69046	17.5084	-0.758599	-0.288599	0.000195329	0.12411	0.876389	26.3462	18.5667	4.71175	4.1943
3956	LGALS1	-0.909971	0.532196	0.141538	-4.68939	17.5084	-1.31847	-0.501468	0.000195781	0.12411	0.874206	163.557	86.6917	7.2983	6.3932
219749	ZNF25	0.543431	1.45743	0.135228	4.68038	17.5084	0.299005	0.787858	0.000199628	0.12411	0.852559	27.6114	39.9167	4.76199	5.31271
6208	RPS14	-0.623981	0.648878	0.141304	-4.62286	17.5084	-0.908129	-0.339833	0.000226055	0.12411	0.741291	147.489	96.2828	7.18286	6.56493
23167	EFR3A	0.390191	1.31057	0.138847	4.60914	17.5084	0.211977	0.568406	0.000232868	0.12411	0.71233	92.922	121.528	6.53092	6.91976
200942	KLHDC8B	-0.834243	0.560877	0.134651	-4.59658	17.5084	-1.21631	-0.452173	0.00023929	0.12411	0.683166	63.3507	34.5511	5.91572	5.09246
81543	LRRC3	-0.947419	0.518559	0.255825	-4.57792	17.5084	-1.38309	-0.511748	0.000249163	0.12411	0.334606	4.14744	2.25371	2.02126	1.10364
285550	FAM200B	0.426567	1.34403	0.157886	4.57527	17.5084	0.230296	0.622837	0.000250598	0.12411	0.64508	10.5044	14.3674	3.3868	3.83679
5768	QSOX1	-0.668961	0.628959	0.13655	-4.56379	17.5084	-0.977536	-0.360387	0.000256912	0.12411	0.619065	100.812	63.3061	6.62353	5.96057
153643	FAM81B	2.57471	5.95753	0.43086	4.54614	17.5084	1.38245	3.76697	0.000266936	0.12411	-0.764823	0.313316	2.51101	-2.06437	0.732914
118881	COMTD1	-0.724494	0.605209	0.177411	-4.53007	17.5084	-1.06117	-0.387816	0.000276412	0.12411	0.533128	11.114	6.6357	3.43848	2.71189
55285	RBM41	0.411389	1.32997	0.141445	4.52601	17.5084	0.220042	0.602737	0.000278861	0.12411	0.547328	18.5723	25.1576	4.20598	4.64463
5813	PURA	0.347116	1.27202	0.134026	4.52366	17.5084	0.18558	0.508652	0.000280286	0.12411	0.534916	58.5571	73.9338	5.86743	6.20263
9564	BCAR1	-0.389664	0.763307	0.135669	-4.52046	17.5084	-0.571129	-0.208199	0.000282238	0.12411	0.530575	37.2868	28.1854	5.21274	4.81117
55844	PPP2R2D	0.319556	1.24795	0.133891	4.51604	17.5084	0.170595	0.468518	0.000284961	0.12411	0.519295	34.1244	42.532	5.09098	5.40568
353	APRT	-0.736134	0.600346	0.164406	-4.50188	17.5084	-1.08036	-0.391905	0.000293861	0.12411	0.496486	14.4813	8.67599	3.82562	3.08195
57786	RBAK	0.429514	1.34678	0.138342	4.50162	17.5084	0.228654	0.630373	0.000294029	0.12411	0.495547	21.7845	30.4835	4.4378	4.91208
6170	RPL39	-0.630153	0.646108	0.163591	-4.49734	17.5084	-0.925121	-0.335185	0.000296781	0.12411	0.488337	13.9089	8.96416	3.76639	3.15203
64393	ZMAT3	0.43974	1.35636	0.133149	4.49656	17.5084	0.233867	0.645613	0.00029728	0.12411	0.478701	44.4952	60.3594	5.46394	5.90757
285671	RNF180	0.430903	1.34808	0.134152	4.46031	17.5084	0.227527	0.634278	0.000321663	0.130213	0.406623	31.8358	43.5731	4.98411	5.4335
53354	PANK1	0.768139	1.70307	0.142756	4.44907	17.5084	0.40468	1.1316	0.000329626	0.130213	0.393804	16.7253	27.0314	4.00764	4.72399
10938	EHD1	-0.499233	0.707483	0.133915	-4.43317	17.5084	-0.736301	-0.262165	0.000341237	0.130213	0.351128	51.4164	36.6865	5.66734	5.18404
79741	CCDC7	0.626289	1.54359	0.143319	4.40554	17.5084	0.327021	0.925557	0.000362411	0.130213	0.306751	16.2057	25.4039	4.00433	4.63149
2822	GPLD1	0.89832	1.86389	0.256168	4.40364	17.5084	0.468878	1.32776	0.000363916	0.130213	0.0416699	2.22655	3.94304	1.07545	1.96058
4345	CD200	1.20143	2.29968	0.334824	4.36986	17.5084	0.622649	1.78022	0.00039173	0.130213	-0.416714	0.953653	2.02246	-0.204438	0.933975
729	C6	2.52304	5.74793	0.13943	4.35672	17.5084	1.30391	3.74217	0.000403132	0.130213	0.204028	38.8032	138.864	4.54898	7.06654
56254	RNF20	0.356067	1.27993	0.134251	4.33224	17.5084	0.183044	0.52909	0.000425258	0.130213	0.14628	31.981	41.3789	4.99014	5.36625
57804	POLD4	-0.821341	0.565916	0.157649	-4.32142	17.5084	-1.22145	-0.421229	0.000435426	0.130213	0.145007	17.7141	10.0941	4.07794	3.31074
27330	RPS6KA6	1.07934	2.11307	0.381012	4.3024	17.5084	0.551222	1.60746	0.000453906	0.130213	-0.769609	0.607193	1.26181	-0.793572	0.283534
388523	ZNF728	0.928882	1.9038	0.180944	4.29289	17.5084	0.473375	1.38439	0.000463442	0.130213	0.0736659	6.16445	11.0876	2.5207	3.43461
7644	ZNF91	0.744901	1.67586	0.14969	4.28196	17.5084	0.378682	1.11112	0.000474651	0.130213	0.0636314	169.937	284.364	7.38179	8.0985
414919	C8orf82	-0.52495	0.694983	0.139359	-4.27945	17.5084	-0.783184	-0.266715	0.000477257	0.130213	0.0473836	29.9025	21.2418	4.8934	4.38041
22869	ZNF510	0.383228	1.30426	0.141318	4.26708	17.5084	0.194163	0.572293	0.000490346	0.130213	0.0251244	18.9043	24.8776	4.2325	4.62949
2186	BPTF	0.307213	1.23731	0.145183	4.24901	17.5084	0.155005	0.45942	0.000510126	0.130213	-0.0066096	146.215	180.361	7.1906	7.49025
6248	RSC1A1	0.681528	1.60384	0.178778	4.2482	17.5084	0.343803	1.01925	0.000511028	0.130213	-0.00969271	6.47395	10.3675	2.66063	3.34874
26149	ZNF658	0.819826	1.76519	0.162934	4.23763	17.5084	0.412555	1.2271	0.000522994	0.130213	-0.020778	8.71371	15.3141	3.06577	3.88579
10493	VAT1	-0.635112	0.643891	0.13521	-4.21655	17.5084	-0.952199	-0.318026	0.000547687	0.130213	-0.0878409	85.0527	55.8609	6.38301	5.77095
3692	EIF6	-0.574448	0.671543	0.15475	-4.21385	17.5084	-0.861432	-0.287465	0.000550941	0.130213	-0.0694751	17.3401	11.2167	4.08114	3.47829
6692	SPINT1	-1.67761	0.3126	0.432876	-4.21288	17.5084	-2.5159	-0.839315	0.000552116	0.130213	-1.16671	1.17223	0.348075	0.0427543	-1.7367
4173	MCM4	0.43853	1.35522	0.142646	4.20442	17.5084	0.218958	0.658102	0.000562438	0.130213	-0.0998654	17.713	23.6032	4.13299	4.55004
79643	CHMP6	-0.477432	0.718255	0.164458	-4.2011	17.5084	-0.716672	-0.238193	0.000566544	0.130213	-0.0929019	12.7226	9.05068	3.6512	3.17321
203259	FAM219A	-0.495942	0.709098	0.135533	-4.19775	17.5084	-0.744656	-0.247229	0.000570713	0.130213	-0.125566	40.836	28.3588	5.33942	4.80117
54737	MPHOSPH8	0.352507	1.27678	0.134701	4.19621	17.5084	0.175661	0.529353	0.000572648	0.130213	-0.130426	30.4254	38.7862	4.9169	5.27527
79033	ERI3	-0.331325	0.794806	0.138266	-4.1941	17.5084	-0.497629	-0.165022	0.000575295	0.130213	-0.127812	29.597	23.2071	4.87994	4.53395
55851	PSENEN	-0.579775	0.669068	0.169445	-4.18439	17.5084	-0.871459	-0.288092	0.00058767	0.130213	-0.126892	12.1282	7.97455	3.57906	2.97422
8971	H1-10	-0.85033	0.554658	0.138517	-4.16249	17.5084	-1.28038	-0.42028	0.000616565	0.130213	-0.191687	38.7279	21.7795	5.23516	4.37273
65985	AACS	-0.608901	0.655696	0.152262	-4.15611	17.5084	-0.917322	-0.30048	0.000625256	0.130213	-0.186477	18.0673	12.4984	4.14105	3.60799
23248	RPRD2	0.342127	1.26762	0.134092	4.15578	17.5084	0.168819	0.515436	0.000625713	0.130213	-0.214404	59.1644	74.7811	5.87819	6.22128
284403	WDR62	1.1082	2.15576	0.15569	4.14113	17.5084	0.54484	1.67155	0.000646138	0.130213	-0.213963	9.76163	22.136	3.23978	4.32495
4881	NPR1	-0.451892	0.731083	0.142724	-4.1364	17.5084	-0.681876	-0.221908	0.00065288	0.130213	-0.237514	24.7987	17.7282	4.61727	4.1364
9321	TRIP11	0.425952	1.34346	0.135394	4.13289	17.5084	0.208986	0.642918	0.000657921	0.130213	-0.258335	67.8516	90.9983	6.06907	6.49996
80233	FAAP100	-0.553876	0.681187	0.153212	-4.12404	17.5084	-0.836608	-0.271144	0.00067082	0.130213	-0.249897	17.8658	11.8395	4.13531	3.5479
339327	ZNF546	0.673716	1.59518	0.166944	4.12373	17.5084	0.329785	1.01765	0.000671279	0.130213	-0.245364	8.16237	12.9968	2.99015	3.67203
29950	SERTAD1	-0.725333	0.604857	0.203452	-4.12148	17.5084	-1.09582	-0.35485	0.000674593	0.130213	-0.28739	7.30727	4.45934	2.83888	2.12094
9168	TMSB10	-0.564871	0.676016	0.138441	-4.12047	17.5084	-0.853464	-0.276277	0.000676093	0.130213	-0.277398	118.382	78.7159	6.84889	6.28982
8859	STK19	-0.7662	0.587964	0.325312	-4.1151	17.5084	-1.15816	-0.374236	0.000684107	0.130213	-0.742722	1.86903	1.11729	0.889183	0.120109
51322	WAC	0.389677	1.3101	0.141591	4.11079	17.5084	0.190121	0.589233	0.00069061	0.130213	-0.291313	113.09	148.575	6.81609	7.20238
2342	FNTB	-0.705532	0.613216	0.355214	-4.10836	17.5084	-1.06705	-0.344011	0.000694304	0.130213	-0.898221	1.37769	0.834959	0.451959	-0.283468
339324	ZNF260	0.454359	1.37017	0.139734	4.09619	17.5084	0.22085	0.687869	0.0007131	0.130213	-0.324349	20.1987	27.9489	4.32026	4.79263
6159	RPL29	-0.47868	0.717634	0.13703	-4.09008	17.5084	-0.725056	-0.232304	0.000722726	0.130213	-0.342249	102.341	72.0553	6.64957	6.16568
7841	MOGS	-0.528285	0.693379	0.145104	-4.0897	17.5084	-0.800217	-0.256352	0.000723321	0.130213	-0.328385	22.808	15.9547	4.49289	3.97434
10078	TSSC4	-0.619428	0.650929	0.163207	-4.08851	17.5084	-0.938369	-0.300487	0.00072522	0.130213	-0.315194	14.5664	9.03945	3.83903	3.13382
11107	PRDM5	0.734143	1.66341	0.148058	4.07882	17.5084	0.355238	1.11305	0.000740815	0.130213	-0.346221	13.5478	21.742	3.7061	4.41179
10250	SRRM1	0.387179	1.30783	0.13463	4.07642	17.5084	0.187231	0.587127	0.000744734	0.130213	-0.375576	62.8834	82.065	5.96834	6.34603
57209	ZNF248	0.524679	1.43861	0.139542	4.0737	17.5084	0.253542	0.795817	0.000749187	0.130213	-0.370487	20.3166	28.8018	4.31575	4.83764
2242	FES	-0.614534	0.653141	0.160541	-4.07174	17.5084	-0.932259	-0.29681	0.00075242	0.130213	-0.349398	15.1933	9.64063	3.89689	3.24103
79763	ISOC2	-0.597766	0.660776	0.14804	-4.05057	17.5084	-0.908436	-0.287096	0.000788228	0.130213	-0.403194	21.3225	14.076	4.39401	3.78189
23417	MLYCD	0.721729	1.64916	0.1346	4.04996	17.5084	0.346576	1.09688	0.000789286	0.130213	-0.429811	55.8433	93.1842	5.77668	6.47669
1291	COL6A1	-0.736064	0.600375	0.159955	-4.04848	17.5084	-1.11881	-0.35332	0.000791855	0.130213	-0.3959	444.443	264.605	8.73986	8.01425
280	AMY2B	0.674375	1.5959	0.145985	4.04041	17.5084	0.323008	1.02574	0.000806011	0.130213	-0.426705	14.7363	22.8553	3.85124	4.46398
51529	ANAPC11	-0.449549	0.732272	0.148232	-4.03913	17.5084	-0.683849	-0.215248	0.000808289	0.130213	-0.425998	19.4551	14.4071	4.26837	3.83413
196951	FAM227B	0.766038	1.70059	0.188355	4.03752	17.5084	0.366627	1.16545	0.000811143	0.130213	-0.424216	5.48235	9.20195	2.39607	3.16808
3357	HTR2B	2.4596	5.50065	0.400365	4.03436	17.5084	1.17616	3.74304	0.000816808	0.130213	-1.22211	0.533265	2.27318	-1.52357	0.79585
8857	FCGBP	-2.73346	0.150365	0.179154	-4.03425	17.5084	-4.15984	-1.30708	0.000816999	0.130213	-0.423619	39.8449	11.4527	5.07651	2.27466
22852	ANKRD26	0.539671	1.45364	0.134088	4.03381	17.5084	0.258028	0.821314	0.000817787	0.130213	-0.46415	32.1344	45.9422	4.96968	5.51343
644815	FAM83G	-1.40751	0.376961	0.286779	-4.02985	17.5084	-2.14278	-0.67224	0.000824932	0.130213	-0.706776	4.1322	1.44059	1.88379	0.415468
25957	PNISR	0.476335	1.39121	0.135679	4.01854	17.5084	0.226802	0.725869	0.000845693	0.130213	-0.491507	69.3088	95.2409	6.09255	6.56346
10924	SMPDL3A	-0.663126	0.631509	0.201567	-4.01709	17.5084	-1.01064	-0.315614	0.000848392	0.130213	-0.479587	7.22452	4.66853	2.82025	2.19518
2890	GRIA1	1.96343	3.89989	0.4958	4.01699	17.5084	0.934471	2.9924	0.000848568	0.130213	-1.70248	0.238133	0.726543	-2.52375	-0.632207
124961	ZFP3	0.452963	1.36885	0.142504	4.0129	17.5084	0.215339	0.690586	0.000856243	0.130213	-0.48841	17.7158	24.0256	4.13271	4.57196
6165	RPL35A	-0.358004	0.780243	0.138466	-4.01192	17.5084	-0.545858	-0.17015	0.000858093	0.130213	-0.498624	111.22	86.5222	6.78834	6.42867
4883	NPR3	1.28551	2.43768	0.136023	4.0107	17.5084	0.610764	1.96025	0.000860382	0.130213	-0.506707	54.5339	132.114	5.63076	6.90581
6633	SNRPD2	-0.440061	0.737103	0.141866	-4.00566	17.5084	-0.671333	-0.208789	0.000869968	0.130213	-0.504325	25.2532	18.69	4.64354	4.21262
8534	CHST1	-0.807852	0.571232	0.219342	-4.00286	17.5084	-1.23271	-0.382992	0.000875339	0.130213	-0.538975	6.20295	3.56007	2.60067	1.76921
11281	POU6F2	1.47858	2.78674	0.46045	3.99992	17.5084	0.700404	2.25675	0.000881007	0.130213	-1.55516	0.27761	0.825046	-1.94634	-0.471358
977	CD151	-0.669059	0.628917	0.147109	-3.99822	17.5084	-1.02134	-0.316783	0.000884319	0.130213	-0.510215	220.687	138.556	7.74188	7.08132
8048	CSRP3	-0.76312	0.589221	0.174486	-3.99781	17.5084	-1.16496	-0.361278	0.000885112	0.130213	-0.492916	840.666	492.818	9.66481	8.8964
23474	ETHE1	-0.680563	0.623922	0.223032	-3.98922	17.5084	-1.0397	-0.321422	0.000901975	0.131442	-0.572015	5.60662	3.42516	2.45435	1.75007
9215	LARGE1	-0.500533	0.706846	0.145036	-3.96929	17.5084	-0.765996	-0.23507	0.000942375	0.134028	-0.572189	183.02	129.955	7.49905	7.00044
80095	ZNF606	0.465026	1.38034	0.149096	3.9673	17.5084	0.218271	0.711782	0.000946505	0.134028	-0.569545	13.6772	18.6769	3.74872	4.21846
100507433	ZNF571-AS1	0.998863	1.99843	0.261088	3.95266	17.5084	0.466876	1.53085	0.000977475	0.134028	-0.742436	2.08051	4.03042	0.963251	1.9262
8636	SSNA1	-0.430473	0.742018	0.150763	-3.94967	17.5084	-0.659914	-0.201032	0.000983935	0.134028	-0.60263	18.0991	13.179	4.17171	3.69723
6309	SC5D	0.285349	1.21871	0.133957	3.94644	17.5084	0.133135	0.437564	0.00099093	0.134028	-0.643566	34.155	41.465	5.08926	5.3714
26074	CFAP61	0.98134	1.9743	0.137515	3.94349	17.5084	0.45747	1.50521	0.000997391	0.134028	-0.640481	22.233	41.2773	4.36269	5.3132
255480	TBX5-AS1	0.772453	1.70817	0.169112	3.93796	17.5084	0.359514	1.18539	0.0010096	0.134028	-0.610537	7.9418	12.7603	2.89073	3.66442
4750	NEK1	0.422208	1.33998	0.13515	3.93643	17.5084	0.196416	0.647999	0.00101299	0.134028	-0.660896	28.4014	38.3118	4.8216	5.24027
2072	ERCC4	0.365055	1.28793	0.145051	3.93543	17.5084	0.169778	0.560332	0.00101522	0.134028	-0.640734	16.2932	20.6913	4.01777	4.3613
8985	PLOD3	-0.485345	0.714326	0.136927	-3.9273	17.5084	-0.745505	-0.225185	0.00103353	0.134028	-0.674996	35.3623	24.9737	5.12376	4.62633
754	PTTG1IP	-0.465826	0.724056	0.14602	-3.92401	17.5084	-0.715733	-0.215919	0.00104105	0.134028	-0.662073	194.354	138.586	7.57481	7.10948
746	TMEM258	-0.496586	0.708782	0.147852	-3.92385	17.5084	-0.763006	-0.230166	0.00104141	0.134028	-0.659178	20.5706	14.3246	4.34223	3.82318
1466	CSRP2	-0.695461	0.617512	0.174945	-3.91829	17.5084	-1.06911	-0.321815	0.00105422	0.134028	-0.648174	11.268	7.2449	3.4752	2.79207
7745	ZKSCAN8	0.369586	1.29198	0.13311	3.91806	17.5084	0.171009	0.568164	0.00105477	0.134028	-0.704145	45.8926	58.8283	5.51109	5.86874
378706	RN7SL2	-0.787256	0.579445	0.248206	-3.91687	17.5084	-1.21038	-0.364138	0.00105753	0.134028	-0.765314	12334.4	7206.15	13.5689	12.7529
10540	DCTN2	-0.349418	0.784901	0.133482	-3.91643	17.5084	-0.537237	-0.161599	0.00105855	0.134028	-0.706427	56.9907	45.0048	5.82059	5.4875
79677	SMC6	0.37287	1.29493	0.138157	3.89464	17.5084	0.171324	0.574417	0.00111054	0.139467	-0.738651	22.4171	29.9571	4.48536	4.8868
10899	JTB	-0.49916	0.707518	0.139316	-3.88857	17.5084	-0.769391	-0.228929	0.00112546	0.140053	-0.748194	30.3589	21.0996	4.89999	4.383
6050	RNH1	-0.55335	0.681436	0.13391	-3.88515	17.5084	-0.853182	-0.253519	0.00113395	0.140053	-0.769368	62.1063	42.9853	5.94159	5.39063
51282	SCAND1	-0.514027	0.700265	0.16358	-3.87636	17.5084	-0.793183	-0.234871	0.00115611	0.140053	-0.7351	13.2031	9.26305	3.71137	3.1829
54904	NSD3	0.264708	1.20139	0.134527	3.86237	17.5084	0.120431	0.408986	0.00119224	0.140053	-0.814301	64.3175	77.2084	6.00619	6.26596
6235	RPS29	-0.542884	0.686397	0.152016	-3.86054	17.5084	-0.83892	-0.246848	0.00119705	0.140053	-0.779986	18.0994	12.4717	4.15289	3.61847
102723475	KCNE1B	0.930954	1.90654	0.238792	3.86022	17.5084	0.423262	1.43865	0.00119788	0.140053	-0.840737	2.68231	5.03555	1.34318	2.28064
59307	SIGIRR	-0.564199	0.676331	0.180083	-3.85913	17.5084	-0.87197	-0.256428	0.00120077	0.140053	-0.763549	9.74506	6.65745	3.27474	2.69628
9935	MAFB	-0.700483	0.615366	0.137993	-3.85528	17.5084	-1.08298	-0.317988	0.00121098	0.140053	-0.819396	36.8075	22.8803	5.16624	4.45779
6193	RPS5	-0.555188	0.680569	0.137872	-3.84635	17.5084	-0.859049	-0.251326	0.001235	0.140053	-0.837934	113.494	75.0754	6.78056	6.21906
492311	IGIP	0.384836	1.30571	0.1424	3.84223	17.5084	0.173985	0.595688	0.00124626	0.140053	-0.835284	18.0362	23.5837	4.16151	4.55091
27013	CNPPD1	-0.328724	0.79624	0.133732	-3.84179	17.5084	-0.508853	-0.148595	0.00124747	0.140053	-0.858792	47.0571	37.4249	5.54537	5.22325
9531	BAG3	-0.560252	0.678184	0.141501	-3.83545	17.5084	-0.867756	-0.252747	0.00126498	0.140053	-0.851134	150.408	99.5147	7.1818	6.62528
57591	MRTFA	-0.469159	0.722386	0.134832	-3.83402	17.5084	-0.726762	-0.211556	0.00126898	0.140053	-0.871503	43.8434	30.5837	5.425	4.92787
29901	SAC3D1	-0.683976	0.622448	0.295876	-3.82904	17.5084	-1.06002	-0.307935	0.00128296	0.140053	-1.06634	2.38773	1.5582	1.21955	0.610223
3958	LGALS3	-0.589123	0.664747	0.135596	-3.82887	17.5084	-0.91303	-0.265216	0.00128345	0.140053	-0.879865	89.4254	60.4656	6.45107	5.88465
6609	SMPD1	-0.418144	0.748387	0.133636	-3.82874	17.5084	-0.648053	-0.188236	0.00128382	0.140053	-0.885835	53.1254	40	5.71594	5.30989
10927	SPIN1	0.351226	1.27564	0.133928	3.82414	17.5084	0.157879	0.544573	0.00129688	0.140053	-0.894396	57.7561	73.0449	5.84173	6.18389
147685	C19orf18	0.623227	1.54032	0.27378	3.81771	17.5084	0.279567	0.966886	0.00131537	0.140053	-1.01135	1.9264	2.91249	0.922739	1.52478
132299	OCIAD2	-0.794613	0.576498	0.234125	-3.81663	17.5084	-1.2329	-0.356324	0.00131849	0.140053	-0.908089	4.91683	3.15334	2.25158	1.55519
101927667	LINC01535	1.01715	2.02391	0.21338	3.81537	17.5084	0.45593	1.57837	0.00132213	0.140053	-0.873286	3.84404	7.10416	1.82647	2.71083
10169	SERF2	-0.452013	0.731022	0.141775	-3.8143	17.5084	-0.701484	-0.202542	0.00132525	0.140053	-0.893487	146.12	106.492	7.17112	6.72218
55890	GPRC5C	-0.493045	0.710524	0.151259	-3.81036	17.5084	-0.765444	-0.220646	0.0013368	0.140053	-0.8821	18.3056	12.7514	4.16629	3.66456
11277	TREX1	-0.624627	0.648588	0.251826	-3.80843	17.5084	-0.969897	-0.279356	0.00134251	0.140053	-0.96444	3.87331	2.45111	1.92086	1.27769
6223	RPS19	-0.628264	0.646954	0.134134	-3.80833	17.5084	-0.975554	-0.280974	0.00134278	0.140053	-0.926173	68.0643	42.3938	6.02541	5.39465
79819	DNAI4	0.721268	1.64863	0.209095	3.80474	17.5084	0.322191	1.12034	0.00135345	0.140053	-0.887335	4.08592	6.65441	1.98516	2.68761
5947	RBP1	-0.61332	0.653691	0.239944	-3.80369	17.5084	-0.952762	-0.273877	0.00135655	0.140053	-0.943933	4.3453	2.86516	2.09816	1.49081
85456	TNKS1BP1	-0.361801	0.778192	0.135057	-3.80024	17.5084	-0.562223	-0.16138	0.00136691	0.140053	-0.94001	80.2064	61.9973	6.31978	5.93924
80319	CXXC4	1.01127	2.01569	0.185383	3.79473	17.5084	0.450262	1.57229	0.00138358	0.140053	-0.888873	5.69765	10.9688	2.37664	3.3898
163049	ZNF791	0.387878	1.30847	0.147327	3.79135	17.5084	0.172507	0.603248	0.00139392	0.140053	-0.92777	14.7327	19.3715	3.86701	4.26837
131601	TPRA1	-0.33646	0.791982	0.164397	-3.78802	17.5084	-0.523445	-0.149475	0.00140417	0.140053	-0.909398	12.0319	9.36282	3.58449	3.21869
54664	TMEM106B	0.335599	1.2619	0.138718	3.78712	17.5084	0.149049	0.522148	0.00140693	0.140053	-0.956539	93.6933	117.946	6.54037	6.87638
28955	DEXI	-0.479247	0.717352	0.135779	-3.78459	17.5084	-0.745825	-0.212668	0.0014148	0.140053	-0.969913	38.1472	28.0504	5.24296	4.77998
5361	PLXNA1	-0.48292	0.715528	0.136583	-3.78382	17.5084	-0.751596	-0.214244	0.00141719	0.140053	-0.969168	97.4108	70.3614	6.58317	6.1188
9481	SLC25A27	0.626035	1.54332	0.147162	3.78182	17.5084	0.277551	0.97452	0.00142347	0.140053	-0.947365	14.463	21.2163	3.80585	4.37351
116541	MRPL54	-0.553057	0.681575	0.168299	-3.77214	17.5084	-0.861707	-0.244407	0.00145409	0.140898	-0.93746	12.1476	8.32761	3.57973	3.02642
2328	FMO3	0.926052	1.90007	0.271232	3.77131	17.5084	0.409127	1.44298	0.00145676	0.140898	-1.0818	1.79679	3.60573	0.809439	1.75633
5351	PLOD1	-0.491472	0.711299	0.134017	-3.76976	17.5084	-0.765926	-0.217018	0.00146174	0.140898	-1.00556	68.2224	48.0015	6.06279	5.57212
80036	TRPM3	1.17808	2.26275	0.443498	3.76287	17.5084	0.518996	1.83716	0.00148406	0.140898	-1.76001	0.352139	0.778904	-1.57698	-0.500488
25788	RAD54B	0.661851	1.58211	0.235155	3.76229	17.5084	0.291518	1.03218	0.00148596	0.140898	-1.00765	2.95903	4.63217	1.53872	2.16748
586	BCAT1	-0.779428	0.582598	0.14565	-3.75575	17.5084	-1.21631	-0.342546	0.00150752	0.140898	-1.00331	25.1528	15.3754	4.59841	3.8787
10227	MFSD10	-0.663847	0.631193	0.165697	-3.75199	17.5084	-1.03632	-0.291377	0.00152004	0.140898	-0.979445	13.9439	8.52326	3.76612	3.04928
10489	LRRC41	-0.306488	0.808608	0.133658	-3.74717	17.5084	-0.478673	-0.134303	0.00153624	0.140898	-1.05295	47.1593	38.2658	5.55604	5.25015
6160	RPL31	-0.425174	0.744749	0.133595	-3.74512	17.5084	-0.664168	-0.186181	0.00154319	0.140898	-1.05735	59.0965	45.7774	5.87443	5.48859
6209	RPS15	-0.462884	0.725534	0.133737	-3.74409	17.5084	-0.723146	-0.202622	0.00154669	0.140898	-1.05902	62.395	45.5592	5.93779	5.49577
11231	SEC63	0.304072	1.23462	0.133634	3.74006	17.5084	0.13292	0.475224	0.00156045	0.140898	-1.06759	55.3247	68.5025	5.78304	6.09333
7581	ZNF33A	0.366433	1.28916	0.133085	3.73987	17.5084	0.160169	0.572697	0.00156112	0.140898	-1.06974	44.0575	56.8309	5.45107	5.81841
5531	PPP4C	-0.437394	0.738467	0.144108	-3.73959	17.5084	-0.68362	-0.191168	0.00156208	0.140898	-1.03957	23.1822	16.7934	4.5221	4.05118
8615	USO1	0.271371	1.20695	0.142723	3.7351	17.5084	0.118423	0.42432	0.00157758	0.140898	-1.05203	126.175	152.154	6.97641	7.24589
677777	SCARNA12	-0.637466	0.642841	0.178703	-3.73344	17.5084	-0.996911	-0.27802	0.00158338	0.140898	-1.00786	10.5719	6.67313	3.37538	2.69407
56946	EMSY	0.304585	1.23506	0.134405	3.73236	17.5084	0.13279	0.476379	0.00158713	0.140898	-1.08093	31.8783	39.4352	4.99272	5.29169
118491	CFAP70	0.751254	1.68326	0.200302	3.73207	17.5084	0.327492	1.17502	0.00158816	0.140898	-1.0152	4.65455	7.57803	2.14558	2.88953
2907	GRINA	-0.440033	0.737118	0.133727	-3.72976	17.5084	-0.688397	-0.191669	0.00159624	0.140898	-1.0884	59.5292	43.4763	5.88506	5.4179
9913	SUPT7L	0.303472	1.23411	0.13421	3.72611	17.5084	0.132018	0.474926	0.00160912	0.141228	-1.09434	32.6653	40.4988	5.02166	5.33611
25934	NIPSNAP3A	-0.298901	0.812872	0.146729	-3.7215	17.5084	-0.467981	-0.12982	0.0016255	0.141274	-1.07012	19.4131	15.5778	4.27356	3.95794
7280	TUBB2A	-0.937012	0.522314	0.187215	-3.72082	17.5084	-1.46715	-0.406871	0.00162794	0.141274	-1.03142	10.4631	5.57369	3.30265	2.41502
10897	YIF1A	-0.550388	0.682837	0.146746	-3.71074	17.5084	-0.862631	-0.238144	0.00166447	0.142428	-1.09183	22.1784	14.7042	4.42933	3.86669
80012	PHC3	0.374293	1.2962	0.142205	3.7106	17.5084	0.161943	0.586644	0.00166498	0.142428	-1.10307	118.886	153.683	6.8822	7.25388
51177	PLEKHO1	-0.877962	0.544136	0.140615	-3.70953	17.5084	-1.37621	-0.379718	0.0016689	0.142428	-1.10943	36.1594	18.5298	5.05962	4.17953
51330	TNFRSF12A	-1.73908	0.299561	0.143508	-3.70531	17.5084	-2.72713	-0.751029	0.00168445	0.142694	-1.11048	54.7275	18.3928	5.57968	3.86121
11018	TMED1	-0.588503	0.665033	0.167136	-3.7011	17.5084	-0.923239	-0.253767	0.00170014	0.142694	-1.07853	12.3921	8.67229	3.60861	3.06542
541565	C8orf58	-0.663006	0.631561	0.211389	-3.69687	17.5084	-1.04055	-0.285462	0.00171605	0.142694	-1.09077	6.19514	4.27496	2.61707	2.00508
100500804	MIR3654	-0.48452	0.714735	0.134662	-3.69607	17.5084	-0.760486	-0.208553	0.00171907	0.142694	-1.15437	77.6421	54.411	6.25612	5.74017
2197	FAU	-0.327264	0.797047	0.133653	-3.69095	17.5084	-0.513921	-0.140607	0.00173852	0.142694	-1.16809	61.966	49.163	5.94649	5.61081
54863	TOR4A	-0.580667	0.668654	0.143165	-3.68973	17.5084	-0.911964	-0.249371	0.00174319	0.142694	-1.14292	25.5437	17.4584	4.66645	4.06928
8527	DGKD	-0.811839	0.569655	0.136508	-3.67995	17.5084	-1.27626	-0.347417	0.00178111	0.142694	-1.18151	107.772	56.7778	6.64081	5.8002
118924	FRA10AC1	0.42114	1.33899	0.155115	3.67879	17.5084	0.180146	0.662135	0.00178566	0.142694	-1.13929	11.5349	15.2498	3.51931	3.90884
7957	EPM2A	0.490667	1.40509	0.134198	3.67804	17.5084	0.209829	0.771505	0.00178862	0.142694	-1.19273	31.5764	45.1608	4.95106	5.47767
10117	ENAM	1.043	2.06051	0.170526	3.67656	17.5084	0.445791	1.64021	0.00179444	0.142694	-1.12369	7.77961	14.0298	2.75765	3.79783
23302	WSCD1	-0.786818	0.579621	0.184043	-3.67372	17.5084	-1.23769	-0.335946	0.00180571	0.142694	-1.12232	10.1764	6.11409	3.32095	2.51972
546	ATRX	0.306889	1.23704	0.14637	3.67345	17.5084	0.131019	0.48276	0.00180678	0.142694	-1.16801	157.847	193.883	7.29582	7.59486
2444	FRK	0.726828	1.655	0.145487	3.67201	17.5084	0.310139	1.14352	0.00181249	0.142694	-1.17302	15.0545	24.2043	3.85434	4.53181
22828	SCAF8	0.370019	1.29237	0.143103	3.66621	17.5084	0.157552	0.582486	0.00183577	0.142694	-1.19075	126.27	162.999	6.9677	7.34071
6182	MRPL12	-0.375867	0.770642	0.134226	-3.66368	17.5084	-0.591841	-0.159893	0.00184601	0.142694	-1.222	43.3769	34.1328	5.43305	5.07514
143098	MPP7	0.418147	1.33621	0.139271	3.66146	17.5084	0.177733	0.658561	0.00185507	0.142694	-1.21095	21.0674	28.0786	4.38756	4.7908
6720	SREBF1	-0.681738	0.623414	0.136387	-3.65394	17.5084	-1.07451	-0.288966	0.001886	0.142694	-1.23496	40.7411	26.2065	5.28411	4.66296
84503	ZNF527	0.525625	1.43956	0.164644	3.6539	17.5084	0.222791	0.828459	0.00188618	0.142694	-1.17453	8.96355	12.6872	3.1388	3.62853
11070	TMEM115	-0.420958	0.746929	0.144093	-3.65235	17.5084	-0.663591	-0.178324	0.00189261	0.142694	-1.21626	22.9307	16.9055	4.50771	4.06037
7707	ZNF148	0.367155	1.28981	0.135933	3.65187	17.5084	0.155505	0.578806	0.00189462	0.142694	-1.24062	72.8112	94.85	6.17708	6.55355
55111	PLEKHJ1	-0.470414	0.721758	0.154176	-3.64639	17.5084	-0.741996	-0.198832	0.00191757	0.142694	-1.20583	16.315	11.9252	4.00393	3.55828
94134	ARHGAP12	0.385441	1.30626	0.133151	3.64505	17.5084	0.162834	0.608049	0.00192326	0.142694	-1.26372	40.8812	53.473	5.34073	5.72883
2783	GNB2	-0.56123	0.677724	0.134974	-3.64041	17.5084	-0.885775	-0.236684	0.00194297	0.142694	-1.26711	82.1935	55.5878	6.33016	5.76586
93185	IGSF8	-0.481548	0.716209	0.142642	-3.63946	17.5084	-0.760088	-0.203008	0.00194702	0.142694	-1.24617	25.2453	17.842	4.63948	4.13325
10577	NPC2	-0.478167	0.717889	0.13781	-3.63941	17.5084	-0.754756	-0.201579	0.00194725	0.142694	-1.26017	32.8198	23.4151	5.00447	4.53988
55857	KIZ	0.391599	1.31185	0.149541	3.6379	17.5084	0.164991	0.618208	0.00195373	0.142694	-1.23239	13.8195	17.7449	3.77143	4.13999
80381	CD276	-0.773013	0.585194	0.134715	-3.63675	17.5084	-1.22048	-0.325549	0.00195865	0.142694	-1.27542	60.2059	32.792	5.80309	5.01176
25836	NIPBL	0.282732	1.2165	0.141871	3.63439	17.5084	0.118964	0.446499	0.00196887	0.142694	-1.25856	118.809	144.617	6.89149	7.16812
10464	PIBF1	0.325471	1.25307	0.142316	3.63388	17.5084	0.136921	0.514022	0.00197105	0.142694	-1.25836	18.2989	23.2825	4.18542	4.53395
2804	GOLGB1	0.453622	1.36947	0.143532	3.6335	17.5084	0.190805	0.71644	0.00197273	0.142694	-1.25587	127.146	174.152	6.9776	7.41837
64801	ARV1	0.41852	1.33656	0.161935	3.6312	17.5084	0.175886	0.661153	0.00198273	0.142694	-1.22313	9.65607	12.8847	3.25948	3.67453
55347	ABHD10	0.516209	1.43019	0.136063	3.63072	17.5084	0.216902	0.815517	0.00198481	0.142694	-1.28335	25.8958	36.7138	4.65567	5.18545
57662	CAMSAP3	-2.07879	0.236712	0.45001	-3.62706	17.5084	-3.28533	-0.872255	0.00200085	0.142694	-1.95135	1.21641	0.370824	0.073723	-2.10694
1292	COL6A2	-0.760547	0.590272	0.157658	-3.62403	17.5084	-1.20234	-0.318754	0.00201421	0.142694	-1.24417	404.212	237.167	8.59445	7.83346
149041	RC3H1	0.243532	1.18389	0.137909	3.62335	17.5084	0.10204	0.385023	0.00201722	0.142694	-1.29255	90.0213	106.465	6.49121	6.73049
4999	ORC2	0.389985	1.31038	0.135033	3.62298	17.5084	0.163382	0.616589	0.00201887	0.142694	-1.30249	29.0744	38.2384	4.84809	5.24524
338	APOB	1.27864	2.4261	0.135014	3.61953	17.5084	0.534969	2.02231	0.00203424	0.142694	-1.30959	47.9777	106.649	5.34001	6.62984
54439	RBM27	0.297931	1.22938	0.133196	3.61636	17.5084	0.124499	0.471362	0.00204847	0.142694	-1.32223	49.5852	60.9542	5.62511	5.92445
60494	CCDC81	1.24115	2.36387	0.418392	3.6159	17.5084	0.518561	1.96375	0.00205056	0.142694	-1.84342	0.427315	1.03292	-1.35874	-0.0651104
3429	IFI27	-0.851437	0.554232	0.142835	-3.61296	17.5084	-1.34754	-0.355332	0.00206385	0.142694	-1.29932	30.8244	17.0368	4.87068	4.02057
728621	CCDC30	0.821184	1.76686	0.305565	3.61254	17.5084	0.34265	1.29972	0.00206576	0.142694	-1.44606	1.34715	2.30516	0.340728	1.17727
51293	CD320	-0.530008	0.692551	0.160452	-3.61222	17.5084	-0.83889	-0.221125	0.00206724	0.142694	-1.26305	14.6115	9.8182	3.83947	3.27664
154467	CCDC167	-0.683581	0.622618	0.228612	-3.61178	17.5084	-1.08201	-0.28515	0.00206923	0.142694	-1.26798	5.30788	3.19525	2.35939	1.6455
9031	BAZ1B	0.313918	1.24308	0.13499	3.6022	17.5084	0.130461	0.497374	0.00211325	0.145082	-1.34504	66.7997	84.0908	6.05696	6.38222
80019	UBTD1	-0.512049	0.701226	0.15873	-3.59493	17.5084	-0.8119	-0.212198	0.00214731	0.146164	-1.30025	14.6785	10.535	3.85516	3.36416
53834	FGFRL1	-0.471282	0.721323	0.137022	-3.5926	17.5084	-0.747439	-0.195125	0.00215832	0.146164	-1.35793	34.6228	24.9774	5.09174	4.6233
6084	RNY1	-1.21789	0.429912	0.393008	-3.59239	17.5084	-1.93158	-0.5042	0.00215932	0.146164	-1.77869	1.19694	0.610931	0.172151	-0.959227
55599	RNPC3	0.510446	1.42449	0.137002	3.59081	17.5084	0.21119	0.809702	0.00216687	0.146164	-1.36166	23.9467	33.977	4.5631	5.05535
57085	AGTRAP	-0.643108	0.640332	0.178669	-3.58687	17.5084	-1.02055	-0.265664	0.00218569	0.146215	-1.29272	10.7733	6.6208	3.38724	2.68903
124641	OVCA2	-0.609461	0.655442	0.33354	-3.58669	17.5084	-0.967175	-0.251746	0.00218655	0.146215	-1.57585	1.58921	1.08961	0.658584	0.0914954
54531	MIER2	-0.495472	0.709329	0.14147	-3.58227	17.5084	-0.786642	-0.204303	0.0022079	0.147006	-1.36532	27.1275	18.8742	4.74389	4.20563
285755	PPIL6	1.02066	2.02885	0.280972	3.57418	17.5084	0.419501	1.62182	0.0022475	0.14796	-1.43945	1.66264	3.37528	0.606679	1.67599
3550	IK	0.3144	1.24349	0.140234	3.57405	17.5084	0.129215	0.499586	0.00224815	0.14796	-1.38564	20.2069	26.0429	4.3301	4.68789
6793	STK10	-0.382883	0.766903	0.139746	-3.57348	17.5084	-0.608442	-0.157324	0.00225097	0.14796	-1.38827	27.8093	21.0554	4.78492	4.38449
7311	UBA52	-0.297288	0.813781	0.135459	-3.56627	17.5084	-0.472777	-0.1218	0.00228693	0.149343	-1.41672	83.0739	67.6121	6.3684	6.07476
55343	SLC35C1	-0.566889	0.675071	0.164111	-3.56508	17.5084	-0.901634	-0.232144	0.00229292	0.149343	-1.3508	13.8134	8.9685	3.75627	3.13136
7791	ZYX	-0.741071	0.598295	0.134921	-3.55836	17.5084	-1.1795	-0.302647	0.00232701	0.149343	-1.43467	84.0071	47.917	6.3036	5.55509
6935	ZEB1	0.369387	1.2918	0.144195	3.55723	17.5084	0.150785	0.587989	0.00233279	0.149343	-1.40825	135.161	175.437	7.07349	7.43592
23513	SCRIB	-0.524041	0.695421	0.135656	-3.55317	17.5084	-0.834522	-0.213561	0.00235371	0.149343	-1.44274	41.1065	28.0464	5.33313	4.77925
6207	RPS13	-0.403295	0.75613	0.138898	-3.55288	17.5084	-0.642255	-0.164334	0.00235518	0.149343	-1.43269	117.678	87.4946	6.85364	6.44555
26133	TRPC4AP	-0.306296	0.808715	0.13346	-3.55181	17.5084	-0.487838	-0.124755	0.00236072	0.149343	-1.45315	51.0524	41.1892	5.66256	5.36171
279	AMY2A	0.982904	1.97644	0.359882	3.55151	17.5084	0.400287	1.56552	0.0023623	0.149343	-1.71729	0.81972	1.40946	-0.431228	0.450342
23059	CLUAP1	0.396284	1.31611	0.151007	3.55064	17.5084	0.161329	0.631239	0.00236682	0.149343	-1.40425	12.9567	17.2502	3.68791	4.09055
5499	PPP1CA	-0.547403	0.684251	0.134371	-3.55028	17.5084	-0.871989	-0.222818	0.00236868	0.149343	-1.45305	49.1124	33.2198	5.57659	5.03383
101928578	RAP2C-AS1	0.50381	1.41795	0.185693	3.54275	17.5084	0.204438	0.803182	0.00240819	0.150165	-1.3742	5.98141	8.61451	2.55795	3.0865
353355	ZNF233	0.619367	1.5362	0.212519	3.54063	17.5084	0.251109	0.987624	0.00241942	0.150165	-1.38194	4.07195	6.00655	1.96032	2.56696
9068	ANGPTL1	1.13514	2.1964	0.153895	3.53936	17.5084	0.459977	1.81031	0.0024262	0.150165	-1.42038	10.7652	23.9549	3.29156	4.44764
4850	CNOT4	0.340785	1.26645	0.133422	3.53924	17.5084	0.138084	0.543486	0.00242684	0.150165	-1.47894	37.3095	46.9373	5.21194	5.54217
1175	AP2S1	-0.601828	0.658918	0.150953	-3.53859	17.5084	-0.959865	-0.243792	0.00243032	0.150165	-1.42853	19.711	12.6419	4.24572	3.64292
4245	MGAT1	-0.469182	0.722374	0.135204	-3.53091	17.5084	-0.748913	-0.189452	0.00247166	0.151228	-1.48961	83.8353	60.4966	6.36381	5.90021
90809	PIP4P1	-0.328317	0.796465	0.169597	-3.52859	17.5084	-0.524191	-0.132443	0.00248428	0.151228	-1.41511	10.6385	8.461	3.4058	3.07432
10025	MED16	-0.393387	0.76134	0.145608	-3.52852	17.5084	-0.628086	-0.158688	0.00248465	0.151228	-1.46227	21.16	15.9762	4.38712	3.98817
84071	ARMC2	0.569832	1.48435	0.16905	3.52694	17.5084	0.229711	0.909953	0.00249329	0.151228	-1.41904	7.97096	12.0584	2.96846	3.54609
324	APC	0.337501	1.26357	0.137279	3.52569	17.5084	0.135982	0.539019	0.00250013	0.151228	-1.49315	82.9508	106.166	6.3702	6.71259
83855	KLF16	-0.92284	0.52747	0.177075	-3.52458	17.5084	-1.47403	-0.371646	0.00250627	0.151228	-1.41495	12.9769	6.72307	3.62619	2.63652
22913	RALY	-0.450188	0.731947	0.133877	-3.51854	17.5084	-0.719538	-0.180838	0.00253973	0.151303	-1.51951	66.6116	47.9718	6.01945	5.5788
7222	TRPC3	-1.26045	0.417415	0.461339	-3.51673	17.5084	-2.01496	-0.505927	0.00254983	0.151303	-2.12647	0.714846	0.300051	-0.587472	-1.91315
25873	RPL36	-0.518412	0.69814	0.133803	-3.51569	17.5084	-0.828831	-0.207993	0.00255563	0.151303	-1.52557	56.0729	39.3457	5.77509	5.27426
96459	FNIP1	0.294744	1.22667	0.135606	3.51527	17.5084	0.118233	0.471255	0.00255802	0.151303	-1.52003	72.3675	88.4199	6.16845	6.46255
55366	LGR4	-0.517317	0.69867	0.134312	-3.51466	17.5084	-0.827171	-0.207462	0.00256143	0.151303	-1.52584	73.537	51.54	6.16547	5.66563
26515	TIMM10B	0.434192	1.35115	0.141411	3.51243	17.5084	0.173961	0.694423	0.002574	0.151303	-1.50685	18.7467	25.3259	4.22229	4.62794
90522	YIF1B	-0.577452	0.670146	0.159964	-3.51206	17.5084	-0.923581	-0.231323	0.00257608	0.151303	-1.46259	14.8485	9.99739	3.83941	3.30366
9238	TBRG4	-0.36166	0.778268	0.134073	-3.50792	17.5084	-0.578698	-0.144622	0.00259964	0.151747	-1.54043	44.394	34.9366	5.46062	5.11435
79730	NSUN7	1.22617	2.33945	0.481042	3.50636	17.5084	0.49	1.96234	0.00260852	0.151747	-2.20904	0.25392	0.594769	-2.09978	-0.846563
60401	EDA2R	1.27583	2.42139	0.294458	3.50418	17.5084	0.509367	2.0423	0.00262108	0.151747	-1.58966	1.48654	3.30466	0.305113	1.61065
6139	RPL17	-0.712653	0.610197	0.286994	-3.50385	17.5084	-1.14082	-0.284482	0.00262294	0.151747	-1.57132	2.71012	1.68388	1.38588	0.717079
51296	SLC15A3	-0.531018	0.692066	0.156213	-3.49402	17.5084	-0.850958	-0.211078	0.00268015	0.153084	-1.50581	16.116	11.087	3.98719	3.4388
4282	MIF	-0.534312	0.690488	0.135404	-3.49392	17.5084	-0.856246	-0.212378	0.00268076	0.153084	-1.56415	41.1701	29.1811	5.34484	4.82502
5693	PSMB5	-0.358514	0.779968	0.134019	-3.49324	17.5084	-0.574568	-0.14246	0.00268476	0.153084	-1.57051	45.4349	35.3665	5.49899	5.12797
1268	CNR1	1.35818	2.56362	0.367353	3.49057	17.5084	0.539065	2.1773	0.00270055	0.153084	-1.83038	0.687	1.72691	-0.704354	0.581686
706	TSPO	-0.68747	0.620942	0.141796	-3.48908	17.5084	-1.10226	-0.27268	0.00270941	0.153084	-1.55287	29.5652	18.2744	4.84134	4.13037
3614	IMPDH1	-0.565119	0.6759	0.149996	-3.4881	17.5084	-0.906183	-0.224055	0.00271523	0.153084	-1.53198	19.9008	13.2875	4.28998	3.68859
4297	KMT2A	0.248754	1.18818	0.143045	3.48467	17.5084	0.0984766	0.399031	0.00273573	0.153084	-1.55797	129.747	153.915	7.01724	7.26254
283951	C16orf91	-0.460516	0.726726	0.238525	-3.48276	17.5084	-0.738876	-0.182157	0.00274722	0.153084	-1.51358	4.05122	3.08204	2.01027	1.59668
90120	TMEM250	-0.645434	0.6393	0.151892	-3.48149	17.5084	-1.03571	-0.255159	0.00275486	0.153084	-1.54053	20.0162	12.2149	4.27334	3.56598
9672	SDC3	-0.609426	0.655457	0.134496	-3.48123	17.5084	-0.977955	-0.240896	0.00275644	0.153084	-1.5932	76.7221	48.8512	6.20459	5.5885
27075	TSPAN13	-0.467663	0.723135	0.145225	-3.47911	17.5084	-0.750639	-0.184687	0.00276934	0.153084	-1.56281	22.2779	15.9744	4.44402	3.98939
401134	LINC02232	2.13189	4.38293	0.521324	3.47853	17.5084	0.841702	3.42209	0.00277284	0.153084	-2.37982	0.193322	0.644983	-3.05895	-0.845563
6171	RPL41	-0.389615	0.763333	0.13411	-3.47712	17.5084	-0.6255	-0.15373	0.00278146	0.153084	-1.60298	69.5506	52.1876	6.10668	5.68541
25796	PGLS	-0.635774	0.643596	0.178788	-3.47657	17.5084	-1.02075	-0.250796	0.00278478	0.153084	-1.50655	10.8341	6.61598	3.39189	2.68181
10226	PLIN3	-0.932524	0.523941	0.143322	-3.47296	17.5084	-1.49778	-0.367268	0.00280694	0.153402	-1.58075	32.8714	16.1629	4.87038	3.97657
55201	MAP1S	-0.487384	0.713317	0.149213	-3.47239	17.5084	-0.782864	-0.191905	0.00281044	0.153402	-1.56543	19.554	13.8362	4.27577	3.75346
4669	NAGLU	-0.582438	0.667834	0.167092	-3.46919	17.5084	-0.935872	-0.229005	0.00283028	0.153724	-1.53518	12.6198	8.54409	3.622	3.05975
92421	CHMP4C	-0.974419	0.508945	0.303944	-3.46772	17.5084	-1.56596	-0.382876	0.00283938	0.153724	-1.67345	2.6224	1.36946	1.30632	0.347836
29916	SNX11	-0.427952	0.743316	0.178989	-3.46636	17.5084	-0.687851	-0.168052	0.00284786	0.153724	-1.52613	9.51873	6.89811	3.23981	2.76281
84973	SNHG7	-0.47184	0.721044	0.172185	-3.46403	17.5084	-0.758587	-0.185094	0.00286248	0.153724	-1.53814	11.0573	7.72567	3.44611	2.92737
348262	MCRIP1	-0.436975	0.738682	0.149651	-3.46204	17.5084	-0.702686	-0.171264	0.00287501	0.153724	-1.58503	19.0309	13.649	4.2371	3.74162
2584	GALK1	-0.618438	0.651376	0.194976	-3.45906	17.5084	-0.994814	-0.242061	0.00289384	0.153724	-1.53107	7.94993	5.20257	2.96849	2.32792
11215	AKAP11	0.262627	1.19966	0.141304	3.45833	17.5084	0.102761	0.422494	0.00289846	0.153724	-1.61646	115.15	137.789	6.8423	7.10346
150786	RAB6D	0.507617	1.4217	0.200932	3.4577	17.5084	0.198563	0.81667	0.00290251	0.153724	-1.53301	4.72895	6.86551	2.22412	2.75474
7638	ZNF221	0.463328	1.37872	0.218053	3.45627	17.5084	0.181122	0.745533	0.00291161	0.153724	-1.54132	3.73854	5.47704	1.8906	2.41953
100506207	HULC	0.878217	1.8381	0.374709	3.45561	17.5084	0.343206	1.41323	0.00291585	0.153724	-1.90441	0.67365	1.27825	-0.664167	0.303619
26020	LRP10	-0.561078	0.677795	0.1377	-3.45326	17.5084	-0.903119	-0.219037	0.00293087	0.153991	-1.63863	109.984	76.0266	6.75598	6.20455
9446	GSTO1	-0.446505	0.733818	0.133673	-3.44237	17.5084	-0.719562	-0.173448	0.00300173	0.156496	-1.67525	59.9634	43.5708	5.87443	5.43555
56917	MEIS3	-0.814874	0.568458	0.265841	-3.44203	17.5084	-1.31325	-0.316494	0.00300396	0.156496	-1.6291	3.68724	2.03531	1.81347	0.973028
92	ACVR2A	0.318197	1.24677	0.143645	3.44127	17.5084	0.123544	0.51285	0.00300895	0.156496	-1.64358	17.5104	21.5759	4.12448	4.41856
7175	TPR	0.388595	1.30912	0.139934	3.43843	17.5084	0.15068	0.62651	0.00302774	0.156737	-1.66108	100.636	133.556	6.64783	7.035
147949	ZNF583	0.425692	1.34322	0.186922	3.43683	17.5084	0.164943	0.68644	0.00303839	0.156737	-1.57686	6.00956	8.11118	2.57446	3.00074
9801	MRPL19	0.3011	1.23208	0.135218	3.4356	17.5084	0.116601	0.485599	0.00304662	0.156737	-1.68325	69.1925	85.2431	6.10503	6.40663
220929	ZNF438	0.307781	1.2378	0.1431	3.43447	17.5084	0.119127	0.496436	0.00305418	0.156737	-1.65895	17.8915	22.1062	4.15124	4.4621
93035	PKHD1L1	2.14011	4.40797	0.171673	3.43232	17.5084	0.827509	3.45272	0.0030686	0.156956	-1.60069	6.68811	37.7187	2.50502	4.41445
66005	CHID1	-0.421845	0.746469	0.143512	-3.42704	17.5084	-0.680976	-0.162714	0.00310433	0.15826	-1.67263	24.0892	17.3098	4.57637	4.08009
51070	NOSIP	-0.308511	0.807475	0.161731	-3.42506	17.5084	-0.498133	-0.11889	0.00311781	0.158424	-1.63131	12.467	10.1125	3.63175	3.33465
3512	JCHAIN	1.71245	3.27718	0.315464	3.42171	17.5084	0.658893	2.76602	0.00314075	0.159066	-1.77712	1.3043	3.36681	-0.14981	1.53409
441024	MTHFD2L	0.512205	1.42623	0.169693	3.41959	17.5084	0.196883	0.827528	0.00315543	0.159287	-1.6284	8.10186	11.3099	2.98647	3.47606
55505	NOP10	-0.448378	0.732866	0.141743	-3.4167	17.5084	-0.72464	-0.172115	0.00317544	0.159473	-1.699	25.8497	18.7457	4.66608	4.21413
81618	ITM2C	-0.625795	0.648063	0.145563	-3.41561	17.5084	-1.01149	-0.240096	0.00318303	0.159473	-1.68939	23.984	15.5248	4.53952	3.91187
22858	CILK1	0.57586	1.49057	0.137332	3.4146	17.5084	0.220833	0.930888	0.00319008	0.159473	-1.71816	23.2926	34.1578	4.50386	5.05862
126567	C2CD4C	-1.13284	0.456016	0.329627	-3.41028	17.5084	-1.83215	-0.433541	0.00322046	0.160059	-1.83358	2.10939	1.15213	0.991047	-0.0560754
11051	NUDT21	0.230854	1.17353	0.133315	3.40855	17.5084	0.088276	0.373431	0.00323265	0.160059	-1.7453	52.5606	61.7158	5.71318	5.9449
23609	MKRN2	0.377915	1.29946	0.137446	3.40799	17.5084	0.144472	0.611358	0.00323666	0.160059	-1.73113	23.8995	31.0451	4.55998	4.94779
8273	SLC10A3	-0.687061	0.621118	0.167785	-3.40706	17.5084	-1.11158	-0.262539	0.00324325	0.160059	-1.6559	13.38	8.16016	3.67552	2.99803
23193	GANAB	-0.356669	0.780966	0.140452	-3.40112	17.5084	-0.577432	-0.135905	0.00328571	0.160864	-1.73463	129.416	101.003	7.00219	6.64803
126119	JOSD2	-0.5772	0.670264	0.19766	-3.40054	17.5084	-0.934524	-0.219875	0.00328992	0.160864	-1.64115	7.63209	4.95214	2.89351	2.28132
125919	ZNF543	0.342654	1.26809	0.165725	3.40005	17.5084	0.130498	0.55481	0.00329344	0.160864	-1.67314	8.98501	11.5877	3.15845	3.52536
2771	GNAI2	-0.447566	0.733279	0.141921	-3.39897	17.5084	-0.724767	-0.170365	0.00330121	0.160864	-1.73412	147.907	108.279	7.18346	6.74078
280636	SELENOH	-0.369619	0.773987	0.14687	-3.39483	17.5084	-0.598822	-0.140415	0.00333131	0.161463	-1.72721	19.9605	15.3548	4.31309	3.92082
26136	TES	-0.6613	0.632308	0.142851	-3.39223	17.5084	-1.07169	-0.250909	0.00335034	0.161463	-1.74469	28.3796	16.8815	4.7288	4.07243
23335	WDR7	0.221222	1.16572	0.133204	3.39188	17.5084	0.0839212	0.358522	0.0033529	0.161463	-1.77957	50.8726	59.6154	5.668	5.8938
79675	FASTKD1	0.530034	1.44396	0.133234	3.39155	17.5084	0.201038	0.85903	0.00335533	0.161463	-1.78012	45.367	63.6801	5.45476	5.97676
81550	TDRD3	0.452448	1.36836	0.133718	3.38666	17.5084	0.171204	0.733691	0.00339146	0.162144	-1.78816	34.817	46.4798	5.08938	5.52705
5805	PTS	-0.388265	0.764048	0.165775	-3.38288	17.5084	-0.629882	-0.146649	0.0034196	0.162144	-1.70672	11.9936	8.97318	3.56413	3.16014
54732	TMED9	-0.619419	0.650933	0.136756	-3.37673	17.5084	-1.00558	-0.233254	0.00346594	0.162144	-1.79679	38.9205	25.0182	5.21467	4.62192
56477	CCL28	1.51822	2.86437	0.442435	3.37672	17.5084	0.57171	2.46473	0.00346607	0.162144	-2.23252	0.411882	0.923627	-1.77466	-0.184644
1238	ACKR2	1.09237	2.13223	0.399023	3.37554	17.5084	0.411112	1.77362	0.00347499	0.162144	-2.09373	0.546696	1.11954	-1.02118	0.0510654
5355	PLP2	-0.97376	0.509177	0.138426	-3.37463	17.5084	-1.58121	-0.366311	0.00348191	0.162144	-1.79501	45.2153	21.356	5.33293	4.36701
11117	EMILIN1	-1.18579	0.439584	0.136355	-3.37122	17.5084	-1.92626	-0.445324	0.00350799	0.162144	-1.8094	76.127	29.9067	6.0386	4.78221
374899	ZNF829	0.496743	1.41102	0.216567	3.36828	17.5084	0.186281	0.807204	0.00353063	0.162144	-1.70235	3.83099	5.57678	1.90768	2.46
388566	ZNF470	0.492028	1.40642	0.156158	3.36828	17.5084	0.184512	0.799543	0.0035307	0.162144	-1.75554	11.0025	15.5369	3.42645	3.9373
3240	HP	1.3983	2.63591	0.332822	3.3682	17.5084	0.52435	2.27225	0.00353126	0.162144	-1.90684	1.00546	2.45819	-0.290911	1.12377
11143	KAT7	0.295284	1.22713	0.133382	3.3654	17.5084	0.110575	0.479994	0.00355301	0.162144	-1.83255	52.6432	64.4098	5.71266	5.99971
5159	PDGFRB	-0.463379	0.725285	0.143826	-3.36534	17.5084	-0.753242	-0.173516	0.00355346	0.162144	-1.79556	168.531	122.5	7.37321	6.91264
26834	RNU4-2	-0.935718	0.522782	0.288837	-3.36218	17.5084	-1.5216	-0.349837	0.00357812	0.162144	-1.80928	2.78935	1.89399	1.43029	0.638615
91851	CHRDL1	1.9932	3.9812	0.265465	3.36046	17.5084	0.744562	3.24185	0.00359161	0.162144	-1.76795	1.71656	7.66473	0.50962	2.51326
153241	CEP120	0.292444	1.22471	0.139059	3.35975	17.5084	0.109204	0.475684	0.00359721	0.162144	-1.82278	22.1877	26.7735	4.46466	4.73447
1656	DDX6	0.273819	1.209	0.152037	3.35955	17.5084	0.102239	0.445399	0.00359873	0.162144	-1.78321	219.071	265.009	7.76968	8.0463
3679	ITGA7	-0.629854	0.646242	0.163419	-3.35356	17.5084	-1.02524	-0.234471	0.0036462	0.162144	-1.7687	513.897	320.961	8.93713	8.29616
23355	VPS8	0.491224	1.40564	0.137447	3.3532	17.5084	0.182831	0.799617	0.0036491	0.162144	-1.84176	81.5226	114.369	6.32382	6.80869
345895	RSPH4A	0.424683	1.34228	0.171455	3.35165	17.5084	0.157941	0.691424	0.00366146	0.162144	-1.75816	7.98901	10.4735	2.97241	3.37883
654342	LSP1P4	-0.845654	0.556459	0.304315	-3.34867	17.5084	-1.37728	-0.314029	0.00368546	0.162144	-1.86551	2.34441	1.4618	1.16566	0.435789
5293	PIK3CD	-0.609293	0.655518	0.184193	-3.34717	17.5084	-0.9925	-0.226086	0.00369755	0.162144	-1.7508	9.11112	6.38236	3.16358	2.60249
84100	ARL6	0.422156	1.33993	0.19571	3.34623	17.5084	0.156572	0.68774	0.00370518	0.162144	-1.7444	5.34738	6.97223	2.39889	2.78497
389	RHOC	-0.572081	0.672646	0.136758	-3.34588	17.5084	-0.932022	-0.212139	0.00370803	0.162144	-1.85907	103.464	67.8215	6.6359	6.05996
9324	HMGN3	0.577653	1.49242	0.133651	3.34533	17.5084	0.214146	0.94116	0.00371244	0.162144	-1.87211	35.2137	51.5513	5.0813	5.66961
347733	TUBB2B	-0.859934	0.550978	0.213491	-3.34506	17.5084	-1.40112	-0.318749	0.00371462	0.162144	-1.74427	6.96671	3.81962	2.68949	1.89286
4150	MAZ	-0.564284	0.676291	0.134002	-3.34434	17.5084	-0.919483	-0.209085	0.00372048	0.162144	-1.87272	57.1636	37.3456	5.77758	5.20352
83860	TAF3	0.329931	1.25695	0.141834	3.34341	17.5084	0.122192	0.53767	0.00372811	0.162144	-1.84607	18.5885	24.2095	4.20692	4.58008
5986	RFNG	-0.475023	0.719455	0.163379	-3.34269	17.5084	-0.774183	-0.175863	0.00373398	0.162144	-1.79013	13.2993	9.29915	3.7072	3.19572
100129842	ZNF737	0.579761	1.4946	0.154196	3.34245	17.5084	0.214613	0.944908	0.00373591	0.162144	-1.81154	11.425	17.1136	3.47586	4.05636
968	CD68	-0.892738	0.538591	0.141057	-3.34179	17.5084	-1.45512	-0.330359	0.0037413	0.162144	-1.85195	34.8268	18.784	4.99814	4.15189
25989	ULK3	-0.32071	0.800676	0.14181	-3.34153	17.5084	-0.522757	-0.118663	0.00374346	0.162144	-1.84993	24.1628	19.1718	4.58549	4.25251
121504	H4-16	-0.558161	0.679167	0.212446	-3.34089	17.5084	-0.909869	-0.206453	0.00374866	0.162144	-1.75179	6.0639	4.09409	2.56965	2.00298
51150	SDF4	-0.315254	0.803709	0.134677	-3.33649	17.5084	-0.514164	-0.116344	0.00378495	0.162144	-1.88596	75.4739	61.1333	6.23216	5.92228
6910	TBX5	0.886566	1.84877	0.133781	3.3357	17.5084	0.327054	1.44608	0.00379148	0.162144	-1.89107	38.4943	67.5509	5.12962	6.02861
7408	VASP	-0.757046	0.591707	0.135511	-3.33547	17.5084	-1.23485	-0.279242	0.00379337	0.162144	-1.88479	48.7284	28.4433	5.51528	4.78544
3306	HSPA2	1.18327	2.27091	0.15394	3.33432	17.5084	0.436201	1.93035	0.00380293	0.162144	-1.82832	10.0836	27.9433	3.25117	4.55126
7376	NR1H2	-0.517621	0.698523	0.133892	-3.33181	17.5084	-0.844674	-0.190569	0.00382388	0.162144	-1.8985	55.3637	38.5239	5.76109	5.23305
158866	ZDHHC15	0.643742	1.56238	0.197504	3.33159	17.5084	0.236976	1.05051	0.0038257	0.162144	-1.77119	4.85811	7.73972	2.22876	2.91461
112464	CAVIN3	-0.861297	0.550457	0.141327	-3.33063	17.5084	-1.40569	-0.316906	0.00383369	0.162144	-1.87343	35.5046	17.7212	5.00832	4.1216
9231	DLG5	-0.38676	0.764845	0.161274	-3.32908	17.5084	-0.631329	-0.142191	0.0038467	0.162144	-1.82125	12.9936	10.1284	3.68448	3.32451
51647	CIAO2B	-0.65146	0.636636	0.139647	-3.3283	17.5084	-1.06351	-0.23941	0.00385329	0.162144	-1.88396	32.4458	20.4478	4.94708	4.32433
5156	PDGFRA	-0.608823	0.655732	0.137814	-3.32433	17.5084	-0.994365	-0.223281	0.00388691	0.162144	-1.89859	115.469	73.8373	6.785	6.18027
84304	NUDT22	-0.345821	0.78686	0.147726	-3.32388	17.5084	-0.564844	-0.126797	0.00389074	0.162144	-1.86641	19.1376	14.9549	4.25382	3.88439
5817	PVR	-0.771976	0.585615	0.136954	-3.32383	17.5084	-1.26091	-0.283043	0.00389114	0.162144	-1.90279	111.629	64.6686	6.6978	5.95917
83440	ADPGK	-0.349953	0.78461	0.155539	-3.32366	17.5084	-0.571609	-0.128298	0.0038926	0.162144	-1.84535	15.1681	11.6363	3.9112	3.52572
221061	FAM171A1	-0.387357	0.764529	0.148653	-3.32307	17.5084	-0.632746	-0.141967	0.00389756	0.162144	-1.86526	18.8112	14.334	4.214	3.8332
29072	SETD2	0.237247	1.17874	0.139038	3.32219	17.5084	0.0869119	0.387583	0.00390509	0.162144	-1.89842	98.4003	116.164	6.61975	6.85446
84034	EMILIN2	-0.955389	0.515703	0.138087	-3.32056	17.5084	-1.56108	-0.349695	0.00391902	0.162144	-1.90516	43.8295	23.0919	5.37581	4.40314
27445	PCLO	0.93206	1.908	0.145752	3.31951	17.5084	0.340968	1.52315	0.00392806	0.162144	-1.88119	14.9598	27.3346	3.74062	4.70826
84896	ATAD1	0.366655	1.28936	0.138395	3.31928	17.5084	0.134114	0.599196	0.00393005	0.162144	-1.90662	91.2849	116.201	6.49024	6.85645
9648	GCC2	0.32925	1.25636	0.133134	3.31802	17.5084	0.120353	0.538147	0.00394087	0.162144	-1.92941	41.2221	52.392	5.35316	5.7011
6510	SLC1A5	-0.693646	0.618289	0.163146	-3.31735	17.5084	-1.13383	-0.253465	0.00394662	0.162144	-1.84031	15.408	9.02415	3.87247	3.12048
101929468	CXXC4-AS1	1.35722	2.56191	0.542787	3.31726	17.5084	0.495919	2.21852	0.00394737	0.162144	-2.61749	0.158408	0.371008	-2.89745	-1.52299
26953	RANBP6	-0.471803	0.721063	0.13371	-3.31609	17.5084	-0.771319	-0.172288	0.0039575	0.162144	-1.93098	60.2996	42.9102	5.87418	5.41293
83985	SPNS1	-0.492739	0.710674	0.149547	-3.31543	17.5084	-0.805608	-0.179871	0.0039632	0.162144	-1.87786	19.3949	13.5606	4.23262	3.75205
23351	KHNYN	-0.294968	0.81509	0.133582	-3.31404	17.5084	-0.482339	-0.107597	0.00397524	0.162144	-1.93563	48.7516	39.2001	5.59914	5.28445
55741	EDEM2	-0.657539	0.633959	0.160562	-3.31308	17.5084	-1.07534	-0.239733	0.00398365	0.162144	-1.85429	15.6351	9.61284	3.89294	3.24197
55582	KIF27	0.746233	1.67741	0.191799	3.30878	17.5084	0.271454	1.22101	0.00402126	0.162144	-1.81758	5.27713	8.7313	2.33315	3.06664
144809	FAM216B	2.30121	4.92871	0.498004	3.30836	17.5084	0.836915	3.7655	0.00402493	0.162144	-2.49048	0.270733	0.9707	-2.67559	-0.447324
1311	COMP	3.59743	12.1041	0.448135	3.30624	17.5084	1.30686	5.88799	0.00404358	0.162144	-2.33823	0.46109	3.9209	-2.53149	1.14191
2896	GRN	-0.509637	0.702399	0.139778	-3.30563	17.5084	-0.834194	-0.18508	0.00404894	0.162144	-1.92902	129.88	90.7441	6.98262	6.48047
149628	PYHIN1	1.17569	2.25901	0.462172	3.30556	17.5084	0.426947	1.92443	0.00404962	0.162144	-2.38267	0.336283	0.666976	-1.86233	-0.642966
9144	SYNGR2	-0.494089	0.71001	0.134269	-3.30428	17.5084	-0.808874	-0.179304	0.00406097	0.162144	-1.95259	72.2747	52.2692	6.15386	5.67462
23191	CYFIP1	-0.489543	0.712251	0.143074	-3.30427	17.5084	-0.801431	-0.177654	0.00406101	0.162144	-1.92033	24.7978	17.4712	4.6006	4.11014
9863	MAGI2	0.440017	1.35662	0.160109	3.30279	17.5084	0.159555	0.720478	0.00407419	0.162144	-1.87553	9.91816	13.949	3.29338	3.77415
23506	BICRAL	0.323632	1.25148	0.133821	3.30255	17.5084	0.117338	0.529926	0.00407635	0.162144	-1.95788	34.9214	42.951	5.11832	5.40713
22864	R3HDM2	0.474709	1.38964	0.134999	3.30131	17.5084	0.172	0.777419	0.00408736	0.162144	-1.95568	64.8067	89.0529	5.98516	6.45516
896	CCND3	-0.38114	0.767831	0.136549	-3.30035	17.5084	-0.624254	-0.138026	0.00409599	0.162144	-1.95161	33.8206	26.6133	5.07505	4.70807
133522	PPARGC1B	0.635207	1.55316	0.134957	3.29981	17.5084	0.229969	1.04045	0.00410076	0.162144	-1.95887	61.6314	93.8206	5.88337	6.52007
113828	FAM83F	-1.06126	0.479215	0.262397	-3.29941	17.5084	-1.73838	-0.384132	0.00410435	0.162144	-1.86779	4.29719	2.11773	1.98997	0.951963
57721	METTL14	0.319883	1.24823	0.145208	3.29825	17.5084	0.115713	0.524052	0.00411474	0.162144	-1.92535	16.4614	20.2034	4.02557	4.33238
64359	NXN	-0.504841	0.704738	0.154158	-3.29494	17.5084	-0.827388	-0.182295	0.00414466	0.162224	-1.90571	16.1582	12.3195	3.99628	3.56415
4774	NFIA	0.293785	1.22585	0.153192	3.29414	17.5084	0.106039	0.481531	0.00415183	0.162224	-1.90986	232.449	282.84	7.85525	8.1369
51251	NT5C3A	0.370558	1.29285	0.150915	3.29355	17.5084	0.133707	0.60741	0.0041572	0.162224	-1.91738	13.318	16.844	3.71698	4.06405
9619	ABCG1	-0.756406	0.591969	0.137376	-3.29338	17.5084	-1.23991	-0.272904	0.00415878	0.162224	-1.96248	40.4634	24.0709	5.27033	4.51552
79161	TMEM243	-0.473082	0.720424	0.241134	-3.28624	17.5084	-0.776138	-0.170027	0.00422412	0.164358	-1.86601	4.12309	2.89816	2.03066	1.50411
9360	PPIG	0.344888	1.27005	0.133115	3.2833	17.5084	0.123756	0.56602	0.00425128	0.164907	-1.99958	41.8583	53.2366	5.36892	5.72765
10436	EMG1	-0.364784	0.776585	0.17743	-3.28241	17.5084	-0.598737	-0.130831	0.0042596	0.164907	-1.88328	9.50536	7.17001	3.2385	2.82907
27129	HSPB7	-0.653466	0.635751	0.222207	-3.28018	17.5084	-1.07285	-0.234084	0.00428034	0.165296	-1.86537	4985.87	3084.31	12.2256	11.5471
144501	KRT80	-2.05199	0.241151	0.471563	-3.27604	17.5084	-3.37059	-0.733397	0.0043192	0.166381	-2.44677	1.10346	0.28561	-0.340281	-2.29546
3241	HPCAL1	-0.460953	0.726506	0.143735	-3.27271	17.5084	-0.75746	-0.164447	0.00435067	0.167176	-1.98118	23.0128	17.6229	4.51195	4.09263
7322	UBE2D2	-0.248382	0.84184	0.133795	-3.26924	17.5084	-0.408323	-0.0884417	0.00438375	0.168029	-2.02514	64.4494	53.8823	6.00595	5.74628
85441	HELZ2	-0.922831	0.527473	0.138426	-3.26635	17.5084	-1.51759	-0.328068	0.00441147	0.168263	-2.01279	45.8266	21.4652	5.32761	4.36769
84334	COA8	-0.324597	0.798522	0.147065	-3.2651	17.5084	-0.533879	-0.115315	0.00442349	0.168263	-1.98547	19.0733	15.5766	4.24319	3.94788
22998	LIMCH1	0.559731	1.47399	0.160566	3.26431	17.5084	0.19876	0.920701	0.0044311	0.168263	-1.95001	314.075	447.545	8.24434	8.78344
9948	WDR1	-0.462107	0.725925	0.143652	-3.26403	17.5084	-0.760147	-0.164068	0.00443389	0.168263	-1.99879	168.992	119.628	7.35759	6.8948
1019	CDK4	-0.31495	0.803879	0.141996	-3.26271	17.5084	-0.518161	-0.111739	0.00444662	0.168263	-2.00712	24.0032	19.0378	4.58051	4.23473
26262	TSPAN17	-0.544114	0.685813	0.140408	-3.26183	17.5084	-0.89528	-0.192947	0.00445522	0.168263	-2.01455	29.1787	19.8671	4.81944	4.28835
55036	CCDC40	0.73414	1.66341	0.232536	3.25777	17.5084	0.259741	1.20854	0.00449484	0.169346	-1.91046	3.15621	4.87434	1.57246	2.22789
9534	ZNF254	0.488942	1.40342	0.134871	3.25606	17.5084	0.172823	0.805061	0.00451163	0.169565	-2.0473	29.625	40.2034	4.85443	5.29944
79651	RHBDF2	-0.465657	0.724141	0.150048	-3.25228	17.5084	-0.767071	-0.164244	0.00454891	0.169773	-2.00173	18.8554	13.4842	4.21578	3.72443
7587	ZNF37A	0.372162	1.29429	0.135804	3.25132	17.5084	0.131195	0.613129	0.00455851	0.169773	-2.05309	27.3143	35.1193	4.75877	5.11474
1942	EFNA1	-0.612986	0.653842	0.144939	-3.25001	17.5084	-1.01004	-0.215931	0.00457155	0.169773	-2.02241	24.5887	15.8964	4.5548	3.9587
2876	GPX1	-0.352006	0.783494	0.134018	-3.24975	17.5084	-0.580032	-0.12398	0.00457409	0.169773	-2.06346	44.7215	35.5356	5.47771	5.12911
2817	GPC1	-0.641509	0.641042	0.152166	-3.24491	17.5084	-1.05769	-0.225326	0.00462258	0.169773	-2.01009	298.952	186.834	8.14807	7.51085
145282	MIPOL1	0.481123	1.39583	0.16347	3.24461	17.5084	0.168962	0.793283	0.00462561	0.169773	-1.98194	9.16225	13.0768	3.16776	3.67866
5428	POLG	-0.3606	0.77884	0.133774	-3.24381	17.5084	-0.594622	-0.126579	0.00463373	0.169773	-2.07641	47.741	37.2581	5.55985	5.2086
23344	ESYT1	-0.32905	0.796061	0.13347	-3.24073	17.5084	-0.542798	-0.115301	0.00466493	0.169773	-2.08387	55.7551	44.0886	5.78834	5.45311
7082	TJP1	0.31683	1.24559	0.14953	3.2404	17.5084	0.110998	0.522661	0.00466825	0.169773	-2.02683	189.304	234.966	7.55955	7.86331
22849	CPEB3	0.55525	1.46942	0.134214	3.23992	17.5084	0.194473	0.916027	0.00467318	0.169773	-2.08242	32.0077	45.6466	4.9373	5.5005
8490	RGS5	0.442022	1.35851	0.170446	3.23934	17.5084	0.154764	0.72928	0.00467909	0.169773	-1.97795	484.084	646.875	8.905	9.31177
55671	PPP4R3A	0.217226	1.1625	0.133176	3.23884	17.5084	0.0760349	0.358416	0.00468415	0.169773	-2.08889	50.6152	58.7284	5.6587	5.87363
389336	C5orf46	1.70985	3.27126	0.233596	3.2362	17.5084	0.597586	2.8221	0.00471118	0.169773	-1.94964	2.77059	8.94628	1.12479	2.9279
9931	HELZ	0.223243	1.16735	0.141262	3.23586	17.5084	0.0780076	0.368479	0.00471467	0.169773	-2.06336	115.949	135.198	6.85542	7.07588
140576	S100A16	-0.819006	0.566832	0.140555	-3.23439	17.5084	-1.35207	-0.285942	0.00472979	0.169773	-2.06886	36.5645	18.5504	5.00889	4.20052
283358	B4GALNT3	-0.449412	0.732341	0.135122	-3.23422	17.5084	-0.741934	-0.156889	0.00473158	0.169773	-2.09016	41.9203	29.7057	5.35518	4.87909
55167	MSL2	0.314634	1.2437	0.134841	3.23376	17.5084	0.109809	0.519459	0.00473635	0.169773	-2.09223	30.1891	37.9343	4.91336	5.22742
144715	RAD9B	-1.54935	0.341665	0.344513	-3.23055	17.5084	-2.55897	-0.539728	0.0047696	0.169773	-2.14533	2.50743	0.884659	1.00954	-0.414291
1525	CXADR	-0.531172	0.691993	0.134522	-3.23043	17.5084	-0.877318	-0.185025	0.00477083	0.169773	-2.10022	77.089	52.878	6.22203	5.70141
90075	ZNF30	0.664019	1.58449	0.246516	3.23005	17.5084	0.23125	1.09679	0.00477476	0.169773	-1.96978	2.60838	4.16495	1.29804	2.03449
65084	TMEM135	0.519034	1.433	0.137955	3.22972	17.5084	0.180724	0.857345	0.00477816	0.169773	-2.08797	22.4476	32.1382	4.46903	4.95484
55558	PLXNA3	-0.693239	0.618464	0.141686	-3.22958	17.5084	-1.14512	-0.241361	0.00477964	0.169773	-2.07437	31.0173	17.8685	4.86006	4.13451
56478	EIF4ENIF1	0.262313	1.1994	0.138087	3.22921	17.5084	0.0913084	0.433317	0.00478344	0.169773	-2.08848	23.7439	28.1142	4.56171	4.81008
729475	RAD51AP2	1.24652	2.37269	0.434142	3.22875	17.5084	0.433784	2.05926	0.00478833	0.169773	-2.39337	0.431335	0.856577	-1.48822	-0.35155
112399	EGLN3	-0.825679	0.564217	0.140913	-3.22682	17.5084	-1.36435	-0.287011	0.00480845	0.169773	-2.08267	156.956	89.9866	7.20725	6.38401
[truncated: 15,011 more rows]
