# Supplementary material for: The Human Cardiac “Age‐OME”: Age‐Specific Changes in Myocardial Molecular Expression
Source: Aging Cell. 2025 Sep 7;24(11):e70219. doi: 10.1111/acel.70219 (PMC12610413; doi:10.1111/acel.70219)
Supplement: Supplementary file 5 — Table S3.Differential expression analysis of proteins between younger males versus older males and younger female's versus older females. [file ACEL-24-e70219-s003.xlsx]

## Sheet: de_male_old_young
	logFC	CI.L	CI.R	AveExpr	t	P.Value	adj.P.Val	B	se	FC
CTSD	1.12336	0.80381	1.44291	28.2653	7.24831	1.54259102212082e-07	0.000396446	7.32756	0.154982	2.17854
SIAE	1.53778	1.07036	2.00519	22.1756	6.78342	4.64502073827866e-07	0.000596885	6.33004	0.226697	2.90347
TPP1	1.11098	0.747988	1.47396	24.9953	6.31058	1.46400549157029e-06	0.00125417	5.28353	0.17605	2.15992
EPDR1	1.75605	1.163	2.34909	25.3549	6.10532	2.42858509473153e-06	0.00156037	4.81997	0.287626	3.37771
LYPLAL1	0.755997	0.492807	1.01919	23.9617	5.92253	3.82531056847284e-06	0.00196621	4.40289	0.127648	1.6888
APCS	2.20284	1.41454	2.99114	25.3597	5.76169	5.72053406049691e-06	0.00245029	4.03275	0.382326	4.60386
PPT1	1.23307	0.786882	1.67926	23.4146	5.69807	6.71176879459836e-06	0.00246418	3.88561	0.216401	2.35066
CTSZ	1.34133	0.827808	1.85486	24.3435	5.38557	1.47841772799334e-05	0.0043885	3.15727	0.249061	2.53386
PPP2R2A;PPP2R2D	0.875369	0.539284	1.21145	20.841	5.37031	1.53682966049826e-05	0.0043885	3.12149	0.163002	1.83448
SNCG	1.23704	0.737903	1.73618	21.9937	5.12132	3.2636509572126e-05	0.00838758	2.43506	0.241547	2.35715
ATP1A1	-0.826713	-1.16842	-0.485009	24.4529	-4.98841	4.07002689877644e-05	0.00950906	2.22107	0.165727	0.563812
NUDT6	1.16591	0.67542	1.65641	20.6901	4.92381	5.99970553633765e-05	0.0128494	1.88658	0.236791	2.24375
APOC3	1.98308	1.10921	2.85696	23.0397	4.68935	9.64344246780058e-05	0.0182682	1.43626	0.422891	3.95337
PGAM1	0.679948	0.377783	0.982113	26.9022	4.6397	9.95155603066461e-05	0.0182682	1.39344	0.14655	1.60208
GPNMB	1.12762	0.607295	1.64794	25.5749	4.46835	0.000154487	0.0237684	0.98632	0.252357	2.18498
ECPAS	-0.57033	-0.832122	-0.308538	21.8058	-4.50182	0.000154595	0.0237684	1.00086	0.126689	0.673463
CTSB	0.949943	0.509365	1.39052	26.5968	4.44562	0.000163762	0.0237684	0.932361	0.21368	1.9318
PCBD2	0.789719	0.422925	1.15651	24.5222	4.43923	0.000166471	0.0237684	0.917175	0.177896	1.72874
NOL3	0.9171	0.487714	1.34649	24.9743	4.40379	0.000182313	0.0246603	0.83305	0.208252	1.88832
MYH4	-0.539032	-0.792697	-0.285366	24.6394	-4.38138	0.000193101	0.0248134	0.779858	0.123028	0.688233
HRC	0.760876	0.400965	1.12079	27.865	4.3589	0.000204556	0.0250338	0.726535	0.174557	1.69452
HDGF	0.824808	0.431919	1.2177	23.3457	4.32854	0.000221115	0.0258303	0.654521	0.190551	1.7713
MYH6	-1.56164	-2.31329	-0.809984	29.5647	-4.28371	0.000248028	0.0267094	0.548282	0.364553	0.338766
FAM162A	0.55013	0.285203	0.815057	25.9332	4.28151	0.000249426	0.0267094	0.543082	0.12849	1.46422
SDHD	0.573135	0.293747	0.852523	23.3994	4.22968	0.00028483	0.0272436	0.420343	0.135503	1.48775
ALDH1A2;ALDH2	0.711753	0.363976	1.05953	22.4067	4.21974	0.000292164	0.0272436	0.39684	0.168672	1.63779
AHSG	1.08416	0.552403	1.61592	25.3876	4.20375	0.00030437	0.0272436	0.359003	0.257904	2.12015
SPRYD4	0.706792	0.359838	1.05375	21.3145	4.20028	0.000307082	0.0272436	0.350802	0.168273	1.63217
APOA1	1.59607	0.811502	2.38064	28.9896	4.19449	0.00031166	0.0272436	0.337122	0.380515	3.02318
LAMTOR5	0.932587	0.472381	1.39279	23.9167	4.17825	0.000324879	0.0272436	0.298727	0.2232	1.9087
FKBP1A	0.646279	0.327016	0.965541	25.5312	4.17377	0.000328619	0.0272436	0.288146	0.154843	1.56513
PALM	0.689967	0.344437	1.0355	22.751	4.11719	0.000379743	0.0304981	0.154534	0.167582	1.61325
RPN2	-0.693527	-1.04383	-0.34322	21.7162	-4.08199	0.000415442	0.0323541	0.0715399	0.169899	0.61834
SNRNP70	-0.781852	-1.18056	-0.383146	21.7364	-4.04324	0.0004586	0.0336072	-0.0197284	0.193373	0.58162
RPL24	-0.71079	-1.0741	-0.347481	22.8777	-4.03388	0.000469669	0.0336072	-0.0417451	0.176205	0.610986
DYSF;MYOF	-0.471344	-0.712319	-0.23037	22.6946	-4.03297	0.000470762	0.0336072	-0.0438912	0.116873	0.721292
NIPSNAP3B	0.953468	0.46194	1.445	23.5772	3.99959	0.000512536	0.0342409	-0.122365	0.238391	1.93652
TTR	1.42279	0.688994	2.15658	26.5222	3.99783	0.000514844	0.0342409	-0.126512	0.35589	2.68103
CLTB	0.736883	0.356179	1.11759	24.4481	3.99088	0.000524027	0.0342409	-0.142827	0.184642	1.66657
CSTB	0.490038	0.236443	0.743632	25.7407	3.98426	0.000532933	0.0342409	-0.158377	0.122993	1.40448
UQCRH	0.846957	0.407458	1.28646	27.7991	3.97339	0.000547875	0.0343424	-0.183891	0.213157	1.7987
ATP2A2	-0.49497	-0.753802	-0.236137	27.9906	-3.94291	0.000592024	0.0354451	-0.255381	0.125534	0.709577
CAST	0.787784	0.37576	1.19981	25.7418	3.94223	0.00059305	0.0354451	-0.256979	0.199832	1.72642
LRRC20	0.573391	0.272258	0.874523	22.2745	3.926	0.00061802	0.0358189	-0.295013	0.14605	1.48802
PDK1;PDK2	0.516441	0.245422	0.787461	24.2031	3.93767	0.000637698	0.0358189	-0.305091	0.131154	1.43042
CDKN2C	0.753831	0.357437	1.15022	21.0743	3.92976	0.000650432	0.0358189	-0.323277	0.191826	1.68626
RPL35	-1.0276	-1.57045	-0.484759	20.4634	-3.90308	0.000655054	0.0358189	-0.348671	0.26328	0.490525
PEBP1	0.577443	0.270431	0.884454	28.9774	3.87803	0.00069804	0.0366802	-0.407256	0.148901	1.4922
DCTN1	-0.376571	-0.576845	-0.176297	22.8776	-3.87686	0.000700122	0.0366802	-0.410001	0.0971331	0.770266
ARSB	1.02107	0.47662	1.56552	21.6957	3.86683	0.000718141	0.0366802	-0.433419	0.264058	2.02942
TARDBP	0.566238	0.263895	0.868581	20.6484	3.86151	0.000727895	0.0366802	-0.44585	0.146636	1.48066
LAMTOR1	0.474025	0.219537	0.728513	23.0678	3.84053	0.000767634	0.037111	-0.494823	0.123427	1.38898
NDUFB1	0.518682	0.240039	0.797326	26.6042	3.83805	0.000772472	0.037111	-0.50061	0.135142	1.43265
SYNCRIP	-0.481494	-0.740409	-0.222578	22.1963	-3.83434	0.000779763	0.037111	-0.509264	0.125574	0.716236
MAT2B	0.336485	0.155057	0.517913	23.3984	3.824	0.000800434	0.0372675	-0.533361	0.0879929	1.26268
DPP7	0.892109	0.409791	1.37443	22.7562	3.81366	0.000821661	0.0372675	-0.557464	0.233925	1.85589
PHPT1	0.515709	0.236571	0.794846	26.5065	3.80929	0.000830787	0.0372675	-0.567635	0.135382	1.4297
RCSD1	0.732517	0.335326	1.12971	20.8012	3.80256	0.000845055	0.0372675	-0.583314	0.192638	1.66154
RPL13	-0.649275	-1.00198	-0.296566	23.2039	-3.79551	0.000860242	0.0372675	-0.599712	0.171064	0.637601
DCXR	0.639755	0.291806	0.987703	24.3144	3.79102	0.000870058	0.0372675	-0.610158	0.168755	1.55806
ACTN1;ACTN2;ACTN3;ACTN4	-0.46434	-0.717451	-0.211228	28.269	-3.78252	0.00088895	0.0374525	-0.62993	0.122759	0.724803
PPIE;PPIF	0.549418	0.248606	0.850231	24.2141	3.76587	0.000927138	0.0383764	-0.66864	0.145894	1.4635
ATP2A2;ATP2A3	-0.493062	-0.763576	-0.222548	27.0764	-3.75811	0.000945467	0.0383764	-0.686653	0.131199	0.710516
MSRB3	0.619852	0.27939	0.960313	23.0389	3.75385	0.000955677	0.0383764	-0.696536	0.165124	1.53672
SUOX	0.494507	0.222103	0.766911	24.3187	3.74298	0.000982267	0.0388373	-0.721783	0.132116	1.40884
COQ10A;COQ10B	0.737482	0.330247	1.14472	20.7727	3.74219	0.0010379	0.0404153	-0.761956	0.197072	1.66726
PPP1R12C	0.642435	0.284373	1.0005	23.0962	3.69938	0.0010963	0.0408574	-0.822787	0.17366	1.56096
SEC23A	-0.506766	-0.78838	-0.225152	22.7975	-3.71854	0.00110066	0.0408574	-0.806516	0.136281	0.703798
ATP5IF1	1.25018	0.552732	1.94762	27.2654	3.6959	0.00110597	0.0408574	-0.830853	0.33826	2.3787
CTSL	0.662478	0.291446	1.03351	22.6573	3.68144	0.00114693	0.0408574	-0.864282	0.179951	1.5828
DBI	0.747513	0.328407	1.16662	28.1576	3.6775	0.00115836	0.0408574	-0.873392	0.203267	1.6789
SUN1	-0.75051	-1.16995	-0.331069	20.7175	-3.69747	0.00115969	0.0408574	-0.854434	0.202979	0.594393
PRNP	1.16259	0.51476	1.81042	21.3543	3.71735	0.00116702	0.0408574	-0.838508	0.312747	2.23859
C12orf57	0.605539	0.266588	0.94449	20.8611	3.69168	0.00117644	0.0408574	-0.867586	0.164028	1.52155
MACF1;PLEC	-0.717899	-1.1219	-0.313899	23.1935	-3.66387	0.00119872	0.0410761	-0.904861	0.19594	0.607982
TPM1;TPM2	0.719795	0.313875	1.12572	31.5002	3.65616	0.00122215	0.0413278	-0.922641	0.196872	1.64695
RRP9	0.671529	0.290174	1.05288	22.8162	3.64757	0.00138333	0.0446807	-1.01517	0.184103	1.59276
MRPS36	0.599275	0.255891	0.942659	26.144	3.59835	0.00141282	0.0446807	-1.05575	0.166541	1.51495
MYH3;MYH7	-0.674352	-1.06145	-0.287253	28.9336	-3.59188	0.0014359	0.0446807	-1.07062	0.187743	0.626613
NID1	-0.573622	-0.90338	-0.243864	24.9108	-3.58664	0.00145486	0.0446807	-1.08265	0.159933	0.671928
CMPK1	0.462905	0.196113	0.729697	25.211	3.57747	0.0014886	0.0446807	-1.10369	0.129394	1.37831
DDOST	-0.378158	-0.596387	-0.15993	23.8846	-3.57289	0.00150576	0.0446807	-1.1142	0.105841	0.769419
DTNA;DTNB	-0.49311	-0.777982	-0.208239	23.3974	-3.56905	0.0015203	0.0446807	-1.12301	0.138163	0.710492
TNPO1	-0.565636	-0.892413	-0.238859	22.0015	-3.56897	0.00152058	0.0446807	-1.12318	0.158487	0.675658
APOO	0.381908	0.161021	0.602796	25.4997	3.56489	0.00153619	0.0446807	-1.13255	0.107131	1.30306
PPFIBP1	-0.657519	-1.03861	-0.276428	20.1274	-3.55743	0.00156507	0.0446807	-1.14963	0.18483	0.633967
AFM	1.17007	0.49105	1.8491	23.1937	3.55292	0.0015828	0.0446807	-1.15996	0.329327	2.25023
OXSM	0.999172	0.420422	1.57792	20.8774	3.56753	0.00159878	0.0446807	-1.1486	0.280074	1.99885
EIF3A	-0.464774	-0.73524	-0.194308	22.1696	-3.54313	0.00162199	0.0446807	-1.18238	0.131176	0.724585
RAB3GAP1	-0.624221	-0.987936	-0.260507	17.6391	-3.53863	0.0016403	0.0446807	-1.19267	0.176402	0.64877
RPL17	-0.601197	-0.951596	-0.250798	23.0714	-3.53762	0.00164443	0.0446807	-1.19497	0.169944	0.659207
PSAP	1.09392	0.456121	1.73171	29.4716	3.53639	0.00164949	0.0446807	-1.19779	0.309331	2.13453
SULT1A3	0.932626	0.38865	1.4766	22.7271	3.53497	0.00165536	0.0446807	-1.20104	0.263829	1.90875
APOE	1.34521	0.560107	2.13032	23.338	3.53281	0.00166431	0.0446807	-1.20599	0.380778	2.54068
RPL14	-0.672017	-1.06427	-0.279766	22.6252	-3.53243	0.00166588	0.0446807	-1.20685	0.190242	0.627628
MACROH2A1	-0.469407	-0.743522	-0.195292	24.212	-3.53081	0.00167261	0.0446807	-1.21055	0.132946	0.722261
RPL12	-0.629642	-0.99767	-0.261613	23.8022	-3.52752	0.00168639	0.0446807	-1.21807	0.178494	0.646337
CUTA	0.703448	0.291546	1.11535	25.8395	3.52124	0.001713	0.0449226	-1.23241	0.199773	1.62839
SOD2	0.559836	0.23131	0.888362	29.1006	3.51357	0.00174608	0.0449896	-1.24993	0.159335	1.4741
C19orf25	0.794784	0.328165	1.2614	21.067	3.51192	0.00175326	0.0449896	-1.25369	0.22631	1.73482
NDUFAF2	0.729607	0.300841	1.15837	23.1529	3.50854	0.00176808	0.0449896	-1.2614	0.207951	1.65819
FDX1	0.762177	0.312579	1.21177	23.6668	3.49534	0.00182717	0.0458545	-1.29151	0.218055	1.69605
ENSA	0.972005	0.403696	1.54031	21.7928	3.55224	0.00183775	0.0458545	-1.2281	0.273632	1.96157
PLEC	-0.601904	-0.957651	-0.246157	24.7221	-3.48854	0.00185834	0.0459224	-1.307	0.172537	0.658884
CRYM	0.733187	0.298684	1.16769	27.4498	3.47921	0.001902	0.0460831	-1.32826	0.210734	1.66231
PCBD1	0.867916	0.353162	1.38267	25.5055	3.47644	0.0019151	0.0460831	-1.33454	0.249656	1.82503
NRAP	-1.3853	-2.20709	-0.563516	23.6027	-3.4757	0.00191863	0.0460831	-1.33623	0.398568	0.382809
GLOD4	0.405217	0.164197	0.646238	23.8622	3.4665	0.001963	0.0467122	-1.35716	0.116895	1.32429
ARPP19;ENSA	0.780834	0.317038	1.24463	22.9059	3.47897	0.00198749	0.0467332	-1.34758	0.224444	1.71812
SNX1;SNX2	0.457991	0.184956	0.731026	22.5632	3.45857	0.00200208	0.0467332	-1.3752	0.132422	1.37363
HEXB	0.839282	0.338462	1.3401	22.8416	3.45529	0.00201844	0.0467332	-1.38264	0.242898	1.78916
ADI1	0.76142	0.305581	1.21726	22.4203	3.44406	0.00207547	0.0475275	-1.40813	0.221082	1.69516
PSMB5	-0.36186	-0.578669	-0.145052	23.1489	-3.4413	0.00208973	0.0475275	-1.41439	0.105152	0.77816
ESD	0.325596	0.12969	0.521502	25.2134	3.4268	0.00216619	0.0483218	-1.44726	0.0950146	1.25318
TANGO2	0.781416	0.311044	1.25179	22.7334	3.4253	0.00217429	0.0483218	-1.45067	0.228131	1.71882
SND1	-0.684638	-1.09591	-0.273364	21.2182	-3.43993	0.00218686	0.0483218	-1.42064	0.199027	0.622162
ARPP19	0.827267	0.331443	1.32309	22.2028	3.4561	0.00219986	0.0483218	-1.417	0.239364	1.77432
SPTBN1	-0.442914	-0.711232	-0.174596	26.1744	-3.40351	0.0022948	0.0497314	-1.49998	0.130135	0.735647
SNAP29	0.667497	0.262683	1.07231	21.8366	3.39978	0.00231604	0.0497314	-1.5084	0.196335	1.58831
UBQLN1	0.657897	0.258781	1.05701	22.3908	3.39873	0.00232209	0.0497314	-1.51078	0.193572	1.57778
SCOC	0.771775	0.302679	1.24087	22.3809	3.39224	0.00235965	0.0501182	-1.52544	0.227512	1.70737
HDDC2	0.818187	0.320342	1.31603	22.5804	3.38857	0.00238114	0.0501475	-1.53372	0.241455	1.76319
PTGR2	0.48041	0.187817	0.773003	24.5301	3.38537	0.00240006	0.0501475	-1.54095	0.141908	1.39514
NENF	0.821416	0.319887	1.32294	22.9543	3.37695	0.00245047	0.0507879	-1.55994	0.243242	1.76714
PEX14	0.513626	0.199331	0.82792	20.4512	3.36952	0.00249584	0.0513145	-1.57669	0.152433	1.42763
STT3A	-0.676448	-1.09115	-0.261746	21.4525	-3.37884	0.00264931	0.053848	-1.57555	0.200201	0.625704
RPL15	-0.594531	-0.961199	-0.227863	23.1588	-3.34317	0.00266333	0.053848	-1.63598	0.177834	0.66226
FDX2	0.611559	0.233484	0.989634	22.2652	3.33517	0.00271635	0.053848	-1.65396	0.183367	1.52791
FAH	0.649725	0.247425	1.05202	22.5691	3.32995	0.00275148	0.053848	-1.66568	0.195116	1.56887
GLRX5	0.495259	0.189042	0.801476	25.0508	3.34212	0.00277575	0.053848	-1.65229	0.148187	1.40957
RPS5	-0.465654	-0.754342	-0.176967	22.4792	-3.32578	0.00277985	0.053848	-1.67504	0.140014	0.724143
HDHD2	0.432658	0.164427	0.70089	23.8561	3.32577	0.00277988	0.053848	-1.67505	0.130093	1.34972
MT-ATP6	0.385077	0.146864	0.62329	25.8414	3.34042	0.00278719	0.053848	-1.66814	0.115278	1.30593
MYLK3	-0.452785	-0.733836	-0.171734	23.0728	-3.32173	0.00280764	0.053848	-1.68411	0.13631	0.730631
COQ9	0.410742	0.155003	0.666481	26.4183	3.31154	0.00287888	0.054399	-1.70696	0.124034	1.32937
RPL5	-0.576008	-0.935003	-0.217012	22.9821	-3.30824	0.00290233	0.054399	-1.71436	0.174113	0.670818
CTTN	0.579778	0.218381	0.941174	24.3697	3.30777	0.00290567	0.054399	-1.71541	0.175278	1.49462
URM1	0.48058	0.186478	0.774683	21.7993	3.42693	0.00292104	0.054399	-1.57416	0.140237	1.3953
EIF2S2	-0.398756	-0.648324	-0.149188	21.9348	-3.2944	0.00300262	0.055516	-1.74532	0.121041	0.758512
BAD	0.849448	0.313923	1.38497	19.7705	3.2705	0.00318377	0.0578224	-1.79869	0.25973	1.80181
ILF3;STRBP	-0.616695	-1.00519	-0.228199	21.0062	-3.28022	0.00322523	0.0578224	-1.77315	0.188005	0.652163
ATP5PF	0.608442	0.223971	0.992914	27.8365	3.26297	0.00324308	0.0578224	-1.8155	0.186469	1.52461
TPM1;TPM3	0.630848	0.232051	1.02965	30.8454	3.26159	0.00325399	0.0578224	-1.81855	0.193417	1.54848
RPL6	-0.583473	-0.952609	-0.214337	24.8977	-3.25906	0.00327424	0.0578224	-1.8242	0.179031	0.667355
GPX1	0.404576	0.148618	0.660533	23.7946	3.25904	0.00327437	0.0578224	-1.82424	0.124139	1.3237
NDUFAB1	0.56965	0.209113	0.930188	27.1294	3.25774	0.00328486	0.0578224	-1.82715	0.174861	1.48416
TPM2	0.720001	0.263409	1.17659	28.6606	3.25134	0.00333664	0.0583345	-1.84139	0.221447	1.64718
RPS3A	-0.476329	-0.781589	-0.171069	23.3197	-3.21732	0.00362567	0.0629593	-1.91696	0.148051	0.718804
RPL23	-0.530539	-0.872045	-0.189034	22.6637	-3.20315	0.00375306	0.063946	-1.94836	0.16563	0.692296
IGLC3;IGLC7	1.10129	0.39206	1.81052	27.1119	3.20164	0.00376687	0.063946	-1.9517	0.343976	2.14546
LDHB	0.42649	0.151822	0.701158	30.3799	3.20153	0.00376787	0.063946	-1.95194	0.133214	1.34396
MATR3	-0.426057	-0.700578	-0.151535	23.0217	-3.19999	0.00378202	0.063946	-1.95534	0.133143	0.744293
SPTBN1;SPTBN2	-0.453919	-0.747152	-0.160686	22.836	-3.19171	0.00385907	0.064162	-1.97367	0.142218	0.730057
CKB	0.411064	0.145433	0.676696	29.1035	3.19072	0.00386836	0.064162	-1.97586	0.128831	1.32967
SPTB;SPTBN1	-0.615212	-1.01191	-0.218517	23.5145	-3.20469	0.00386969	0.064162	-1.93794	0.191972	0.652834
VAMP3	0.43419	0.153704	0.714677	21.4759	3.1988	0.00392493	0.0645758	-1.96719	0.135735	1.35115
IGKV4-1	1.12719	0.39693	1.85744	24.2034	3.18257	0.00394578	0.0645758	-1.99386	0.354175	2.18432
ISYNA1	0.492803	0.173284	0.812323	22.5079	3.18005	0.00397003	0.0645758	-1.99942	0.154967	1.40718
TOLLIP	0.495586	0.17356	0.817611	22.8158	3.17312	0.00403747	0.0652598	-2.01472	0.156183	1.40989
CNPY2	0.668559	0.234368	1.10275	21.2954	3.18184	0.00408815	0.065389	-2.00414	0.210117	1.58948
KIF5B;KIF5C	-0.584249	-0.964075	-0.204424	20.0555	-3.17858	0.00412025	0.065389	-1.99461	0.183808	0.666996
GYG1	0.528994	0.184271	0.873717	27.1358	3.16401	0.00412773	0.065389	-2.03479	0.167191	1.44292
PCNP	0.567257	0.197372	0.937141	22.5758	3.16207	0.00414724	0.065389	-2.03907	0.179394	1.4817
COPB1	-0.396123	-0.654806	-0.13744	21.5367	-3.15733	0.00419517	0.0656276	-2.0495	0.125461	0.759898
RPS17	-0.461772	-0.763838	-0.159707	22.89	-3.15199	0.00424991	0.0656276	-2.06127	0.146502	0.726094
PSMD1	-0.370449	-0.612965	-0.127933	21.8911	-3.14953	0.00427527	0.0656276	-2.06667	0.11762	0.773542
MYH3;MYH7B	-0.591281	-0.97601	-0.206551	26.0713	-3.19195	0.00430261	0.0656276	-2.01575	0.185241	0.663753
ATOX1	0.655234	0.22589	1.08458	23.1855	3.14665	0.0043052	0.0656276	-2.073	0.208232	1.57487
RPL18	-0.622808	-1.03126	-0.214355	23.0147	-3.14391	0.00433392	0.0656276	-2.07903	0.1981	0.649406
PARP1	-0.446567	-0.73961	-0.153524	21.6634	-3.14205	0.00435351	0.0656276	-2.08312	0.142126	0.733787
RPL27A	-0.545716	-0.903965	-0.187468	24.2626	-3.1408	0.00436666	0.0656276	-2.08585	0.173751	0.685051
CLU	1.0273	0.352144	1.70245	25.6379	3.13727	0.00440416	0.065644	-2.09361	0.327449	2.0382
PA2G4	-0.446338	-0.739814	-0.152863	22.0505	-3.13581	0.00441975	0.065644	-2.09682	0.142336	0.733903
RPS3	-0.454474	-0.753685	-0.155263	23.5324	-3.13176	0.00446328	0.065644	-2.10571	0.145118	0.729776
TPD52L2	0.626082	0.213808	1.03835	24.8488	3.13115	0.00446992	0.065644	-2.10705	0.199953	1.54337
DNAJA4	-0.752739	-1.24973	-0.25575	21.3451	-3.12288	0.00456021	0.0665895	-2.12519	0.24104	0.593476
ATP5PD	0.416948	0.140991	0.692904	29.1764	3.11529	0.0046446	0.0673111	-2.14181	0.133839	1.3351
DDX39B	-0.615483	-1.02304	-0.207923	22.718	-3.11374	0.00466201	0.0673111	-2.1452	0.197667	0.652711
LAMTOR3	0.430171	0.144442	0.7159	22.2564	3.10416	0.00477112	0.0678141	-2.16616	0.138579	1.34739
MFN1	-0.992737	-1.65032	-0.335156	19.8425	-3.12718	0.00482252	0.0678141	-2.11652	0.317454	0.502524
HPRT1	0.386445	0.129321	0.64357	23.5369	3.09886	0.00483256	0.0678141	-2.17775	0.124706	1.30717
MYH1;MYH2;MYH4;MYH6;MYH7;MYH8	-0.476336	-0.793394	-0.159277	27.9988	-3.09764	0.00484679	0.0678141	-2.18042	0.153774	0.718801
TRMT112	0.653955	0.220114	1.0878	20.1861	3.12238	0.00487746	0.0678141	-2.1391	0.209441	1.57348
HSPE1	0.485333	0.161979	0.808686	29.298	3.0947	0.00488124	0.0678141	-2.18683	0.156827	1.39991
VTN	0.9957	0.331897	1.6595	26.1728	3.09277	0.00490409	0.0678141	-2.19106	0.321945	1.99405
PPP1R12B	0.497532	0.165808	0.829256	25.3084	3.09244	0.00490795	0.0678141	-2.19177	0.160887	1.4118
AASDHPPT	0.422494	0.140443	0.704545	22.0686	3.08852	0.00495455	0.0680919	-2.20033	0.136795	1.34024
TMED10	-0.372693	-0.621992	-0.123394	22.7372	-3.08239	0.00502823	0.068737	-2.2137	0.12091	0.772339
MACROD1	0.395202	0.130401	0.660003	25.5681	3.07721	0.00509132	0.0692312	-2.22498	0.128428	1.31513
CMC2	0.438965	0.14461	0.73332	24.0446	3.07479	0.00512111	0.0692697	-2.23026	0.142763	1.35563
MDH1	0.317094	0.103852	0.530337	31.1763	3.066	0.00523056	0.0701837	-2.2494	0.103423	1.24582
SNX3	0.37305	0.122578	0.623522	24.2153	3.0777	0.0052433	0.0701837	-2.22941	0.121211	1.29509
SOD1	0.544976	0.177772	0.912181	28.5983	3.06004	0.00530601	0.0702986	-2.26236	0.178094	1.459
SAFB;SAFB2	0.598939	0.195321	1.00256	21.022	3.05963	0.00531123	0.0702986	-2.26325	0.195755	1.5146
ADH5	0.34373	0.111889	0.57557	25.0337	3.05693	0.00534585	0.0702986	-2.26912	0.112443	1.26903
PYGL;PYGM	-0.561777	-0.940899	-0.182655	22.2289	-3.05522	0.00536787	0.0702986	-2.27284	0.183874	0.677467
SKP1	0.423141	0.137136	0.709146	23.1721	3.05048	0.00542927	0.0702986	-2.28313	0.138713	1.34084
S100A1	0.605767	0.196318	1.01521	27.98	3.05045	0.0054297	0.0702986	-2.2832	0.198583	1.52179
RABGAP1L	0.710399	0.230971	1.18983	21.1838	3.06195	0.00544335	0.0702986	-2.26324	0.232009	1.63626
C12orf10	0.544077	0.175304	0.912849	21.2173	3.042	0.00554089	0.0705746	-2.30153	0.178855	1.45809
ACTN1;ACTN2;ACTN3	-0.63235	-1.06103	-0.203669	26.7047	-3.04145	0.00554823	0.0705746	-2.30273	0.207911	0.645125
CUL4A	-0.504254	-0.845843	-0.162666	20.2476	-3.05046	0.00559385	0.0705746	-2.28787	0.165304	0.705025
REXO2	0.372728	0.119729	0.625727	24.8607	3.0376	0.00559974	0.0705746	-2.31108	0.122705	1.2948
NFS1	0.377988	0.121343	0.634633	23.4698	3.03671	0.00561169	0.0705746	-2.31301	0.124473	1.29953
PTGDS	0.935756	0.300123	1.57139	26.3277	3.03539	0.00562949	0.0705746	-2.31587	0.308282	1.91289
ATAD3A;ATAD3B	-0.43244	-0.727232	-0.137647	23.1439	-3.02459	0.00577695	0.0720717	-2.33923	0.142974	0.741008
ACTA1;ACTG2;POTEF;POTEI	-0.414206	-0.69714	-0.131271	33.3441	-3.01848	0.00586216	0.0726135	-2.35246	0.137223	0.750432
TPM1;TPM2;TPM3;TPM4	0.618042	0.195527	1.04056	33.106	3.01601	0.00589685	0.0726135	-2.35779	0.20492	1.53479
MACROH2A1;MACROH2A2	-0.443586	-0.746895	-0.140276	25.4914	-3.01542	0.00590515	0.0726135	-2.35906	0.147106	0.735305
PFDN1	0.444582	0.139774	0.749391	24.1255	3.00734	0.00602041	0.0736783	-2.37651	0.147832	1.36092
CNDP2	0.29322	0.0918597	0.49458	24.8843	3.00246	0.00609101	0.0736888	-2.38704	0.0976599	1.22537
ALDH1A1	0.630832	0.197507	1.06416	23.7605	3.00164	0.00610302	0.0736888	-2.38882	0.210163	1.54846
MYO18A	-0.621786	-1.04894	-0.194634	21.3426	-3.00134	0.00610728	0.0736888	-2.38945	0.207169	0.649866
VARS1	-0.389394	-0.657503	-0.121285	21.1611	-2.99457	0.0062068	0.073987	-2.40404	0.130033	0.76345
HEBP2	0.506891	0.157783	0.855999	25.4609	2.99373	0.00621936	0.073987	-2.40586	0.169318	1.42098
COX6B1	0.453598	0.141183	0.766013	29.8485	2.99362	0.00622097	0.073987	-2.40609	0.151521	1.36945
ATPAF1	0.392902	0.121893	0.663911	21.8734	2.98923	0.00628654	0.073987	-2.41555	0.13144	1.31303
RPN1	-0.316868	-0.535597	-0.0981399	23.7152	-2.98697	0.00632041	0.073987	-2.4204	0.106083	0.802811
RPL27	-0.494832	-0.836481	-0.153183	22.9265	-2.98631	0.00633039	0.073987	-2.42182	0.1657	0.709644
PKIA	0.609214	0.1893	1.02913	23.6503	2.99798	0.00633352	0.073987	-2.39988	0.203208	1.52543
PSMD9	0.420294	0.12969	0.710897	23.1765	2.98201	0.00639561	0.0740951	-2.43107	0.140943	1.3382
PALMD	0.566347	0.174662	0.958031	24.8218	2.98129	0.00640667	0.0740951	-2.43263	0.189967	1.48077
ARIH2	0.900399	0.279645	1.52115	18.3241	3.00458	0.00642926	0.0740951	-2.37483	0.299675	1.86658
RIDA	0.472115	0.145149	0.79908	24.7456	2.97717	0.00646989	0.0741929	-2.44148	0.158578	1.38714
SH3GLB1	-0.289823	-0.490798	-0.0888492	22.5865	-2.97338	0.00652849	0.0741929	-2.44961	0.0974726	0.818002
RPL8	-0.61322	-1.03856	-0.187874	23.3111	-2.97257	0.00654114	0.0741929	-2.45136	0.206293	0.653736
LGALSL	0.488205	0.149135	0.827275	18.3577	2.96873	0.00660125	0.0741929	-2.45961	0.164449	1.4027
TPM2;TPM4	0.693936	0.211837	1.17604	29.7912	2.96784	0.0066152	0.0741929	-2.46151	0.233819	1.61769
XIRP2	-1.13709	-1.92721	-0.346974	22.7672	-2.9673	0.00662374	0.0741929	-2.46267	0.383208	0.454675
HNRNPU	-0.339432	-0.57537	-0.103494	24.0737	-2.96628	0.00663983	0.0741929	-2.46486	0.11443	0.790352
LDHD	0.434204	0.131433	0.736976	24.9589	2.9569	0.00678957	0.0755377	-2.48496	0.146844	1.35117
LYPLA2	0.346522	0.104701	0.588343	22.2366	2.95458	0.00682724	0.0756293	-2.48994	0.117283	1.27149
ACTN2	-0.446433	-0.75822	-0.134646	30.0022	-2.95227	0.00686482	0.0757192	-2.49489	0.151217	0.733855
ISCU	0.400764	0.120617	0.680911	23.8759	2.94958	0.00690879	0.0757463	-2.50064	0.135872	1.32021
GOT1	0.336932	0.101321	0.572543	29.5379	2.94852	0.00692622	0.0757463	-2.50291	0.114272	1.26307
TPM1	0.564736	0.169296	0.960176	31.8645	2.94458	0.00699136	0.0757715	-2.51134	0.191789	1.47912
A1BG	1.00289	0.300247	1.70553	25.1806	2.94291	0.00701909	0.0757715	-2.51491	0.340781	2.00401
RPS4X	-0.429524	-0.730463	-0.128586	23.6248	-2.94285	0.00702005	0.0757715	-2.51503	0.145955	0.742507
KIF5B	-0.300244	-0.510718	-0.0897706	22.8426	-2.94127	0.00704646	0.0757715	-2.51841	0.10208	0.812115
PLPBP	0.429795	0.128203	0.731388	24.0105	2.93832	0.00709599	0.0759862	-2.52472	0.146273	1.34704
MYBPC3	-0.350952	-0.597458	-0.104447	28.9375	-2.93548	0.00714393	0.0761392	-2.53078	0.119555	0.784066
TAF15	0.78248	0.2323	1.33266	20.4576	2.93242	0.00719589	0.0761392	-2.53731	0.266837	1.72008
HPX	0.889386	0.263998	1.51478	27.4054	2.93223	0.00719915	0.0761392	-2.53771	0.303314	1.85239
RPL9	-0.56049	-0.95503	-0.165951	21.4	-2.92911	0.00725267	0.0763599	-2.54438	0.191352	0.678072
IGKV3-20	1.06798	0.315567	1.8204	25.1338	2.9266	0.00729581	0.0763599	-2.54972	0.364923	2.0965
AKR7A2	0.353733	0.104455	0.603011	24.102	2.92583	0.00730916	0.0763599	-2.55136	0.1209	1.27786
TMSB4X	0.632661	0.184132	1.08119	25.8176	2.9083	0.00761889	0.0792735	-2.5887	0.217537	1.55042
SNX12;SNX3	0.470091	0.136126	0.804056	23.498	2.90227	0.00772811	0.0800857	-2.6015	0.161973	1.3852
IDH3B	0.639336	0.183957	1.09471	25.3887	2.89477	0.00786629	0.0809034	-2.61743	0.220859	1.55761
CALML3	0.50702	0.145681	0.868358	27.2901	2.89313	0.00789674	0.0809034	-2.6209	0.175249	1.42111
PPP1R12A;PPP1R12B	0.597803	0.171729	1.02388	24.8074	2.89288	0.00790146	0.0809034	-2.62144	0.206646	1.51341
MYH13;MYH6;MYH7	-0.421783	-0.723006	-0.120561	30.8135	-2.88709	0.00801019	0.0816912	-2.63372	0.146093	0.746501
CORO1C	-0.537695	-0.923101	-0.152289	21.713	-2.87657	0.00821124	0.0834106	-2.65598	0.186922	0.688871
PAFAH1B2	0.38048	0.1071	0.653861	25.4382	2.86961	0.008347	0.0841173	-2.67071	0.13259	1.30178
UTRN	-0.460084	-0.790764	-0.129405	21.029	-2.86872	0.00836446	0.0841173	-2.67258	0.16038	0.726944
IGHV3-33;IGHV3-74	1.03997	0.292313	1.78763	23.7725	2.86798	0.008379	0.0841173	-2.67414	0.362615	2.05619
LRPAP1	0.520163	0.145819	0.894506	23.5303	2.86501	0.00843766	0.0843766	-2.6804	0.181557	1.43412
FABP3	0.353513	0.0986041	0.608423	32.5902	2.85942	0.00854941	0.0850801	-2.69221	0.123631	1.27767
LZIC	0.370965	0.103073	0.638857	23.615	2.85517	0.0086353	0.0850801	-2.70118	0.129928	1.29322
MTHFD2L	0.884575	0.245025	1.52412	19.4111	2.85179	0.00870402	0.0850801	-2.70829	0.310182	1.84622
UQCR11	0.641947	0.177665	1.10623	25.276	2.85086	0.00872316	0.0850801	-2.71026	0.225177	1.56043
IGKV2D-28;IGKV2D-29	0.926283	0.256232	1.59633	24.4052	2.85032	0.00873414	0.0850801	-2.71139	0.324975	1.90037
MYOM3	-0.513822	-0.885558	-0.142085	25.3505	-2.84993	0.00874209	0.0850801	-2.71221	0.180293	0.700365
QARS1	-0.335123	-0.577702	-0.0925441	22.0073	-2.84845	0.00877256	0.0850801	-2.71533	0.117651	0.792716
RPL13A	-0.502256	-0.865954	-0.138558	22.8346	-2.84736	0.00879513	0.0850801	-2.71763	0.176394	0.706002
RPS20	-0.416745	-0.718578	-0.114913	23.9406	-2.84683	0.00880595	0.0850801	-2.71873	0.146389	0.749113
PDK1	0.488922	0.134128	0.843715	23.5354	2.84133	0.00892047	0.0858637	-2.73032	0.172075	1.4034
UBL4A	0.453047	0.124573	0.781521	21.0559	2.85011	0.00895473	0.0858719	-2.71105	0.158958	1.36893
PDCD5	0.624752	0.170819	1.07869	24.116	2.83775	0.00899569	0.085944	-2.73785	0.220158	1.54195
SPARCL1	0.996199	0.271256	1.72114	21.7736	2.83335	0.00908893	0.0862855	-2.74709	0.351598	1.99474
RPL10A	-0.495754	-0.856577	-0.134932	23.9136	-2.83289	0.00909858	0.0862855	-2.74804	0.174999	0.709191
MYH14	-0.403999	-0.69822	-0.109779	22.3887	-2.83117	0.00913547	0.0863168	-2.75167	0.142697	0.75576
FKBP3	0.450652	0.122115	0.779189	23.9546	2.82823	0.00919853	0.0863459	-2.75783	0.159341	1.36666
SMAP	0.716138	0.194736	1.23754	22.6454	2.8382	0.00920575	0.0863459	-2.73581	0.252321	1.64278
ILF3	-0.320273	-0.554391	-0.0861561	22.517	-2.82062	0.00936378	0.0873292	-2.77379	0.113547	0.800918
MYOM1	-0.373364	-0.646356	-0.100373	26.6832	-2.81995	0.00937854	0.0873292	-2.7752	0.132401	0.77198
PACSIN3	0.397528	0.105796	0.689259	24.6059	2.80958	0.00960868	0.0891491	-2.79691	0.14149	1.31725
COPG1;COPG2	-0.890263	-1.54403	-0.236496	21.4572	-2.81394	0.00973792	0.0896057	-2.78609	0.316376	0.539516
SERPINH1	-1.06407	-1.84715	-0.280989	23.2954	-2.8017	0.00978719	0.0896057	-2.81338	0.379794	0.478281
DPYSL5	-0.490907	-0.852207	-0.129607	23.8134	-2.80149	0.00979191	0.0896057	-2.81382	0.175231	0.711577
COX5A	0.436678	0.115222	0.758135	30.8251	2.8009	0.0098055	0.0896057	-2.81506	0.155907	1.35348
MYL3	0.463088	0.122003	0.804173	33.9679	2.79936	0.00984079	0.0896057	-2.81827	0.165426	1.37849
EPPK1;PLEC	-0.649105	-1.12749	-0.170719	24.1412	-2.79766	0.00987995	0.0896057	-2.82183	0.232017	0.637676
RAD23A;RAD23B	0.290592	0.0763548	0.50483	23.9448	2.7967	0.00990196	0.0896057	-2.82382	0.103905	1.22314
ASAH1	0.46624	0.121924	0.810555	26.9902	2.79197	0.0100119	0.0900873	-2.83369	0.166993	1.3815
RPRD1B	-0.583949	-1.0153	-0.152593	20.2864	-2.79124	0.010029	0.0900873	-2.83522	0.209208	0.667135
RPS16	-0.426517	-0.741731	-0.111303	22.6728	-2.7899	0.0100603	0.0900873	-2.83801	0.152879	0.744056
ALDH6A1	0.403545	0.10495	0.70214	25.8773	2.78655	0.010139	0.0904767	-2.84498	0.144819	1.32275
NUCB1	0.471112	0.121896	0.820328	23.2072	2.78155	0.0102578	0.0911144	-2.85539	0.16937	1.38618
TOMM5	0.327325	0.0846061	0.570045	23.5747	2.78057	0.0102814	0.0911144	-2.85745	0.117719	1.25469
HNRNPF;HNRNPH1;HNRNPH2	-0.555083	-0.967715	-0.142451	23.9879	-2.77365	0.0104481	0.0918433	-2.87182	0.200127	0.680618
LAMA2	-0.695523	-1.21269	-0.178352	24.2047	-2.77291	0.0104663	0.0918433	-2.87338	0.250828	0.617485
PSMC2	-0.296051	-0.5162	-0.075901	23.0857	-2.77272	0.0104709	0.0918433	-2.87377	0.106773	0.814479
TXNRD1	-0.654624	-1.14258	-0.166668	21.9541	-2.76611	0.010633	0.0926573	-2.8875	0.236659	0.635241
CLTA	0.557746	0.141986	0.973506	23.3198	2.76599	0.0106358	0.0926573	-2.88773	0.201644	1.47197
MIEN1	0.671339	0.170587	1.17209	23.4116	2.76424	0.0106791	0.0927207	-2.89137	0.242865	1.59255
FXN	0.67643	0.17136	1.1815	24.3602	2.7614	0.0107499	0.0927995	-2.89727	0.244959	1.59818
RPS25	-0.423069	-0.739064	-0.107073	24.357	-2.7605	0.0107723	0.0927995	-2.89913	0.153258	0.745837
HSPA8	-0.27182	-0.474937	-0.0687025	28.7538	-2.75925	0.0108035	0.0927995	-2.90171	0.0985119	0.828274
EXOC5	-0.495067	-0.864796	-0.125338	20.631	-2.76694	0.010853	0.0927995	-2.86292	0.178922	0.709529
RPLP0	-0.47251	-0.825926	-0.119095	23.2805	-2.75666	0.0108687	0.0927995	-2.90709	0.171407	0.720709
SIRT5	0.488137	0.122699	0.853575	22.6922	2.75414	0.0109327	0.0930361	-2.91232	0.177238	1.40263
COX5B	0.353665	0.088138	0.619193	30.7791	2.74625	0.0111343	0.0944392	-2.92863	0.128781	1.2778
SLC9A3R2	0.356969	0.0884097	0.625529	22.8302	2.74061	0.0112807	0.0953668	-2.9403	0.130252	1.28073
IGHG2	1.08948	0.268349	1.91062	27.6335	2.73567	0.0114105	0.0961478	-2.9505	0.398251	2.12798
MOCS1	0.578454	0.142727	1.01418	20.6107	2.7433	0.0114584	0.0962358	-2.93133	0.210861	1.49325
APOH	0.817602	0.200122	1.43508	25.317	2.73009	0.0115589	0.0967632	-2.96202	0.299478	1.76247
RAB18	0.364434	0.0889743	0.639893	23.7471	2.72784	0.0116192	0.0969521	-2.96666	0.133598	1.28738
DNPH1	0.645219	0.157214	1.13322	23.4567	2.72609	0.0116662	0.0970298	-2.97027	0.236683	1.56398
UQCC2	0.514007	0.124618	0.903396	24.0515	2.72172	0.0117846	0.0975627	-2.97927	0.188854	1.42801
ACADSB	0.515012	0.124473	0.905551	24.6032	2.71901	0.0118587	0.0975627	-2.98485	0.189412	1.42901
GOT2	0.270897	0.0654153	0.476379	28.7785	2.71824	0.0118795	0.0975627	-2.98642	0.0996588	1.20656
DMD	-0.460592	-0.810147	-0.111037	25.2765	-2.7168	0.0119191	0.0975627	-2.98938	0.169534	0.726688
NME3	-0.511574	-0.899831	-0.123317	19.336	-2.71673	0.011921	0.0975627	-2.98953	0.188305	0.701457
MRPL9	-0.74001	-1.30192	-0.178105	19.8361	-2.71539	0.0119581	0.0975627	-2.99229	0.272524	0.598735
DTNA	-0.636193	-1.11949	-0.152892	21.8139	-2.72013	0.0120826	0.0982666	-2.97858	0.233883	0.643408
MSRA	0.306929	0.0729438	0.540914	22.9548	2.70463	0.0122586	0.0991174	-3.01441	0.113483	1.23707
MAOB	0.299954	0.0710537	0.528854	26.2773	2.70188	0.0123365	0.0991174	-3.02004	0.111017	1.23111
ANXA3	0.410902	0.0973205	0.724483	25.2233	2.70175	0.0123401	0.0991174	-3.0203	0.152087	1.32952
PARK7	0.306303	0.0725425	0.540064	27.6905	2.7017	0.0123415	0.0991174	-3.0204	0.113374	1.23654
NDUFV3	0.52039	0.122918	0.917862	27.6709	2.69948	0.0124049	0.0991345	-3.02496	0.192774	1.43434
FLNA;FLNC	-0.614965	-1.08477	-0.14516	25.3613	-2.69892	0.0124207	0.0991345	-3.0261	0.227856	0.652946
IDH3G	0.431194	0.101236	0.761153	24.7748	2.69446	0.012549	0.0998485	-3.03525	0.16003	1.34835
RPS9	-0.395188	-0.697868	-0.0925079	24.2104	-2.69202	0.0126198	0.100101	-3.04025	0.1468	0.76039
PBXIP1	0.531668	0.123465	0.939872	21.9199	2.68548	0.0128109	0.101305	-3.05363	0.197979	1.4456
NDUFA7	0.420862	0.0969057	0.744817	26.4731	2.67862	0.0130144	0.102511	-3.06765	0.157119	1.33873
BCAT2	0.340113	0.0781446	0.60208	24.4877	2.6769	0.0130658	0.102511	-3.07116	0.127055	1.26586
RPL11	-0.418004	-0.740037	-0.0959719	23.5242	-2.67632	0.0130831	0.102511	-3.07233	0.156186	0.748459
CIAO3	0.500951	0.114977	0.886924	18.8116	2.6956	0.0133844	0.104553	-2.98874	0.18584	1.41515
DHRS4	0.890325	0.201287	1.57936	23.4055	2.67008	0.0135422	0.105401	-3.07996	0.333445	1.85359
PODXL	0.682555	0.154427	1.21068	23.0917	2.67711	0.013622	0.105401	-3.05705	0.254959	1.60498
AIP	-0.360782	-0.640288	-0.0812753	21.3701	-2.6673	0.0136281	0.105401	-3.08557	0.135261	0.778742
TINAGL1	0.582198	0.130509	1.03389	24.3419	2.6576	0.0136571	0.105401	-3.11049	0.21907	1.49713
USP47	-0.325873	-0.578965	-0.0727824	20.4899	-2.65479	0.0137451	0.10564	-3.1162	0.122749	0.797815
BZW1;BZW2	0.582682	0.131019	1.03434	21.9983	2.6723	0.0137701	0.10564	-3.06826	0.218045	1.49763
VAMP2;VAMP3	0.461888	0.102518	0.821257	22.8419	2.65004	0.0138951	0.106069	-3.12584	0.174294	1.37734
MTX2	-0.365159	-0.649418	-0.0808997	23.2489	-2.64865	0.0139394	0.106069	-3.12866	0.137866	0.776383
NDRG1	0.510283	0.112846	0.90772	21.7126	2.64728	0.0139831	0.106069	-3.13144	0.192757	1.42433
TBCA	0.442598	0.0976865	0.787509	24.8869	2.64581	0.0140301	0.106069	-3.13442	0.167282	1.35905
ATAD3A	-0.43363	-0.770951	-0.0963085	21.7253	-2.66283	0.0140662	0.106069	-3.04017	0.162845	0.740397
GSTT1;GSTT2B	0.725357	0.162388	1.28832	23.5834	2.6838	0.0140977	0.106069	-3.09135	0.270272	1.65331
NDUFS4	0.466188	0.10253	0.829847	27.0841	2.64317	0.014115	0.106069	-3.13978	0.176375	1.38145
PSMD12	-0.327017	-0.582389	-0.0716446	21.9746	-2.64031	0.0142078	0.106455	-3.14559	0.123856	0.797183
IGKV3-20;IGKV3D-20	0.874244	0.190876	1.55761	24.6751	2.63776	0.0142905	0.106764	-3.15074	0.331434	1.83305
TSC22D1	0.918543	0.19912	1.63797	21.3062	2.63253	0.0144622	0.107491	-3.16134	0.348921	1.89021
GPD1L	0.410251	0.0886614	0.73184	26.6232	2.6303	0.0145359	0.107491	-3.16585	0.155971	1.32892
AZGP1	0.907961	0.196115	1.61981	24.12	2.6299	0.0145493	0.107491	-3.16666	0.345246	1.87639
FBLN5	-1.06751	-1.90451	-0.230521	24.0542	-2.62972	0.0145552	0.107491	-3.16702	0.405942	0.477141
MYH1;MYH2;MYH3;MYH4	-0.448224	-0.800234	-0.096213	31.101	-2.62541	0.0146989	0.107986	-3.17574	0.170725	0.732945
RPS24	-0.478114	-0.85363	-0.102598	22.3778	-2.62519	0.0147063	0.107986	-3.17618	0.182126	0.717916
RPL26;RPL26L1	-0.644224	-1.15044	-0.138007	23.0234	-2.62978	0.0148365	0.108632	-3.13986	0.244973	0.639837
IGKV3-15	0.848378	0.18057	1.51619	25.6033	2.61936	0.0149027	0.108807	-3.18794	0.323887	1.80048
MAP4	0.437165	0.0928747	0.781456	25.6346	2.61805	0.0149473	0.108823	-3.19059	0.166981	1.35394
RNASEH2A	0.4481	0.094822	0.801379	23.9262	2.61527	0.0150423	0.108896	-3.19621	0.17134	1.36424
TLN2	-0.480771	-0.859962	-0.10158	23.782	-2.61419	0.015079	0.108896	-3.19837	0.183908	0.716595
PEF1	0.330556	0.0695566	0.591555	21.2384	2.61134	0.0151773	0.108896	-3.20412	0.126585	1.2575
CAVIN2	0.349059	0.0734176	0.6247	26.3551	2.61103	0.0151879	0.108896	-3.20474	0.133686	1.27373
CKMT1A;CKMT2	0.467767	0.0983215	0.837213	28.2983	2.61058	0.0152035	0.108896	-3.20565	0.179182	1.38297
HSPG2	-0.477189	-0.85411	-0.100268	25.2917	-2.61035	0.0152115	0.108896	-3.20612	0.182807	0.718376
PSMB1	-0.269751	-0.483064	-0.0564382	24.7918	-2.60738	0.0153146	0.109329	-3.2121	0.103457	0.829463
RPS2	-0.470032	-0.842139	-0.097924	23.289	-2.60445	0.0154167	0.109754	-3.21799	0.180472	0.721949
ITIH2	0.863033	0.17879	1.54727	22.7855	2.60061	0.0155519	0.11041	-3.22572	0.331858	1.81886
TNS1;TNS2;TNS3	0.486151	0.100477	0.871826	22.3132	2.59901	0.0156084	0.110506	-3.22893	0.187052	1.4007
ACTN1;ACTN2;ACTN4	-0.405008	-0.726827	-0.0831881	28.2566	-2.59483	0.0157573	0.111253	-3.23733	0.156083	0.755232
SMPX	0.507212	0.104329	0.910095	24.0241	2.60153	0.0158117	0.111332	-3.21725	0.194967	1.4213
NUDT9	0.45179	0.0920028	0.811577	22.1071	2.5891	0.0159632	0.112043	-3.24882	0.174497	1.36774
SLIRP	0.398239	0.0809736	0.715504	25.5377	2.58809	0.0159999	0.112043	-3.25085	0.153874	1.3179
BOLA1	1.01777	0.208161	1.82739	20.7039	2.60401	0.0160437	0.112045	-3.18778	0.390849	2.02479
NID1;NID2	0.704484	0.142097	1.26687	24.074	2.58282	0.016192	0.112774	-3.26141	0.272758	1.62956
MT-ND1	-0.374353	-0.674061	-0.0746441	24.8821	-2.57537	0.0164672	0.114381	-3.27631	0.145359	0.771452
SLC9A3R1	0.616716	0.122785	1.11065	22.3057	2.58011	0.0165911	0.114702	-3.25978	0.239027	1.53338
COA6	0.531762	0.105819	0.957705	23.769	2.5798	0.0166027	0.114702	-3.2604	0.206126	1.44569
PDLIM5	0.615515	0.120742	1.11029	28.3921	2.56502	0.016857	0.115915	-3.29699	0.239965	1.5321
NDUFAF7	0.420281	0.0824041	0.758158	21.517	2.56471	0.0168686	0.115915	-3.29759	0.163871	1.33819
IAH1	0.448176	0.0876159	0.808736	24.5907	2.56288	0.0169385	0.115936	-3.30125	0.174872	1.36431
SNCA	1.10307	0.216216	1.98993	21.28	2.57022	0.0169629	0.115936	-3.27935	0.429175	2.14812
NNT	-0.326992	-0.590418	-0.0635666	28.0504	-2.55939	0.0170724	0.115936	-3.3082	0.127762	0.797197
NDUFAF3	0.448099	0.087101	0.809096	24.101	2.55933	0.0170746	0.115936	-3.30832	0.175084	1.36424
TIMM9	0.465751	0.0903414	0.841161	22.7975	2.55803	0.0171248	0.115936	-3.31091	0.182074	1.38104
HRG	0.967336	0.187496	1.74718	23.6818	2.55758	0.0171423	0.115936	-3.31181	0.378223	1.95523
SQOR	0.567223	0.109073	1.02537	22.3403	2.55838	0.0174181	0.117492	-3.31942	0.221712	1.48167
BDH1	0.408982	0.0779939	0.73997	25.2964	2.54771	0.017528	0.117633	-3.33146	0.16053	1.32775
DIABLO	0.271642	0.0517286	0.491556	23.4209	2.54685	0.017562	0.117633	-3.33317	0.106658	1.20718
SERPIND1	0.947085	0.180025	1.71414	21.4055	2.54576	0.0176051	0.117633	-3.33533	0.372024	1.92797
SDHAF2	0.449084	0.0850006	0.813167	22.726	2.54322	0.0177059	0.117633	-3.34037	0.176581	1.36517
GPI	0.29032	0.054934	0.525705	28.1788	2.54305	0.0177129	0.117633	-3.34072	0.114162	1.22291
MICOS13	0.532187	0.100562	0.963812	24.3111	2.54223	0.0177454	0.117633	-3.34233	0.209339	1.44612
HNRNPA1	-0.32581	-0.590092	-0.0615285	24.4346	-2.54188	0.0177594	0.117633	-3.34303	0.128177	0.79785
DCLK1	-0.85469	-1.5477	-0.161676	19.1938	-2.55467	0.0179006	0.118264	-3.28405	0.33456	0.552984
TSSC4	0.471329	0.0880516	0.854607	22.1828	2.54115	0.0181011	0.119012	-3.33663	0.185479	1.38639
MT-CO1	-0.424266	-0.769579	-0.0789522	25.5105	-2.53327	0.0181065	0.119012	-3.3601	0.167477	0.745218
FTL	0.921062	0.170479	1.67164	24.9859	2.53016	0.0182336	0.119257	-3.36626	0.364033	1.89351
NIT2	0.538002	0.0994762	0.976527	23.4211	2.52957	0.0182578	0.119257	-3.36743	0.212685	1.45196
HINT2	0.47785	0.0882596	0.867441	24.9686	2.52895	0.018283	0.119257	-3.36865	0.188952	1.39267
PDLIM1	0.479084	0.0880466	0.870122	27.886	2.5261	0.0184004	0.119719	-3.37429	0.189654	1.39386
IGHG4	0.975318	0.178217	1.77242	25.7933	2.52285	0.0185354	0.120293	-3.38073	0.386594	1.96607
TRIAP1	1.03822	0.193202	1.88324	21.9309	2.56747	0.0186229	0.120373	-3.23667	0.404374	2.05369
RBPMS2	-0.373094	-0.678895	-0.0672929	21.9117	-2.51557	0.0188401	0.120373	-3.3951	0.148314	0.772125
MB	0.421552	0.0759246	0.767179	33.939	2.51478	0.0188734	0.120373	-3.39665	0.167629	1.33937
RPL4	-0.460369	-0.83803	-0.0827082	23.8877	-2.5134	0.0189319	0.120373	-3.39938	0.183166	0.7268
TIMM13	0.434885	0.0780399	0.79173	26.6605	2.51277	0.0189588	0.120373	-3.40063	0.17307	1.3518
ABHD10	0.426777	0.0765809	0.776974	24.7557	2.51274	0.01896	0.120373	-3.40069	0.169845	1.34423
ARHGAP17	0.364282	0.0651927	0.663372	21.7057	2.51128	0.0190223	0.120373	-3.40357	0.145059	1.28724
IGHV3-43;IGHV3-7	0.949221	0.169798	1.72864	23.5611	2.51103	0.0190327	0.120373	-3.40405	0.37802	1.93083
HDGFL3	0.491947	0.0879713	0.895922	22.5394	2.51085	0.0190404	0.120373	-3.40441	0.195928	1.40634
FN1	-1.23018	-2.24068	-0.219691	24.0863	-2.51012	0.0190715	0.120373	-3.40585	0.49009	0.426263
ANXA6	-0.355242	-0.647189	-0.063296	26.8737	-2.50888	0.0191247	0.120373	-3.4083	0.141594	0.781738
TUBB;TUBB2A;TUBB2B;TUBB3;TUBB4A;TUBB4B;TUBB6	0.441883	0.0786437	0.805122	27.0429	2.50826	0.0191512	0.120373	-3.40952	0.176171	1.35838
SAR1A;SAR1B	0.35755	0.0636198	0.651481	24.2027	2.50813	0.0191567	0.120373	-3.40977	0.142557	1.28125
BOLA2	0.465947	0.0827996	0.849095	21.844	2.51298	0.0192715	0.120516	-3.39179	0.185416	1.38122
IARS2	0.244926	0.0432557	0.446596	24.5481	2.50409	0.0193304	0.120516	-3.41772	0.0978101	1.18503
APOM	1.09795	0.194359	2.00154	21.863	2.5109	0.0193608	0.120516	-3.39585	0.437274	2.14051
PDCL3	0.50864	0.089928	0.927352	18.9374	2.51023	0.0193895	0.120516	-3.37525	0.202627	1.42271
CTSG	1.36124	0.239542	2.48293	22.1011	2.50217	0.0194138	0.120516	-3.42151	0.544022	2.56905
SAA1	1.66359	0.290808	3.03638	24.787	2.50417	0.019652	0.1217	-3.42596	0.66433	3.16805
SCARB2	0.495156	0.0859754	0.904337	22.4822	2.49508	0.0197237	0.121851	-3.43544	0.198453	1.40947
IGKC	0.854898	0.146896	1.5629	28.9079	2.48964	0.0199646	0.123043	-3.44611	0.343382	1.80863
IMPDH2	-0.439377	-0.803486	-0.0752678	21.609	-2.48807	0.0200346	0.123179	-3.44919	0.176593	0.737453
USP13;USP5	0.430212	0.0728048	0.78762	20.7113	2.48186	0.0203142	0.1246	-3.46137	0.173343	1.34743
UQCRB	0.449503	0.0752027	0.823803	29.0472	2.47611	0.0205759	0.125386	-3.47262	0.181536	1.36557
EEF1G	-0.335451	-0.614916	-0.0559859	23.5012	-2.47491	0.020631	0.125386	-3.47497	0.135541	0.792536
GLRX	0.411276	0.068611	0.753942	26.1225	2.47469	0.020641	0.125386	-3.47539	0.166193	1.32986
MRRF	0.376643	0.0626142	0.690672	22.9471	2.47296	0.0207205	0.125386	-3.47876	0.152304	1.29832
PFDN6	0.400763	0.066405	0.73512	24.3868	2.47135	0.0207952	0.125386	-3.48193	0.162164	1.32021
SF3B1	-0.627364	-1.15106	-0.103668	20.8768	-2.47001	0.0208573	0.125386	-3.48454	0.253993	0.647358
TPI1	0.304079	0.0500941	0.558065	28.9855	2.46852	0.0209265	0.125386	-3.48745	0.123183	1.23463
FLNC	-0.53849	-0.988543	-0.0884372	27.6942	-2.46701	0.0209965	0.125386	-3.49038	0.218276	0.688491
EDF1	0.429591	0.0705132	0.788668	23.3888	2.46675	0.0210091	0.125386	-3.49091	0.174153	1.34685
NDE1	0.430787	0.0708531	0.790721	19.3692	2.4732	0.021045	0.125386	-3.46912	0.174182	1.34797
ANK3	-0.324251	-0.595399	-0.0531024	23.0189	-2.46565	0.0210602	0.125386	-3.49304	0.131507	0.798713
COPA	-0.378304	-0.694678	-0.0619298	22.128	-2.46546	0.0210693	0.125386	-3.49342	0.153442	0.769342
IDH3A	0.525629	0.0860195	0.965239	27.2659	2.4653	0.0210766	0.125386	-3.49373	0.213211	1.43956
TSN	0.439496	0.0717181	0.807273	22.1764	2.46392	0.0211413	0.125481	-3.49642	0.178372	1.35613
PFDN2	0.485265	0.0789873	0.891542	24.3277	2.46271	0.0211982	0.125528	-3.49877	0.197045	1.39984
SF3A3	0.637356	0.104938	1.16977	21.2814	2.49351	0.0213134	0.125872	-3.40452	0.255605	1.55548
ILF2	-0.423322	-0.778214	-0.0684292	22.596	-2.45941	0.0213541	0.125872	-3.5052	0.172123	0.745706
DNAJB11	-0.367065	-0.675333	-0.0587963	21.9232	-2.45511	0.0215589	0.126534	-3.51358	0.14951	0.775358
NDUFC1	0.463301	0.0741564	0.852445	25.2378	2.45476	0.0215755	0.126534	-3.51425	0.188735	1.37869
CFI	1.13895	0.181988	2.09592	20.8971	2.45396	0.0216141	0.126534	-3.51582	0.464129	2.20221
EFHD2	0.411375	0.0650718	0.757678	21.9402	2.44928	0.0218393	0.127561	-3.52491	0.167957	1.32995
LMCD1	-1.25756	-2.31698	-0.198145	22.8523	-2.44748	0.0219265	0.127781	-3.52841	0.513819	0.418249
TMEM256	0.775034	0.123013	1.42706	21.7686	2.46875	0.0220265	0.127784	-3.3625	0.313938	1.71123
OGDH	-0.210457	-0.387915	-0.0329999	26.7788	-2.44527	0.0220342	0.127784	-3.5327	0.086067	0.864263
CALM1;CALM2;CALM3	0.449696	0.0702423	0.829149	27.1507	2.44353	0.0221193	0.127784	-3.53608	0.184035	1.36575
EMILIN3	-0.723941	-1.33443	-0.113453	20.9318	-2.45045	0.022126	0.127784	-3.49071	0.295432	0.605441
RPL31	-0.406665	-0.750154	-0.0631757	22.9978	-2.44108	0.0222399	0.128154	-3.54084	0.166592	0.754365
IPO5	-0.315066	-0.581533	-0.0485977	22.6465	-2.43789	0.0223973	0.128772	-3.54702	0.129237	0.803814
SCP2	0.418605	0.064117	0.773093	23.6664	2.43478	0.0225516	0.129147	-3.55303	0.171927	1.33663
MTCH2	-0.341194	-0.630155	-0.0522328	23.0671	-2.43455	0.022563	0.129147	-3.55348	0.140146	0.789388
C1QBP	0.410289	0.0626259	0.757951	26.7056	2.43326	0.0226276	0.129175	-3.55598	0.168617	1.32895
AP2A1	-0.349644	-0.646019	-0.0532697	21.4481	-2.43244	0.0226685	0.129175	-3.55756	0.143742	0.784778
PRDX2	0.251242	0.0375578	0.464926	28.6258	2.42425	0.0230824	0.131206	-3.57341	0.103637	1.19023
IGKV1-27;IGKV1-8	0.883534	0.131807	1.63526	22.8796	2.42338	0.023127	0.131206	-3.57509	0.364588	1.84489
PGK1	0.225643	0.0334983	0.417787	28.9468	2.42131	0.0232325	0.131245	-3.57907	0.0931901	1.1693
DDX1	-0.217292	-0.402331	-0.0322535	23.6186	-2.42125	0.0232359	0.131245	-3.5792	0.089744	0.860178
STX8	0.805563	0.119646	1.49148	19.8753	2.42687	0.0233002	0.131319	-3.55828	0.331935	1.74783
HSD17B8	0.392244	0.0576915	0.726796	23.2489	2.41741	0.0234335	0.131781	-3.58661	0.162258	1.31243
ALDOC	0.308049	0.0449766	0.571121	27.1476	2.41436	0.0235913	0.132379	-3.59248	0.12759	1.23803
SYNGR2	-0.329746	-0.611539	-0.0479528	22.0905	-2.41272	0.0236768	0.132383	-3.59565	0.13667	0.795677
SNTA1	-0.312203	-0.579043	-0.0453628	24.3361	-2.41237	0.0236951	0.132383	-3.59632	0.129418	0.805411
SPR	0.443118	0.0634423	0.822793	24.7083	2.40638	0.0240095	0.133849	-3.60784	0.184143	1.35954
DYSF	-0.324399	-0.602531	-0.0462667	23.2886	-2.40484	0.0240911	0.134013	-3.61081	0.134894	0.798631
FLNB;FLNC	-0.580821	-1.08006	-0.0815851	25.0971	-2.3988	0.0244129	0.13551	-3.62241	0.24213	0.668583
EPN1	0.356087	0.0497714	0.662402	22.0983	2.40218	0.0245915	0.136207	-3.6054	0.148235	1.27995
HNRNPC	-0.314153	-0.584778	-0.0435277	23.5403	-2.39348	0.0246996	0.136462	-3.6326	0.131253	0.804323
HUWE1	-0.390488	-0.726986	-0.05399	21.3495	-2.39267	0.0247438	0.136462	-3.63416	0.163202	0.762871
TPD52	0.592298	0.0811776	1.10342	20.6425	2.38932	0.0249262	0.136696	-3.64058	0.247894	1.50765
PRKCSH	0.370386	0.0505196	0.690252	23.7963	2.3875	0.025026	0.136696	-3.64406	0.155135	1.2927
PFDN4	0.463389	0.0629308	0.863847	23.1834	2.38587	0.0251158	0.136696	-3.64719	0.194223	1.37878
AHCY	0.265944	0.0361149	0.495773	24.109	2.38585	0.0251168	0.136696	-3.64722	0.111467	1.20242
PIN4	0.531969	0.0727646	0.991174	19.9814	2.39965	0.0251216	0.136696	-3.59682	0.221686	1.4459
TF	0.623829	0.0845072	1.16315	28.3492	2.38493	0.0251675	0.136696	-3.64898	0.261571	1.54096
CPNE3	-0.296254	-0.552437	-0.0400703	23.969	-2.38435	0.0251993	0.136696	-3.65009	0.124249	0.814364
FLOT1	-0.419445	-0.782057	-0.0568338	22.23	-2.3903	0.0252361	0.136696	-3.60526	0.175478	0.747712
CNPY4	0.723982	0.0983309	1.34963	19.8109	2.39698	0.0252672	0.136696	-3.58506	0.30204	1.65174
NDUFS6	0.413364	0.0555885	0.771139	27.0103	2.38221	0.0253179	0.136696	-3.65418	0.173521	1.33179
PDXK	0.397898	0.0532259	0.74257	22.9306	2.38025	0.0254266	0.136763	-3.65792	0.167166	1.31759
ACO1	0.257946	0.0343275	0.481564	25.4569	2.37837	0.0255318	0.136763	-3.66152	0.108455	1.19577
RPS13	-0.37635	-0.702645	-0.0500553	23.161	-2.37815	0.0255438	0.136763	-3.66193	0.158253	0.770384
SLC25A12;SLC25A13	-0.315088	-0.588276	-0.0418987	25.6371	-2.37808	0.025548	0.136763	-3.66208	0.132497	0.803802
TKFC	0.300598	0.0398772	0.561319	20.4574	2.37721	0.0255964	0.136763	-3.66373	0.12645	1.23165
SERPING1	0.965616	0.127375	1.80386	25.2523	2.37516	0.0257115	0.136937	-3.66764	0.406547	1.9529
TUBA8	0.579039	0.0762908	1.08179	25.5984	2.37473	0.0257356	0.136937	-3.66846	0.243833	1.49385
CCAR2	-0.358477	-0.669867	-0.0470881	20.6782	-2.37364	0.025797	0.13698	-3.67053	0.151024	0.779987
MVP	-0.651365	-1.21774	-0.0849926	20.888	-2.37652	0.0260034	0.137724	-3.65409	0.274084	0.636678
KNG1	0.768536	0.0992708	1.4378	24.9263	2.36768	0.0261354	0.137724	-3.68189	0.324594	1.70354
ITIH4	0.772889	0.0995789	1.4462	22.9237	2.36679	0.0261865	0.137724	-3.6836	0.326556	1.70869
GAPDH	0.255262	0.0328753	0.47765	30.5929	2.36665	0.0261942	0.137724	-3.68385	0.107858	1.19355
MYOZ2	0.560261	0.0721167	1.04841	29.9629	2.36646	0.0262051	0.137724	-3.68422	0.23675	1.47454
NIPSNAP2	0.408881	0.0518735	0.765888	26.9078	2.36144	0.026494	0.138959	-3.69377	0.173149	1.32766
HINT1	0.428459	0.0541019	0.802817	26.8861	2.35983	0.0265874	0.139164	-3.69683	0.181564	1.3458
CALD1	0.618062	0.0766553	1.15947	23.9959	2.35378	0.0269404	0.139615	-3.70832	0.262583	1.53481
TMLHE	0.434351	0.0538488	0.814853	22.5225	2.35365	0.0269483	0.139615	-3.70857	0.184544	1.3513
FNTA	0.617149	0.0762506	1.15805	22.1269	2.35251	0.027015	0.139615	-3.71073	0.262336	1.53384
S100A16	-0.509413	-0.956028	-0.0627977	22.431	-2.35177	0.027059	0.139615	-3.71214	0.216609	0.702508
HYOU1	-0.39518	-0.741789	-0.0485712	22.281	-2.35079	0.0271168	0.139615	-3.714	0.168106	0.760394
BOLA3	0.461871	0.0574241	0.866317	21.9444	2.37179	0.0271196	0.139615	-3.63981	0.194735	1.37733
OXCT1	0.33034	0.0405733	0.620106	26.5179	2.35055	0.0271305	0.139615	-3.71444	0.140537	1.25731
MXRA7	0.532293	0.0655682	0.999018	22.5717	2.35672	0.0271429	0.139615	-3.69143	0.225861	1.44623
MYH3;MYH8	-0.551893	-1.03649	-0.0672951	25.251	-2.34818	0.0272712	0.139615	-3.71894	0.23503	0.682125
CCDC51	0.329495	0.040168	0.618823	21.2565	2.3481	0.0272756	0.139615	-3.71908	0.140324	1.25657
SRSF3	-0.408528	-0.767334	-0.0497206	24.2812	-2.34757	0.0273075	0.139615	-3.7201	0.174022	0.753392
DFFA	0.544837	0.0660399	1.02363	21.0672	2.34624	0.0273865	0.139615	-3.72261	0.232217	1.45886
HSPA2;HSPA8	-0.241532	-0.453937	-0.0291277	27.9168	-2.3446	0.0274844	0.139615	-3.72572	0.103016	0.845846
OCIAD1	0.273845	0.0329695	0.514721	25.5482	2.34407	0.0275164	0.139615	-3.72673	0.116825	1.20903
TCOF1	-0.416104	-0.782201	-0.0500071	18.8495	-2.34349	0.0275508	0.139615	-3.72781	0.177557	0.749446
CSNK1A1	-0.474604	-0.892074	-0.0571351	20.6562	-2.34923	0.027586	0.139615	-3.70551	0.202025	0.719664
MYH1;MYH13;MYH2;MYH3;MYH4;MYH7	-0.381912	-0.718037	-0.0457872	28.2759	-2.34272	0.0275971	0.139615	-3.72928	0.163021	0.76742
RPL7	-0.389858	-0.73341	-0.0463057	23.3457	-2.33976	0.0277753	0.140241	-3.73487	0.166623	0.763205
F2	0.841131	0.0990045	1.58326	23.1997	2.33692	0.0279474	0.140833	-3.74025	0.359932	1.79145
PGK2	0.355867	0.0415691	0.670165	22.3382	2.33455	0.0280913	0.141281	-3.74471	0.152435	1.27975
CDH2	0.44912	0.0515737	0.846665	28.0233	2.32934	0.0284112	0.142611	-3.75455	0.19281	1.36521
SDHC	0.338344	0.0382357	0.638453	24.7241	2.32455	0.028708	0.143566	-3.76358	0.145553	1.2643
ACOT1	0.449732	0.0507459	0.848719	27.31	2.32409	0.0287361	0.143566	-3.76443	0.193509	1.36579
HK1	-0.488105	-0.921232	-0.0549773	26.3527	-2.32357	0.028769	0.143566	-3.76542	0.210067	0.712961
HNRNPR	-0.372419	-0.703034	-0.0418032	22.3559	-2.32255	0.0288321	0.143602	-3.76733	0.160349	0.772486
PDPR	0.855022	0.0943553	1.61569	20.2948	2.32837	0.0292758	0.145529	-3.76894	0.36722	1.80879
PDAP1	0.400339	0.0438666	0.756811	24.4078	2.32071	0.0293345	0.14554	-3.75888	0.172507	1.31982
RARS1	-0.221831	-0.41963	-0.0240314	21.9292	-2.31235	0.0294758	0.145784	-3.78649	0.0959328	0.857477
CARHSP1	0.451157	0.0488169	0.853498	23.1584	2.31202	0.0294971	0.145784	-3.78712	0.195135	1.36714
PYGM	-0.421848	-0.799598	-0.0440974	25.0074	-2.30255	0.0301072	0.148402	-3.80488	0.183209	0.746468
DDRGK1	0.435874	0.0453812	0.826367	22.1145	2.30147	0.0301772	0.148402	-3.80689	0.189389	1.35273
ATP1A1;ATP1A3	-0.310167	-0.588084	-0.0322506	26.3037	-2.30112	0.0302002	0.148402	-3.80755	0.13479	0.806548
FLOT2	-0.491315	-0.931951	-0.0506796	21.8421	-2.299	0.0303388	0.148558	-3.81152	0.213709	0.711376
MYH1;MYH13;MYH2;MYH6;MYH7;MYH8	-0.38722	-0.734519	-0.0399222	27.7603	-2.29886	0.0303474	0.148558	-3.81176	0.16844	0.764601
CDV3	0.506549	0.0520772	0.961021	24.2181	2.30321	0.030457	0.148811	-3.79143	0.219932	1.42065
ECHDC3	0.610388	0.06227	1.15851	24.1008	2.29609	0.0305293	0.148881	-3.81694	0.265838	1.52667
MTUS2	0.597145	0.0602558	1.13403	21.715	2.29326	0.0307166	0.149511	-3.82224	0.260392	1.51272
FMC1	-0.483942	-0.919987	-0.0478978	20.4056	-2.29341	0.0311026	0.151004	-3.80959	0.211014	0.715021
PPP1R1C	0.664113	0.065831	1.2624	19.9088	2.29935	0.0311408	0.151004	-3.78326	0.288827	1.58459
RPA3	0.310914	0.0299396	0.591889	21.4365	2.28156	0.0315001	0.152247	-3.84405	0.136273	1.24049
ATP1A1;ATP1A2;ATP1A3	-0.25155	-0.4789	-0.0242001	26.2684	-2.28132	0.0315157	0.152247	-3.84448	0.110265	0.839994
GPX4	0.425874	0.0396081	0.81214	22.7332	2.27328	0.0320654	0.154612	-3.85944	0.187339	1.34339
NIBAN1	0.289905	0.0264055	0.553405	24.1928	2.26847	0.0323977	0.155831	-3.86835	0.127798	1.22256
ATP1A1;ATP1A2;ATP1A3;ATP4A	-0.32776	-0.625745	-0.0297744	23.2964	-2.26787	0.0324395	0.155831	-3.86947	0.144523	0.796773
ATP5F1D	0.339955	0.0303491	0.649561	28.6513	2.26397	0.0327122	0.156631	-3.87671	0.150159	1.26572
HADH	0.266494	0.023767	0.509222	29.1754	2.26374	0.0327279	0.156631	-3.87712	0.117723	1.20288
P4HA1	-0.451129	-0.862455	-0.0398029	20.8378	-2.26137	0.0328944	0.157135	-3.88151	0.199493	0.73147
RPS15A	-0.405227	-0.774981	-0.0354729	23.2122	-2.25966	0.0330154	0.15716	-3.88467	0.179331	0.755118
DAG1	0.429043	0.0375415	0.820544	25.672	2.25957	0.033022	0.15716	-3.88485	0.189878	1.34634
BPHL	0.434096	0.0376489	0.830542	22.4073	2.25766	0.0331571	0.157511	-3.88837	0.192277	1.35106
NONO	-0.571968	-1.09463	-0.0493023	20.6947	-2.27282	0.0334229	0.158336	-3.83806	0.251655	0.672699
CLASP1	-0.301931	-0.578096	-0.0257664	20.431	-2.25922	0.0334539	0.158336	-3.87258	0.133644	0.811166
AK4	0.609262	0.0514414	1.16708	27.032	2.25199	0.0335613	0.158553	-3.89884	0.270544	1.52548
ADPRS	0.256174	0.0214631	0.490885	22.5678	2.2504	0.0336759	0.158802	-3.90178	0.113835	1.19431
DSTN	0.341571	0.0283126	0.65483	24.9671	2.2482	0.0338342	0.159003	-3.90583	0.151931	1.26714
UGP2	-0.261732	-0.501796	-0.021669	26.4198	-2.24796	0.0338516	0.159003	-3.90627	0.116431	0.834086
NAXE	0.290738	0.0238517	0.557625	26.4058	2.24612	0.0339851	0.159003	-3.90967	0.12944	1.22327
SMTN	0.518647	0.0424222	0.994871	22.6651	2.24552	0.0340285	0.159003	-3.91077	0.230969	1.43261
GNB1;GNB2	0.657037	0.0535083	1.26057	22.658	2.24465	0.0340917	0.159003	-3.91237	0.292712	1.57684
TMED9	-0.222865	-0.427619	-0.0181112	23.0833	-2.24423	0.0341225	0.159003	-3.91315	0.0993058	0.856862
MSRB2	0.403853	0.0326326	0.775073	25.0901	2.2431	0.0342048	0.159003	-3.91523	0.180042	1.32304
SERPINC1	0.632919	0.0511113	1.21473	25.44	2.24298	0.0342134	0.159003	-3.91544	0.282177	1.5507
CCSMST1	0.433712	0.0344876	0.832936	21.242	2.24493	0.0344836	0.159969	-3.89873	0.193196	1.3507
NDUFAF4	0.530234	0.0414226	1.01905	23.3593	2.23658	0.0346841	0.160128	-3.92723	0.237074	1.44416
LRSAM1	-0.539437	-1.0364	-0.0424791	20.0429	-2.25444	0.0347321	0.160128	-3.83487	0.239278	0.688039
TPR	-0.608953	-1.17059	-0.0473129	20.524	-2.23554	0.0347606	0.160128	-3.92913	0.272396	0.655672
CSDC2	0.663801	0.0517301	1.27587	22.3688	2.24107	0.034767	0.160128	-3.90578	0.296199	1.58425
HHATL	-0.388162	-0.74782	-0.0285033	22.4719	-2.22526	0.0355302	0.16335	-3.948	0.174435	0.764103
COMMD3	0.40283	0.0292792	0.77638	19.6655	2.22346	0.035666	0.163682	-3.95128	0.181172	1.3221
LARS1	-0.448991	-0.866009	-0.0319735	20.9061	-2.21994	0.0359341	0.164618	-3.95773	0.202254	0.732555
MCCC2	0.257593	0.0181609	0.497026	24.6763	2.21824	0.0360637	0.164871	-3.96083	0.116125	1.19548
ST13	0.218441	0.0153361	0.421546	25.82	2.21754	0.0361177	0.164871	-3.96211	0.0985059	1.16348
SNAP23	0.470668	0.032561	0.908774	21.5092	2.21509	0.0363057	0.165435	-3.96658	0.212482	1.38575
PPP1R14C	0.354444	0.0242623	0.684625	24.2365	2.21827	0.0364829	0.165775	-3.94725	0.159784	1.27849
COL1A1	-0.746806	-1.44278	-0.0508362	24.4884	-2.21246	0.0365093	0.165775	-3.97139	0.337546	0.595921
SULT1A1;SULT1A3	0.489846	0.0332255	0.946466	22.0065	2.21678	0.0365971	0.165881	-3.94994	0.220971	1.40429
NIF3L1	0.340558	0.0229716	0.658144	21.9654	2.21589	0.036666	0.165901	-3.96991	0.153689	1.26625
TFAM	0.410319	0.0266215	0.794016	25.093	2.20491	0.0370982	0.167561	-3.98515	0.186093	1.32898
SLC25A5;SLC25A6	0.448897	0.0289167	0.868878	25.9538	2.20382	0.0371841	0.167655	-3.98714	0.203691	1.365
HSP90AB2P	-0.446156	-0.863828	-0.0284842	24.0709	-2.20247	0.0372905	0.16784	-3.9896	0.202571	0.733996
RBBP4;RBBP7	0.421613	0.0266473	0.816578	22.9407	2.20096	0.0374095	0.168081	-3.99233	0.191559	1.33942
FHIT	0.402974	0.025281	0.780668	22.6526	2.19986	0.0374965	0.168178	-3.99433	0.183182	1.32223
MYL2	0.343452	0.0213561	0.665547	33.6796	2.19856	0.0375999	0.168348	-3.9967	0.156217	1.26879
TTN	-0.669271	-1.29726	-0.0412797	26.9298	-2.19738	0.0376936	0.168474	-3.99883	0.304576	0.628825
ZC3H15	0.428456	0.0258966	0.831016	19.6601	2.19449	0.0379248	0.168975	-4.00409	0.195242	1.34579
MTARC2	0.364424	0.0220025	0.706845	21.9585	2.19434	0.0379371	0.168975	-4.00436	0.166075	1.28737
DMTN	0.60001	0.0357101	1.16431	21.9166	2.19719	0.0381368	0.16957	-3.98534	0.273081	1.51573
LRRC59	-0.474052	-0.920394	-0.0277091	23.1171	-2.18985	0.0382982	0.169994	-4.0125	0.216476	0.71994
EIF4G2	-0.244835	-0.475575	-0.014096	22.2271	-2.19266	0.0385009	0.170397	-3.99349	0.111661	0.843912
N6AMT1	0.520835	0.029859	1.01181	20.0529	2.19209	0.0385468	0.170397	-3.99451	0.237597	1.43479
COL14A1	-1.08942	-2.11663	-0.062217	21.8749	-2.19158	0.038588	0.170397	-4.01389	0.497094	0.469949
SLC16A1	-0.235522	-0.45796	-0.0130849	23.648	-2.18314	0.0388445	0.171236	-4.02465	0.107882	0.849377
IGHG2;IGHG4	0.687321	0.0375633	1.33708	28.8388	2.18105	0.039016	0.171454	-4.02843	0.315133	1.61029
MYL1;MYL3	0.421071	0.0229171	0.819225	30.193	2.18053	0.0390589	0.171454	-4.02937	0.193105	1.33892
TNNT2	0.369317	0.0200318	0.718601	32.4881	2.1801	0.0390941	0.171454	-4.03015	0.169403	1.29174
MRPL15	-0.347861	-0.677141	-0.0185806	21.6986	-2.1782	0.0392512	0.171792	-4.03358	0.159701	0.785748
GCLC	0.574704	0.030535	1.11887	20.5713	2.17755	0.0393049	0.171792	-4.03476	0.263922	1.48937
HYPK	0.618022	0.0321767	1.20387	20.6262	2.1751	0.0395083	0.172388	-4.03918	0.284135	1.53477
CRYZ	0.29385	0.014769	0.572931	25.3917	2.17097	0.0398533	0.173534	-4.04663	0.135355	1.22591
DPYSL2	0.256338	0.0127547	0.499921	25.7902	2.16982	0.0399496	0.173534	-4.0487	0.118138	1.19444
XIRP1	-0.795954	-1.5524	-0.0395049	26.5247	-2.16953	0.0399737	0.173534	-4.04922	0.366878	0.575962
NIPSNAP1	0.37699	0.0179599	0.736019	22.8868	2.16499	0.0403567	0.174902	-4.05739	0.17413	1.29863
CEFIP	0.814815	0.037098	1.59253	20.7968	2.16021	0.0407644	0.176348	-4.06599	0.377193	1.75907
SUCLG1	0.373356	0.0168767	0.729836	27.7199	2.15947	0.0408277	0.176348	-4.06732	0.172893	1.29536
PALLD	-0.286977	-0.561117	-0.0128367	24.71	-2.1584	0.0409191	0.176447	-4.06924	0.132958	0.819618
RAD23B	0.334261	0.0146493	0.653873	24.9315	2.15636	0.0410948	0.176907	-4.0729	0.155012	1.26073
ALDH4A1	0.314983	0.0131003	0.616866	25.7322	2.15133	0.0415302	0.178483	-4.08192	0.146413	1.244
TTC1	0.458037	0.0182601	0.897814	22.4293	2.14746	0.0418676	0.179632	-4.08884	0.213292	1.37367
TPPP	0.522286	0.0204295	1.02414	22.5849	2.14579	0.0420147	0.179901	-4.09184	0.243401	1.43623
TP53I3	-0.615762	-1.20752	-0.0240039	22.6804	-2.15544	0.0420954	0.179901	-4.06458	0.285677	0.652585
CHCHD6	0.419468	0.0160515	0.822884	21.8707	2.14389	0.0421816	0.179901	-4.09522	0.195657	1.33743
CP	0.77503	0.0295449	1.52051	24.9797	2.14357	0.0422102	0.179901	-4.0958	0.361561	1.71123
TNNC1	0.445419	0.0166648	0.874173	31.6248	2.14199	0.0423494	0.180037	-4.09862	0.207946	1.36171
OBSCN	-0.477565	-0.937343	-0.0177879	22.9873	-2.14162	0.0423822	0.180037	-4.09928	0.222992	0.718189
OGA	0.486685	0.0179509	0.955418	20.8538	2.14081	0.0424538	0.180043	-4.10072	0.227336	1.40122
MAPT	0.883731	0.0316739	1.73579	23.8276	2.1385	0.0426597	0.180204	-4.10485	0.413248	1.84514
DUSP3	0.237696	0.0085155	0.466877	24.8177	2.13846	0.0426628	0.180204	-4.10492	0.111153	1.17911
MAP2K1	-0.278901	-0.547988	-0.00981296	22.7015	-2.13704	0.0427895	0.180204	-4.10745	0.130508	0.824219
NUMA1	-0.433992	-0.852635	-0.0153484	20.857	-2.14736	0.0428034	0.180204	-4.00045	0.202105	0.740211
ALB	0.601585	0.0210058	1.18216	33.0797	2.13645	0.0428424	0.180204	-4.1085	0.281581	1.51738
EMD	0.361163	0.0124131	0.709912	23.9014	2.13524	0.0429509	0.180366	-4.11066	0.169144	1.28446
SLC35A4	0.269648	0.00889816	0.530397	22.8648	2.13221	0.043223	0.181212	-4.11605	0.126464	1.20551
RHOT1	0.347521	0.010897	0.684146	21.6454	2.1286	0.0435502	0.182061	-4.12249	0.163263	1.27237
CFH	0.663358	0.0207439	1.30597	23.4805	2.12841	0.0435672	0.182061	-4.12282	0.311668	1.58376
HAGH	0.242487	0.00742242	0.477553	25.9607	2.12696	0.0436992	0.182146	-4.12541	0.114007	1.18303
HSP90AB1;HSP90AB2P	-0.321616	-0.63355	-0.00968262	25.5495	-2.12585	0.0437999	0.182146	-4.12737	0.151288	0.800173
H1-0	-0.560655	-1.1045	-0.0168097	24.5483	-2.12558	0.0438246	0.182146	-4.12785	0.263766	0.677994
AK1	0.271113	0.00802619	0.534201	29.502	2.12475	0.0439002	0.182146	-4.12932	0.127597	1.20674
CHCHD3	0.253273	0.00743607	0.499111	26.5835	2.12422	0.0439492	0.182146	-4.13027	0.119231	1.19191
ESYT2	-0.368695	-0.726683	-0.0107079	21.0643	-2.12353	0.0440128	0.182146	-4.1315	0.173624	0.774483
MYOM2	-0.384916	-0.758941	-0.0108912	26.5388	-2.12189	0.0441627	0.182473	-4.1344	0.181402	0.765824
MRPL13	-0.316027	-0.623793	-0.00826206	22.119	-2.1172	0.0445955	0.183965	-4.14272	0.149266	0.803279
CPNE2;CPNE3;CPNE5;CPNE8	-0.544511	-1.0755	-0.0135189	23.6107	-2.11435	0.0448611	0.184765	-4.14778	0.257532	0.685624
PSMD11	-0.2462	-0.48666	-0.00574083	22.5724	-2.11108	0.0451667	0.18565	-4.15356	0.116623	0.843114
PPTC7	0.4849	0.0112963	0.958504	20.6502	2.13265	0.0452442	0.18565	-4.0303	0.227369	1.39949
SEC11A	-0.343521	-0.679189	-0.00785213	21.1347	-2.11988	0.0452928	0.18565	-4.08647	0.162047	0.788116
UBE2K	0.23653	0.00496273	0.468097	23.172	2.10604	0.0456414	0.186781	-4.16247	0.11231	1.17816
USP19	-0.531696	-1.05362	-0.00976919	22.4758	-2.11019	0.0462004	0.188501	-4.12153	0.251966	0.691741
H1-4	-0.496774	-0.984504	-0.00904383	26.2752	-2.10008	0.0462083	0.188501	-4.17297	0.236549	0.70869
H4C1	-0.358856	-0.711359	-0.00635274	28.1982	-2.09901	0.0463112	0.188621	-4.17486	0.170964	0.779783
SPTB	-0.412505	-0.817951	-0.00705826	23.1553	-2.09775	0.0464326	0.188727	-4.17709	0.196642	0.751318
MRPS11	-0.426133	-0.845076	-0.00718965	21.175	-2.11255	0.04652	0.188727	-4.12182	0.201714	0.744254
TSC22D1;TSC22D2	0.758544	0.0125173	1.50457	21.6082	2.09645	0.0465577	0.188727	-4.17938	0.361823	1.69178
SLC25A12	-0.281118	-0.558061	-0.00417572	25.8733	-2.09294	0.0468967	0.189675	-4.18555	0.134317	0.822953
NUTF2	0.272976	0.00399885	0.541953	26.1212	2.09251	0.0469389	0.189675	-4.18631	0.130454	1.2083
ALDH9A1	0.243869	0.00336236	0.484375	25.2081	2.09068	0.0471166	0.190094	-4.18953	0.116646	1.18416
PTBP1	-0.339307	-0.674072	-0.00454099	22.0945	-2.08982	0.0472002	0.190132	-4.19103	0.162362	0.790421
VPS26A	-0.431368	-0.857266	-0.00546896	22.1991	-2.08833	0.0473459	0.190421	-4.19365	0.206561	0.741559
ERP44	0.218923	0.00204376	0.435803	23.5812	2.08128	0.0480397	0.19291	-4.20601	0.105187	1.16386
NDUFS7	-0.341919	-0.681085	-0.00275285	25.6487	-2.07859	0.0483074	0.193682	-4.21073	0.164496	0.788991
DHODH	0.558629	0.00422727	1.11303	21.8465	2.07757	0.0484085	0.193785	-4.2125	0.268885	1.47287
DNAJB6	0.474703	0.00309987	0.946306	22.2782	2.07541	0.0486253	0.19435	-4.21629	0.228728	1.38963
RPS14	-0.369428	-0.736745	-0.00211083	23.0508	-2.0737	0.0487963	0.194381	-4.21927	0.178149	0.774089
SUCLA2	0.273986	0.00144423	0.546528	27.1589	2.07278	0.0488891	0.194381	-4.22088	0.132183	1.20914
RPL35A	-0.417212	-0.832273	-0.00215017	23.6017	-2.07253	0.0489137	0.194381	-4.22131	0.201305	0.748871
SCRN1	0.49261	0.00196184	0.983259	21.2809	2.0701	0.0491597	0.194381	-4.22557	0.237965	1.40699
WFS1	-0.42215	-0.842649	-0.00164959	20.9225	-2.06994	0.0491755	0.194381	-4.22584	0.203943	0.746312
SOD3	0.728139	0.00283378	1.45344	24.9744	2.06991	0.0491788	0.194381	-4.2259	0.351774	1.6565
PSMC3	-0.169861	-0.33909	-0.000631679	24.2397	-2.06955	0.0492152	0.194381	-4.22652	0.0820763	0.888928
ITGAV	-0.477472	-0.953221	-0.00172345	21.6311	-2.06932	0.0492382	0.194381	-4.22692	0.230739	0.718235
ERMP1	-0.42557	-0.850292	-0.000849186	19.261	-2.07055	0.0495796	0.195429	-4.22816	0.205535	0.744544
PTMS	0.613883	0.000389346	1.22738	23.4723	2.06316	0.0498658	0.196256	-4.23766	0.297545	1.53037
MRC2	-0.626654	-1.2534	8.87934723736716e-05	20.6851	-2.06156	0.05003	0.196601	-4.24044	0.303971	0.647677
GLG1	-0.377211	-0.754934	0.000510987	21.7666	-2.05906	0.0502872	0.19731	-4.24479	0.183196	0.769924
TXN	0.337209	-0.00075692	0.675174	25.8691	2.05723	0.0504762	0.19743	-4.24797	0.163914	1.26331
DSP	-0.324684	-0.650159	0.000792251	25.8205	-2.05683	0.0505178	0.19743	-4.24866	0.157856	0.798474
NUP43	-0.451404	-0.904051	0.0012442	20.8474	-2.05619	0.050585	0.19743	-4.24979	0.219534	0.731331
IMMT	-0.338607	-0.67821	0.000996852	26.8575	-2.0558	0.050625	0.19743	-4.25046	0.164708	0.790805
MAT2A	0.259595	-0.00098081	0.520171	22.7904	2.05409	0.0508027	0.197823	-4.25342	0.126379	1.19714
CAPRIN1	0.356749	-0.0015786	0.715077	22.2157	2.05277	0.0509406	0.19806	-4.25572	0.173789	1.28054
CYCS	0.23529	-0.0011683	0.471748	29.2424	2.05167	0.051056	0.198208	-4.25763	0.114682	1.17714
GFER	0.516198	-0.0029717	1.03537	21.7864	2.05459	0.051221	0.198549	-4.23675	0.251241	1.43018
ANP32E	0.360906	-0.00263736	0.72445	22.6694	2.04689	0.0515573	0.199162	-4.2659	0.176319	1.28423
GLYCTK	0.379322	-0.0029215	0.761565	24.0986	2.05559	0.0516303	0.199162	-4.23856	0.184532	1.30073
CFH;CFHR1	0.675775	-0.00543303	1.35698	22.6401	2.04541	0.0517144	0.199162	-4.26848	0.330386	1.59745
ECI1	0.251912	-0.00205699	0.505881	25.9007	2.04515	0.0517414	0.199162	-4.26892	0.123175	1.19078
RANBP1	0.393065	-0.00343395	0.789564	22.8636	2.044	0.0518641	0.199162	-4.27092	0.192302	1.31318
CBR4	0.30572	-0.00267247	0.614112	22.5604	2.04398	0.0518652	0.199162	-4.27094	0.14957	1.23604
IARS1	-0.394375	-0.792358	0.00360712	22.0773	-2.04316	0.0519522	0.199162	-4.27236	0.193022	0.760819
CTNNA3	-0.384025	-0.771646	0.00359626	24.202	-2.04272	0.0519992	0.199162	-4.27312	0.187996	0.766297
PSMD7	-0.241523	-0.486075	0.003029	22.2444	-2.03631	0.0526847	0.201487	-4.28419	0.118608	0.845852
EPS15L1	0.193979	-0.0027849	0.390742	22.2999	2.03267	0.0530781	0.202425	-4.29048	0.0954304	1.14391
SUCLG2	0.284425	-0.00409556	0.572946	26.6073	2.03258	0.0530873	0.202425	-4.29062	0.139933	1.21792
DHX15	-0.529496	-1.06721	0.00822019	20.1928	-2.03483	0.0533204	0.202862	-4.2707	0.260216	0.692797
HSD17B10	0.452486	-0.00718337	0.912156	25.3176	2.02963	0.053408	0.202862	-4.29571	0.22294	1.3684
NFU1	0.49677	-0.00795626	1.0015	24.8302	2.02935	0.0534386	0.202862	-4.29619	0.244793	1.41105
TGFBI	-0.624741	-1.26156	0.0120797	23.5576	-2.02274	0.054163	0.205308	-4.30756	0.308858	0.648536
RBPMS	0.278907	-0.00552773	0.563342	23.7676	2.02178	0.0542688	0.205395	-4.3092	0.137951	1.21328
LDHA	0.3463	-0.00718022	0.69978	26.851	2.01997	0.0544693	0.205395	-4.31231	0.171438	1.2713
ACTN1;ACTN2	-0.344948	-0.69715	0.00725374	29.0716	-2.01939	0.0545338	0.205395	-4.31331	0.170818	0.787336
MCAM	0.398174	-0.00838919	0.804737	23.2812	2.01931	0.0545428	0.205395	-4.31345	0.197183	1.31784
SPTAN1	-0.260793	-0.527131	0.00554542	26.7518	-2.01892	0.0545855	0.205395	-4.31411	0.129174	0.834629
LBH	0.593059	-0.0132985	1.19942	21.6551	2.02599	0.054806	0.205923	-4.24744	0.292725	1.50844
UCHL3	0.467717	-0.0107798	0.946213	23.8107	2.0154	0.0549776	0.206266	-4.32014	0.232071	1.38292
HSP90AA1;HSP90AB1;HSP90AB2P	-0.245072	-0.496539	0.0063939	27.1743	-2.00943	0.0556487	0.207954	-4.33037	0.121961	0.843773
RPL7A	-0.473861	-0.960276	0.0125536	23.0475	-2.00864	0.0557377	0.207954	-4.33172	0.235912	0.720035
VBP1	0.329558	-0.00874869	0.667865	23.0979	2.00853	0.0557498	0.207954	-4.3319	0.164079	1.25663
PPIB	-0.340979	-0.691108	0.00915046	24.0736	-2.00797	0.0558138	0.207954	-4.33287	0.169813	0.789505
MYH6;MYH7	-0.239281	-0.485002	0.0064409	32.735	-2.00781	0.0558319	0.207954	-4.33314	0.119175	0.847168
SIRT3	0.34965	-0.00980586	0.709106	22.8547	2.00561	0.0560817	0.208439	-4.3369	0.174336	1.27425
RAD23A	0.184542	-0.00527755	0.374362	24.1394	2.00453	0.0562045	0.208439	-4.33874	0.0920627	1.13646
ADPRHL1	0.517959	-0.0149932	1.05091	26.8269	2.00385	0.0562819	0.208439	-4.3399	0.258482	1.43193
MT-ATP8	0.335511	-0.00971892	0.680741	25.815	2.00381	0.0562866	0.208439	-4.33997	0.167437	1.26182
FAM136A	0.438169	-0.0128774	0.889216	23.1141	2.00299	0.0563802	0.208485	-4.34137	0.218758	1.35488
PRKDC	-0.309131	-0.627566	0.00930466	21.9	-2.00161	0.0565382	0.208769	-4.34372	0.154441	0.807128
A2M;PZP	0.621929	-0.0204497	1.26431	23.5045	1.99621	0.0571586	0.210545	-4.3529	0.311554	1.53893
PCYT1A	0.265084	-0.00874524	0.538914	21.9374	1.996	0.057183	0.210545	-4.35326	0.132807	1.20171
NIBAN2	-0.425944	-0.86629	0.0144016	21.3317	-1.99442	0.0573665	0.210848	-4.35596	0.213568	0.744352
NAPG	0.297663	-0.0101479	0.605474	23.0161	1.99388	0.0574294	0.210848	-4.35688	0.149289	1.22915
XRCC6	-0.251447	-0.511636	0.00874146	22.7477	-1.99258	0.0575801	0.210848	-4.35908	0.126192	0.840053
SRSF2	-0.444612	-0.904945	0.0157213	23.4381	-2.01183	0.0575936	0.210848	-4.27839	0.220998	0.734782
NDUFS8	0.329283	-0.0119535	0.67052	27.6042	1.98963	0.057925	0.21176	-4.3641	0.1655	1.25639
HSPA2;HSPA5;HSPA8	-0.237823	-0.484445	0.00879867	25.6059	-1.98829	0.0580812	0.212029	-4.36637	0.119612	0.848024
TNKS1BP1	0.426663	-0.0171274	0.870454	19.7801	1.98667	0.0587602	0.213281	-4.35249	0.214763	1.34412
ACTR1A	-0.342125	-0.697938	0.0136889	23.8871	-1.98253	0.0587606	0.213281	-4.37613	0.17257	0.788879
CTNNA1;CTNNA2	-0.256095	-0.522509	0.0103203	24.3805	-1.98198	0.0588256	0.213281	-4.37706	0.129211	0.837352
UCHL5	0.641776	-0.0258934	1.30945	21.6724	1.98189	0.0588363	0.213281	-4.37722	0.32382	1.56025
EIF5A;EIF5A2	0.221649	-0.00894534	0.452244	25.4722	1.98187	0.0588389	0.213281	-4.37725	0.111839	1.16607
ACAD9	-0.433342	-0.884836	0.0181509	22.707	-1.97896	0.0591846	0.213658	-4.38217	0.218975	0.740544
SNX21	-0.441659	-0.90193	0.0186127	17.6876	-1.98286	0.0592112	0.213658	-4.35891	0.222738	0.736288
LYPLA1	0.390985	-0.0164268	0.798398	24.2175	1.97872	0.0592136	0.213658	-4.38258	0.197595	1.31129
SERPINA4	0.690115	-0.0291829	1.40941	21.1846	1.9782	0.0592755	0.213658	-4.38346	0.34886	1.61341
RPS4X;RPS4Y1	-0.4848	-0.990414	0.0208145	22.6529	-1.97697	0.0594222	0.213887	-4.38553	0.245223	0.714596
SH3KBP1	0.459438	-0.0202014	0.939078	21.9586	1.97939	0.0596243	0.214314	-4.36474	0.232111	1.37501
MYL6B	1.01975	-0.0468815	2.08639	20.4905	1.97123	0.0601131	0.215431	-4.39523	0.517318	2.02757
NAXD	0.299855	-0.0138818	0.613592	23.1302	1.97062	0.0601864	0.215431	-4.39625	0.152163	1.23102
MTFR1L	0.851096	-0.0394026	1.74159	22.7657	1.97062	0.0601867	0.215431	-4.39626	0.431892	1.80387
TACC2	0.366336	-0.0173219	0.749993	22.3827	1.96876	0.060412	0.215507	-4.39939	0.186074	1.28907
ELOB	0.369724	-0.0175102	0.756958	24.339	1.96862	0.0604293	0.215507	-4.39963	0.187809	1.29211
PNPO	0.363663	-0.017271	0.744597	24.4624	1.96837	0.0604594	0.215507	-4.40005	0.184753	1.28669
GNAI2	-0.275814	-0.565053	0.0134245	23.2154	-1.97051	0.0606924	0.215784	-4.37963	0.139971	0.825984
GAMT	0.438889	-0.0213155	0.899093	22.8372	1.96635	0.060705	0.215784	-4.40345	0.223199	1.35556
PRDX5	0.239312	-0.0118524	0.490477	28.7222	1.96455	0.0609247	0.216266	-4.40647	0.121815	1.18043
ADH1B	0.809593	-0.041198	1.66038	23.9362	1.96201	0.0612365	0.217073	-4.41075	0.412634	1.75272
RAB10;RAB12;RAB14;RAB1A;RAB1B;RAB30;RAB35;RAB39B;RAB3A;RAB3D;RAB4A;RAB4B;RAB8A;RAB8B	0.345059	-0.0179805	0.708099	23.7659	1.95973	0.0615169	0.217749	-4.41457	0.176075	1.2702
FUS	0.475117	-0.0251652	0.975399	23.163	1.95814	0.0617141	0.217749	-4.41725	0.242637	1.39003
CLNS1A	0.396988	-0.0211768	0.815154	22.075	1.95744	0.0618009	0.217749	-4.41843	0.20281	1.31676
HLA-A	0.582913	-0.0310949	1.19692	23.305	1.95744	0.061801	0.217749	-4.41843	0.297795	1.49787
DAD1	-0.359088	-0.737409	0.0192332	22.3977	-1.95703	0.061851	0.217749	-4.41911	0.183486	0.779657
EHD3	-0.581049	-1.19399	0.0318891	22.0026	-1.95458	0.0621554	0.217853	-4.42322	0.297275	0.668478
INPP4B	0.56388	-0.03095	1.15871	20.7419	1.95457	0.0621567	0.217853	-4.42324	0.288493	1.47824
NUDT19	0.412963	-0.0227769	0.848703	22.5396	1.95408	0.0622184	0.217853	-4.42407	0.211334	1.33142
ARHGAP1	0.366728	-0.0202287	0.753684	23.9504	1.95407	0.0622196	0.217853	-4.42408	0.187674	1.28942
SGTA	0.316793	-0.0176976	0.651283	23.1911	1.95276	0.0623823	0.218126	-4.42627	0.162228	1.24556
USP14	0.189358	-0.0107871	0.389503	23.8654	1.95073	0.0626371	0.218719	-4.42968	0.0970704	1.14026
BLVRB	0.358731	-0.0208544	0.738316	25.0766	1.94857	0.0629072	0.219364	-4.43328	0.184099	1.2823
PCMT1	0.21039	-0.0124064	0.433186	25.6495	1.94704	0.0631008	0.219741	-4.43585	0.108056	1.157
GSK3B	-0.348824	-0.718423	0.0207745	21.63	-1.95027	0.0631915	0.219759	-4.38798	0.178859	0.785224
TNNT1;TNNT2	0.510875	-0.030659	1.05241	28.1869	1.94512	0.0633431	0.219989	-4.43905	0.262645	1.42491
RPS18	-0.286393	-0.590198	0.0174113	23.7468	-1.94369	0.0635249	0.220074	-4.44145	0.147346	0.819949
SPON1	-0.899878	-1.85511	0.055356	21.136	-1.95655	0.0635388	0.220074	-4.3122	0.45993	0.535932
ACSL3	-0.46295	-0.9546	0.0287	20.2146	-1.94149	0.0638038	0.220694	-4.44511	0.238451	0.725501
ALDH1B1	0.538291	-0.0340111	1.11059	22.3307	1.93932	0.0640811	0.221285	-4.44873	0.277567	1.45225
NAP1L4	0.224245	-0.0142316	0.462721	24.7404	1.93881	0.0641467	0.221285	-4.44958	0.115661	1.16817
HNRNPF	-0.302168	-0.623868	0.0195322	21.3884	-1.93667	0.0644212	0.221823	-4.45315	0.156025	0.811033
NDUFB6	-0.312435	-0.645139	0.0202683	25.5449	-1.93624	0.0644754	0.221823	-4.45385	0.161361	0.805281
HNRNPD	0.330738	-0.0217148	0.683192	24.6656	1.93482	0.0646586	0.222156	-4.45622	0.17094	1.25766
VLDLR	0.261241	-0.0173818	0.539865	20.9	1.93751	0.0648136	0.222283	-4.43457	0.134834	1.19851
HK1;HK2	-0.394093	-0.814413	0.026228	25.329	-1.93319	0.0648687	0.222283	-4.45893	0.203856	0.760968
AK3	0.298636	-0.0202918	0.617563	27.7307	1.93067	0.0651959	0.223107	-4.46313	0.15468	1.22998
CYB5A	0.388626	-0.027244	0.804496	25.5341	1.92678	0.0657024	0.224116	-4.46958	0.201697	1.30915
RDH14	0.236044	-0.0165828	0.48867	23.4688	1.92651	0.0657376	0.224116	-4.47003	0.122524	1.17776
SAMM50	-0.309913	-0.641709	0.0218834	24.8088	-1.92586	0.065822	0.224116	-4.4711	0.160921	0.80669
AAMDC	0.684713	-0.0483994	1.41782	24.9213	1.92573	0.0658395	0.224116	-4.47132	0.35556	1.60738
EPN1;EPN3	0.214397	-0.0154153	0.44421	20.4785	1.92781	0.0660704	0.224604	-4.45058	0.111213	1.16022
MFGE8	0.788933	-0.0572807	1.63515	22.4592	1.92228	0.0662921	0.22506	-4.47703	0.410414	1.7278
COLGALT1	-0.456128	-0.945912	0.0336551	20.2721	-1.92443	0.0665136	0.225379	-4.4306	0.23702	0.72894
RPS10	-0.353316	-0.732687	0.0260553	23.6159	-1.92024	0.0665614	0.225379	-4.48041	0.183995	0.782783
CLTC;CLTCL1	-0.331393	-0.687834	0.0250474	22.8154	-1.91696	0.0669962	0.226183	-4.48584	0.172874	0.794769
NIPSNAP3A;NIPSNAP3B	0.670951	-0.0511039	1.39301	21.0564	1.92481	0.0670117	0.226183	-4.43242	0.34858	1.59212
UBE2N	0.16366	-0.012511	0.339832	26.7659	1.91543	0.0672007	0.226183	-4.48837	0.0854433	1.12013
ANKRD13A	-0.678483	-1.40902	0.0520501	19.3979	-1.91919	0.0672055	0.226183	-4.46478	0.353526	0.624822
ITIH1	0.67613	-0.0518946	1.40415	21.7983	1.91488	0.0672737	0.226183	-4.48928	0.353092	1.59785
EIF3B	-0.298779	-0.620616	0.0230578	21.7099	-1.91413	0.0673736	0.226183	-4.49051	0.156091	0.81294
DPYSL2;DPYSL3	0.319914	-0.0247445	0.664573	23.7439	1.91382	0.0674149	0.226183	-4.49102	0.16716	1.24826
ACAD10	0.511822	-0.0400485	1.06369	20.1202	1.91223	0.0676286	0.226604	-4.49366	0.267658	1.42585
ATP6V1D	0.292551	-0.0231409	0.608242	19.579	1.91071	0.0678317	0.226798	-4.49615	0.153111	1.2248
FARSB	-0.189633	-0.394323	0.0150561	22.603	-1.91019	0.067902	0.226798	-4.49702	0.0992745	0.876829
CYB5B	0.387748	-0.0308658	0.806361	22.4518	1.90982	0.0679513	0.226798	-4.49762	0.203028	1.30835
MTIF3	0.422742	-0.0344064	0.87989	22.233	1.90667	0.0683769	0.227311	-4.50282	0.221717	1.34047
EML2	0.28176	-0.0229695	0.586489	23.1027	1.90644	0.0684087	0.227311	-4.5032	0.147794	1.21568
TXN2	0.407449	-0.0332871	0.848186	23.1948	1.90613	0.0684503	0.227311	-4.50371	0.213757	1.32634
TLN1;TLN2	-0.291059	-0.605907	0.0237885	24.0149	-1.90607	0.0684586	0.227311	-4.50381	0.152702	0.817302
DBNL	0.452343	-0.0375509	0.942237	21.7221	1.90381	0.0687652	0.228034	-4.50752	0.237599	1.36826
RBM3	0.924116	-0.0775573	1.92579	23.9703	1.90221	0.0689833	0.228463	-4.51016	0.485812	1.89752
TMEM205	-0.266914	-0.556653	0.0228257	24.0099	-1.89942	0.0693645	0.22943	-4.51474	0.140524	0.831096
EIF4G1	-0.250234	-0.522118	0.0216497	21.7219	-1.89767	0.0696046	0.229812	-4.51761	0.131864	0.84076
CRYL1	0.268583	-0.0232981	0.560464	21.8211	1.89727	0.0696591	0.229812	-4.51826	0.141562	1.20462
FLII	-0.417845	-0.87255	0.0368596	21.0765	-1.89471	0.0700122	0.230412	-4.52246	0.220532	0.748542
TWF2	-0.311457	-0.6504	0.0274851	22.4444	-1.89466	0.0700202	0.230412	-4.52255	0.164387	0.805827
MAPK14	0.381115	-0.0343241	0.796555	21.5399	1.8915	0.0704573	0.231065	-4.52772	0.201488	1.30235
SELENBP1	0.377073	-0.0339631	0.788109	26.1485	1.89149	0.0704593	0.231065	-4.52774	0.199353	1.2987
TOM1	0.373085	-0.0337585	0.779928	22.5846	1.89496	0.0704883	0.231065	-4.50442	0.196883	1.29512
FTH1	0.642933	-0.0584235	1.34429	26.8022	1.8901	0.0706522	0.231307	-4.53001	0.340158	1.5615
HSP90B1	-0.262962	-0.55018	0.0242563	26.4767	-1.88772	0.0709836	0.231603	-4.5339	0.139301	0.833375
MAVS	0.737665	-0.0680443	1.54337	22.2629	1.88772	0.0709836	0.231603	-4.5339	0.390769	1.66747
STX7	0.295233	-0.0272687	0.617735	23.9505	1.88752	0.0710128	0.231603	-4.53424	0.156414	1.22708
UBE2B	0.315317	-0.029291	0.659925	22.9793	1.8866	0.071141	0.231727	-4.53574	0.167135	1.24429
ANP32A	0.36483	-0.0341218	0.763783	25.2472	1.88551	0.0712944	0.231932	-4.53752	0.193492	1.28773
LRRC40	-0.254372	-0.533161	0.0244165	21.2151	-1.88544	0.071815	0.233044	-4.51989	0.134914	0.838352
HSP90AB1;HSP90B1	-0.221155	-0.463471	0.0211614	26.0878	-1.88179	0.0718174	0.233044	-4.54358	0.117523	0.857879
FXYD1	0.394031	-0.0380113	0.826074	25.1765	1.88045	0.0720071	0.233072	-4.54577	0.209541	1.31406
OTUB1	0.267462	-0.0258019	0.560726	24.5071	1.88045	0.0720075	0.233072	-4.54577	0.142233	1.20369
LSM3	0.251586	-0.0246282	0.527801	23.7483	1.87801	0.0723531	0.233896	-4.54974	0.133964	1.19052
GATD3A;GATD3B	0.296438	-0.0292014	0.622077	28.1628	1.87696	0.072503	0.234086	-4.55146	0.157935	1.22811
HP	1.51197	-0.15048	3.17442	26.6947	1.87522	0.0727508	0.234592	-4.55428	0.80629	2.85199
ACADS	-0.654464	-1.37459	0.0656609	24.4816	-1.87385	0.0729464	0.234815	-4.55651	0.349261	0.635312
TPP2	-0.344094	-0.722901	0.0347141	20.8553	-1.87705	0.0730027	0.234815	-4.55324	0.183316	0.787803
CS	0.19798	-0.0200342	0.415995	29.9837	1.87238	0.0731574	0.235018	-4.5589	0.105737	1.14709
NDUFA9	-0.268491	-0.564494	0.0275124	26.4166	-1.87021	0.0734695	0.235726	-4.56242	0.143562	0.830187
STX12	0.342902	-0.0354172	0.72122	22.147	1.86883	0.0736691	0.236072	-4.56467	0.183485	1.2683
PSMD10	0.250509	-0.0259823	0.527	21.7546	1.8681	0.0737746	0.236098	-4.56585	0.134098	1.18963
SUMO2;SUMO3	0.269359	-0.0280324	0.566751	23.7872	1.8675	0.0738609	0.236098	-4.56682	0.144235	1.20527
DYNLRB1	0.227927	-0.0238126	0.479666	24.1569	1.86682	0.0739598	0.23612	-4.56793	0.122094	1.17115
CCT4	-0.280634	-0.591406	0.0301391	23.0616	-1.86189	0.0746766	0.238113	-4.57591	0.150725	0.823229
RAP1A;RAP1B	0.201756	-0.0218163	0.425328	24.8374	1.86066	0.0748574	0.23822	-4.57791	0.108433	1.1501
CCT6A	-0.251935	-0.531152	0.0272813	23.5405	-1.8604	0.0748955	0.23822	-4.57833	0.13542	0.839769
VWA8	0.333851	-0.0366871	0.704389	22.2074	1.85771	0.0752902	0.238964	-4.58267	0.179711	1.26037
ACO2	0.19041	-0.0209438	0.401763	29.8943	1.85754	0.0753155	0.238964	-4.58295	0.102507	1.14109
ECHS1	0.275151	-0.0310081	0.58131	27.2451	1.85303	0.0759819	0.240781	-4.59022	0.148487	1.21012
RPL23A	-0.434218	-0.917652	0.0492164	22.4721	-1.85194	0.0761426	0.240993	-4.59197	0.234466	0.740095
SUN2	-0.50913	-1.07681	0.058547	21.0905	-1.8533	0.0764589	0.241324	-4.54578	0.274715	0.702646
RPSA	-0.266795	-0.564233	0.030642	24.468	-1.84944	0.0765154	0.241324	-4.596	0.144257	0.831164
COL15A1	-0.326886	-0.691332	0.0375612	24.6178	-1.84935	0.0765288	0.241324	-4.59614	0.176757	0.797256
ACLY	0.435255	-0.0504269	0.920937	20.2168	1.85187	0.0766717	0.241478	-4.57401	0.235035	1.35215
LCLAT1	-0.370767	-0.784779	0.0432456	22.0003	-1.85057	0.0768649	0.24179	-4.57609	0.200352	0.773371
TUBB4A;TUBB4B	0.262196	-0.031443	0.555835	26.5236	1.84107	0.0777737	0.244193	-4.60946	0.142415	1.1993
IQGAP1	-0.398895	-0.845699	0.0479084	22.115	-1.84077	0.0778188	0.244193	-4.60993	0.2167	0.758439
GLRX3	-0.315134	-0.668522	0.0382539	23.2246	-1.83866	0.0781391	0.2449	-4.61332	0.171393	0.803776
HP;HPR	1.57383	-0.191834	3.33949	26.8497	1.83784	0.078264	0.244992	-4.61464	0.856347	2.97693
H3C1;H3C15	-0.306878	-0.65183	0.0380737	28.1112	-1.83428	0.0788075	0.246393	-4.62034	0.167302	0.808389
EEF2	-0.213694	-0.454166	0.0267772	25.7407	-1.83226	0.079117	0.246604	-4.62356	0.116629	0.862326
MPI	0.301571	-0.0378141	0.640956	23.5061	1.83212	0.0791382	0.246604	-4.62378	0.164602	1.23249
C1S	0.906469	-0.115979	1.92892	21.6259	1.85265	0.0791626	0.246604	-4.46535	0.489282	1.87445
ACOT9	0.320109	-0.0404194	0.680637	24.5912	1.83069	0.0793577	0.246716	-4.62606	0.174856	1.24842
BRK1	0.408265	-0.0519346	0.868464	20.1674	1.82917	0.0795932	0.246716	-4.6285	0.223197	1.32709
S100B	0.543539	-0.0691639	1.15624	23.1636	1.8291	0.0796031	0.246716	-4.62861	0.297161	1.45754
TAX1BP3	0.23412	-0.0299822	0.498222	23.1037	1.82778	0.0798076	0.246716	-4.63072	0.12809	1.17619
CDC5L	0.408998	-0.0523967	0.870392	23.5411	1.82771	0.0798193	0.246716	-4.63084	0.223777	1.32776
AGL	-0.235268	-0.500707	0.0301699	24.4944	-1.8275	0.079851	0.246716	-4.63116	0.128738	0.849527
MYH7	-0.255804	-0.544431	0.0328235	32.4558	-1.82737	0.0798708	0.246716	-4.63137	0.139985	0.83752
ABHD14B	0.302648	-0.0394264	0.644723	22.0212	1.82421	0.080362	0.247586	-4.63641	0.165906	1.23341
CRMP1;DPYSL2;DPYSL3	0.206682	-0.027038	0.440403	23.0808	1.82333	0.0804995	0.247586	-4.63782	0.113355	1.15403
RPLP1	0.325774	-0.0426241	0.694173	25.5223	1.82329	0.0805047	0.247586	-4.63787	0.178674	1.25334
ENO2;ENO3	-0.510935	-1.08885	0.066982	24.2933	-1.82288	0.0805694	0.247586	-4.63853	0.28029	0.701767
CLPX	-0.43698	-0.931745	0.057785	20.6859	-1.82949	0.080634	0.247586	-4.568	0.238853	0.738679
CIRBP	0.377023	-0.0500869	0.804132	23.9975	1.82006	0.0810103	0.248445	-4.64302	0.207148	1.29866
LSS	0.429814	-0.0580782	0.917706	20.3719	1.81641	0.0815841	0.249872	-4.64882	0.236628	1.34706
HMGCL	0.661629	-0.0896442	1.4129	22.9697	1.81583	0.0816766	0.249872	-4.64975	0.364368	1.58187
LANCL1	0.143714	-0.0195235	0.306951	25.0499	1.81525	0.0817674	0.249872	-4.65066	0.0791702	1.10475
TOM1L2	0.28885	-0.0393697	0.617069	23.6332	1.81453	0.0818807	0.249921	-4.6518	0.159187	1.22167
DDAH1	0.5109	-0.0699229	1.09172	22.5524	1.81363	0.0820232	0.250059	-4.65323	0.2817	1.42494
C3	0.75048	-0.103919	1.60488	25.3474	1.81107	0.0824299	0.250728	-4.65729	0.414384	1.68235
EIF2S3	-0.614638	-1.3144	0.085128	21.901	-1.81102	0.0824379	0.250728	-4.65737	0.339387	0.653094
PSMD3	-0.221182	-0.473352	0.030988	22.0769	-1.80848	0.0828434	0.251145	-4.66139	0.122303	0.857862
TLN1	-0.306481	-0.656058	0.0430956	24.3114	-1.80767	0.0829734	0.251145	-4.66268	0.169545	0.808612
TIMM8A	0.346386	-0.0487736	0.741546	25.3102	1.80736	0.0830223	0.251145	-4.66316	0.191653	1.27137
GSTO1	0.303398	-0.0427471	0.649544	26.9777	1.80722	0.0830444	0.251145	-4.66338	0.167881	1.23405
EEA1	0.364007	-0.0513139	0.779327	21.9058	1.80711	0.0830636	0.251145	-4.66357	0.201431	1.287
NUDT16	0.192768	-0.0275495	0.413085	22.9022	1.80403	0.0835577	0.252173	-4.66844	0.106854	1.14295
YAP1	0.426172	-0.0617631	0.914107	21.0538	1.81401	0.0836844	0.252173	-4.58406	0.234933	1.34366
HSPH1	-0.545523	-1.16956	0.078515	20.1317	-1.80643	0.0836979	0.252173	-4.64613	0.30199	0.685143
COQ10A	0.374585	-0.0545111	0.803681	23.8596	1.79992	0.0842214	0.253285	-4.67492	0.208112	1.29647
CKAP5	-0.632033	-1.3565	0.0924333	19.8582	-1.80277	0.0842871	0.253285	-4.67192	0.350589	0.645267
NMNAT3	0.296567	-0.0433254	0.63646	20.5453	1.79903	0.0843655	0.253285	-4.67632	0.164848	1.22822
SYNPO	0.331668	-0.0485776	0.711914	25.2538	1.79844	0.0844611	0.253285	-4.67725	0.184419	1.25847
SNRPE	-0.207787	-0.446253	0.0306798	22.98	-1.79659	0.0847636	0.253761	-4.68018	0.115656	0.865865
FLNB	-0.305666	-0.656529	0.0451962	22.2317	-1.79626	0.0848174	0.253761	-4.6807	0.170169	0.809068
CNOT1	-0.51972	-1.11709	0.0776494	18.3185	-1.79782	0.0850904	0.254282	-4.65965	0.289084	0.697507
EXOC6B	-0.312555	-0.672884	0.0477745	20.5557	-1.80154	0.0856866	0.255605	-4.61346	0.173493	0.805215
PNKD	0.471011	-0.0714824	1.0135	22.6172	1.79017	0.0858152	0.255605	-4.69027	0.263109	1.38608
HSCB	0.384017	-0.0583043	0.826338	22.7707	1.79007	0.0858314	0.255605	-4.69043	0.214526	1.30497
MLYCD	0.294126	-0.0451453	0.633398	23.377	1.78749	0.0862573	0.256576	-4.69448	0.164547	1.22614
PGK1;PGK2	0.160901	-0.0249407	0.346742	27.938	1.78514	0.0866466	0.257436	-4.69816	0.0901332	1.11798
IGHA1	1.35007	-0.21282	2.91297	26.4124	1.78109	0.0873225	0.258968	-4.70451	0.758005	2.54925
SLC8A1	-0.314555	-0.678857	0.0497479	24.2644	-1.78029	0.0874556	0.258968	-4.70576	0.176687	0.804099
KPNA4	-0.353026	-0.762147	0.0560956	21.5071	-1.77915	0.0876477	0.258968	-4.70755	0.198424	0.78294
MRPL39	-0.270061	-0.58323	0.0431077	21.4823	-1.77804	0.0878338	0.258968	-4.70928	0.151887	0.829284
MAP1S	-1.05035	-2.26869	0.16798	19.965	-1.77757	0.0879124	0.258968	-4.71001	0.590893	0.48285
RPS12	-0.215685	-0.465993	0.0346228	24.7247	-1.77666	0.0880666	0.258968	-4.71144	0.121399	0.861137
PPM1F	0.253615	-0.040748	0.547978	20.9741	1.77644	0.0881037	0.258968	-4.71179	0.142766	1.19219
PSMC6	-0.162679	-0.3516	0.0262416	24.0141	-1.77546	0.0882688	0.258968	-4.71332	0.0916267	0.893365
NDUFA8	0.246457	-0.039784	0.532699	27.6153	1.77528	0.0882984	0.258968	-4.71359	0.138827	1.18629
ZADH2	0.248312	-0.0402294	0.536854	22.6248	1.77832	0.0883175	0.258968	-4.69008	0.139634	1.18782
IPO7	-0.360482	-0.779252	0.0582891	22.0337	-1.77486	0.0883692	0.258968	-4.71424	0.203104	0.778904
MRPL19	-0.312856	-0.676303	0.0505911	21.9111	-1.77485	0.0883717	0.258968	-4.71427	0.176272	0.805046
APRT	0.193073	-0.0315673	0.417714	24.3706	1.77211	0.0888344	0.260028	-4.71853	0.108951	1.1432
SSBP1	0.180151	-0.0295878	0.38989	25.7065	1.77099	0.0890257	0.260291	-4.72028	0.101724	1.133
SH3BGRL	0.461135	-0.0771702	0.99944	23.44	1.76627	0.0898309	0.262261	-4.72763	0.261078	1.37662
COQ8A	0.287029	-0.048191	0.622249	26.1723	1.76544	0.089973	0.262261	-4.72892	0.162582	1.22012
CMBL	0.293611	-0.0493329	0.636555	24.2814	1.76525	0.0900054	0.262261	-4.72921	0.166328	1.2257
PPIA;PPIAL4A	0.494044	-0.0832803	1.07137	26.1587	1.76443	0.0901474	0.262375	-4.73049	0.280003	1.40839
MSN	-0.234824	-0.509323	0.0396757	25.1756	-1.76384	0.0902489	0.262375	-4.73141	0.133132	0.849789
BCKDHA	0.264223	-0.0456214	0.574067	24.2604	1.75827	0.0912113	0.264874	-4.74005	0.150275	1.20099
RPS8	-0.256438	-0.55726	0.0443841	23.5177	-1.75764	0.0913197	0.264889	-4.74102	0.145899	0.837152
CCDC90B	0.254339	-0.0444631	0.553141	22.8267	1.75893	0.0916289	0.265486	-4.69367	0.144599	1.19279
COQ7	0.216579	-0.0380186	0.471177	23.8755	1.75396	0.0919614	0.266149	-4.74672	0.12348	1.16198
ACTA1;ACTBL2;ACTG2;POTEF	1.01097	-0.178795	2.20073	31.7723	1.752	0.0923043	0.26659	-4.74975	0.577035	2.01526
COMMD5	0.242989	-0.0434306	0.529409	19.5427	1.75733	0.092488	0.26659	-4.69958	0.138272	1.18344
C4A;C4B	0.795329	-0.141378	1.73204	23.1729	1.75065	0.0925406	0.26659	-4.75183	0.454304	1.73547
MMAB	0.410598	-0.073068	0.894265	23.7273	1.75037	0.0925913	0.26659	-4.75227	0.234579	1.32924
NELFB	-0.354922	-0.773717	0.063874	18.0177	-1.76014	0.0926321	0.26659	-4.62035	0.201644	0.781912
CDC37	-0.251626	-0.548235	0.0449825	23.8961	-1.74916	0.0928036	0.266785	-4.75414	0.143855	0.839949
HNRNPD;HNRNPDL	0.760331	-0.136373	1.65704	24.5926	1.74828	0.0929587	0.266869	-4.75549	0.434902	1.69388
SARNP	0.327848	-0.0590917	0.714787	22.9304	1.75085	0.0930406	0.266869	-4.73252	0.187251	1.25514
GMFB;GMFG	0.294542	-0.0532017	0.642285	22.4607	1.74641	0.0932897	0.267285	-4.75838	0.168656	1.2265
AMBP	0.550346	-0.100264	1.20096	24.7194	1.74411	0.0936977	0.268155	-4.76193	0.315547	1.46444
DDT	0.369046	-0.067446	0.805538	27.0045	1.74326	0.0938482	0.268287	-4.76323	0.211699	1.2915
KHSRP	0.357533	-0.0662484	0.781315	22.9979	1.73953	0.0945135	0.269883	-4.76897	0.205534	1.28123
PERM1	0.458101	-0.0850629	1.00127	22.4119	1.73895	0.0946166	0.269883	-4.76985	0.263435	1.37373
KPNA3	-0.349063	-0.763486	0.0653599	21.6332	-1.73667	0.095026	0.270519	-4.77336	0.200996	0.785094
CCT8	-0.212253	-0.464269	0.0397625	24.4681	-1.73654	0.0950501	0.270519	-4.77357	0.122228	0.863188
ALDOA;ALDOB;ALDOC	0.243659	-0.0460246	0.533342	28.9511	1.73427	0.0954589	0.271382	-4.77705	0.140497	1.18399
MCCC1	0.276428	-0.052448	0.605303	23.6327	1.73303	0.0956816	0.271632	-4.77894	0.159505	1.21119
LMAN1	-0.187537	-0.410785	0.0357106	23.3798	-1.73204	0.0958617	0.271632	-4.78046	0.108275	0.878104
PFN2	0.314466	-0.0598827	0.688814	22.2709	1.73203	0.0958638	0.271632	-4.78048	0.181559	1.24355
DCTN2	0.261544	-0.0500133	0.573102	25.4907	1.73087	0.0960737	0.271927	-4.78225	0.151106	1.19876
UPF1	-0.523587	-1.14953	0.102356	20.5077	-1.74236	0.0964604	0.272417	-4.64863	0.300505	0.69564
MLIP	0.355856	-0.0686591	0.780372	25.8105	1.72838	0.0965267	0.272417	-4.78607	0.20589	1.27974
NONO;SFPQ	-0.214719	-0.471029	0.0415896	23.6585	-1.73112	0.0965648	0.272417	-4.7627	0.124035	0.861714
DLAT	-0.226138	-0.496376	0.0441011	27.6146	-1.72537	0.0970756	0.273185	-4.79066	0.131066	0.854921
PPP2R5E	-0.314796	-0.691134	0.0615409	19.5399	-1.72469	0.0972013	0.273185	-4.79171	0.182524	0.803964
ETFB	0.189458	-0.0370573	0.415974	28.4519	1.72454	0.0972282	0.273185	-4.79193	0.10986	1.14034
RASIP1	0.409001	-0.0804777	0.89848	19.2328	1.72667	0.0973745	0.273185	-4.76946	0.236873	1.32777
HNRNPDL	0.287252	-0.0565425	0.631047	24.0057	1.72657	0.0973936	0.273185	-4.76962	0.166372	1.22031
GAA	0.383689	-0.0754062	0.842783	22.0574	1.72319	0.097475	0.273185	-4.79399	0.222661	1.30467
RPS7	-0.282431	-0.620834	0.0559721	21.8311	-1.72082	0.0979118	0.27411	-4.79761	0.164126	0.822204
TUFM	0.308365	-0.0613478	0.678078	27.7497	1.71972	0.0981145	0.274379	-4.79928	0.179311	1.2383
PDCD6	0.273076	-0.0545622	0.600713	22.3423	1.71849	0.0983427	0.274718	-4.80116	0.158905	1.20838
MRPL38	-0.204391	-0.44977	0.0409878	21.2422	-1.71744	0.0985362	0.27496	-4.80275	0.119009	0.867905
DES	-0.327795	-0.721738	0.0661481	30.9969	-1.71564	0.0988708	0.275011	-4.80549	0.191063	0.796753
MYCBP	0.373452	-0.0753647	0.822269	21.4257	1.71563	0.098873	0.275011	-4.80551	0.217676	1.29545
EXOC7	-0.238874	-0.526108	0.0483598	19.759	-1.71851	0.0988755	0.275011	-4.78184	0.139001	0.847406
ETFA	0.205838	-0.0418503	0.453525	29.3338	1.71347	0.0992743	0.275822	-4.80878	0.120129	1.15336
SLC4A3	-0.534533	-1.17856	0.109491	20.6578	-1.71511	0.0995075	0.276171	-4.76036	0.311662	0.690382
PLIN4	0.403754	-0.0832571	0.890766	24.9957	1.70937	0.100043	0.277357	-4.81502	0.236201	1.32295
GCSH	0.436434	-0.0912581	0.964126	22.3854	1.70906	0.100639	0.278666	-4.79613	0.255365	1.35326
CCDC141	-0.349213	-0.771341	0.0729147	22.4857	-1.70571	0.100732	0.278666	-4.82056	0.204732	0.785012
NUCB2	0.295239	-0.0617645	0.652242	22.6838	1.70514	0.10084	0.278666	-4.82143	0.173147	1.22709
NUDT8	0.417877	-0.088216	0.923969	21.7151	1.70623	0.101172	0.279283	-4.80039	0.244912	1.33596
CZIB	0.303662	-0.0642687	0.671592	24.2613	1.7017	0.101492	0.279648	-4.82663	0.178446	1.23427
IGLV1-47	0.618069	-0.130881	1.36702	23.4461	1.70154	0.101522	0.279648	-4.82687	0.363241	1.53482
KRT14;KRT15;KRT16;KRT17;KRT19	1.14398	-0.24724	2.5352	24.9551	1.69543	0.102689	0.282439	-4.83608	0.674742	2.2099
ATP5MD	0.289439	-0.0626259	0.641505	25.6858	1.69509	0.102755	0.282439	-4.8366	0.170752	1.22217
EIF3F	-0.201356	-0.446369	0.043656	22.153	-1.69447	0.102873	0.28246	-4.83752	0.118831	0.869732
COL1A2	-0.655285	-1.45383	0.143262	26.2473	-1.69195	0.103359	0.283492	-4.84132	0.387296	0.63495
YKT6	-0.233784	-0.519197	0.0516287	21.7667	-1.69672	0.103568	0.283764	-4.72863	0.137786	0.850401
FBN1	-0.774628	-1.72028	0.171025	23.6189	-1.68896	0.103938	0.284473	-4.84582	0.458643	0.584539
MPST	0.202102	-0.0447936	0.448998	24.0019	1.68778	0.104167	0.284631	-4.84759	0.119745	1.15037
TPM4	0.320548	-0.0711052	0.712201	24.7157	1.68752	0.104217	0.284631	-4.84798	0.189952	1.2488
ITGB1BP2	-0.594207	-1.32167	0.133253	21.9498	-1.68417	0.10487	0.28611	-4.853	0.352818	0.662409
FAM114A2	0.281913	-0.0640836	0.627909	21.1836	1.68369	0.105504	0.287535	-4.83416	0.167437	1.21581
CTBP1;CTBP2	-0.255556	-0.569342	0.0582308	20.9177	-1.68295	0.105649	0.287626	-4.83527	0.15185	0.837664
TUBB3	-0.557744	-1.24427	0.12878	24.3514	-1.68286	0.106255	0.288751	-4.83638	0.331427	0.679363
CDH13	0.3068	-0.0704168	0.684017	27.2629	1.67696	0.106287	0.288751	-4.8638	0.18295	1.23696
ATG3	0.366142	-0.0843668	0.81665	21.576	1.67573	0.10653	0.289106	-4.86563	0.218497	1.2889
COPB2	-0.31075	-0.693848	0.072348	22.1944	-1.67247	0.107177	0.290553	-4.87049	0.185803	0.806223
PSPC1	0.362417	-0.0845734	0.809408	21.77	1.67174	0.107323	0.290643	-4.87159	0.216791	1.28558
TNS1	0.211071	-0.0500431	0.472184	24.2667	1.66669	0.108332	0.292246	-4.87909	0.12664	1.15755
SERBP1	0.505383	-0.119844	1.13061	23.0864	1.66664	0.108344	0.292246	-4.87918	0.303236	1.4195
SORBS2	0.288086	-0.068328	0.6445	28.8391	1.66658	0.108356	0.292246	-4.87927	0.172861	1.22102
LYRM7	0.534445	-0.126787	1.19568	23.3554	1.66651	0.10837	0.292246	-4.87937	0.320698	1.44838
CRKL	0.155281	-0.0369194	0.347481	23.6792	1.66579	0.108513	0.292325	-4.88043	0.0932171	1.11364
IDH1	0.250587	-0.0598913	0.561065	24.4299	1.66412	0.10885	0.292926	-4.88292	0.150582	1.18969
ISCA2	0.318873	-0.0767275	0.714474	23.7184	1.66564	0.109086	0.293254	-4.86096	0.191442	1.24736
MTDH	-0.330653	-0.740974	0.0796685	22.4404	-1.66152	0.109375	0.293724	-4.88677	0.199006	0.795177
MTX1	0.202765	-0.0489695	0.4545	21.3678	1.66076	0.109528	0.293829	-4.8879	0.122092	1.1509
PFKFB2	0.448208	-0.108578	1.00499	22.5491	1.65978	0.109729	0.29406	-4.88936	0.270041	1.36434
SGCD	-0.214608	-0.481693	0.0524769	24.0761	-1.65674	0.110347	0.295407	-4.89386	0.129536	0.86178
ERP29	0.238038	-0.0589039	0.534979	24.9901	1.65285	0.111143	0.29723	-4.89961	0.144017	1.17939
UBR4	-0.457541	-1.02885	0.113762	20.4927	-1.65128	0.111465	0.29778	-4.90192	0.277083	0.728226
ERAP1	0.311647	-0.0776207	0.700914	21.3384	1.65071	0.111581	0.297781	-4.90276	0.188795	1.24112
EIF3E	-0.571354	-1.28651	0.143799	19.9032	-1.65491	0.111852	0.298194	-4.8507	0.345247	0.672985
ATP6V1E1	0.198618	-0.0498938	0.447131	21.6205	1.64789	0.112163	0.298713	-4.90692	0.120529	1.1476
SRI	0.209829	-0.0528064	0.472463	24.6251	1.64729	0.112288	0.298738	-4.90781	0.127378	1.15655
VCP	-0.170747	-0.384602	0.0431084	26.0909	-1.64623	0.112508	0.299012	-4.90937	0.10372	0.888383
ACYP2	0.291926	-0.0741507	0.658002	24.4962	1.64421	0.112926	0.299762	-4.91233	0.177547	1.22427
SCO1	0.236655	-0.0602962	0.533606	24.7696	1.64319	0.113139	0.299762	-4.91384	0.144021	1.17826
VWA1	-0.343214	-0.773926	0.0874968	20.8375	-1.643	0.113179	0.299762	-4.91412	0.208895	0.788283
REPS1	-0.3748	-0.845709	0.0961088	19.8201	-1.64468	0.113371	0.299762	-4.89179	0.227886	0.771212
ALDOB;ALDOC	0.253817	-0.0648868	0.57252	23.0398	1.64207	0.113373	0.299762	-4.91549	0.154571	1.19236
TMEM126A	-0.243324	-0.549371	0.0627221	22.3734	-1.63929	0.113954	0.300418	-4.91957	0.148433	0.844796
ENOPH1	0.230551	-0.0594535	0.520556	22.2465	1.63915	0.113982	0.300418	-4.91977	0.140653	1.17328
ESYT1	-0.222828	-0.50315	0.057494	21.6357	-1.63897	0.114021	0.300418	-4.92004	0.135957	0.856884
ACTR3	-0.243394	-0.549648	0.0628602	23.6012	-1.63865	0.114089	0.300418	-4.92051	0.148533	0.844756
CCT5	-0.276703	-0.625028	0.0716218	22.7461	-1.6379	0.114245	0.300452	-4.92161	0.168938	0.825475
VPS4A	0.365766	-0.0947953	0.826327	21.5514	1.63747	0.114336	0.300452	-4.92224	0.223372	1.28857
XPO1	-0.255727	-0.578317	0.0668627	20.8233	-1.63812	0.114742	0.301213	-4.90138	0.15611	0.837565
LMO7	-0.207669	-0.469682	0.0543437	23.2981	-1.63421	0.115023	0.301354	-4.92702	0.127076	0.865935
UBE2H	0.217425	-0.0569262	0.491777	22.3617	1.63403	0.11506	0.301354	-4.92727	0.133061	1.16266
PUDP	0.402684	-0.10556	0.910927	22.9498	1.63362	0.115148	0.301354	-4.92788	0.246498	1.32196
SP100	0.336142	-0.088559	0.760842	21.1424	1.63553	0.115287	0.301411	-4.90515	0.205525	1.26238
FIS1	0.216854	-0.0574446	0.491153	23.6971	1.63005	0.115903	0.302477	-4.93309	0.133035	1.1622
ARL3	0.218771	-0.0581525	0.495695	24.2922	1.63248	0.11593	0.302477	-4.90959	0.134011	1.16374
FXR1	-0.40489	-0.917781	0.108	21.0573	-1.63129	0.116183	0.302829	-4.91132	0.248202	0.755294
RRBP1	-0.434607	-0.98571	0.116497	21.867	-1.626	0.116767	0.304042	-4.939	0.267286	0.739895
QDPR	0.231431	-0.0621352	0.524998	24.9292	1.62545	0.116885	0.304042	-4.93981	0.14238	1.174
SORBS1	0.265193	-0.0713712	0.601757	25.9609	1.62462	0.117062	0.304061	-4.94102	0.163234	1.2018
HLA-DRA	0.350989	-0.0945461	0.796524	22.3611	1.62431	0.117128	0.304061	-4.94147	0.216085	1.27543
TFRC	-0.606166	-1.37602	0.163692	22.092	-1.62345	0.117314	0.304234	-4.94272	0.373382	0.65694
CARS2	0.338871	-0.0917805	0.769523	23.0126	1.62243	0.117532	0.304494	-4.9442	0.208866	1.26477
WDR1	-0.205029	-0.465708	0.0556498	25.8791	-1.62169	0.117692	0.304601	-4.94528	0.126429	0.867521
EPRS1	-0.274241	-0.623808	0.0753248	22.5035	-1.61756	0.118583	0.306597	-4.95128	0.16954	0.826885
MDH2	0.176682	-0.0488096	0.402174	30.0175	1.61555	0.11902	0.307418	-4.9542	0.109364	1.13028
MOCS2	0.293205	-0.0818038	0.668213	22.2242	1.61208	0.119774	0.309056	-4.95922	0.181879	1.22536
UBAC1	0.290414	-0.0815714	0.662399	20.0889	1.61328	0.120056	0.309472	-4.9374	0.180014	1.22299
REEP5	-0.179593	-0.409789	0.0506024	23.7908	-1.61217	0.120298	0.309786	-4.939	0.111398	0.882952
HCLS1	0.495626	-0.139505	1.13076	20.5015	1.60897	0.120456	0.309881	-4.96373	0.308039	1.40993
RAB5B	-0.22466	-0.513768	0.0644482	21.5375	-1.60222	0.121944	0.313116	-4.97347	0.140218	0.855797
GMFB	0.197075	-0.0566261	0.450775	22.9563	1.60165	0.122072	0.313116	-4.9743	0.123045	1.14637
ARPC5	0.331019	-0.0953044	0.757343	23.7078	1.60093	0.122232	0.313116	-4.97533	0.206767	1.2579
PBDC1	0.229228	-0.0661069	0.524563	21.8098	1.60033	0.122364	0.313116	-4.97619	0.143238	1.17221
GSTM1;GSTM2	0.380633	-0.109875	0.871142	23.9662	1.59999	0.122439	0.313116	-4.97668	0.237897	1.30191
GRHPR	0.171408	-0.0494823	0.392298	26.3258	1.59997	0.122444	0.313116	-4.97671	0.107132	1.12616
PTPN11	0.260358	-0.076224	0.596939	22.4911	1.59491	0.123573	0.315591	-4.98398	0.163242	1.19778
FHL2	-0.434498	-0.996388	0.127392	29.2134	-1.59439	0.123691	0.315591	-4.98473	0.272517	0.739951
LRRC14B	0.424904	-0.125097	0.974906	19.3289	1.59642	0.123781	0.315591	-4.96162	0.266161	1.34248
RYR2	-0.236198	-0.541919	0.0695229	24.6207	-1.59297	0.124009	0.31586	-4.98676	0.148275	0.84898
SAA1;SAA2	1.28907	-0.380222	2.95835	24.5648	1.59221	0.12418	0.315982	-4.98785	0.809606	2.4437
AUH	0.254286	-0.0752218	0.583793	24.2603	1.59116	0.124417	0.316272	-4.98936	0.159811	1.19275
DRAP1	0.367668	-0.109667	0.845003	21.6417	1.59167	0.124847	0.317052	-4.9684	0.230996	1.29027
EMILIN1	-0.435434	-1.00156	0.130695	24.2042	-1.58586	0.125617	0.318693	-4.99695	0.274573	0.739471
DEK	-0.295609	-0.680503	0.0892849	21.7684	-1.58707	0.125886	0.318984	-4.97495	0.186261	0.814728
DNAJA1	-0.427703	-0.984394	0.128988	21.0991	-1.58411	0.126014	0.318984	-4.99944	0.269996	0.743444
ANXA2	-0.227562	-0.523826	0.0687024	26.3298	-1.58372	0.126104	0.318984	-5	0.143688	0.854077
SSR4	-0.323857	-0.745666	0.0979517	21.6747	-1.58305	0.126256	0.319053	-5.00095	0.204578	0.798931
YWHAE	0.16162	-0.0492672	0.372508	26.7949	1.58017	0.126916	0.320406	-5.00507	0.102281	1.11854
CCDC58	0.33426	-0.102257	0.770777	24.8225	1.57885	0.127218	0.320853	-5.00694	0.211711	1.26073
AGT	0.536016	-0.165008	1.23704	23.1673	1.57653	0.127751	0.321882	-5.01024	0.339997	1.44996
RAB5A;RAB5B;RAB5C	0.271763	-0.084483	0.62801	23.0951	1.57289	0.128592	0.323685	-5.01542	0.17278	1.20728
NASP	0.690117	-0.215283	1.59552	20.5616	1.57159	0.128893	0.324125	-5.01726	0.439119	1.61341
HIKESHI	0.618177	-0.195294	1.43165	20.2255	1.57033	0.129731	0.325912	-4.99868	0.393661	1.53493
CD59	0.261524	-0.0825428	0.60559	26.4153	1.56721	0.129914	0.326054	-5.02347	0.166872	1.19874
RBP1	-0.471938	-1.09566	0.151781	21.9853	-1.57608	0.130345	0.326816	-4.9245	0.299437	0.720995
PDP1	0.194836	-0.0624784	0.452151	23.1374	1.56122	0.13132	0.328445	-5.03194	0.124798	1.14459
PRDX6	0.207266	-0.066508	0.48104	28.7821	1.56097	0.131379	0.328445	-5.03229	0.132781	1.1545
PGAM1;PGAM2	0.210908	-0.0678352	0.489651	28.7817	1.56008	0.131588	0.328445	-5.03354	0.135191	1.15742
OPTN	0.277125	-0.0891414	0.643391	21.6155	1.56004	0.131597	0.328445	-5.0336	0.177639	1.21178
PGM1	0.182375	-0.0586877	0.423438	26.7204	1.55989	0.131634	0.328445	-5.03381	0.116916	1.13475
PRDX3	0.141355	-0.0458119	0.328522	28.8723	1.55718	0.132273	0.329721	-5.03762	0.090776	1.10294
STOM	-0.290143	-0.67453	0.0942435	23.6566	-1.55633	0.132476	0.329906	-5.03882	0.186428	0.817821
NDUFB9	-0.203027	-0.472126	0.0660713	26.8038	-1.55561	0.132647	0.330004	-5.03984	0.130513	0.868726
ENPP4	0.241886	-0.0788258	0.562597	21.2431	1.55508	0.132772	0.330004	-5.04058	0.155545	1.18254
PTGR1	0.250063	-0.0819168	0.582043	22.8474	1.55309	0.133248	0.330866	-5.04339	0.161011	1.18926
PPP6R3	0.281696	-0.0925889	0.655981	19.9343	1.5518	0.133555	0.331308	-5.04519	0.181529	1.21562
MCRIP1	0.480184	-0.159202	1.11957	20.4778	1.5519	0.134074	0.332189	-5.02455	0.309417	1.39492
MTR	-0.402241	-0.937978	0.133496	20.8338	-1.55151	0.134168	0.332189	-5.0251	0.259258	0.756682
SMU1	-0.303215	-0.70697	0.10054	18.7971	-1.54843	0.134363	0.332351	-5.04992	0.195822	0.810444
DHX9	-0.197057	-0.459665	0.0655518	22.4967	-1.54718	0.134663	0.332774	-5.05167	0.127365	0.872328
GLO1	0.218334	-0.0730131	0.509681	26.152	1.54514	0.135154	0.333665	-5.05452	0.141304	1.16339
UBE2L3	0.187459	-0.0630001	0.437918	25.0653	1.54322	0.135619	0.334492	-5.05722	0.121473	1.13876
ANXA11	-0.233701	-0.546171	0.0787692	25.3454	-1.54209	0.135892	0.334844	-5.05879	0.151548	0.85045
STMN1	0.512776	-0.17408	1.19963	23.3327	1.5427	0.136287	0.335497	-5.03738	0.332389	1.42679
DYNC1H1	-0.230684	-0.539847	0.0784797	24.2595	-1.53846	0.136774	0.336177	-5.06386	0.149945	0.852231
APOA4	0.854691	-0.290927	2.00031	24.3998	1.53825	0.136825	0.336177	-5.06415	0.555626	1.80837
EIF2AK2	-0.368959	-0.866013	0.128095	19.7861	-1.54617	0.137393	0.337248	-4.97753	0.238628	0.774341
SPEG	-0.333285	-0.781209	0.114639	20.9336	-1.53415	0.137827	0.337735	-5.06985	0.217243	0.793727
PSMD4	0.206331	-0.0709909	0.483653	23.6992	1.53404	0.137854	0.337735	-5.07001	0.134501	1.15375
EHD3;EHD4	-0.385404	-0.90432	0.133512	24.0437	-1.53136	0.138514	0.339029	-5.07374	0.251675	0.765565
HDHD5	0.372069	-0.130246	0.874384	23.9968	1.52723	0.139533	0.340924	-5.07947	0.243623	1.29421
DMD;UTRN	-0.316442	-0.744129	0.111246	22.5345	-1.52892	0.139657	0.340924	-5.02898	0.20697	0.803048
RUVBL2	-0.398655	-0.93708	0.13977	22.3079	-1.52662	0.139686	0.340924	-5.08032	0.261136	0.758565
PGRMC1	0.285047	-0.100136	0.670229	23.2309	1.52583	0.13988	0.341074	-5.0814	0.186814	1.21845
FAHD2A	0.205202	-0.0726547	0.483058	24.4652	1.52271	0.140656	0.342641	-5.08572	0.134761	1.15285
SNX12	0.52084	-0.187147	1.22883	22.8293	1.51683	0.14213	0.345773	-5.09384	0.343374	1.43479
ZYG11B	-0.349428	-0.825754	0.126898	17.5653	-1.5236	0.142211	0.345773	-4.8907	0.229343	0.784895
IGKV1-6;IGKV1D-12	0.575958	-0.21059	1.36251	23.312	1.52528	0.142501	0.34591	-5.00606	0.377609	1.49067
KRT5	0.903016	-0.325779	2.13181	23.7116	1.51521	0.142536	0.34591	-5.09607	0.595966	1.86997
SERPINF2	0.672699	-0.243961	1.58936	21.7333	1.51646	0.142764	0.346134	-5.07363	0.443597	1.59405
CDC34	0.361278	-0.131475	0.854031	21.0524	1.51506	0.143115	0.34666	-5.09656	0.238457	1.28456
A2M	0.516663	-0.188865	1.22219	24.845	1.50991	0.143878	0.34818	-5.10336	0.342181	1.43064
XRCC5	-0.202891	-0.480128	0.0743447	22.3629	-1.50894	0.144125	0.34832	-5.10469	0.13446	0.868808
TATDN3	-0.37897	-0.897332	0.139391	20.3051	-1.51075	0.144207	0.34832	-5.08146	0.25085	0.768986
PDLIM3	0.343241	-0.126542	0.813024	25.8171	1.50647	0.144755	0.349287	-5.10808	0.227845	1.2686
TUBB;TUBB2A;TUBB2B;TUBB4B	0.294383	-0.10866	0.697425	25.3201	1.50598	0.144879	0.349287	-5.10875	0.195476	1.22636
CD34	0.450157	-0.167005	1.06732	23.6495	1.50391	0.145408	0.350234	-5.11158	0.299324	1.36619
RPLP2	0.215803	-0.0804784	0.512084	26.4652	1.50179	0.145951	0.350819	-5.11448	0.143697	1.16135
GCDH	0.191796	-0.0715413	0.455133	24.8515	1.5017	0.145975	0.350819	-5.1146	0.127719	1.14218
BAG3	0.332182	-0.124008	0.788372	25.6765	1.50137	0.146061	0.350819	-5.11506	0.221253	1.25892
DDX3X;DDX3Y	-0.213869	-0.507886	0.0801475	23.0444	-1.4998	0.146464	0.35146	-5.1172	0.142598	0.862222
IGLV3-21;IGLV3-9	0.483886	-0.181731	1.1495	21.8243	1.49891	0.146694	0.351682	-5.11841	0.322825	1.39851
KRT9	0.630103	-0.236986	1.49719	27.0759	1.49832	0.146846	0.351718	-5.11922	0.420539	1.54768
ENO1;ENO2;ENO3	-0.186314	-0.442836	0.0702072	27.3123	-1.49755	0.147047	0.351872	-5.12028	0.124413	0.878848
FAM114A1	0.34518	-0.131179	0.82154	20.884	1.49737	0.147632	0.352943	-5.09968	0.230524	1.27031
USP10	-0.353443	-0.842555	0.135669	17.6587	-1.50082	0.147974	0.353432	-4.92098	0.2355	0.782714
LTA4H	0.173373	-0.0660363	0.412783	22.9723	1.49313	0.148191	0.353622	-5.12629	0.116114	1.12769
DARS1	-0.200228	-0.476829	0.0763742	22.4588	-1.49254	0.148345	0.353661	-5.12709	0.134152	0.870413
NDUFB3	-0.222134	-0.529403	0.0851354	25.7269	-1.49057	0.148858	0.354556	-5.12977	0.149026	0.857297
EIF4H	0.234301	-0.0902085	0.558811	23.248	1.49199	0.149029	0.354633	-5.10698	0.157039	1.17634
F9	0.520865	-0.201123	1.24285	22.9293	1.49078	0.149344	0.355054	-5.10861	0.34939	1.43482
EHD1	-0.256574	-0.612457	0.0993091	24.1783	-1.48649	0.149927	0.356111	-5.13531	0.172603	0.837074
PIN1	0.774206	-0.300052	1.84846	24.0551	1.48596	0.150068	0.356117	-5.13604	0.521016	1.71025
VCL	-0.219339	-0.524264	0.0855857	27.4458	-1.48314	0.150811	0.356585	-5.13985	0.147889	0.858959
SHMT2	-0.296255	-0.708954	0.116443	21.9	-1.48338	0.151286	0.356585	-5.11861	0.199716	0.814364
GJA1	0.288738	-0.11331	0.690786	23.2964	1.48076	0.15144	0.356585	-5.14307	0.194994	1.22157
TMOD1	-0.146848	-0.351332	0.057637	26.1885	-1.48069	0.151457	0.356585	-5.14316	0.0991752	0.903222
LACTB2	0.283964	-0.111472	0.679401	21.4918	1.48062	0.151475	0.356585	-5.14325	0.191787	1.21754
NES	-0.41946	-1.0036	0.164675	24.4353	-1.48059	0.151484	0.356585	-5.14329	0.283306	0.747704
AOC3	0.477485	-0.187493	1.14246	24.18	1.48051	0.151506	0.356585	-5.14341	0.322515	1.39231
ANKRD1	-0.925919	-2.21559	0.363755	23.9856	-1.4803	0.151559	0.356585	-5.14368	0.625493	0.526345
LCP1;PLS3	-0.35439	-0.848118	0.139338	23.6749	-1.47997	0.151649	0.356585	-5.14414	0.239458	0.7822
DHRS11	0.339081	-0.133719	0.811881	21.3281	1.48199	0.151653	0.356585	-5.1416	0.228801	1.26495
ADAL	0.293908	-0.11621	0.704026	20.7031	1.47761	0.152274	0.357718	-5.14731	0.198907	1.22596
PDK2	0.20806	-0.0834281	0.499549	23.9831	1.47172	0.153847	0.36087	-5.15525	0.141372	1.15513
TMX4	0.233409	-0.0936333	0.560452	22.9479	1.47154	0.153896	0.36087	-5.15549	0.158616	1.17561
DNAJB4	-0.441741	-1.06182	0.178337	22.4604	-1.46885	0.154617	0.362175	-5.1591	0.300739	0.736245
SLC4A1	1.0331	-0.420173	2.48638	23.0937	1.47253	0.154755	0.362175	-5.08703	0.701584	2.04642
BPNT1	0.290552	-0.117566	0.698669	22.1374	1.4679	0.154876	0.362175	-5.16038	0.197937	1.22311
DNAJB2	0.376628	-0.153953	0.907209	21.8616	1.47038	0.155332	0.36267	-5.11069	0.256144	1.2983
TUBB;TUBB4A;TUBB4B	0.264555	-0.107511	0.636621	29.0035	1.46607	0.15537	0.36267	-5.16284	0.180452	1.20127
NEBL	0.189387	-0.0773382	0.456111	27.6318	1.46401	0.155927	0.363641	-5.16559	0.129362	1.14028
PAK1;PAK2	0.39318	-0.162088	0.948448	21.2841	1.46675	0.156307	0.364197	-5.11332	0.268061	1.31328
HSPB7	0.384071	-0.157566	0.925708	27.9186	1.46205	0.156459	0.364222	-5.16822	0.262694	1.30502
KRT10;KRT13;KRT14;KRT15;KRT16;KRT17;KRT18;KRT19;KRT24;KRT31;KRT33B;KRT36	0.823087	-0.338716	1.98489	26.6678	1.46073	0.156817	0.364724	-5.16997	0.563475	1.76919
PDXP	0.229207	-0.0947206	0.553135	22.8125	1.45894	0.157305	0.365529	-5.17236	0.157105	1.17219
EFHD1;EFHD2	0.35256	-0.146097	0.851218	22.6785	1.45777	0.157626	0.365672	-5.17393	0.241849	1.27682
MYH1	-0.284162	-0.686188	0.117863	22.7894	-1.45737	0.157734	0.365672	-5.17446	0.194983	0.821218
PPP1R7	0.143441	-0.0595259	0.346407	23.6371	1.45715	0.157794	0.365672	-5.17475	0.0984389	1.10454
PPP1R14B	0.532631	-0.225167	1.29043	21.5366	1.45979	0.158833	0.367749	-5.09332	0.364868	1.44656
TXNDC17	0.203106	-0.0853218	0.491533	25.0929	1.45192	0.159231	0.368339	-5.18171	0.139887	1.15117
PITPNB	-0.309949	-0.750635	0.130737	21.1934	-1.45017	0.159715	0.369125	-5.18404	0.213733	0.80667
PRKACA;PRKACB	-0.16268	-0.394342	0.0689826	23.7235	-1.44789	0.160346	0.370251	-5.18707	0.112356	0.893364
PPP1R12A	0.187518	-0.0799817	0.455017	23.8	1.44536	0.161048	0.371473	-5.19041	0.129737	1.1388
GC	0.468971	-0.200224	1.13817	25.5115	1.44494	0.161165	0.371473	-5.19097	0.32456	1.38412
CALU	0.358177	-0.153176	0.86953	25.6119	1.44422	0.161365	0.371603	-5.19192	0.248007	1.2818
GSTK1	0.321354	-0.137862	0.78057	25.2806	1.44286	0.161745	0.372143	-5.19372	0.22272	1.2495
FUS;TAF15	0.257738	-0.111203	0.626679	23.3225	1.44358	0.162081	0.372583	-5.17164	0.178541	1.1956
FGB	0.76735	-0.330612	1.86531	26.5326	1.441	0.162265	0.372674	-5.19618	0.532512	1.70214
CHMP2B	0.263336	-0.11413	0.640802	21.2482	1.44162	0.162626	0.373168	-5.17422	0.182666	1.20025
MYL6;MYL6B	0.337234	-0.146257	0.820726	25.8412	1.43814	0.163068	0.373849	-5.19996	0.234494	1.26333
ABCB10	0.287657	-0.125307	0.700621	20.8956	1.4394	0.163248	0.373929	-5.17714	0.199845	1.22066
GSTP1	0.204168	-0.0890473	0.497384	26.5185	1.43568	0.163759	0.374765	-5.2032	0.14221	1.15202
APOOL	-0.19681	-0.479757	0.0861357	23.5659	-1.43417	0.164185	0.375141	-5.20518	0.137229	0.872477
TMEM143	-0.204049	-0.497425	0.089326	22.8406	-1.43407	0.164216	0.375141	-5.20532	0.142287	0.86811
KPNB1	-0.117447	-0.286583	0.0516886	24.5692	-1.43174	0.164873	0.376309	-5.20838	0.0820311	0.921817
ARHGEF6	-0.414852	-1.01393	0.184224	21.3662	-1.43097	0.165627	0.377693	-5.18819	0.28991	0.750096
MAIP1	0.259396	-0.115791	0.634582	21.6436	1.42552	0.166645	0.37968	-5.21654	0.181966	1.19698
ACTA1;ACTBL2;ACTG2	-0.222131	-0.543698	0.0994356	31.8883	-1.42428	0.167	0.379769	-5.21816	0.15596	0.857298
CLIC1	-0.254845	-0.623824	0.114134	25.1785	-1.42407	0.167059	0.379769	-5.21843	0.178955	0.838077
CLIC5	0.283349	-0.12742	0.694119	22.6978	1.42542	0.167207	0.379769	-5.19544	0.198783	1.21702
GSTM2	0.22642	-0.101606	0.554446	24.6017	1.42319	0.167311	0.379769	-5.21958	0.159093	1.16993
PHGDH	-0.385894	-0.945111	0.173323	21.4283	-1.4228	0.167423	0.379769	-5.22009	0.271221	0.765305
GNG7	0.321593	-0.144776	0.787961	22.9952	1.42179	0.167715	0.379899	-5.22142	0.226189	1.24971
ARMC1	0.285327	-0.129037	0.699692	20.9742	1.42292	0.167924	0.379899	-5.1987	0.200523	1.21869
CLEC3B	0.453815	-0.205236	1.11287	20.8663	1.42291	0.167924	0.379899	-5.21999	0.318934	1.36966
HBB;HBD;HBG1;HBG2	1.11395	-0.504965	2.73287	24.6723	1.41873	0.168596	0.380888	-5.22541	0.785175	2.16438
FN3K	0.162026	-0.0734836	0.397535	25.1402	1.41851	0.168658	0.380888	-5.22569	0.114222	1.11886
LAMB1	-0.307717	-0.755367	0.139933	24.5951	-1.41733	0.169	0.381289	-5.22723	0.217111	0.807919
PABPC1;PABPC4	-0.224443	-0.551056	0.102169	21.9539	-1.41687	0.169132	0.381289	-5.22783	0.158407	0.855925
EPHX1	-0.209179	-0.513849	0.0954918	23.454	-1.41561	0.169497	0.381777	-5.22947	0.147765	0.865029
LSM1	0.229591	-0.105218	0.5644	22.069	1.41389	0.169998	0.38257	-5.23171	0.162383	1.1725
GBF1	-1.24014	-3.0554	0.57513	19.3481	-1.41888	0.170295	0.382903	-5.13452	0.874022	0.423333
TUBA1C;TUBA4A;TUBA8	0.282366	-0.130681	0.695414	27.9153	1.40952	0.171271	0.384761	-5.23739	0.200328	1.21619
HSPA2	0.5718	-0.266079	1.40968	23.1691	1.40708	0.171983	0.385979	-5.24054	0.406372	1.48638
IST1	0.134835	-0.0632387	0.332908	21.8854	1.41008	0.172216	0.385979	-5.21537	0.095622	1.09797
SLC12A7	-0.234876	-0.579282	0.10953	19.7122	-1.40613	0.172264	0.385979	-5.24178	0.167037	0.849758
LIN7A;LIN7C	0.437432	-0.20584	1.0807	20.2152	1.40859	0.172651	0.38651	-5.21729	0.310546	1.35419
TNNI3	0.16169	-0.0757741	0.399154	31.4246	1.40392	0.172913	0.386578	-5.24463	0.11517	1.1186
CFL1;CFL2	0.309196	-0.144977	0.76337	26.9803	1.40369	0.172982	0.386578	-5.24494	0.220274	1.23902
TMOD3	0.299338	-0.140971	0.739647	21.1053	1.40172	0.173562	0.387537	-5.24747	0.21355	1.23058
PRKAR2A;PRKAR2B	-0.169084	-0.418049	0.0798817	23.2583	-1.4003	0.173983	0.387789	-5.24931	0.120748	0.889407
NT5C2	-0.407644	-1.00907	0.193784	18.0613	-1.404	0.173998	0.387789	-5.1974	0.290346	0.753853
PDCD10	0.235527	-0.111394	0.582448	21.7567	1.39981	0.174128	0.387789	-5.24994	0.168257	1.17734
HEBP1	0.223501	-0.106026	0.553027	23.2744	1.39844	0.174532	0.387937	-5.2517	0.159821	1.16756
WASHC5	0.428968	-0.208345	1.06628	18.4543	1.41159	0.174705	0.387937	-5.11561	0.30389	1.34627
IGKV3D-20	0.796418	-0.383433	1.97627	23.2802	1.40604	0.17472	0.387937	-5.12256	0.566428	1.73678
KRT2;KRT5;KRT6A;KRT6C;KRT79	0.805695	-0.382977	1.99437	25.8025	1.39755	0.174798	0.387937	-5.25285	0.576507	1.74799
STX4	0.256995	-0.122355	0.636345	21.1323	1.39682	0.175013	0.388079	-5.25378	0.183985	1.19499
HSP90AA1;HSP90AB1;HSP90AB3P	-0.207715	-0.514549	0.0991191	25.1314	-1.3958	0.175319	0.388422	-5.25511	0.148815	0.865908
CDC42	-0.169832	-0.420892	0.0812277	24.2565	-1.39476	0.175627	0.388769	-5.25643	0.121764	0.888946
HMBS	0.229184	-0.109949	0.568317	19.1253	1.39339	0.176037	0.389343	-5.2582	0.16448	1.17217
FABP4	0.432038	-0.207803	1.07188	26.5713	1.39222	0.176387	0.38978	-5.2597	0.310323	1.34914
RCN1	0.315256	-0.152443	0.782955	22.1389	1.38981	0.177109	0.391039	-5.26279	0.226834	1.24423
NDUFA13	-0.189907	-0.472196	0.0923812	26.6425	-1.38709	0.177925	0.392503	-5.26626	0.13691	0.876662
CYB5R1	0.175747	-0.0858725	0.437367	26.2271	1.38508	0.178532	0.393504	-5.26884	0.126886	1.12955
PSMD2	-0.168344	-0.41917	0.0824822	23.1657	-1.38383	0.178911	0.39367	-5.27044	0.121651	0.889864
PYGB;PYGM	-0.283317	-0.706128	0.139494	24.3836	-1.38467	0.179184	0.39367	-5.24794	0.20461	0.8217
THBS4	-0.66943	-1.66865	0.329788	22.1665	-1.38441	0.179263	0.39367	-5.26966	0.48355	0.628755
ACAT1	0.225212	-0.110744	0.561169	29.1488	1.38219	0.179408	0.39367	-5.27253	0.162939	1.16895
EIF1;EIF1B	0.314896	-0.154932	0.784725	22.7489	1.38193	0.179486	0.39367	-5.27286	0.227867	1.24392
TUBB2A;TUBB2B;TUBB4B	0.3469	-0.170766	0.864566	24.1728	1.3817	0.179556	0.39367	-5.27316	0.251068	1.27183
DUT	0.257917	-0.127457	0.643291	21.922	1.38298	0.179694	0.39367	-5.25008	0.186493	1.19575
BZW2	0.24938	-0.123077	0.621836	23.3643	1.38052	0.179913	0.39367	-5.27465	0.180642	1.1887
CES1	0.666057	-0.329844	1.66196	21.7101	1.38202	0.179985	0.39367	-5.2513	0.481945	1.58673
UNC45B	-0.281002	-0.701197	0.139193	24.3501	-1.37885	0.180422	0.39429	-5.27679	0.203795	0.823019
EPHX2	0.375778	-0.188152	0.939707	22.7736	1.37697	0.18152	0.396352	-5.2577	0.272901	1.29754
TMEM245	-0.28836	-0.721744	0.145024	20.8556	-1.37826	0.1817	0.396409	-5.22791	0.20922	0.818832
CCDC124	0.235102	-0.118124	0.588327	22.5815	1.37538	0.182007	0.39674	-5.25972	0.170936	1.17699
PSMD8	0.205851	-0.103364	0.515065	23.0771	1.37262	0.182327	0.396918	-5.2847	0.149969	1.15337
H2AC18	-0.199447	-0.499093	0.100198	27.1345	-1.37239	0.182397	0.396918	-5.28499	0.145328	0.870884
COX20	-0.355139	-0.888953	0.178676	23.4797	-1.37172	0.182603	0.397031	-5.28584	0.2589	0.781794
PRDX4	-0.22397	-0.561267	0.113327	22.2543	-1.3691	0.183411	0.398024	-5.28916	0.163589	0.856206
PYGB;PYGL;PYGM	-0.169705	-0.425416	0.086005	26.8119	-1.36837	0.183635	0.398024	-5.29007	0.12402	0.889024
HSP90AB1;HSP90AB3P	-0.172116	-0.431483	0.0872517	27.2775	-1.36824	0.183676	0.398024	-5.29024	0.125793	0.88754
UBE2M	-0.162913	-0.408463	0.0826379	23.8563	-1.36795	0.183764	0.398024	-5.2906	0.119092	0.89322
ATP6V0A1	-0.224784	-0.563646	0.114079	19.9073	-1.36773	0.183834	0.398024	-5.29089	0.164349	0.855723
NARS1	-0.223317	-0.560166	0.113531	23.0342	-1.36693	0.184082	0.398225	-5.2919	0.163372	0.856594
HAX1	0.243635	-0.124027	0.611297	21.4097	1.36631	0.184273	0.398303	-5.29268	0.178316	1.18397
THSD4	0.454439	-0.233261	1.14214	20.4255	1.36551	0.185044	0.399632	-5.27216	0.332797	1.37025
GIMAP1	-0.316411	-0.795962	0.163139	20.5739	-1.36344	0.185686	0.400683	-5.27477	0.232068	0.803065
MRPL55	0.226639	-0.116748	0.570027	22.2694	1.36085	0.185971	0.400961	-5.29957	0.166543	1.17011
PDE1C	0.250031	-0.12902	0.629083	21.2993	1.36005	0.18622	0.401162	-5.30058	0.18384	1.18923
GNA11	-0.232298	-0.58471	0.120114	22.3858	-1.3591	0.186515	0.401187	-5.30176	0.17092	0.851278
TIPRL	-0.326984	-0.823096	0.169129	21.3463	-1.35895	0.186563	0.401187	-5.30195	0.240615	0.797202
LASP1	0.280794	-0.145375	0.706964	24.7834	1.35851	0.1867	0.401187	-5.30251	0.206693	1.21486
UBE2I	0.2191	-0.113604	0.551804	23.3196	1.35782	0.186917	0.401318	-5.30338	0.161362	1.16401
PLIN3	0.535099	-0.278805	1.349	24.2446	1.35556	0.187626	0.401879	-5.30621	0.394744	1.44904
S100A9	0.810151	-0.422129	2.04243	24.8243	1.35555	0.18763	0.401879	-5.30623	0.597657	1.75339
FGA	0.632553	-0.329632	1.59474	26.3138	1.35549	0.187648	0.401879	-5.3063	0.46666	1.55031
M6PR	-0.214263	-0.540827	0.112301	22.3666	-1.35281	0.188491	0.40295	-5.30966	0.158384	0.861986
EEFSEC	-0.301196	-0.761338	0.158946	18.8962	-1.35589	0.188611	0.40295	-5.23699	0.222138	0.811579
GDI1	0.139896	-0.0734555	0.353247	24.2194	1.35197	0.188756	0.40295	-5.31071	0.103475	1.10183
CIAPIN1	0.279362	-0.147127	0.70585	22.3883	1.35356	0.188775	0.40295	-5.28713	0.20639	1.21366
C5	0.571229	-0.300396	1.44285	21.1274	1.35126	0.188981	0.403054	-5.3116	0.422739	1.48579
SPARC	-0.442189	-1.11913	0.234753	22.0499	-1.35308	0.189494	0.403814	-5.25942	0.326801	0.736017
KHDRBS1	-0.230757	-0.584292	0.122777	22.0917	-1.35205	0.189819	0.404172	-5.19653	0.170672	0.852187
OMA1	0.235813	-0.126157	0.597783	20.0383	1.34621	0.191099	0.40656	-5.29629	0.175168	1.17757
VDAC2	-0.181182	-0.459336	0.0969714	27.8746	-1.34304	0.19159	0.407268	-5.32185	0.134905	0.88198
SLC25A6	-0.158869	-0.402903	0.085165	26.2604	-1.34229	0.19183	0.40744	-5.32279	0.118357	0.895727
LMNB1	-0.17153	-0.435568	0.0925083	22.7086	-1.33946	0.192735	0.409024	-5.3263	0.128059	0.887901
IGHV3-7	0.610152	-0.332441	1.55274	22.1792	1.34086	0.193373	0.41004	-5.27678	0.455047	1.52642
RBM8A	0.422034	-0.229332	1.0734	21.2147	1.33592	0.193874	0.410764	-5.3307	0.315913	1.33982
MRPS7	-0.250277	-0.637293	0.136739	22.2685	-1.33337	0.194697	0.412168	-5.33385	0.187703	0.840735
CA2	0.471375	-0.258193	1.20094	24.5711	1.33217	0.195086	0.412346	-5.33534	0.353841	1.38643
DCTPP1	0.43627	-0.239845	1.11239	22.8273	1.33338	0.195212	0.412346	-5.31217	0.327191	1.3531
NDUFA5	0.179116	-0.0982305	0.456462	27.3473	1.33159	0.195274	0.412346	-5.33606	0.134513	1.13219
ECH1	0.196545	-0.107894	0.500984	27.8559	1.33113	0.195423	0.412346	-5.33662	0.147653	1.14595
MRPL43	-0.296212	-0.755244	0.16282	21.7615	-1.33051	0.195624	0.41243	-5.33739	0.222631	0.814388
GNB1;GNB2;GNB4	0.236454	-0.130272	0.60318	23.636	1.32942	0.195977	0.412837	-5.33873	0.177863	1.17809
FGG	0.715913	-0.396153	1.82798	26.0353	1.32736	0.196648	0.413912	-5.34127	0.539353	1.64252
SGCA	0.200217	-0.111221	0.511654	26.1709	1.32552	0.197247	0.414831	-5.34353	0.151047	1.14887
ISOC1	0.166759	-0.0930863	0.426604	25.4961	1.32322	0.198	0.41595	-5.34636	0.126025	1.12253
MPC2	0.16647	-0.0930258	0.425965	25.5411	1.3227	0.198168	0.41595	-5.34699	0.125855	1.12231
VPS35	-0.132764	-0.339765	0.0742364	22.382	-1.32241	0.198264	0.41595	-5.34735	0.100395	0.912082
TXNRD2	0.313798	-0.175908	0.803503	21.6894	1.32121	0.198658	0.416437	-5.34883	0.237507	1.24298
NDUFC2	-0.173685	-0.446058	0.0986886	25.7012	-1.31478	0.200778	0.420537	-5.3567	0.132101	0.886576
HSP90AA1;HSP90AB1;HSP90AB2P;HSP90AB3P	-0.163743	-0.420648	0.0931614	25.5966	-1.31416	0.200984	0.420542	-5.35746	0.124599	0.892706
CAV1	0.173117	-0.098657	0.44489	27.7874	1.31338	0.201245	0.420542	-5.35842	0.13181	1.12749
IVD	0.227001	-0.129387	0.583389	24.5453	1.3133	0.201271	0.420542	-5.35852	0.172848	1.1704
NUBP1	0.235636	-0.135144	0.606415	22.9072	1.31034	0.202254	0.422253	-5.36212	0.179828	1.17743
ADD3	-0.296298	-0.762845	0.170249	21.2817	-1.30945	0.202548	0.422524	-5.3632	0.226276	0.814339
ATP1B1	-0.146258	-0.376798	0.0842812	26.4289	-1.30808	0.203009	0.423048	-5.36488	0.111812	0.903591
TXNDC12	0.198383	-0.114404	0.51117	23.6115	1.30772	0.203129	0.423048	-5.36531	0.151702	1.14741
PLGRKT	-0.257684	-0.66415	0.148782	23.6927	-1.30714	0.203322	0.423107	-5.36602	0.197136	0.83643
ALDH1A1;ALDH1A2;ALDH1A3;ALDH1B1;ALDH2	0.185131	-0.107174	0.477437	26.279	1.30587	0.203746	0.423357	-5.36756	0.141768	1.13692
PGLS	0.172786	-0.10013	0.445702	23.6061	1.30538	0.203911	0.423357	-5.36816	0.132365	1.12723
HSD17B12	0.171759	-0.0996329	0.443151	22.2108	1.30491	0.204068	0.423357	-5.36872	0.131625	1.12643
DDAH1;DDAH2	0.218821	-0.126958	0.564601	24.3132	1.30481	0.204101	0.423357	-5.36884	0.167703	1.16378
NDUFS1	-0.162887	-0.420575	0.0948011	27.9285	-1.30332	0.204603	0.424056	-5.37066	0.124979	0.893236
FLNA;FLNB;FLNC	-0.295512	-0.763683	0.172659	26.2918	-1.30145	0.20523	0.425013	-5.37292	0.227063	0.814783
DNM2	-0.261492	-0.677031	0.154047	21.6102	-1.30037	0.206106	0.426306	-5.35242	0.201091	0.834225
PLG	0.589957	-0.347252	1.52717	23.1541	1.2979	0.206429	0.426306	-5.37721	0.454547	1.5052
PHB	-0.142464	-0.368823	0.0838941	26.5767	-1.29768	0.206504	0.426306	-5.37748	0.109784	0.90597
CTSA	0.35579	-0.209535	0.921116	19.4519	1.29764	0.206518	0.426306	-5.37753	0.274183	1.27969
SERPINA1	0.442996	-0.261355	1.14735	30.0598	1.29679	0.206806	0.426558	-5.37856	0.341611	1.35942
TMOD1;TMOD3	-0.12459	-0.323039	0.0738594	26.0533	-1.29447	0.207593	0.427838	-5.38136	0.0962479	0.917265
BCL2L13	0.206984	-0.123034	0.537002	24.6533	1.29317	0.208033	0.4284	-5.38292	0.160059	1.15427
DNAJA2	-0.123496	-0.320658	0.0736666	24.3081	-1.29147	0.208611	0.429248	-5.38496	0.0956239	0.917961
BSG	0.162449	-0.0970225	0.42192	26.7006	1.29088	0.208815	0.429324	-5.38568	0.125844	1.11919
TIMM21	0.267009	-0.159696	0.693715	23.4324	1.2902	0.209048	0.429458	-5.3865	0.206952	1.20331
PDIA4	-0.275301	-0.715869	0.165266	22.4519	-1.28841	0.209659	0.430103	-5.38865	0.213676	0.826278
ERC2	-0.428588	-1.11604	0.258868	20.5168	-1.29141	0.209696	0.430103	-5.33455	0.331877	0.742989
ACBD5	0.350508	-0.210716	0.911732	21.1449	1.28771	0.209897	0.430172	-5.38948	0.272194	1.27501
CMA1	0.642237	-0.389566	1.67404	22.3186	1.28934	0.210402	0.430864	-5.31789	0.498114	1.56075
TUBB4A;TUBB4B;TUBB8	0.167652	-0.101505	0.43681	27.9754	1.28428	0.211075	0.431897	-5.39359	0.130542	1.12323
HSPA2;HSPA6;HSPA8	-0.204522	-0.533214	0.124171	26.7465	-1.28294	0.211536	0.432198	-5.3952	0.159416	0.867826
VASP	-0.209682	-0.546977	0.127613	22.2049	-1.28177	0.211942	0.432198	-5.3966	0.163588	0.864728
APPL1	0.201264	-0.122518	0.525047	21.5081	1.28165	0.211981	0.432198	-5.39674	0.157035	1.14971
RDX	-0.193979	-0.506105	0.118147	23.0808	-1.28139	0.212071	0.432198	-5.39705	0.151381	0.874191
PGP	0.21112	-0.128648	0.550888	23.9131	1.28116	0.212151	0.432198	-5.39732	0.164788	1.15759
SH3GLB2	0.17357	-0.105817	0.452958	21.1728	1.28093	0.212231	0.432198	-5.3976	0.135503	1.12785
ATP2B4	-0.270033	-0.705637	0.165571	22.3789	-1.27815	0.213193	0.433796	-5.40092	0.211268	0.829301
PPIF	0.204681	-0.12562	0.534982	26.714	1.27769	0.213353	0.433796	-5.40147	0.160196	1.15243
TPT1	0.223545	-0.138168	0.585258	24.8415	1.27426	0.214546	0.435875	-5.40555	0.175431	1.1676
CAPNS1	0.109944	-0.0681467	0.288036	24.852	1.27288	0.215026	0.436506	-5.40719	0.0863743	1.07919
TBCB	0.246952	-0.15343	0.647334	22.5926	1.27173	0.215429	0.436767	-5.40856	0.194186	1.1867
NAMPT	-0.4096	-1.07378	0.254581	25.359	-1.27154	0.215494	0.436767	-5.40878	0.322128	0.752832
NTMT1	-0.28821	-0.75593	0.17951	22.0952	-1.27052	0.215853	0.437149	-5.41	0.226845	0.818917
CASQ2	0.17291	-0.107815	0.453634	27.6035	1.26998	0.216041	0.437186	-5.41063	0.136151	1.12733
CMAS	0.335343	-0.209656	0.880342	19.613	1.26868	0.216498	0.437512	-5.41218	0.264325	1.26168
HNRNPF;HNRNPH1	-0.136803	-0.359156	0.085551	23.0422	-1.26855	0.216543	0.437512	-5.41233	0.107842	0.909533
TUBB4B	1.06113	-0.665887	2.78814	27.0655	1.26686	0.217136	0.438365	-5.41433	0.837604	2.08656
OGN	-0.609389	-1.6032	0.384425	26.81	-1.26429	0.218041	0.439792	-5.41737	0.482	0.655474
MMRN2	0.269773	-0.170324	0.70987	22.5225	1.26388	0.218185	0.439792	-5.41785	0.213447	1.20562
CAT	0.360588	-0.229072	0.950249	23.7037	1.26086	0.219254	0.441601	-5.42141	0.285986	1.28395
NAPA	0.190675	-0.121796	0.503145	23.132	1.25818	0.220207	0.442755	-5.42457	0.151548	1.1413
HLA-A;HLA-C	0.288111	-0.184121	0.760343	22.5476	1.25795	0.220289	0.442755	-5.42485	0.229033	1.22104
PCDH1	0.273502	-0.175331	0.722335	21.3963	1.2592	0.220344	0.442755	-5.4014	0.217203	1.20874
KRT2;KRT4;KRT6A;KRT6C	0.748675	-0.480496	1.97785	24.0781	1.25585	0.221034	0.443458	-5.42731	0.596149	1.68025
NAPRT	0.187072	-0.120461	0.494604	22.3219	1.257	0.221125	0.443458	-5.42572	0.148824	1.13845
SEPHS1	-0.445955	-1.17864	0.28673	20.1955	-1.25497	0.221351	0.443458	-5.42835	0.355353	0.734098
ETFDH	-0.202053	-0.534041	0.129936	26.3925	-1.25487	0.221384	0.443458	-5.42846	0.161015	0.869313
PARVA	-0.12898	-0.341083	0.0831229	22.723	-1.25382	0.221761	0.443868	-5.42969	0.10287	0.914478
KTN1	-0.152911	-0.404761	0.0989398	23.0821	-1.25185	0.222464	0.444797	-5.432	0.122148	0.899434
LPP	0.166944	-0.108086	0.441973	24.1076	1.25155	0.222572	0.444797	-5.43235	0.133389	1.12268
ITGA6	0.209028	-0.136568	0.554624	22.6956	1.24708	0.224179	0.447662	-5.43758	0.167614	1.15591
PTPA	0.248526	-0.163874	0.660925	22.4418	1.24254	0.225819	0.450366	-5.44286	0.200014	1.18799
IMPA1	0.149648	-0.0987119	0.398009	25.3545	1.24236	0.225884	0.450366	-5.44307	0.120455	1.1093
DYNLT1	-0.434956	-1.15938	0.289473	19.1463	-1.24371	0.226433	0.450844	-5.39285	0.349726	0.739716
PFDN5	0.158403	-0.104947	0.421752	22.9084	1.24019	0.226672	0.450844	-5.4456	0.127725	1.11605
GDI2	-0.131483	-0.350139	0.0871733	24.5943	-1.23984	0.226799	0.450844	-5.446	0.106048	0.912893
EEF1B2	0.218806	-0.145238	0.582849	26.0818	1.23926	0.227009	0.450844	-5.44667	0.176561	1.16377
HSBP1	0.263281	-0.17544	0.702003	22.9083	1.24008	0.227207	0.450844	-5.42368	0.21231	1.20021
AIMP1	-0.15394	-0.410213	0.102332	22.7547	-1.23854	0.227273	0.450844	-5.44751	0.124292	0.898792
NUDC	0.233794	-0.155576	0.623163	21.965	1.23802	0.22746	0.450844	-5.44811	0.188844	1.17592
LDB3	0.302204	-0.201173	0.805581	29.4398	1.23784	0.227527	0.450844	-5.44832	0.244138	1.23303
VPS25	0.243033	-0.162471	0.648537	22.3921	1.23574	0.228292	0.452012	-5.45075	0.19667	1.18348
ME1	0.19314	-0.129451	0.515732	22.7038	1.23446	0.228761	0.452591	-5.45224	0.156457	1.14325
DYNLL2	-0.157127	-0.419805	0.10555	24.4361	-1.23335	0.229167	0.453046	-5.45352	0.127399	0.896809
IFFO1	0.409183	-0.277924	1.09629	22.7268	1.23356	0.23012	0.454581	-5.43092	0.331708	1.32793
ACTA1;ACTG2	-0.190627	-0.510369	0.129115	33.3888	-1.22925	0.230672	0.455319	-5.45825	0.155075	0.876225
MGLL	0.201568	-0.137165	0.540302	22.6121	1.22693	0.231527	0.455471	-5.46092	0.164286	1.14995
MRPL21	0.389472	-0.268517	1.04746	19.0864	1.23294	0.23158	0.455471	-5.32074	0.31589	1.30991
PPM1A	0.257987	-0.175747	0.691722	21.8363	1.2264	0.231725	0.455471	-5.46153	0.210362	1.19581
ARPC5;ARPC5L	0.227659	-0.155152	0.610469	22.2414	1.22619	0.231802	0.455471	-5.46177	0.185663	1.17093
SLC39A14	-0.420141	-1.12751	0.28723	19.287	-1.22735	0.231867	0.455471	-5.40968	0.342316	0.747352
UQCRC1	-0.156423	-0.419542	0.106696	28.7861	-1.22576	0.23196	0.455471	-5.46227	0.127613	0.897247
PXDN	-0.510809	-1.37212	0.350506	19.6945	-1.22847	0.231989	0.455471	-5.34277	0.415809	0.701829
DARS2	-0.224365	-0.602947	0.154217	22.8847	-1.22195	0.233373	0.457514	-5.46664	0.183612	0.855972
MT-ND5	-0.186168	-0.500308	0.127971	24.7354	-1.22192	0.233386	0.457514	-5.46668	0.152358	0.878937
DCPS	0.156258	-0.107586	0.420102	20.8976	1.22111	0.233687	0.457753	-5.46761	0.127964	1.11439
C2orf88	0.401626	-0.279323	1.08258	21.0605	1.22497	0.233864	0.457753	-5.41405	0.327866	1.321
CAB39	0.298527	-0.206155	0.803209	21.9035	1.21962	0.234241	0.458144	-5.46932	0.244771	1.22989
MAP2K2	-0.152321	-0.409969	0.105326	22.3371	-1.21897	0.234483	0.458266	-5.47006	0.124959	0.899802
CAP1	-0.227484	-0.613396	0.158428	23.3668	-1.2154	0.235815	0.46052	-5.47413	0.187168	0.854123
VPS26C	-0.163015	-0.440477	0.114447	18.8262	-1.21407	0.236803	0.462098	-5.42479	0.134271	0.893157
TST	0.163071	-0.114528	0.44067	25.3495	1.2112	0.237393	0.462897	-5.47892	0.134636	1.11967
NPTN	0.46373	-0.331787	1.25925	22.4103	1.21814	0.237735	0.463062	-5.38836	0.380686	1.3791
SDHA	0.136196	-0.09588	0.368272	27.3788	1.21002	0.237837	0.463062	-5.48026	0.112557	1.099
ALDH1A1;ALDH2	0.150069	-0.105953	0.406091	27.4002	1.20857	0.238385	0.463777	-5.48191	0.124171	1.10962
DES;VIM	-0.15939	-0.43165	0.112871	29.9341	-1.20707	0.23895	0.464524	-5.48361	0.132047	0.895404
ENO3	-0.231528	-0.627171	0.164116	27.6269	-1.20658	0.239134	0.464532	-5.48416	0.191887	0.851732
TIMM29	0.228759	-0.163614	0.621132	21.016	1.20767	0.23974	0.465356	-5.41239	0.189422	1.17183
MYH1;MYH2;MYH3;MYH4;MYH6;MYH7;MYH8	-0.274382	-0.744752	0.195989	27.3256	-1.20274	0.24059	0.466654	-5.48851	0.22813	0.826805
ACTN2;ACTN3	-0.235771	-0.640712	0.169171	28.3444	-1.20048	0.241451	0.467093	-5.49106	0.196397	0.849231
CDK5RAP2	-0.171227	-0.4657	0.123245	21.6504	-1.20157	0.241522	0.467093	-5.46766	0.142503	0.888087
MRPL41	0.146317	-0.10503	0.397665	22.8398	1.20027	0.241531	0.467093	-5.4913	0.121904	1.10674
NDUFA4	0.238952	-0.171536	0.64944	29.5477	1.20024	0.241543	0.467093	-5.49134	0.199087	1.18013
SPTB;SPTBN1;SPTBN2	-0.267042	-0.726356	0.192271	23.2691	-1.19875	0.242111	0.467782	-5.49302	0.222767	0.831021
RPS28	0.159993	-0.115315	0.435301	24.8836	1.19823	0.242312	0.467782	-5.49361	0.133525	1.11728
RPS6KA4	0.18133	-0.130786	0.493445	24.5202	1.19787	0.242446	0.467782	-5.494	0.151376	1.13393
CES2	0.394375	-0.285206	1.07396	24.1923	1.19654	0.242957	0.468417	-5.49551	0.329597	1.31437
TUBA4A;TUBA8;TUBAL3	0.219637	-0.159053	0.598327	22.8446	1.19586	0.243217	0.468543	-5.49627	0.183665	1.16444
PMVK	0.195093	-0.141403	0.531589	22.0578	1.19541	0.243387	0.468543	-5.49677	0.163201	1.1448
GDPGP1	0.228288	-0.166982	0.623557	18.2156	1.19635	0.244039	0.469446	-5.44669	0.190821	1.17144
ORM2	0.572837	-0.419588	1.56526	27.4205	1.19012	0.245423	0.471756	-5.50271	0.481327	1.48745
AHNAK	0.131719	-0.0968638	0.360303	26.566	1.18813	0.246193	0.472881	-5.50494	0.110863	1.0956
PLS1;PLS3	-0.206696	-0.565899	0.152506	21.1069	-1.18645	0.246841	0.473354	-5.50681	0.174214	0.866519
MMUT	0.139083	-0.102621	0.380786	24.1136	1.18644	0.246844	0.473354	-5.50682	0.117227	1.1012
ATP5MPL	-0.194253	-0.53204	0.143534	25.62	-1.18572	0.247125	0.473354	-5.50763	0.163827	0.874025
KANK2	-0.242559	-0.664391	0.179274	21.9559	-1.18559	0.247175	0.473354	-5.50778	0.204589	0.845245
GPT	0.226407	-0.167772	0.620586	24.8829	1.18428	0.247685	0.473724	-5.50924	0.191177	1.16992
FBLIM1	0.214342	-0.159312	0.587996	21.8942	1.18538	0.247737	0.473724	-5.48578	0.180822	1.16017
GPX3	0.255392	-0.189729	0.700512	25.0631	1.18301	0.248179	0.47391	-5.51066	0.215884	1.19366
PROB1	0.226921	-0.168686	0.622527	23.5694	1.18268	0.248305	0.47391	-5.51102	0.19187	1.17033
CKMT2	0.163776	-0.121798	0.449349	31.4596	1.18247	0.248388	0.47391	-5.51126	0.138503	1.12022
ITGA7	-0.128653	-0.353143	0.0958362	25.1325	-1.18163	0.248713	0.474179	-5.51219	0.108878	0.914685
ARMT1	0.22133	-0.16542	0.608079	21.7519	1.17996	0.249366	0.47507	-5.51405	0.187574	1.16581
HRAS;KRAS;NRAS	0.131225	-0.0985664	0.361017	22.4404	1.17744	0.250349	0.47659	-5.51684	0.111449	1.09522
ECSIT	-0.497418	-1.36922	0.374379	21.2766	-1.17642	0.250749	0.476998	-5.51797	0.422822	0.708373
HSPA4	-0.178839	-0.492959	0.135282	23.4893	-1.17388	0.251748	0.478545	-5.52079	0.152349	0.883414
RDH13	0.436242	-0.331277	1.20376	24.5539	1.17191	0.252521	0.479659	-5.52296	0.372247	1.35308
PAIP1	-0.258401	-0.713434	0.196632	22.6848	-1.17087	0.252933	0.480087	-5.52412	0.220691	0.836014
FUNDC2	0.153464	-0.117003	0.423931	22.7625	1.16991	0.253313	0.480147	-5.52518	0.131177	1.11224
DNAJC11	-0.21151	-0.584383	0.161364	23.2961	-1.16957	0.253445	0.480147	-5.52555	0.180844	0.863633
FBLN1	-0.460942	-1.27368	0.351799	22.9433	-1.16937	0.253525	0.480147	-5.52577	0.39418	0.726512
COMTD1	0.302805	-0.231886	0.837497	22.5083	1.16766	0.2542	0.481071	-5.52765	0.259326	1.23354
CHMP4A	0.4865	-0.374683	1.34768	21.4756	1.16478	0.255343	0.482877	-5.53082	0.417674	1.40104
TUBB;TUBB3;TUBB4A;TUBB4B	0.226968	-0.175183	0.629119	27.4714	1.16368	0.255781	0.483219	-5.53203	0.195043	1.17037
TPM3	0.327345	-0.252806	0.907496	29.2704	1.16338	0.255899	0.483219	-5.53236	0.281374	1.2547
RTN3	-0.247225	-0.685924	0.191474	23.2319	-1.16194	0.256474	0.483948	-5.53394	0.212769	0.842515
EFHD1	0.496702	-0.386225	1.37963	21.7617	1.16249	0.256726	0.483991	-5.51103	0.427273	1.41098
GDI1;GDI2	0.133526	-0.103619	0.370672	25.4212	1.16094	0.256873	0.483991	-5.53504	0.115016	1.09697
PPA1	0.185741	-0.144478	0.51596	24.2984	1.15975	0.257347	0.484314	-5.53634	0.160156	1.1374
ACOT13	0.183565	-0.142837	0.509966	25.4426	1.15956	0.257421	0.484314	-5.53654	0.158305	1.13569
PSMC5	-0.172393	-0.479221	0.134436	21.7342	-1.15846	0.257864	0.484612	-5.53775	0.148812	0.88737
AGRN	-0.268183	-0.745651	0.209286	21.8622	-1.15809	0.258009	0.484612	-5.53815	0.231573	0.830365
IGHM	0.643183	-0.502595	1.78896	22.6012	1.15742	0.258279	0.484612	-5.53889	0.555704	1.56177
HBB;HBD;HBE1;HBG1;HBG2	0.984346	-0.769395	2.73809	32.2188	1.15728	0.258334	0.484612	-5.53904	0.850565	1.97842
MYL6	0.278201	-0.217908	0.774311	26.2112	1.15622	0.258762	0.484996	-5.5402	0.240614	1.21268
TMPO	0.172374	-0.135195	0.479943	23.2796	1.15554	0.259032	0.484996	-5.54094	0.149171	1.12691
UBE2V1	0.143403	-0.112513	0.399319	25.4591	1.15536	0.259105	0.484996	-5.54113	0.12412	1.10451
HSP90AB1	-0.15048	-0.419286	0.118327	26.2925	-1.15424	0.259556	0.485334	-5.54236	0.130371	0.900951
AKR1C3	-0.530097	-1.4825	0.422306	22.8039	-1.15936	0.259663	0.485334	-5.44127	0.457233	0.692508
PSMD6	-0.148694	-0.414649	0.117261	22.2981	-1.15277	0.260148	0.485886	-5.54396	0.128989	0.902067
ANXA7	-0.152581	-0.425966	0.120804	24.7255	-1.15075	0.26096	0.486847	-5.54615	0.132592	0.89964
CCT2	-0.198939	-0.555449	0.15757	24.1912	-1.15055	0.261041	0.486847	-5.54637	0.172907	0.871191
LAMA5	-0.301941	-0.845174	0.241292	21.8563	-1.14602	0.262875	0.489912	-5.55129	0.263468	0.811161
GNS	0.225317	-0.180305	0.63094	22.0561	1.14533	0.263156	0.489941	-5.55204	0.196727	1.16903
SNF8	0.240333	-0.193525	0.674191	21.7525	1.14745	0.263272	0.489941	-5.49808	0.20945	1.18127
HSPB6	0.345552	-0.277869	0.968972	28.872	1.14285	0.264165	0.490939	-5.55472	0.30236	1.27064
LETM1	0.130153	-0.104673	0.364979	24.1278	1.14279	0.26419	0.490939	-5.55478	0.113891	1.09441
EMC1	-0.174362	-0.490503	0.141779	20.5272	-1.13718	0.266483	0.494842	-5.56083	0.153329	0.886159
C8A	0.788514	-0.644234	2.22126	20.7874	1.13726	0.266914	0.494988	-5.53836	0.693347	1.72729
GSTM2;GSTM3	0.214196	-0.174556	0.602948	26.4557	1.13605	0.266947	0.494988	-5.56205	0.188545	1.16006
PSMA1	-0.101006	-0.284425	0.0824132	25.0207	-1.13543	0.2672	0.495101	-5.56271	0.0889584	0.932383
HNRNPK	-0.113357	-0.319419	0.0927047	25.1807	-1.13425	0.267685	0.495641	-5.56398	0.0999401	0.924434
EEF2;EFTUD2	-0.184109	-0.519365	0.151148	26.0561	-1.13228	0.268494	0.496782	-5.56609	0.162599	0.880193
SDHB	0.160771	-0.132557	0.454098	28.5336	1.13009	0.269401	0.497614	-5.56844	0.142264	1.11788
TCP1	-0.284573	-0.803868	0.234722	22.7629	-1.12989	0.269481	0.497614	-5.56864	0.251859	0.820985
EXOC4	-0.196252	-0.555412	0.162909	20.0553	-1.13186	0.269634	0.497614	-5.54376	0.173389	0.872815
VCAN	-0.605108	-1.70988	0.499667	23.9821	-1.12932	0.269718	0.497614	-5.56926	0.535817	0.657422
G3BP1	-0.159277	-0.450578	0.132023	22.2301	-1.12988	0.269948	0.49768	-5.54625	0.140968	0.895473
VDAC3	-0.185302	-0.524747	0.154143	26.0603	-1.12556	0.271277	0.499771	-5.57327	0.164631	0.879465
EHD1;EHD3	0.366461	-0.305178	1.0381	22.9684	1.12499	0.271511	0.499837	-5.57387	0.325745	1.28919
MAP1B	-0.329207	-0.932893	0.27448	23.0264	-1.12439	0.271764	0.499837	-5.57452	0.292788	0.795974
ACTG2	-0.153736	-0.435732	0.128259	29.7815	-1.12407	0.271896	0.499837	-5.57486	0.136768	0.898919
BCAM	0.197099	-0.165157	0.559356	25.2604	1.12183	0.272828	0.500684	-5.57724	0.175695	1.14639
CRIP2	0.575393	-0.482661	1.63345	27.389	1.12128	0.273057	0.500684	-5.57782	0.513157	1.49008
CPA3	0.559727	-0.471105	1.59056	23.6733	1.12204	0.2732	0.500684	-5.55459	0.498849	1.47399
TNXB	-0.381933	-1.08477	0.320903	23.0036	-1.12045	0.273406	0.500684	-5.57871	0.340876	0.767409
KRT1	0.548417	-0.460841	1.55767	28.3961	1.12038	0.273432	0.500684	-5.57877	0.489491	1.46248
RTRAF	-0.0980222	-0.27845	0.0824052	22.9098	-1.12016	0.273526	0.500684	-5.57901	0.0875074	0.934313
PSMD13	-0.212352	-0.603802	0.179099	21.9642	-1.1185	0.274219	0.501596	-5.58077	0.189854	0.863129
LIMD1	0.278595	-0.237207	0.794397	19.2737	1.11882	0.275043	0.502746	-5.53088	0.249009	1.21301
STUB1	-0.157321	-0.448042	0.133399	22.1516	-1.11576	0.275369	0.502984	-5.58367	0.141	0.896688
RAB12	0.170689	-0.14491	0.486288	21.5511	1.11514	0.275629	0.503101	-5.58433	0.153066	1.1256
NME2	0.213741	-0.182416	0.609899	23.4828	1.11244	0.276762	0.504811	-5.58717	0.192137	1.15969
CAV1;CAV3	0.129072	-0.110402	0.368545	26.4965	1.1113	0.277245	0.505333	-5.58838	0.116145	1.09359
ALDH2	0.151415	-0.130008	0.432838	27.6764	1.10935	0.27807	0.506477	-5.59044	0.13649	1.11066
H2BC4	-0.141778	-0.40557	0.122015	28.6765	-1.10816	0.278571	0.507031	-5.59168	0.127939	0.906402
SNX1	0.235817	-0.203449	0.675083	22.0371	1.10689	0.279108	0.507642	-5.59301	0.213044	1.17757
ANP32B	0.270766	-0.235882	0.777413	22.0452	1.10996	0.279302	0.507642	-5.49408	0.243943	1.20645
RRAS	0.229217	-0.198403	0.656837	23.0392	1.10521	0.279821	0.508227	-5.59478	0.207396	1.1722
PRXL2A	0.121387	-0.105193	0.347968	22.6645	1.10461	0.280077	0.508332	-5.59541	0.109892	1.08778
HSPB2	0.380977	-0.331045	1.093	25.8176	1.10322	0.280668	0.508408	-5.59686	0.345331	1.30222
RALB	-0.566835	-1.63265	0.49898	18.9434	-1.10779	0.280807	0.508408	-5.4563	0.51168	0.675096
KRT10;KRT12;KRT14;KRT15;KRT16;KRT17;KRT19;KRT9	0.58619	-0.509691	1.68207	26.2527	1.10289	0.280809	0.508408	-5.59721	0.531503	1.50128
SYNE2	0.222524	-0.193574	0.638621	21.8913	1.10265	0.28091	0.508408	-5.59746	0.201808	1.16677
ASPH	0.129638	-0.112971	0.372247	23.4237	1.10175	0.281294	0.508619	-5.5984	0.117665	1.09402
PHB2	-0.150249	-0.431545	0.131046	25.725	-1.10131	0.281484	0.508619	-5.59886	0.136428	0.901095
ORM1	0.471626	-0.411603	1.35485	28.1105	1.10099	0.28162	0.508619	-5.5992	0.428366	1.38667
SCRIB	-0.186038	-0.534597	0.162521	18.795	-1.10048	0.281836	0.508651	-5.59973	0.169051	0.879017
KRT10	0.608663	-0.533043	1.75037	26.887	1.09921	0.282379	0.509014	-5.60105	0.553728	1.52485
MARCKS	0.229883	-0.202017	0.661783	23.527	1.09744	0.283136	0.509014	-5.6029	0.209472	1.17274
AKR1B10	0.195637	-0.172024	0.563299	24.9479	1.09714	0.283266	0.509014	-5.60321	0.178316	1.14523
DSC2;DSC3	0.33616	-0.296566	0.968886	22.3029	1.09786	0.283405	0.509014	-5.60209	0.306194	1.26239
KRT2	0.605799	-0.533313	1.74491	26.4013	1.09653	0.283527	0.509014	-5.60385	0.55247	1.52182
YBX1;YBX3	-0.233128	-0.672121	0.205865	22.4249	-1.09738	0.283613	0.509014	-5.58047	0.212441	0.850788
LAP3	0.120744	-0.106351	0.347839	24.577	1.09627	0.283639	0.509014	-5.60412	0.110141	1.0873
CMC1	0.340387	-0.300863	0.981638	21.8734	1.09689	0.283821	0.509014	-5.58097	0.310319	1.2661
TALDO1	0.154241	-0.136142	0.444624	24.6502	1.09518	0.284106	0.509014	-5.60525	0.140836	1.11284
SAFB	0.231645	-0.205103	0.668393	20.8482	1.096	0.284203	0.509014	-5.5819	0.211355	1.17417
SPHKAP	0.239569	-0.211565	0.690703	21.0701	1.09492	0.284216	0.509014	-5.60552	0.2188	1.18064
NDUFA10	-0.152298	-0.440207	0.135611	25.9619	-1.09068	0.286044	0.511642	-5.60992	0.139636	0.899816
CCT6A;CCT6B	-0.176043	-0.508869	0.156782	23.1516	-1.09059	0.286082	0.511642	-5.61001	0.16142	0.885127
ERO1A	-0.196764	-0.569202	0.175675	23.7848	-1.0893	0.286638	0.51228	-5.61135	0.180633	0.872506
SERPINB8	0.123994	-0.111178	0.359166	24.477	1.08952	0.286993	0.512558	-5.58861	0.113806	1.08975
MRPL47	-0.195436	-0.566354	0.175481	21.7013	-1.08639	0.287898	0.513818	-5.61436	0.179895	0.873309
HBB	0.843379	-0.760748	2.44751	31.7518	1.08403	0.288922	0.514959	-5.61679	0.778003	1.79425
VPS45	-0.169602	-0.492705	0.153501	19.6595	-1.0847	0.289078	0.514959	-5.59357	0.156359	0.889088
KRT1;KRT2;KRT77	0.566046	-0.511082	1.64317	26.0695	1.08353	0.289138	0.514959	-5.6173	0.522408	1.48046
HSP90AA1	-0.150129	-0.436565	0.136308	26.4042	-1.08067	0.290386	0.516823	-5.62025	0.138922	0.90117
DDX5	-0.24322	-0.707854	0.221414	21.9887	-1.07931	0.290979	0.517519	-5.62164	0.225348	0.844858
PDCD6IP	-0.0970889	-0.282661	0.0884833	24.4649	-1.07873	0.291231	0.517609	-5.62223	0.0900027	0.934918
MGST3	0.163827	-0.149659	0.477314	25.4616	1.07752	0.291761	0.517888	-5.62348	0.152041	1.12026
TUBB3;TUBB6	-0.304446	-0.887318	0.278426	24.3569	-1.07695	0.292012	0.517888	-5.62406	0.282693	0.809753
H2AC18;H2AX;H2AZ2	-0.149979	-0.437224	0.137267	30.3167	-1.07655	0.292187	0.517888	-5.62447	0.139314	0.901264
STAT3	-0.338168	-0.986905	0.31057	21.2773	-1.07716	0.29236	0.517888	-5.6013	0.313942	0.791045
CAP1;CAP2	0.181952	-0.166684	0.530588	22.4183	1.07607	0.292395	0.517888	-5.62496	0.169089	1.13442
MAPK1	-0.136762	-0.399075	0.125551	22.8171	-1.07499	0.292871	0.518373	-5.62607	0.127222	0.909558
NAGK	0.147295	-0.135357	0.429948	23.8144	1.07447	0.293099	0.51842	-5.6266	0.137087	1.10749
TPPP3	0.267501	-0.24615	0.781152	22.3363	1.07378	0.293402	0.518598	-5.6273	0.249121	1.20372
TOR1AIP1	0.211008	-0.194895	0.616911	23.1054	1.07185	0.294251	0.519741	-5.62927	0.196863	1.1575
PDIA3	0.127828	-0.118465	0.37412	26.5481	1.07012	0.295015	0.520698	-5.63104	0.119452	1.09265
IQGAP1;IQGAP2	0.357582	-0.335739	1.0509	21.5871	1.0743	0.295198	0.520698	-5.55409	0.332853	1.28128
PCYT2	0.183414	-0.170414	0.537241	23.2446	1.0688	0.295595	0.520702	-5.63238	0.171607	1.13557
CORO1A	-0.450417	-1.32046	0.419626	20.3717	-1.06978	0.295605	0.520702	-5.57963	0.421038	0.731831
IDH1;IDH2	0.201659	-0.188193	0.591511	29.5195	1.06653	0.296598	0.521853	-5.63468	0.189079	1.15002
ME3	0.286758	-0.267833	0.84135	23.0258	1.06611	0.296787	0.521853	-5.63512	0.268977	1.2199
METAP2	-0.14331	-0.420519	0.133899	22.2505	-1.06592	0.296868	0.521853	-5.6353	0.134446	0.90544
GORASP2	-0.222485	-0.653718	0.208748	21.5321	-1.06377	0.297824	0.522819	-5.63748	0.209148	0.857088
SPG7	-0.167609	-0.492498	0.157279	22.0913	-1.06371	0.297851	0.522819	-5.63755	0.157571	0.890317
JPH2	0.10642	-0.0999857	0.312825	23.494	1.06306	0.298138	0.522819	-5.6382	0.100107	1.07655
NDUFS2	-0.136136	-0.400231	0.127958	26.2543	-1.06285	0.298231	0.522819	-5.63841	0.128086	0.909953
STK24;STK25	0.145384	-0.137163	0.427931	21.6915	1.06327	0.298481	0.522902	-5.6154	0.136732	1.10602
LSM8	-0.135969	-0.400267	0.12833	21.825	-1.06072	0.299178	0.523228	-5.64056	0.128185	0.910059
MYPN	-0.210456	-0.619572	0.19866	22.7449	-1.06065	0.29921	0.523228	-5.64064	0.198421	0.864264
KIF5C	0.167019	-0.159084	0.493122	22.6214	1.06372	0.299278	0.523228	-5.56523	0.157013	1.12274
PGRMC2	0.157209	-0.149092	0.463509	24.1714	1.05825	0.300283	0.524628	-5.64306	0.148556	1.11513
RAB14	-0.103227	-0.304448	0.0979946	22.7659	-1.05773	0.300513	0.524673	-5.64358	0.0975925	0.930948
CYC1	-0.150684	-0.444869	0.1435	27.5777	-1.0561	0.301242	0.525589	-5.64522	0.14268	0.900823
PITPNA	-0.211105	-0.623611	0.201401	22.3196	-1.05518	0.301656	0.525953	-5.64615	0.200066	0.863875
IGBP1	0.166212	-0.158827	0.491251	20.6784	1.05435	0.302027	0.526145	-5.64698	0.157644	1.12211
PRKAR1A	-0.147491	-0.436099	0.141117	25.3621	-1.0537	0.302321	0.526145	-5.64764	0.139975	0.902819
NT5C	0.275154	-0.26333	0.813639	22.7531	1.05356	0.30238	0.526145	-5.64777	0.261165	1.21012
SETD7	0.6161	-0.590765	1.82296	21.6181	1.05257	0.302827	0.526567	-5.64877	0.58533	1.53273
TUBA1C;TUBA4A;TUBA8;TUBAL3	0.196064	-0.188656	0.580783	25.8872	1.05078	0.303633	0.527611	-5.65057	0.186589	1.14557
SNU13	-0.160514	-0.476479	0.15545	22.4715	-1.04977	0.304518	0.528517	-5.62896	0.152904	0.894706
LAMC1	-0.161979	-0.480443	0.156486	26.1011	-1.04871	0.304566	0.528517	-5.65264	0.154456	0.893798
ALDH7A1	0.169762	-0.165265	0.504789	25.1793	1.04476	0.306349	0.531252	-5.65657	0.162488	1.12487
AKR1A1	0.18673	-0.182198	0.555657	23.5971	1.04359	0.30688	0.531815	-5.65774	0.17893	1.13818
SPATA20	0.312272	-0.306005	0.93055	22.0372	1.04138	0.307886	0.533198	-5.65994	0.299865	1.24166
SERPINA7	0.455469	-0.448058	1.359	19.8045	1.04169	0.308175	0.533232	-5.637	0.437242	1.37123
SULT1A1	0.327546	-0.322417	0.977509	22.0812	1.04136	0.30832	0.533232	-5.63732	0.314535	1.25488
MAOA	0.217901	-0.214543	0.650344	25.1156	1.03893	0.308999	0.534046	-5.66237	0.209735	1.16304
GSN	0.180171	-0.177634	0.537976	26.2619	1.03824	0.309315	0.534083	-5.66306	0.173536	1.13302
POF1B	-0.331605	-0.995569	0.332358	20.463	-1.04366	0.309436	0.534083	-5.57281	0.317733	0.794652
OPLAH	0.27672	-0.273387	0.826827	22.0642	1.03717	0.309802	0.534352	-5.66411	0.266802	1.21144
MT-ND4	-0.166452	-0.497496	0.164591	25.0983	-1.03672	0.310007	0.534352	-5.66456	0.160556	0.891031
VAT1	0.236701	-0.234406	0.707809	23.7375	1.03595	0.310361	0.534603	-5.66532	0.228488	1.1783
TUBB3;TUBB4A;TUBB4B	0.214091	-0.212583	0.640765	27.581	1.03457	0.310991	0.53533	-5.66668	0.206937	1.15997
BCAP29	0.209379	-0.208785	0.627542	21.2119	1.03468	0.311369	0.535621	-5.64393	0.202361	1.15619
NDUFA2	0.145909	-0.145379	0.437197	27.6716	1.0328	0.311802	0.535847	-5.66843	0.141275	1.10643
MIPEP	0.173469	-0.173578	0.520516	22.0796	1.03289	0.312188	0.535847	-5.61639	0.167946	1.12777
ZYX	0.295561	-0.294978	0.8861	23.5102	1.03194	0.312195	0.535847	-5.66927	0.286412	1.22736
BLVRA	0.13422	-0.134034	0.402475	23.225	1.03164	0.312334	0.535847	-5.66957	0.130104	1.0975
PURA	0.155458	-0.155465	0.466381	23.9357	1.0309	0.312674	0.535906	-5.6703	0.150798	1.11378
TKT	-0.221482	-0.66456	0.221596	23.3377	-1.03066	0.312785	0.535906	-5.67054	0.214893	0.857684
IGKV1-33;IGKV1D-33	0.393192	-0.399374	1.18576	23.2038	1.03336	0.313496	0.5363	-5.58345	0.380498	1.3133
ARF1;ARF4;ARF5	-0.141769	-0.425822	0.142284	24.5437	-1.02906	0.313522	0.5363	-5.67211	0.137766	0.906407
HIBCH	0.261519	-0.262601	0.785638	24.9621	1.0288	0.313642	0.5363	-5.67237	0.254198	1.19874
MRPL46	0.135966	-0.136685	0.408616	22.6528	1.02821	0.313915	0.53641	-5.67295	0.132236	1.09883
HBB;HBD	0.800959	-0.806638	2.40856	30.3611	1.02728	0.314339	0.536779	-5.67385	0.779686	1.74226
ACTA1	-0.164697	-0.495468	0.166074	30.1808	-1.02663	0.31464	0.536935	-5.67449	0.160424	0.892116
TSG101	-0.154254	-0.464971	0.156463	21.0606	-1.02359	0.316045	0.538975	-5.67747	0.150698	0.898597
KCTD12	0.248526	-0.253006	0.750057	22.9692	1.02172	0.316915	0.540077	-5.6793	0.243243	1.18799
UBA1	0.0977361	-0.0995797	0.295052	24.8558	1.02129	0.317111	0.540077	-5.67972	0.0956983	1.07009
RPAP3	0.398674	-0.411339	1.20869	18.3476	1.02222	0.318064	0.541209	-5.58212	0.390008	1.3183
SH3BGR	0.100729	-0.1031	0.304557	25.8572	1.01893	0.318209	0.541209	-5.68202	0.098857	1.07231
PDHA1	-0.111362	-0.336918	0.114193	27.4722	-1.01799	0.318648	0.541209	-5.68294	0.109395	0.925713
KRT10;KRT13	0.618327	-0.634975	1.87163	24.656	1.01723	0.319001	0.541209	-5.68367	0.607853	1.53509
ANXA5	-0.180283	-0.545885	0.185319	27.1113	-1.01673	0.319236	0.541209	-5.68416	0.177317	0.88253
SYNM	0.135874	-0.139698	0.411445	25.6393	1.01662	0.319285	0.541209	-5.68427	0.133652	1.09876
GRSF1	0.126978	-0.130623	0.384578	22.0255	1.01634	0.319418	0.541209	-5.68454	0.124937	1.092
CAPN1	0.0995917	-0.102469	0.301653	23.532	1.01624	0.319461	0.541209	-5.68463	0.0979998	1.07147
MYH9	-0.21944	-0.665168	0.226287	24.9382	-1.01509	0.32	0.541766	-5.68575	0.216178	0.858899
PKLR	0.572633	-0.601618	1.74688	24.2099	1.01905	0.320681	0.542561	-5.55412	0.561926	1.48723
PRKAR2A	-0.119529	-0.363	0.123941	23.8047	-1.01224	0.321331	0.542989	-5.68851	0.118083	0.920488
NHLRC2	0.13678	-0.141844	0.415404	22.5339	1.01219	0.321356	0.542989	-5.68856	0.135133	1.09945
MRPL11	-0.252321	-0.768491	0.26385	21.07	-1.01258	0.322048	0.543481	-5.61594	0.249187	0.839545
CLTC	-0.1585	-0.481855	0.164855	24.1299	-1.01067	0.322071	0.543481	-5.69004	0.156827	0.895956
DNAJA3	0.120602	-0.125561	0.366764	23.962	1.01016	0.32231	0.543527	-5.69053	0.119389	1.08719
ARHGDIA	0.111326	-0.116244	0.338897	24.1077	1.00865	0.323018	0.543761	-5.69198	0.110372	1.08022
MTHFD1	0.200296	-0.209271	0.609864	24.0549	1.00834	0.323165	0.543761	-5.69229	0.198641	1.14893
KRT14;KRT17	0.608035	-0.639192	1.85526	20.5792	1.00984	0.32333	0.543761	-5.64067	0.602112	1.52418
COASY	0.151527	-0.158919	0.461972	22.6347	1.00861	0.323453	0.543761	-5.66931	0.150233	1.11074
CAP2	-0.13646	-0.415694	0.142775	23.7402	-1.00761	0.323506	0.543761	-5.69299	0.135429	0.909749
NAP1L1	-0.138806	-0.423972	0.146361	23.9435	-1.00361	0.325391	0.546572	-5.69683	0.138306	0.908271
TNPO1;TNPO2	-0.0910215	-0.278434	0.0963914	22.3538	-1.00361	0.325809	0.546727	-5.67412	0.0906944	0.938858
HMGB1	0.144687	-0.152915	0.442289	24.9624	1.00242	0.325954	0.546727	-5.69797	0.144337	1.10549
ATP5PB	-0.113189	-0.346087	0.119709	27.2382	-1.00207	0.326122	0.546727	-5.69831	0.112956	0.924542
ACSL1	0.168294	-0.178367	0.514954	26.6762	1.00097	0.326642	0.547242	-5.69937	0.16813	1.12373
USP7	-0.147367	-0.451157	0.156424	20.7292	-1.00019	0.327011	0.547504	-5.70011	0.147339	0.902897
RAB7A	0.0820046	-0.0874013	0.25141	24.4248	0.998084	0.328011	0.548689	-5.70213	0.082162	1.05849
RAB5C	-0.135045	-0.414107	0.144017	21.8726	-0.997781	0.328155	0.548689	-5.70242	0.135345	0.910642
PPP1R1A	0.44908	-0.481317	1.37948	22.556	0.997412	0.328743	0.548689	-5.68004	0.450245	1.36517
TBC1D17	-0.279131	-0.856782	0.298521	20.6648	-0.996321	0.328849	0.548689	-5.70381	0.280161	0.824087
KRT1;KRT2	0.514892	-0.551037	1.58082	28.462	0.995969	0.329017	0.548689	-5.70415	0.516976	1.42889
UBE2V1;UBE2V2	0.108373	-0.116085	0.33283	26.1061	0.995505	0.329238	0.548689	-5.70459	0.108862	1.07801
D2HGDH	-0.257569	-0.792037	0.276899	22.1975	-0.995844	0.329488	0.548689	-5.65212	0.258644	0.836496
SBDS	0.181691	-0.194835	0.558217	22.4663	0.99494	0.329507	0.548689	-5.70513	0.182615	1.13421
MTAP	0.138842	-0.148967	0.426652	22.8462	0.994661	0.32964	0.548689	-5.70539	0.139588	1.10102
GART	0.194667	-0.209276	0.598609	21.4327	0.993641	0.330127	0.548854	-5.70636	0.195912	1.14446
FERMT2	-0.118608	-0.364745	0.12753	23.0692	-0.993557	0.330167	0.548854	-5.70644	0.119377	0.921076
MRPS26	0.340731	-0.367402	1.04886	19.9267	0.992098	0.330864	0.549657	-5.70783	0.343445	1.2664
CTBP1	0.3236	-0.350485	0.997686	21.2489	0.992003	0.331319	0.550058	-5.68518	0.326209	1.25145
HLA-B;HLA-C	0.259909	-0.283742	0.80356	22.8791	0.99293	0.331809	0.550284	-5.56991	0.26176	1.1974
AKAP12	0.246605	-0.267011	0.760221	21.2207	0.989967	0.331883	0.550284	-5.70985	0.249104	1.18641
HNRNPR;SYNCRIP	-0.162118	-0.500389	0.176153	23.498	-0.988155	0.332752	0.550943	-5.71157	0.164062	0.893712
LRRFIP1	-0.155032	-0.47862	0.168557	21.448	-0.987834	0.332906	0.550943	-5.71187	0.156941	0.898113
PANK4	0.175786	-0.191137	0.54271	20.6023	0.987797	0.332924	0.550943	-5.71191	0.177958	1.12958
HNRNPA2B1	0.196929	-0.214655	0.608514	25.8462	0.986528	0.333534	0.551531	-5.71311	0.199619	1.14626
NDRG3	0.232194	-0.254686	0.719074	22.1995	0.987863	0.333744	0.551531	-5.66157	0.235047	1.17462
MRPS9	-0.168705	-0.521591	0.18418	22.2958	-0.985718	0.333923	0.551531	-5.71387	0.17115	0.889641
PREP	0.095634	-0.104735	0.296003	23.1921	0.984098	0.334703	0.552439	-5.7154	0.0971793	1.06853
NEK9	0.296214	-0.324869	0.917297	20.6467	0.983362	0.335057	0.552439	-5.7161	0.301226	1.22792
BLMH	-0.127918	-0.396164	0.140327	23.0032	-0.983238	0.335117	0.552439	-5.71621	0.130099	0.915151
KRT2;KRT3;KRT4;KRT5;KRT6A;KRT6C;KRT7;KRT77;KRT79;KRT8;KRT84	0.641703	-0.707105	1.99051	25.477	0.983111	0.335584	0.552853	-5.69357	0.652726	1.56017
SYNPO2	-0.149643	-0.464195	0.164909	24.9652	-0.980893	0.336249	0.553579	-5.71842	0.152558	0.901473
CANX	0.102608	-0.11317	0.318387	26.3646	0.980467	0.336455	0.553579	-5.71882	0.104653	1.07371
SAE1	0.342876	-0.380885	1.06664	20.8543	0.978951	0.337593	0.555095	-5.69748	0.350248	1.26828
CAVIN3	0.275564	-0.305694	0.856821	24.9881	0.977488	0.337898	0.555236	-5.72162	0.28191	1.21047
BANF1	0.153614	-0.170643	0.477871	24.8565	0.976786	0.338238	0.555236	-5.72228	0.157265	1.11235
RNH1	0.119312	-0.132586	0.37121	27.093	0.976603	0.338327	0.555236	-5.72245	0.122171	1.08622
GLUD1	0.113824	-0.126714	0.354362	25.9682	0.975682	0.338774	0.555615	-5.72331	0.116661	1.08209
CSNK2A1	-0.114389	-0.356569	0.127791	21.9979	-0.973875	0.339653	0.556701	-5.725	0.117457	0.923774
LBP	-0.384159	-1.20055	0.432228	22.4163	-0.970225	0.341432	0.558728	-5.7284	0.395948	0.766226
HBD	0.814308	-0.91655	2.54517	27.2322	0.970029	0.341528	0.558728	-5.72859	0.839467	1.75845
CAPZB	-0.124145	-0.38803	0.13974	24.6614	-0.970001	0.341541	0.558728	-5.72861	0.127984	0.917548
COL18A1	0.311568	-0.351799	0.974936	23.6341	0.968403	0.342322	0.559335	-5.7301	0.321734	1.24106
ARPC4	-0.142905	-0.447184	0.161374	23.693	-0.968351	0.342348	0.559335	-5.73015	0.147575	0.905694
SRSF4;SRSF5;SRSF6	-0.212535	-0.665904	0.240834	23.1698	-0.968717	0.342569	0.55934	-5.67753	0.219398	0.86302
DYNC1LI1	-0.124908	-0.39206	0.142244	22.8038	-0.964026	0.344468	0.562085	-5.73416	0.129569	0.917063
CSDE1	-0.156177	-0.490583	0.178229	20.6131	-0.962942	0.345001	0.562133	-5.73516	0.162187	0.8974
PRCP	0.175945	-0.200887	0.552777	19.9358	0.962691	0.345124	0.562133	-5.73539	0.182764	1.1297
RUVBL1	-0.118815	-0.373364	0.135734	22.2192	-0.962405	0.345265	0.562133	-5.73565	0.123457	0.920944
CORO6	-0.196536	-0.617691	0.224618	21.0403	-0.962187	0.345373	0.562133	-5.73586	0.20426	0.872643
PPA2	0.126151	-0.144656	0.396958	24.6323	0.960477	0.346215	0.562903	-5.73743	0.131342	1.09138
HSDL2	0.139976	-0.16058	0.440531	26.5869	0.960251	0.346326	0.562903	-5.73764	0.14577	1.10189
DNM1L	0.110622	-0.127118	0.348361	24.496	0.959391	0.34675	0.562903	-5.73844	0.115304	1.07969
SPAG7	0.169014	-0.194318	0.532346	27.9984	0.959127	0.346881	0.562903	-5.73868	0.176216	1.12429
POPDC2	-0.165021	-0.519864	0.189822	22.7046	-0.958871	0.347007	0.562903	-5.73891	0.172099	0.891916
SERPINA3	0.915068	-1.05323	2.88337	26.6966	0.958561	0.34716	0.562903	-5.7392	0.954627	1.88566
STRAP	0.136882	-0.158603	0.432366	22.4402	0.955143	0.348851	0.565288	-5.74234	0.14331	1.09953
GARS1	-0.105875	-0.335381	0.123631	22.2848	-0.95117	0.350824	0.56797	-5.74598	0.111311	0.929241
LMNA	-0.122765	-0.388951	0.143422	27.4661	-0.95092	0.350948	0.56797	-5.74621	0.129101	0.918426
NCEH1	-0.12743	-0.404222	0.149363	23.6845	-0.949236	0.351786	0.568968	-5.74774	0.134245	0.915461
ACADVL	0.111625	-0.131118	0.354367	28.403	0.94814	0.352333	0.569494	-5.74874	0.11773	1.08044
ARF1	-0.113261	-0.36007	0.133547	22.8971	-0.946191	0.353306	0.57051	-5.75052	0.119702	0.924496
NDUFV2	0.129091	-0.152399	0.41058	28.9056	0.945563	0.35362	0.57051	-5.75109	0.136523	1.0936
RAN	0.117021	-0.138174	0.372216	24.6235	0.945474	0.353665	0.57051	-5.75117	0.12377	1.08449
PDHB	-0.102881	-0.327329	0.121566	27.8386	-0.945105	0.353849	0.57051	-5.75151	0.108857	0.931171
MYH11	0.483631	-0.5736	1.54086	23.1058	0.943195	0.354805	0.571692	-5.75324	0.512758	1.39826
HIBADH	0.137247	-0.164024	0.438518	26.315	0.939297	0.356763	0.574486	-5.75677	0.146117	1.0998
NUBP2	-0.353846	-1.13571	0.428019	20.0091	-0.93994	0.35771	0.57532	-5.65872	0.376456	0.782495
ETFRF1	0.262999	-0.315606	0.841604	23.4524	0.937193	0.357822	0.57532	-5.75867	0.280624	1.19997
CAVIN1	0.138735	-0.166906	0.444377	26.5303	0.935906	0.358471	0.57532	-5.75983	0.148236	1.10094
LAMP1	0.113384	-0.136419	0.363187	23.6318	0.935861	0.358494	0.57532	-5.75987	0.121155	1.08176
NME1;NME2;NME2P1	0.158565	-0.190797	0.507926	25.2556	0.935813	0.358518	0.57532	-5.75991	0.169441	1.11618
NCAM1	-0.249434	-0.799128	0.30026	23.5953	-0.935604	0.358624	0.57532	-5.7601	0.266602	0.841227
ADHFE1	0.262905	-0.317481	0.843291	23.2944	0.933985	0.359441	0.576272	-5.76155	0.281488	1.19989
PTGES2	0.102074	-0.123888	0.328037	24.8763	0.931403	0.360748	0.578007	-5.76387	0.109592	1.07332
GSTM1;GSTM5	-0.731109	-2.35368	0.891466	21.7522	-0.9311	0.361286	0.578508	-5.71169	0.78521	0.602441
PPME1	-0.169888	-0.547806	0.208029	21.1435	-0.928935	0.362383	0.579476	-5.74322	0.182885	0.888911
EIF4A1;EIF4A2	-0.12208	-0.393319	0.149159	24.2267	-0.928004	0.362474	0.579476	-5.76691	0.131551	0.918862
DYNC1I2	-0.130104	-0.419228	0.15902	22.0731	-0.927821	0.362567	0.579476	-5.76708	0.140225	0.913766
COX6A2	0.498293	-0.610266	1.60685	24.4699	0.926795	0.363089	0.579944	-5.76799	0.537652	1.41254
LPL	-0.374384	-1.20767	0.458905	22.6099	-0.926358	0.363311	0.579944	-5.76838	0.404146	0.771435
CMYA5	-0.153447	-0.495921	0.189026	21.1626	-0.923826	0.364602	0.581643	-5.77064	0.1661	0.899099
ACSS1	0.200054	-0.246911	0.647019	25.0768	0.922849	0.365101	0.582077	-5.77151	0.216778	1.14874
SRL	-0.184211	-0.596535	0.228113	27.0936	-0.921158	0.365965	0.583094	-5.77301	0.199978	0.88013
NDUFA6	-0.133274	-0.432173	0.165626	25.9489	-0.919342	0.366895	0.584213	-5.77462	0.144966	0.91176
APEX1	0.161248	-0.200605	0.523101	21.5604	0.918798	0.367174	0.584296	-5.7751	0.175499	1.11825
NPEPPS	0.097259	-0.121921	0.316439	24.908	0.914927	0.369163	0.587096	-5.77852	0.106303	1.06974
EIF3K	0.261877	-0.329172	0.852927	24.2425	0.913549	0.369872	0.587861	-5.77973	0.286659	1.19904
PDK4	-0.609115	-1.98918	0.770949	21.6028	-0.914257	0.370294	0.588168	-5.7558	0.66624	0.655599
FUBP1	0.11819	-0.148936	0.385315	23.1505	0.912268	0.370533	0.588183	-5.78086	0.129556	1.08537
TGM2	0.233425	-0.294875	0.761725	26.2553	0.911012	0.371181	0.588848	-5.78196	0.256226	1.17562
B3GLCT	0.287522	-0.365856	0.940899	19.0399	0.911538	0.371693	0.589297	-5.7309	0.315425	1.22054
HNRNPL	-0.15222	-0.498317	0.193877	21.6307	-0.906841	0.373339	0.591542	-5.78562	0.167857	0.899865
LNPEP	-0.119631	-0.392029	0.152767	21.763	-0.90552	0.374024	0.592225	-5.78677	0.132113	0.920423
GNG12	-0.166756	-0.546624	0.213112	23.7011	-0.905121	0.374231	0.592225	-5.78712	0.184236	0.890844
EIF3C	-0.118965	-0.390164	0.152234	21.5733	-0.904456	0.374577	0.592381	-5.7877	0.131532	0.920848
HLA-B	0.236396	-0.302752	0.775544	23.0856	0.904045	0.37479	0.592381	-5.78806	0.261487	1.17805
SLC25A24	-0.138935	-0.4561	0.178231	22.8927	-0.903196	0.375232	0.592458	-5.7888	0.153825	0.90819
EIF3J	-0.11063	-0.363438	0.142178	22.5529	-0.902279	0.375709	0.592458	-5.7896	0.122612	0.926183
SEC22B	-0.270785	-0.889699	0.348129	22.9269	-0.902095	0.375805	0.592458	-5.78976	0.300174	0.828868
RAB2A;RAB2B	0.133847	-0.172186	0.439879	22.2676	0.901773	0.375972	0.592458	-5.79004	0.148426	1.09722
TOMM22	-0.146888	-0.483428	0.189653	20.9115	-0.901918	0.376268	0.592458	-5.767	0.162861	0.903197
VPS29	-0.191489	-0.629692	0.246713	22.2013	-0.901006	0.376372	0.592458	-5.7907	0.212529	0.875701
C9	0.49317	-0.635653	1.62199	24.164	0.9008	0.376479	0.592458	-5.79088	0.54748	1.40753
CD163	-0.420085	-1.3928	0.552625	20.8909	-0.905714	0.376758	0.592458	-5.59954	0.463817	0.74738
PNPT1	0.101078	-0.130713	0.332869	23.4101	0.899116	0.377358	0.592458	-5.79234	0.112419	1.07257
ELOC	0.175335	-0.226778	0.577448	23.8569	0.89904	0.377397	0.592458	-5.79241	0.195025	1.12923
SLC25A4;SLC25A5	-0.165057	-0.543719	0.213605	24.1431	-0.898751	0.377548	0.592458	-5.79266	0.183651	0.891893
PCBP1	0.182359	-0.236172	0.600891	24.6641	0.898374	0.377745	0.592458	-5.79299	0.202988	1.13474
RAP1A	0.268687	-0.348094	0.885469	22.9945	0.898201	0.377836	0.592458	-5.79314	0.299139	1.20471
GOLGA4	0.334515	-0.434132	1.10316	18.7432	0.897318	0.378297	0.59282	-5.7939	0.372794	1.26095
PSME2	0.128617	-0.167092	0.424325	23.4234	0.896791	0.378573	0.592827	-5.79436	0.143419	1.09324
EIF3L	-0.138745	-0.45787	0.18038	20.8972	-0.896427	0.378763	0.592827	-5.79467	0.154776	0.908309
KRT10;KRT27	0.483901	-0.638361	1.60616	24.96	0.898143	0.379558	0.59371	-5.66447	0.53878	1.39852
MRPS21	0.23971	-0.313928	0.793347	21.1311	0.894703	0.380034	0.593743	-5.77324	0.267921	1.18075
DBN1	0.231516	-0.302767	0.765799	20.6285	0.893442	0.380328	0.593743	-5.79725	0.259128	1.17407
KRT14	0.51953	-0.683213	1.72227	21.9226	0.894759	0.380406	0.593743	-5.74545	0.580637	1.43349
EIF1AX;EIF1AY	-0.255357	-0.845724	0.335011	21.85	-0.893807	0.380504	0.593743	-5.77401	0.285695	0.83778
HEXA	0.247858	-0.325402	0.821117	20.9209	0.891473	0.381362	0.594721	-5.79895	0.278031	1.18744
ECI2	-0.136549	-0.453043	0.179944	25.8505	-0.889574	0.382361	0.595885	-5.80058	0.1535	0.909692
SDR39U1	0.188523	-0.248632	0.625677	22.7909	0.889174	0.382572	0.595885	-5.80092	0.21202	1.1396
PON1	0.371179	-0.49332	1.23568	19.3629	0.88938	0.383226	0.596543	-5.75006	0.417346	1.29341
GPD2	0.224062	-0.296974	0.745098	21.2838	0.886663	0.383896	0.597223	-5.80308	0.252703	1.16802
PSMB6	-0.0869136	-0.289362	0.115535	24.5466	-0.885178	0.384681	0.598082	-5.80435	0.0981878	0.941535
S100A8	0.509791	-0.678934	1.69852	24.4286	0.884236	0.385179	0.598333	-5.80515	0.576532	1.42384
ACSS3	0.155269	-0.206885	0.517423	21.7561	0.883992	0.385308	0.598333	-5.80536	0.175645	1.11363
COPS8	0.124651	-0.166973	0.416275	23.4046	0.88131	0.386729	0.600177	-5.80765	0.141438	1.09024
TAGLN2	0.147837	-0.198994	0.494668	26.3822	0.878868	0.388026	0.601826	-5.80972	0.168213	1.10791
YWHAQ	0.179182	-0.241882	0.600246	23.5897	0.877413	0.3888	0.602663	-5.81096	0.204216	1.13224
ATIC	0.108628	-0.147577	0.364833	23.805	0.874201	0.390512	0.604764	-5.81367	0.12426	1.0782
SUMF2	0.28758	-0.39409	0.96925	19.6186	0.876198	0.390626	0.604764	-5.76081	0.328213	1.22059
FCGRT	0.198387	-0.270104	0.666878	20.8011	0.87311	0.391095	0.605125	-5.81459	0.227219	1.14741
TMEM65	-0.130976	-0.440512	0.178561	23.8231	-0.872442	0.391452	0.605313	-5.81516	0.150125	0.913214
NDRG4	0.11616	-0.158565	0.390885	25.2404	0.871799	0.391796	0.605481	-5.8157	0.133242	1.08385
TICAM2	0.258911	-0.353946	0.871768	19.9523	0.871063	0.39219	0.605725	-5.81632	0.297236	1.19658
UFD1	-0.108333	-0.365311	0.148644	23.4406	-0.869208	0.393184	0.606896	-5.81788	0.124634	0.927659
HSP90AA1;HSP90AB1	-0.134429	-0.454434	0.185576	27.3521	-0.866153	0.394824	0.609062	-5.82044	0.155203	0.91103
EIF5	0.125243	-0.173524	0.42401	23.6407	0.866242	0.395131	0.60917	-5.7974	0.144582	1.09069
EHD1;EHD3;EHD4	0.138932	-0.193178	0.471043	23.2378	0.864448	0.396095	0.610291	-5.7989	0.160718	1.10109
PACS1	-0.201992	-0.684837	0.280852	21.0181	-0.862551	0.396763	0.610954	-5.82346	0.23418	0.869349
EWSR1	0.277803	-0.391435	0.94704	21.5423	0.864648	0.397257	0.611348	-5.69264	0.32129	1.21235
PRKACB	-0.155543	-0.52942	0.218333	19.953	-0.85779	0.399336	0.613669	-5.82742	0.181331	0.897794
FMOD	-0.780065	-2.65518	1.09506	21.1697	-0.857747	0.39936	0.613669	-5.82745	0.909435	0.582341
H2BC4;H2BU1	-0.116	-0.39503	0.163029	29.043	-0.85717	0.399672	0.613669	-5.82793	0.13533	0.922742
NDUFA1	0.183548	-0.258007	0.625103	22.8943	0.857081	0.399721	0.613669	-5.82801	0.214155	1.13567
FBLN2	-0.375134	-1.28007	0.529806	21.5619	-0.856615	0.400324	0.614037	-5.77563	0.437926	0.771034
HOMER1	-0.132217	-0.450781	0.186346	21.7575	-0.855757	0.400438	0.614037	-5.8291	0.154503	0.912428
MRPL40	-0.178083	-0.608138	0.251973	22.3765	-0.855688	0.400826	0.614265	-5.80618	0.208116	0.883877
CAPN2	0.0994303	-0.1409	0.33976	23.2435	0.853038	0.401915	0.615567	-5.83135	0.11656	1.07135
COX7A1	-0.183671	-0.628889	0.261548	27.4023	-0.850598	0.403243	0.617102	-5.83336	0.215931	0.88046
ENY2	0.177711	-0.253218	0.608639	22.0988	0.850288	0.403412	0.617102	-5.83362	0.209001	1.13109
AKAP2	0.298551	-0.425951	1.02305	23.0282	0.849643	0.403764	0.617102	-5.83415	0.351384	1.22991
HNRNPAB	0.211393	-0.301727	0.724513	23.118	0.849435	0.403878	0.617102	-5.83432	0.248864	1.15781
TATDN1	0.144578	-0.206795	0.49595	22.3361	0.848383	0.404451	0.617525	-5.83518	0.170416	1.10541
MT-ND2	0.605014	-0.873053	2.08308	23.1397	0.850137	0.404635	0.617525	-5.74845	0.711666	1.52099
HP1BP3	-0.147436	-0.506494	0.211623	23.0514	-0.846632	0.405408	0.618338	-5.83662	0.174144	0.902854
CDK5RAP3	0.092982	-0.133759	0.319723	20.943	0.845523	0.406015	0.618713	-5.83753	0.10997	1.06657
NAP1L1;NAP1L4	0.110596	-0.159169	0.380362	24.4164	0.845303	0.406135	0.618713	-5.83771	0.130836	1.07967
PSMB7	-0.11729	-0.404623	0.170043	22.17	-0.841654	0.408136	0.621317	-5.84069	0.139357	0.921918
ACTN1	-0.251389	-0.867601	0.364822	24.2473	-0.841153	0.408411	0.621317	-5.8411	0.298863	0.840087
MCEE	0.211981	-0.307811	0.731774	24.9831	0.840863	0.40857	0.621317	-5.84134	0.2521	1.15828
DDX17	-0.134757	-0.465535	0.19602	22.3419	-0.83999	0.40905	0.621679	-5.84205	0.160427	0.910823
COQ6	0.106204	-0.154778	0.367185	24.1074	0.839048	0.409569	0.622056	-5.84281	0.126576	1.07639
MYO18B	-0.218573	-0.757592	0.320446	19.0012	-0.839963	0.409782	0.622056	-5.76876	0.260217	0.859415
BVES	-0.142912	-0.496138	0.210314	22.2521	-0.838075	0.410819	0.623262	-5.8202	0.170524	0.905689
SF3B2	0.128265	-0.188245	0.444775	22.0681	0.835562	0.41149	0.623911	-5.84564	0.153507	1.09298
ACAD8	0.105355	-0.155717	0.366428	23.9075	0.832056	0.413428	0.62593	-5.84847	0.12662	1.07576
NELFA	-0.198278	-0.693055	0.2965	17.9467	-0.834732	0.41351	0.62593	-5.6857	0.237535	0.87159
ACAA2	0.144504	-0.213742	0.50275	27.9001	0.831679	0.413637	0.62593	-5.84878	0.173749	1.10535
HBA1;HBZ	0.678694	-1.00447	2.36185	30.3936	0.831392	0.413795	0.62593	-5.84901	0.816334	1.60069
RTCB	-0.0714594	-0.248789	0.105871	22.9423	-0.830873	0.414083	0.625996	-5.84943	0.0860052	0.951675
NANS	-0.101354	-0.353057	0.15035	23.4683	-0.830246	0.414431	0.626153	-5.84993	0.122077	0.932158
C8orf82	-0.118163	-0.412581	0.176254	23.7525	-0.827517	0.415945	0.628072	-5.85213	0.142793	0.92136
DNLZ	0.376765	-0.567186	1.32071	20.8498	0.82897	0.416248	0.62816	-5.79728	0.454497	1.29843
ATP6V1H	-0.331909	-1.16324	0.499426	20.7765	-0.82319	0.418354	0.630969	-5.85559	0.403198	0.794485
EHD2;EHD3;EHD4	0.166082	-0.250225	0.58239	24.2651	0.822558	0.418707	0.63113	-5.85609	0.201909	1.12201
ANK2	-0.129051	-0.453398	0.195296	21.7798	-0.820369	0.41993	0.632602	-5.85784	0.157309	0.914433
ABHD11	0.151273	-0.230373	0.53292	23.6037	0.817257	0.421671	0.634854	-5.86031	0.185099	1.11055
LAMB2	-0.173348	-0.612444	0.265748	25.3111	-0.813985	0.423508	0.637111	-5.8629	0.212962	0.886782
SSR1	-0.138427	-0.48919	0.212335	23.7308	-0.813703	0.423667	0.637111	-5.86312	0.17012	0.908509
ISOC2	-0.125487	-0.443954	0.192981	23.4238	-0.812437	0.424378	0.637338	-5.86412	0.154457	0.916695
YWHAZ	-0.0793121	-0.280599	0.121975	27.1893	-0.812421	0.424387	0.637338	-5.86413	0.0976243	0.946509
DES;INA;NEFH;NEFL;NEFM;VIM	-0.136201	-0.482004	0.209602	30.2216	-0.812098	0.424569	0.637338	-5.86439	0.167715	0.909912
SLC27A1	0.113972	-0.175547	0.403492	22.4339	0.811672	0.424809	0.637338	-5.86472	0.140417	1.0822
ARF6	-0.291723	-1.03773	0.454285	20.8445	-0.812166	0.425615	0.638172	-5.76591	0.359191	0.816926
AMT	0.200032	-0.309272	0.709337	22.4978	0.809804	0.425862	0.638172	-5.86619	0.247013	1.14872
NSFL1C	0.0938944	-0.145817	0.333606	24.0207	0.807623	0.427093	0.639644	-5.86791	0.11626	1.06725
MYL12A;MYL12B	-0.19701	-0.700562	0.306542	26.0715	-0.80668	0.427626	0.639786	-5.86865	0.244223	0.872357
TUBB4A;TUBB6	-0.207506	-0.737955	0.322944	23.6986	-0.806573	0.427686	0.639786	-5.86873	0.257268	0.866033
PTCD3	-0.134278	-0.478064	0.209508	22.2729	-0.80533	0.428389	0.640466	-5.8697	0.166736	0.911126
SCRN3	0.15541	-0.243472	0.554293	21.9883	0.803328	0.429523	0.641627	-5.87127	0.193458	1.11374
TRIM54;TRIM55;TRIM63	-0.126167	-0.450093	0.197759	23.8352	-0.803078	0.429665	0.641627	-5.87146	0.157104	0.916263
UROD	0.101803	-0.159883	0.363489	21.8197	0.802115	0.430212	0.641774	-5.87221	0.126918	1.07311
EPB41L2	0.120766	-0.189858	0.431389	22.8162	0.801619	0.430493	0.641774	-5.8726	0.150653	1.08731
PARVB	0.11477	-0.180475	0.410016	22.326	0.8015	0.43056	0.641774	-5.87269	0.143194	1.0828
ILVBL	0.0855174	-0.134573	0.305608	22.7805	0.801144	0.430762	0.641774	-5.87297	0.106744	1.06107
SLC25A5	-0.13286	-0.47518	0.209459	25.8419	-0.800241	0.431276	0.642166	-5.87367	0.166025	0.912022
ARL8A;ARL8B	0.147369	-0.232849	0.527588	23.1827	0.799155	0.431893	0.642713	-5.87451	0.184406	1.10755
LAMP2	0.203939	-0.322788	0.730666	24.1972	0.798311	0.432373	0.642998	-5.87517	0.255463	1.15184
TOMM70	0.0917575	-0.145341	0.328856	23.9484	0.79794	0.432585	0.642998	-5.87546	0.114993	1.06567
S100A11	-0.143102	-0.51428	0.228075	25.196	-0.794918	0.434307	0.645185	-5.8778	0.180021	0.90557
S100A13	0.15072	-0.240885	0.542326	25.3922	0.793563	0.435082	0.645962	-5.87884	0.189929	1.11012
HBA1	0.646795	-1.03829	2.33188	31.116	0.791412	0.436312	0.647414	-5.8805	0.817267	1.56569
SLC2A4	0.129381	-0.208226	0.466987	22.8162	0.790163	0.437027	0.648102	-5.88146	0.163739	1.09382
PDE3A;PDE3B	0.118173	-0.190508	0.426854	21.3469	0.789341	0.437498	0.648426	-5.88209	0.149711	1.08536
SIRT2	0.120567	-0.195939	0.437072	20.4219	0.789069	0.438323	0.649172	-5.80874	0.152796	1.08716
GALK1	-0.250209	-0.905244	0.404826	22.4522	-0.787582	0.438507	0.649172	-5.88344	0.317692	0.840775
F13A1	0.248269	-0.402854	0.899391	22.954	0.786171	0.439318	0.649998	-5.88452	0.315795	1.18778
TUBB2A;TUBB2B	-0.221709	-0.805479	0.36206	24.1161	-0.786704	0.439678	0.650157	-5.81055	0.281821	0.857549
JUP	-0.103649	-0.376044	0.168746	25.472	-0.784557	0.440246	0.650286	-5.88575	0.132112	0.930676
DCN	-0.314172	-1.13988	0.511532	28.1969	-0.784513	0.440272	0.650286	-5.88578	0.400467	0.804313
CCT7	-0.120483	-0.438302	0.197336	23.7396	-0.781636	0.44193	0.652149	-5.88797	0.154142	0.91988
MYH1;MYH2;MYH6;MYH7	0.237558	-0.389514	0.864629	20.6435	0.781105	0.442236	0.652149	-5.88838	0.30413	1.179
RMND1	-0.186999	-0.684128	0.310129	19.5811	-0.783528	0.442294	0.652149	-5.78749	0.238663	0.878431
GSR	0.0888651	-0.146133	0.323863	24.4221	0.779694	0.443051	0.652891	-5.88945	0.113974	1.06353
BST2	0.14725	-0.242381	0.536881	23.9387	0.779218	0.443326	0.652921	-5.88981	0.188971	1.10746
SLC1A3	-0.300044	-1.0985	0.498409	19.742	-0.778402	0.444456	0.654073	-5.86698	0.385461	0.812228
CTNNB1	-0.132179	-0.482936	0.218578	25.2897	-0.776987	0.444617	0.654073	-5.8915	0.170117	0.912452
ADSS1	0.151635	-0.251886	0.555156	24.5151	0.774803	0.445882	0.655559	-5.89315	0.195708	1.11083
DPT	-0.392862	-1.44652	0.660795	24.2503	-0.768773	0.449388	0.660336	-5.89768	0.511025	0.761617
PGM2	0.150603	-0.25367	0.554875	22.4387	0.768097	0.449782	0.660537	-5.89818	0.196072	1.11003
NT5DC1	0.139617	-0.235704	0.514937	21.6681	0.766994	0.450426	0.661105	-5.89901	0.182031	1.10161
LRG1	0.31033	-0.526345	1.147	26.2756	0.76476	0.451731	0.662642	-5.90067	0.405788	1.23999
LNPK	-0.0965169	-0.356997	0.163964	21.7984	-0.763987	0.452183	0.662782	-5.90125	0.126333	0.935288
G3BP2	-0.0834733	-0.308832	0.141885	21.7907	-0.763715	0.452342	0.662782	-5.90145	0.109299	0.943783
UQCRC2	-0.0893693	-0.331194	0.152455	28.0032	-0.761984	0.453355	0.663887	-5.90274	0.117285	0.939934
DOCK7	0.194191	-0.331671	0.720054	27.4992	0.761404	0.453695	0.664007	-5.90317	0.255044	1.14408
OLA1	0.0753359	-0.129122	0.279794	24.2896	0.759723	0.454681	0.665071	-5.90441	0.0991623	1.05361
CKM	0.142842	-0.245261	0.530944	32.1815	0.758868	0.455183	0.665427	-5.90504	0.18823	1.10408
TBRG4	-0.178427	-0.663931	0.307076	20.0539	-0.757752	0.455839	0.666007	-5.90587	0.235469	0.883666
CNN3	0.250323	-0.432553	0.933198	22.3206	0.755816	0.456977	0.667291	-5.90729	0.331195	1.18947
LMOD2	-0.239962	-0.895989	0.416065	22.9677	-0.754187	0.457937	0.668312	-5.90849	0.318174	0.846767
PSMC4	-0.0736353	-0.275777	0.128506	23.7256	-0.751083	0.459769	0.670605	-5.91077	0.0980388	0.950241
DHRS7B	-0.226915	-0.851992	0.398162	20.0979	-0.748492	0.461301	0.672458	-5.91266	0.303163	0.85446
ANKRD2	0.38795	-0.684406	1.46031	25.4999	0.745925	0.462822	0.674293	-5.91453	0.520093	1.30853
RBPMS;RBPMS2	0.110847	-0.197118	0.418812	21.0289	0.742132	0.465075	0.676996	-5.91728	0.149363	1.07986
USO1	-0.078268	-0.295977	0.139441	23.08	-0.741252	0.465599	0.676996	-5.91792	0.105589	0.947194
EIF4E	0.149407	-0.266376	0.56519	22.4476	0.740904	0.465806	0.676996	-5.91817	0.201655	1.10911
STXBP3	-0.188393	-0.714483	0.337697	20.6601	-0.741777	0.46591	0.676996	-5.84378	0.253975	0.877583
RAB11B	0.0704774	-0.125737	0.266692	24.9517	0.740587	0.465994	0.676996	-5.9184	0.0951643	1.05006
MYDGF	0.215646	-0.386903	0.818195	21.7639	0.737915	0.467588	0.678927	-5.92033	0.292237	1.16122
RETN	0.213152	-0.384047	0.810352	22.7277	0.737547	0.468103	0.679292	-5.89747	0.289002	1.15922
PRKACA;PRKACB;PRKACG	-0.110427	-0.419616	0.198763	22.6556	-0.736389	0.468499	0.679382	-5.92142	0.149957	0.926314
FILIP1	-0.158052	-0.601468	0.285365	23.351	-0.736557	0.468695	0.679382	-5.86813	0.214582	0.896235
NDUFAF1	0.312713	-0.571238	1.19667	21.5658	0.736887	0.469558	0.68025	-5.75935	0.424371	1.24204
PDE12	0.154001	-0.280264	0.588267	20.4417	0.732806	0.470937	0.681863	-5.8708	0.210153	1.11265
PKM	0.0834707	-0.151715	0.318656	28.9637	0.731781	0.471256	0.681942	-5.92472	0.114065	1.05956
HNRNPA3	-0.102705	-0.395576	0.190167	24.4823	-0.723055	0.476504	0.68885	-5.93092	0.142043	0.931285
HSD17B4	-0.0921547	-0.355076	0.170766	23.3166	-0.722686	0.476727	0.68885	-5.93118	0.127517	0.938121
CD14	-0.211573	-0.815349	0.392202	21.0712	-0.722508	0.476834	0.68885	-5.9313	0.292832	0.863595
VAPA	-0.0789841	-0.304929	0.146961	25.9062	-0.720767	0.477886	0.689981	-5.93253	0.109583	0.946724
ABLIM1	-0.106478	-0.411766	0.198811	26.0069	-0.719128	0.478877	0.690157	-5.93368	0.148065	0.928853
ALDOA	0.104206	-0.194717	0.403128	29.8652	0.71877	0.479094	0.690157	-5.93393	0.144978	1.0749
NME1	-0.114223	-0.441985	0.213538	20.8856	-0.718544	0.47923	0.690157	-5.93409	0.158965	0.92388
DNM1;DNM2	-0.0827967	-0.32091	0.155317	22.9969	-0.718534	0.479524	0.690157	-5.91096	0.11523	0.944225
CRK	0.110832	-0.207473	0.429137	22.1014	0.717924	0.479606	0.690157	-5.93453	0.154378	1.07985
CA1	0.604117	-1.13145	2.33969	25.8459	0.717689	0.479748	0.690157	-5.93469	0.841754	1.52005
VAPA;VAPB	-0.0873714	-0.338559	0.163816	24.5697	-0.717182	0.480056	0.690157	-5.93505	0.121826	0.941236
PSMB3	-0.0850129	-0.329476	0.15945	22.6665	-0.717016	0.480156	0.690157	-5.93516	0.118565	0.942776
COPS7A	-0.134523	-0.523964	0.254918	22.5634	-0.712217	0.483069	0.693292	-5.93851	0.188879	0.910971
TUBGCP2	0.182325	-0.351892	0.716542	18.6702	0.715758	0.483098	0.693292	-5.74641	0.25473	1.13471
UBE2R2	0.102812	-0.194879	0.400502	22.1455	0.712091	0.483146	0.693292	-5.9386	0.14438	1.07386
IDH2	0.142602	-0.271212	0.556417	29.6761	0.710523	0.484101	0.694274	-5.93969	0.2007	1.10389
ATP1A3	-0.115134	-0.450107	0.21984	24.1696	-0.708678	0.485224	0.695497	-5.94097	0.162462	0.923297
TMED1	0.162062	-0.312832	0.636957	22.3209	0.708765	0.4861	0.696363	-5.72322	0.228654	1.11889
TTC38	0.17321	-0.332571	0.67899	20.816	0.706103	0.486796	0.696973	-5.94275	0.245304	1.12756
WASF2	0.126427	-0.243854	0.496708	21.5167	0.70555	0.487416	0.697006	-5.91998	0.179189	1.09159
PYGB	-0.103426	-0.405961	0.19911	26.3874	-0.704869	0.48755	0.697006	-5.9436	0.14673	0.93082
TRMT10C	-0.102543	-0.402553	0.197468	22.4762	-0.704734	0.487633	0.697006	-5.94369	0.145505	0.93139
CYFIP1	-0.119523	-0.469801	0.230755	21.5575	-0.70355	0.488357	0.697602	-5.94451	0.169885	0.920492
KRT2;KRT3;KRT5;KRT6A;KRT6C;KRT79	0.509442	-0.985775	2.00466	24.6502	0.702503	0.488998	0.697602	-5.94523	0.725181	1.4235
CPOX	0.106257	-0.205718	0.418233	22.0071	0.702257	0.489149	0.697602	-5.9454	0.151308	1.07643
CAPZA2	-0.087223	-0.343477	0.169031	24.2452	-0.701807	0.489424	0.697602	-5.9457	0.124283	0.941333
SLC25A3	-0.0848672	-0.334273	0.164539	29.5069	-0.7016	0.489551	0.697602	-5.94585	0.120962	0.942871
HABP4	0.163852	-0.318657	0.646361	20.6452	0.701723	0.489756	0.697602	-5.9226	0.2335	1.12027
ADGRE5	-0.183204	-0.722101	0.355693	19.9596	-0.700949	0.48995	0.697602	-5.94629	0.261366	0.880745
SYNPO2L	0.167351	-0.325227	0.659929	26.5191	0.700503	0.490224	0.697605	-5.9466	0.238901	1.12299
ATP6V1A	0.0770229	-0.14986	0.303906	21.8577	0.699963	0.490555	0.69769	-5.94697	0.110038	1.05484
AASS	0.190011	-0.371881	0.751903	22.9015	0.697241	0.492227	0.699681	-5.94883	0.272518	1.14077
ETHE1	-0.146885	-0.582739	0.288969	22.7449	-0.694856	0.493694	0.701165	-5.95045	0.211389	0.903198
FDPS	-0.108612	-0.431311	0.214086	23.0577	-0.693969	0.49424	0.701165	-5.95105	0.156509	0.92748
MRPS25	0.12672	-0.249803	0.503243	21.9382	0.693925	0.494268	0.701165	-5.95108	0.182614	1.09181
H2BU1	-0.100159	-0.397839	0.19752	25.7512	-0.693746	0.494378	0.701165	-5.9512	0.144375	0.93293
ANXA4	0.176136	-0.347665	0.699937	22.1642	0.693329	0.494635	0.701165	-5.95149	0.254044	1.12985
FAM210B	-0.0987359	-0.39358	0.196108	19.2814	-0.693668	0.495003	0.701263	-5.90002	0.142339	0.933851
IFI16	0.248191	-0.495157	0.99154	19.5381	0.693445	0.495469	0.701263	-5.85231	0.357911	1.18772
MYH1;MYH13;MYH2;MYH4;MYH6;MYH7;MYH8	-0.148513	-0.591304	0.294278	30.7115	-0.691549	0.495733	0.701263	-5.95269	0.214754	0.90218
HSPA5	-0.0964292	-0.383975	0.191117	27.81	-0.691447	0.495796	0.701263	-5.95276	0.13946	0.935345
UBE2O	0.171987	-0.343645	0.687619	19.1763	0.690914	0.496699	0.702155	-5.92963	0.248927	1.12661
GCN1	-0.200452	-0.801153	0.400249	19.3689	-0.689558	0.497237	0.702498	-5.90072	0.290696	0.870278
NIPSNAP3A	0.115013	-0.229529	0.459556	22.3977	0.688276	0.497755	0.702498	-5.9549	0.167103	1.08299
CTNNB1;JUP	0.095298	-0.190244	0.38084	24.4897	0.688132	0.497845	0.702498	-5.955	0.138488	1.06829
ABAT	0.256976	-0.513348	1.0273	22.7708	0.687824	0.498036	0.702498	-5.95521	0.373608	1.19497
HTRA2	0.0652637	-0.130926	0.261453	23.4425	0.685889	0.499234	0.703802	-5.95651	0.0951519	1.04628
NDRG2	0.110062	-0.221886	0.44201	25.5442	0.683639	0.500629	0.705382	-5.95801	0.160995	1.07927
MEAK7	-0.104076	-0.418378	0.210226	18.6305	-0.682749	0.501181	0.705773	-5.95861	0.152437	0.930401
EMC7	-0.145455	-0.585728	0.294818	20.0304	-0.682693	0.501488	0.705818	-5.93547	0.213061	0.904094
SEC24C	-0.138796	-0.559406	0.281814	21.0995	-0.681893	0.501984	0.70613	-5.936	0.203545	0.908277
YBX3	0.137475	-0.280299	0.55525	22.8873	0.679989	0.503167	0.706607	-5.93727	0.202173	1.09998
MRPS16	-0.179039	-0.725568	0.36749	23.0038	-0.680381	0.503539	0.706607	-5.86103	0.263145	0.883291
HSPD1	0.073952	-0.150695	0.298599	27.6765	0.678745	0.503672	0.706607	-5.96128	0.108954	1.0526
ACY1	0.13267	-0.27037	0.53571	22.9964	0.678707	0.503695	0.706607	-5.9613	0.195475	1.09632
PLXDC1	0.180893	-0.368832	0.730618	18.5864	0.678475	0.50384	0.706607	-5.96145	0.266617	1.13359
C11orf54	0.127907	-0.261079	0.516892	23.5833	0.677982	0.504147	0.706607	-5.96178	0.188658	1.09271
TUBB;TUBB2A;TUBB2B;TUBB3	-0.10786	-0.435959	0.220238	27.4698	-0.677821	0.504248	0.706607	-5.96189	0.159128	0.927963
ALDOA;ALDOC	0.133438	-0.27337	0.540247	24.2512	0.676314	0.505187	0.707538	-5.96289	0.197302	1.0969
TYMP	0.166262	-0.342764	0.675288	22.7371	0.673457	0.506971	0.709649	-5.96477	0.246878	1.12215
H2AZ2	-0.111408	-0.452876	0.23006	24.1273	-0.672703	0.507443	0.709923	-5.96527	0.165612	0.925684
ECM1	-0.241747	-0.987019	0.503525	20.8477	-0.670293	0.509216	0.711886	-5.94367	0.360658	0.845721
ATP5F1E	0.0950822	-0.198069	0.388233	25.8926	0.668752	0.509917	0.711886	-5.96787	0.142179	1.06813
RPL34	-0.11475	-0.470563	0.241062	24.9467	-0.669808	0.510124	0.711886	-5.91316	0.171318	0.923542
ADSL	0.0860086	-0.179347	0.351364	21.7954	0.668301	0.5102	0.711886	-5.96816	0.128698	1.06143
PDE3A	-0.106179	-0.433788	0.22143	22.1481	-0.668251	0.510231	0.711886	-5.96819	0.158891	0.929046
FKBP9	-0.149352	-0.612152	0.313448	22.7406	-0.666862	0.511367	0.712862	-5.94591	0.223962	0.901656
MAPRE1;MAPRE3	-0.129999	-0.533644	0.273645	21.5939	-0.66713	0.511486	0.712862	-5.89489	0.194864	0.913832
DNM3	0.142699	-0.299402	0.584801	22.68	0.665516	0.511948	0.713121	-5.96998	0.214419	1.10397
PRKAR1A;PRKAR1B	-0.111732	-0.458228	0.234764	25.5264	-0.66487	0.512355	0.713225	-5.9704	0.168051	0.925476
LRRFIP2	0.143722	-0.302217	0.589661	21.658	0.664514	0.512579	0.713225	-5.97063	0.216281	1.10475
SQSTM1	-0.185165	-0.763862	0.393532	20.8438	-0.664546	0.513419	0.713723	-5.91659	0.278634	0.879549
TXNIP	0.23285	-0.492476	0.958175	19.5151	0.663379	0.513555	0.713723	-5.94818	0.351005	1.17515
SLC44A2	0.110259	-0.23283	0.453349	22.9756	0.662622	0.513769	0.713723	-5.97186	0.166399	1.07942
SLC25A11	0.0716828	-0.151538	0.294903	25.9495	0.662122	0.514084	0.713774	-5.97219	0.108262	1.05094
NDUFB11	0.118999	-0.252025	0.490023	24.4592	0.661299	0.514602	0.714108	-5.97272	0.179947	1.08598
PSMB10	0.210777	-0.455295	0.87685	19.6458	0.661278	0.516188	0.715617	-5.783	0.318742	1.15731
BTF3	0.125852	-0.268093	0.519797	23.3046	0.658693	0.516247	0.715617	-5.97441	0.191063	1.09115
MYH1;MYH2;MYH3;MYH6;MYH7	-0.290079	-1.19882	0.618659	30.4991	-0.658165	0.51658	0.715693	-5.97475	0.440738	0.817858
PSIP1	0.0995268	-0.213123	0.412177	20.8418	0.65781	0.517064	0.715773	-5.95178	0.1513	1.07142
GCA	0.205256	-0.439731	0.850243	21.2851	0.657603	0.517195	0.715773	-5.95191	0.312127	1.15289
OPA1	0.0851421	-0.183545	0.353829	24.7507	0.653363	0.519618	0.718739	-5.97783	0.130314	1.06079
EMC2	-0.172087	-0.719651	0.375476	20.2149	-0.652727	0.520864	0.720076	-5.87896	0.263643	0.887558
BAG6	-0.0853165	-0.355648	0.185015	22.5089	-0.650719	0.521295	0.720283	-5.97952	0.131111	0.942578
SRRT	-0.203403	-0.85616	0.449353	17.6437	-0.649068	0.523515	0.722962	-5.84984	0.313378	0.868499
AGFG1	-0.0940882	-0.394841	0.206664	21.2551	-0.645035	0.524909	0.724167	-5.98313	0.145865	0.936864
DMAC2L	0.0816119	-0.179287	0.34251	22.8123	0.64497	0.524951	0.724167	-5.98317	0.126536	1.0582
SGCG	-0.0833485	-0.350292	0.183595	25.3041	-0.643776	0.525712	0.724647	-5.98393	0.129468	0.943864
PREPL	-0.126176	-0.530589	0.278236	20.3451	-0.643296	0.526018	0.724647	-5.98423	0.19614	0.916257
HOOK3	0.0910851	-0.201633	0.383803	19.2946	0.643009	0.526454	0.724647	-5.96121	0.141655	1.06517
GSTM3	0.22434	-0.495677	0.944357	24.8812	0.642424	0.526575	0.724647	-5.98478	0.349209	1.16824
MYH10;MYH11	0.339914	-0.753017	1.43285	22.9365	0.64126	0.527318	0.724647	-5.98551	0.530073	1.26568
PPP2R5C;PPP2R5D	0.116808	-0.259808	0.493423	21.4626	0.640903	0.527798	0.724647	-5.96253	0.182255	1.08433
SUPV3L1	0.120342	-0.267872	0.508555	20.8442	0.640568	0.528012	0.724647	-5.9325	0.187867	1.08699
FABP5	0.0992063	-0.220438	0.418851	28.0982	0.639925	0.528171	0.724647	-5.98635	0.155028	1.07118
ALDH5A1	0.0959795	-0.213588	0.405547	25.1307	0.639264	0.528593	0.724647	-5.98677	0.150141	1.06879
RTN4	-0.183127	-0.773836	0.407582	23.5987	-0.639198	0.528635	0.724647	-5.98681	0.286494	0.880792
SERPINB1	0.0980344	-0.21872	0.414788	23.5943	0.638137	0.529314	0.724647	-5.98747	0.153626	1.07031
PFKL	-0.108801	-0.46154	0.243939	22.6951	-0.638919	0.529339	0.724647	-5.96349	0.170289	0.927359
TCAP	-0.129747	-0.54918	0.289686	27.6389	-0.637812	0.529522	0.724647	-5.98768	0.203425	0.913992
SVIL	0.12034	-0.268726	0.509406	22.6352	0.637742	0.529567	0.724647	-5.98772	0.188697	1.08699
PABPC1;PABPC3	-0.102887	-0.43562	0.229845	22.6353	-0.637564	0.529681	0.724647	-5.98783	0.161376	0.931168
UBXN1	-0.116405	-0.493573	0.260764	21.6141	-0.637754	0.52981	0.724647	-5.9645	0.182523	0.922484
TESC	0.139754	-0.31579	0.595298	20.6712	0.632546	0.5329	0.728372	-5.99096	0.220939	1.10172
AP2A1;AP2A2	-0.108313	-0.461546	0.24492	22.2729	-0.632233	0.5331	0.728372	-5.99115	0.171318	0.927672
EEF1A1	-0.232761	-0.993808	0.528286	25.0644	-0.630604	0.534148	0.729099	-5.99216	0.369108	0.851005
MFF	0.120927	-0.27584	0.517693	20.4821	0.631327	0.5342	0.729099	-5.96822	0.191543	1.08743
CLIP1	-0.132532	-0.56667	0.301607	21.5125	-0.629433	0.534901	0.729669	-5.99289	0.210557	0.912229
CRELD1	-0.115202	-0.492965	0.262561	22.3948	-0.62878	0.535322	0.729727	-5.99329	0.183215	0.923253
CD81	-0.239518	-1.02981	0.550772	21.5968	-0.629462	0.535692	0.729727	-5.96907	0.380512	0.847028
PPIL1	0.0966043	-0.220545	0.413754	23.3528	0.628044	0.535796	0.729727	-5.99374	0.153818	1.06925
MOB1B	-0.111083	-0.476199	0.254033	21.6008	-0.6273	0.536275	0.729993	-5.9942	0.177081	0.925893
MTIF2	0.155006	-0.35629	0.666302	21.6838	0.626463	0.53706	0.730675	-5.9715	0.247431	1.11343
AKR1B1	0.0961284	-0.220925	0.413181	26.1776	0.62514	0.537668	0.730717	-5.99553	0.153771	1.0689
NDUFA12	0.0929732	-0.214089	0.400035	26.8959	0.624295	0.538214	0.730717	-5.99605	0.148925	1.06657
HSPA1A;HSPA1L;HSPA2;HSPA6;HSPA8	-0.0598285	-0.257507	0.13785	28.6403	-0.624032	0.538384	0.730717	-5.99621	0.0958741	0.959378
LGALS8	-0.179472	-0.772558	0.413613	19.6548	-0.623933	0.538448	0.730717	-5.99627	0.287647	0.883026
SDCBP	-0.269124	-1.16206	0.623807	20.9046	-0.624313	0.538713	0.730717	-5.92185	0.431072	0.829823
TXLNB	0.11582	-0.267465	0.499105	22.896	0.623043	0.539023	0.730717	-5.99681	0.185894	1.08359
ALAD	0.157056	-0.36277	0.676882	23.6109	0.622952	0.539082	0.730717	-5.99687	0.252116	1.11501
RILP	0.158634	-0.36844	0.685707	22.3123	0.621932	0.539984	0.73152	-5.97427	0.255066	1.11623
ACOX2	-0.138143	-0.599126	0.322839	19.8401	-0.622391	0.540243	0.73152	-5.8978	0.221956	0.908688
SLC25A4;SLC25A6	-0.104741	-0.453318	0.243836	27.1355	-0.619548	0.541285	0.732089	-5.99895	0.16906	0.929972
NME1;NME2	0.0857075	-0.199689	0.371104	25.6961	0.619196	0.541512	0.732089	-5.99916	0.138417	1.06121
CA4	0.13791	-0.32132	0.597139	23.543	0.619187	0.541518	0.732089	-5.99916	0.222727	1.10031
COPS2	-0.0606355	-0.262739	0.141468	22.1833	-0.618602	0.541897	0.732217	-5.99952	0.0980201	0.958842
IFITM3	0.197346	-0.461438	0.85613	20.7682	0.617649	0.542515	0.732538	-6.0001	0.319511	1.14659
DDX6	-0.113925	-0.495025	0.267176	21.7241	-0.617728	0.542706	0.732538	-5.9998	0.184425	0.924071
GET3	0.0603335	-0.143124	0.263791	23.9506	0.611425	0.54656	0.737035	-6.00386	0.0986768	1.04271
PLCL1	0.084793	-0.201245	0.370831	22.0658	0.611215	0.546696	0.737035	-6.00398	0.138729	1.06054
HSPA12A	0.179288	-0.425822	0.784398	21.2796	0.610906	0.546897	0.737035	-6.00417	0.293479	1.13233
NDUFB8	0.101963	-0.242686	0.446611	27.9788	0.609989	0.547495	0.737454	-6.00472	0.167155	1.07323
CPT2	0.0948824	-0.226789	0.416554	24.3418	0.608178	0.548676	0.738658	-6.0058	0.156011	1.06798
HARS1;HARS2	0.0685954	-0.16414	0.301331	23.2117	0.607702	0.548987	0.738689	-6.00608	0.112877	1.0487
APMAP	-0.1403	-0.616918	0.336319	22.0512	-0.606937	0.549486	0.738974	-6.00654	0.23116	0.907331
PVR	-0.210024	-0.92407	0.504022	21.2275	-0.606458	0.549799	0.739008	-6.00683	0.346313	0.864523
ARHGDIB	0.137208	-0.3297	0.604116	23.2136	0.605907	0.550159	0.739105	-6.00716	0.226451	1.09977
DENR	0.108162	-0.261267	0.477591	23.4715	0.603674	0.551619	0.740679	-6.00848	0.179173	1.07785
SSB	0.0734719	-0.177828	0.324772	22.0122	0.602817	0.552179	0.740754	-6.00899	0.121881	1.05225
ADA	-0.12633	-0.559202	0.306543	20.1394	-0.603066	0.552251	0.740754	-5.98561	0.209479	0.916159
ENG	-0.163202	-0.723181	0.396778	21.5442	-0.60091	0.553428	0.741946	-6.01012	0.271591	0.893041
FUBP1;FUBP3	0.0921011	-0.224284	0.408486	22.587	0.600215	0.553884	0.74217	-6.01053	0.153447	1.06592
NDUFV1	-0.0755837	-0.33552	0.184352	26.7677	-0.599542	0.554325	0.742374	-6.01092	0.126069	0.948958
HSPA9	0.0694884	-0.169767	0.308744	28.3154	0.598836	0.554789	0.742608	-6.01134	0.116039	1.04934
ENO2	0.140804	-0.344663	0.626272	22.9939	0.598017	0.555326	0.74294	-6.01182	0.235452	1.10252
CSRP3	0.140217	-0.343772	0.624207	28.4659	0.597343	0.555769	0.743146	-6.01222	0.234735	1.10207
TUBA4A	0.123043	-0.303368	0.549453	27.2772	0.594957	0.557337	0.744757	-6.01362	0.206809	1.08903
VPS4A;VPS4B	0.0834737	-0.206439	0.373386	22.9979	0.594979	0.557554	0.744757	-5.99037	0.140297	1.05957
EXOG	-0.216731	-0.975586	0.542124	21.3392	-0.590176	0.560715	0.748512	-6.01617	0.367231	0.860513
AK2	0.0881352	-0.220274	0.396544	26.7682	0.589224	0.561115	0.748512	-6.01695	0.149578	1.063
PMPCA	0.0578931	-0.144755	0.260541	22.8811	0.589037	0.561238	0.748512	-6.01706	0.0982844	1.04094
SARS2	0.137825	-0.346036	0.621686	22.2187	0.587306	0.562381	0.749186	-6.01806	0.234673	1.10025
NLN	-0.195106	-0.881528	0.491315	20.9216	-0.586055	0.563208	0.749186	-6.01879	0.332915	0.873508
USP5	0.0644794	-0.162574	0.291533	23.889	0.585532	0.563554	0.749186	-6.01909	0.110121	1.04571
MRPL53	0.0995683	-0.25121	0.450346	20.5305	0.585257	0.563736	0.749186	-6.01925	0.170128	1.07145
PSMA3	-0.0658414	-0.297801	0.166118	24.1674	-0.585254	0.563738	0.749186	-6.01925	0.112501	0.955388
RBM24;RBM38	0.0917999	-0.231638	0.415238	21.85	0.585206	0.56377	0.749186	-6.01927	0.156868	1.0657
ARPC1B	0.144938	-0.365911	0.655786	20.5534	0.584988	0.563914	0.749186	-6.0194	0.247762	1.10568
ORM1;ORM2	0.26508	-0.670208	1.20037	27.582	0.584371	0.564322	0.749186	-6.01975	0.453615	1.2017
TBCD	-0.0967721	-0.438812	0.245268	20.0283	-0.584645	0.564367	0.749186	-5.99635	0.165523	0.935123
MRPL28	-0.192353	-0.879109	0.494404	20.4239	-0.585298	0.565074	0.749737	-5.91904	0.32864	0.875177
DLD	0.0654207	-0.166056	0.296897	28.2275	0.582728	0.565411	0.749796	-6.0207	0.112266	1.04639
UBE2A	0.118549	-0.303236	0.540334	21.3568	0.582205	0.566228	0.750493	-5.96716	0.203621	1.08564
PFN1	0.0753103	-0.192338	0.342959	26.9444	0.580158	0.567115	0.751281	-6.02217	0.12981	1.05359
DPYSL3	-0.140144	-0.640031	0.359744	23.4667	-0.578041	0.568521	0.752755	-6.02337	0.242446	0.907429
THOP1	0.0775493	-0.199574	0.354672	21.1808	0.576983	0.569224	0.753299	-6.02398	0.134405	1.05522
GLS	-0.090452	-0.414468	0.233564	21.4541	-0.57686	0.569529	0.753314	-6.0008	0.156801	0.939228
CLIC2;CLIC4;CLIC5;CLIC6	-0.248178	-1.13677	0.640418	21.9315	-0.57586	0.569971	0.75337	-6.02461	0.43097	0.841959
NUBPL	0.109815	-0.284248	0.503879	23.9671	0.574585	0.570819	0.75337	-6.02533	0.191121	1.07909
CORO1B	0.0991943	-0.256998	0.455386	22.2149	0.574196	0.571079	0.75337	-6.02555	0.172753	1.07118
INPP1	-0.0860081	-0.394852	0.222836	20.744	-0.574193	0.571081	0.75337	-6.02556	0.14979	0.942126
MYH10	-0.227695	-1.0456	0.590213	21.853	-0.573993	0.571214	0.75337	-6.02567	0.396686	0.853998
NUDT4	0.126152	-0.327501	0.579806	21.6459	0.573361	0.571635	0.75337	-6.02603	0.220022	1.09138
TAGLN	0.273385	-0.710017	1.25679	26.257	0.573193	0.571747	0.75337	-6.02612	0.476951	1.20864
UQCRFS1	-0.0646924	-0.297695	0.16831	29.3415	-0.572467	0.572231	0.75337	-6.02653	0.113006	0.956149
ABLIM3	-0.126101	-0.580997	0.328794	20.673	-0.571565	0.572832	0.75337	-6.02704	0.220625	0.916304
MYZAP	0.082472	-0.215223	0.380167	23.5124	0.571206	0.573072	0.75337	-6.02724	0.144382	1.05883
COQ5	0.0832097	-0.21738	0.3838	23.9894	0.570765	0.573366	0.75337	-6.02749	0.145786	1.05937
PSMB2	-0.0696777	-0.321705	0.182349	24.8074	-0.570039	0.573851	0.75337	-6.0279	0.122233	0.952851
HGS	0.0760651	-0.199069	0.3512	20.5656	0.57003	0.573857	0.75337	-6.0279	0.13344	1.05414
EZR;RDX	0.0558961	-0.146685	0.258477	23.5451	0.570168	0.573985	0.75337	-6.0276	0.0980345	1.0395
RBBP7	-0.119541	-0.552335	0.313254	20.6355	-0.569498	0.574212	0.75337	-6.0282	0.209906	0.920481
PACSIN2	0.0734099	-0.192403	0.339223	22.7273	0.569424	0.574262	0.75337	-6.02824	0.12892	1.0522
SAMD9L	-0.137591	-0.639226	0.364045	23.5335	-0.569663	0.574822	0.753721	-5.97639	0.24153	0.909036
SCCPDH	-0.0696072	-0.322385	0.183171	23.7216	-0.567769	0.575367	0.754037	-6.02917	0.122598	0.952897
SMYD1	-0.0855991	-0.396684	0.225486	25.3833	-0.567346	0.57565	0.754037	-6.0294	0.150877	0.942393
NLRX1	0.108831	-0.288609	0.506271	23.4251	0.564599	0.577489	0.75606	-6.03093	0.192759	1.07835
NPLOC4	-0.0742601	-0.345827	0.197307	21.6035	-0.563814	0.578014	0.756282	-6.03137	0.13171	0.949829
S100A4	0.133111	-0.354063	0.620286	26.2126	0.563362	0.578317	0.756282	-6.03162	0.23628	1.09666
ACAT2	0.156442	-0.41682	0.729705	19.5161	0.562676	0.578777	0.756282	-6.032	0.278033	1.11454
SLK	-0.10437	-0.488194	0.279453	21.1669	-0.563265	0.578835	0.756282	-5.95732	0.185295	0.930211
ME2	-0.0821619	-0.383963	0.21964	24.7054	-0.561315	0.57969	0.757014	-6.03275	0.146374	0.944641
MRPL49	-0.19765	-0.927197	0.531898	21.6655	-0.558599	0.581514	0.758802	-6.03425	0.353831	0.87197
IDE	0.0585162	-0.157552	0.274584	22.5253	0.558397	0.58165	0.758802	-6.03436	0.104793	1.04139
PGAM2	0.101584	-0.274064	0.477233	28.1835	0.557576	0.582202	0.759137	-6.03481	0.18219	1.07295
RYR2;RYR3	-0.092351	-0.434277	0.249575	22.2727	-0.556887	0.582665	0.759356	-6.03519	0.165834	0.937993
COX4I1	-0.0757629	-0.357021	0.205495	29.5482	-0.555405	0.583663	0.759922	-6.036	0.13641	0.94884
LAMA4	-0.102304	-0.482176	0.277569	23.0483	-0.555278	0.583748	0.759922	-6.03607	0.184239	0.931544
ECHDC2	0.194537	-0.529466	0.91854	22.8558	0.55524	0.583987	0.759922	-6.01283	0.350365	1.14436
RBMX;RBMXL1	-0.0876164	-0.413619	0.238386	22.8662	-0.554144	0.584512	0.759956	-6.03669	0.158111	0.941076
ADD1	-0.118975	-0.561766	0.323816	21.5643	-0.554006	0.584605	0.759956	-6.03677	0.214754	0.920842
PDIA6	-0.0764706	-0.361298	0.208357	25.0429	-0.553568	0.5849	0.759956	-6.03701	0.138141	0.948375
CAND2	0.121563	-0.332562	0.575687	22.5319	0.551928	0.586006	0.76069	-6.0379	0.220251	1.08791
PEA15	0.116586	-0.319264	0.552436	23.9993	0.551527	0.586276	0.76069	-6.03812	0.211388	1.08417
SAR1B	0.0544981	-0.149282	0.258278	23.2394	0.551414	0.586353	0.76069	-6.03818	0.0988334	1.0385
HMGB2	0.10159	-0.278663	0.481844	22.5424	0.550855	0.58673	0.760795	-6.03848	0.184423	1.07296
CPVL	0.123561	-0.341127	0.58825	22.6225	0.548249	0.58849	0.762693	-6.03989	0.225374	1.08942
MRPS2	-0.176756	-0.842278	0.488765	21.3237	-0.547608	0.588924	0.76287	-6.04024	0.322778	0.88469
TMEM109	0.0729536	-0.202617	0.348524	25.2165	0.545848	0.590115	0.764028	-6.04119	0.133652	1.05187
PSMA4	-0.0648555	-0.311254	0.181543	23.737	-0.542707	0.592243	0.766187	-6.04287	0.119504	0.956041
MRPL4	-0.0877593	-0.421297	0.245779	21.401	-0.542507	0.592379	0.766187	-6.04298	0.161766	0.940983
VIM	-0.122528	-0.591815	0.346759	28.4757	-0.538338	0.59521	0.769201	-6.0452	0.227605	0.918577
TUBB;TUBB2A;TUBB2B;TUBB3;TUBB4B	0.0638119	-0.180655	0.308279	28.1228	0.538194	0.595308	0.769201	-6.04528	0.118567	1.04522
PKLR;PKM	-0.0951279	-0.46031	0.270054	28.643	-0.537102	0.59605	0.769773	-6.04586	0.177113	0.936189
DBT	-0.0577962	-0.280258	0.164666	25.2915	-0.535675	0.597021	0.770138	-6.04661	0.107894	0.960731
ACTN4;SPTBN4	-0.194328	-0.943043	0.554387	22.1884	-0.535152	0.597377	0.770138	-6.04689	0.363127	0.87398
RHOA;RHOC	0.0873449	-0.249186	0.423876	24.1388	0.535144	0.597383	0.770138	-6.04689	0.163218	1.06241
COMMD8	-0.148161	-0.720185	0.423864	21.0469	-0.535226	0.597531	0.770138	-6.02358	0.276819	0.9024
DECR1	0.0713365	-0.20416	0.346833	29.2573	0.533891	0.598236	0.77025	-6.04755	0.133616	1.05069
PKP2	0.102645	-0.293998	0.499288	26.4657	0.533575	0.598452	0.77025	-6.04772	0.192372	1.07374
PSMB4	-0.0826159	-0.401919	0.236688	23.1129	-0.533479	0.598517	0.77025	-6.04777	0.154862	0.944344
SF1	0.0975549	-0.280961	0.476071	21.6507	0.531401	0.599935	0.771431	-6.04886	0.183581	1.06996
SNTB2	-0.124634	-0.608355	0.359086	21.3884	-0.531253	0.600035	0.771431	-6.04894	0.234605	0.917236
[truncated: 571 more rows]

## Sheet: de_female_old_young
	logFC	CI.L	CI.R	AveExpr	t	P.Value	adj.P.Val	B	se	FC
CTSD	1.12336	0.80381	1.44291	28.2653	7.24831	1.54259102212082e-07	0.000396446	7.32756	0.154982	2.17854
SIAE	1.53778	1.07036	2.00519	22.1756	6.78342	4.64502073827866e-07	0.000596885	6.33004	0.226697	2.90347
TPP1	1.11098	0.747988	1.47396	24.9953	6.31058	1.46400549157029e-06	0.00125417	5.28353	0.17605	2.15992
EPDR1	1.75605	1.163	2.34909	25.3549	6.10532	2.42858509473153e-06	0.00156037	4.81997	0.287626	3.37771
LYPLAL1	0.755997	0.492807	1.01919	23.9617	5.92253	3.82531056847284e-06	0.00196621	4.40289	0.127648	1.6888
APCS	2.20284	1.41454	2.99114	25.3597	5.76169	5.72053406049691e-06	0.00245029	4.03275	0.382326	4.60386
PPT1	1.23307	0.786882	1.67926	23.4146	5.69807	6.71176879459836e-06	0.00246418	3.88561	0.216401	2.35066
CTSZ	1.34133	0.827808	1.85486	24.3435	5.38557	1.47841772799334e-05	0.0043885	3.15727	0.249061	2.53386
PPP2R2A;PPP2R2D	0.875369	0.539284	1.21145	20.841	5.37031	1.53682966049826e-05	0.0043885	3.12149	0.163002	1.83448
SNCG	1.23704	0.737903	1.73618	21.9937	5.12132	3.2636509572126e-05	0.00838758	2.43506	0.241547	2.35715
ATP1A1	-0.826713	-1.16842	-0.485009	24.4529	-4.98841	4.07002689877644e-05	0.00950906	2.22107	0.165727	0.563812
NUDT6	1.16591	0.67542	1.65641	20.6901	4.92381	5.99970553633765e-05	0.0128494	1.88658	0.236791	2.24375
APOC3	1.98308	1.10921	2.85696	23.0397	4.68935	9.64344246780058e-05	0.0182682	1.43626	0.422891	3.95337
PGAM1	0.679948	0.377783	0.982113	26.9022	4.6397	9.95155603066461e-05	0.0182682	1.39344	0.14655	1.60208
GPNMB	1.12762	0.607295	1.64794	25.5749	4.46835	0.000154487	0.0237684	0.98632	0.252357	2.18498
ECPAS	-0.57033	-0.832122	-0.308538	21.8058	-4.50182	0.000154595	0.0237684	1.00086	0.126689	0.673463
CTSB	0.949943	0.509365	1.39052	26.5968	4.44562	0.000163762	0.0237684	0.932361	0.21368	1.9318
PCBD2	0.789719	0.422925	1.15651	24.5222	4.43923	0.000166471	0.0237684	0.917175	0.177896	1.72874
NOL3	0.9171	0.487714	1.34649	24.9743	4.40379	0.000182313	0.0246603	0.83305	0.208252	1.88832
MYH4	-0.539032	-0.792697	-0.285366	24.6394	-4.38138	0.000193101	0.0248134	0.779858	0.123028	0.688233
HRC	0.760876	0.400965	1.12079	27.865	4.3589	0.000204556	0.0250338	0.726535	0.174557	1.69452
HDGF	0.824808	0.431919	1.2177	23.3457	4.32854	0.000221115	0.0258303	0.654521	0.190551	1.7713
MYH6	-1.56164	-2.31329	-0.809984	29.5647	-4.28371	0.000248028	0.0267094	0.548282	0.364553	0.338766
FAM162A	0.55013	0.285203	0.815057	25.9332	4.28151	0.000249426	0.0267094	0.543082	0.12849	1.46422
SDHD	0.573135	0.293747	0.852523	23.3994	4.22968	0.00028483	0.0272436	0.420343	0.135503	1.48775
ALDH1A2;ALDH2	0.711753	0.363976	1.05953	22.4067	4.21974	0.000292164	0.0272436	0.39684	0.168672	1.63779
AHSG	1.08416	0.552403	1.61592	25.3876	4.20375	0.00030437	0.0272436	0.359003	0.257904	2.12015
SPRYD4	0.706792	0.359838	1.05375	21.3145	4.20028	0.000307082	0.0272436	0.350802	0.168273	1.63217
APOA1	1.59607	0.811502	2.38064	28.9896	4.19449	0.00031166	0.0272436	0.337122	0.380515	3.02318
LAMTOR5	0.932587	0.472381	1.39279	23.9167	4.17825	0.000324879	0.0272436	0.298727	0.2232	1.9087
FKBP1A	0.646279	0.327016	0.965541	25.5312	4.17377	0.000328619	0.0272436	0.288146	0.154843	1.56513
PALM	0.689967	0.344437	1.0355	22.751	4.11719	0.000379743	0.0304981	0.154534	0.167582	1.61325
RPN2	-0.693527	-1.04383	-0.34322	21.7162	-4.08199	0.000415442	0.0323541	0.0715399	0.169899	0.61834
SNRNP70	-0.781852	-1.18056	-0.383146	21.7364	-4.04324	0.0004586	0.0336072	-0.0197284	0.193373	0.58162
RPL24	-0.71079	-1.0741	-0.347481	22.8777	-4.03388	0.000469669	0.0336072	-0.0417451	0.176205	0.610986
DYSF;MYOF	-0.471344	-0.712319	-0.23037	22.6946	-4.03297	0.000470762	0.0336072	-0.0438912	0.116873	0.721292
NIPSNAP3B	0.953468	0.46194	1.445	23.5772	3.99959	0.000512536	0.0342409	-0.122365	0.238391	1.93652
TTR	1.42279	0.688994	2.15658	26.5222	3.99783	0.000514844	0.0342409	-0.126512	0.35589	2.68103
CLTB	0.736883	0.356179	1.11759	24.4481	3.99088	0.000524027	0.0342409	-0.142827	0.184642	1.66657
CSTB	0.490038	0.236443	0.743632	25.7407	3.98426	0.000532933	0.0342409	-0.158377	0.122993	1.40448
UQCRH	0.846957	0.407458	1.28646	27.7991	3.97339	0.000547875	0.0343424	-0.183891	0.213157	1.7987
ATP2A2	-0.49497	-0.753802	-0.236137	27.9906	-3.94291	0.000592024	0.0354451	-0.255381	0.125534	0.709577
CAST	0.787784	0.37576	1.19981	25.7418	3.94223	0.00059305	0.0354451	-0.256979	0.199832	1.72642
LRRC20	0.573391	0.272258	0.874523	22.2745	3.926	0.00061802	0.0358189	-0.295013	0.14605	1.48802
PDK1;PDK2	0.516441	0.245422	0.787461	24.2031	3.93767	0.000637698	0.0358189	-0.305091	0.131154	1.43042
CDKN2C	0.753831	0.357437	1.15022	21.0743	3.92976	0.000650432	0.0358189	-0.323277	0.191826	1.68626
RPL35	-1.0276	-1.57045	-0.484759	20.4634	-3.90308	0.000655054	0.0358189	-0.348671	0.26328	0.490525
PEBP1	0.577443	0.270431	0.884454	28.9774	3.87803	0.00069804	0.0366802	-0.407256	0.148901	1.4922
DCTN1	-0.376571	-0.576845	-0.176297	22.8776	-3.87686	0.000700122	0.0366802	-0.410001	0.0971331	0.770266
ARSB	1.02107	0.47662	1.56552	21.6957	3.86683	0.000718141	0.0366802	-0.433419	0.264058	2.02942
TARDBP	0.566238	0.263895	0.868581	20.6484	3.86151	0.000727895	0.0366802	-0.44585	0.146636	1.48066
LAMTOR1	0.474025	0.219537	0.728513	23.0678	3.84053	0.000767634	0.037111	-0.494823	0.123427	1.38898
NDUFB1	0.518682	0.240039	0.797326	26.6042	3.83805	0.000772472	0.037111	-0.50061	0.135142	1.43265
SYNCRIP	-0.481494	-0.740409	-0.222578	22.1963	-3.83434	0.000779763	0.037111	-0.509264	0.125574	0.716236
MAT2B	0.336485	0.155057	0.517913	23.3984	3.824	0.000800434	0.0372675	-0.533361	0.0879929	1.26268
DPP7	0.892109	0.409791	1.37443	22.7562	3.81366	0.000821661	0.0372675	-0.557464	0.233925	1.85589
PHPT1	0.515709	0.236571	0.794846	26.5065	3.80929	0.000830787	0.0372675	-0.567635	0.135382	1.4297
RCSD1	0.732517	0.335326	1.12971	20.8012	3.80256	0.000845055	0.0372675	-0.583314	0.192638	1.66154
RPL13	-0.649275	-1.00198	-0.296566	23.2039	-3.79551	0.000860242	0.0372675	-0.599712	0.171064	0.637601
DCXR	0.639755	0.291806	0.987703	24.3144	3.79102	0.000870058	0.0372675	-0.610158	0.168755	1.55806
ACTN1;ACTN2;ACTN3;ACTN4	-0.46434	-0.717451	-0.211228	28.269	-3.78252	0.00088895	0.0374525	-0.62993	0.122759	0.724803
PPIE;PPIF	0.549418	0.248606	0.850231	24.2141	3.76587	0.000927138	0.0383764	-0.66864	0.145894	1.4635
ATP2A2;ATP2A3	-0.493062	-0.763576	-0.222548	27.0764	-3.75811	0.000945467	0.0383764	-0.686653	0.131199	0.710516
MSRB3	0.619852	0.27939	0.960313	23.0389	3.75385	0.000955677	0.0383764	-0.696536	0.165124	1.53672
SUOX	0.494507	0.222103	0.766911	24.3187	3.74298	0.000982267	0.0388373	-0.721783	0.132116	1.40884
COQ10A;COQ10B	0.737482	0.330247	1.14472	20.7727	3.74219	0.0010379	0.0404153	-0.761956	0.197072	1.66726
PPP1R12C	0.642435	0.284373	1.0005	23.0962	3.69938	0.0010963	0.0408574	-0.822787	0.17366	1.56096
SEC23A	-0.506766	-0.78838	-0.225152	22.7975	-3.71854	0.00110066	0.0408574	-0.806516	0.136281	0.703798
ATP5IF1	1.25018	0.552732	1.94762	27.2654	3.6959	0.00110597	0.0408574	-0.830853	0.33826	2.3787
CTSL	0.662478	0.291446	1.03351	22.6573	3.68144	0.00114693	0.0408574	-0.864282	0.179951	1.5828
DBI	0.747513	0.328407	1.16662	28.1576	3.6775	0.00115836	0.0408574	-0.873392	0.203267	1.6789
SUN1	-0.75051	-1.16995	-0.331069	20.7175	-3.69747	0.00115969	0.0408574	-0.854434	0.202979	0.594393
PRNP	1.16259	0.51476	1.81042	21.3543	3.71735	0.00116702	0.0408574	-0.838508	0.312747	2.23859
C12orf57	0.605539	0.266588	0.94449	20.8611	3.69168	0.00117644	0.0408574	-0.867586	0.164028	1.52155
MACF1;PLEC	-0.717899	-1.1219	-0.313899	23.1935	-3.66387	0.00119872	0.0410761	-0.904861	0.19594	0.607982
TPM1;TPM2	0.719795	0.313875	1.12572	31.5002	3.65616	0.00122215	0.0413278	-0.922641	0.196872	1.64695
RRP9	0.671529	0.290174	1.05288	22.8162	3.64757	0.00138333	0.0446807	-1.01517	0.184103	1.59276
MRPS36	0.599275	0.255891	0.942659	26.144	3.59835	0.00141282	0.0446807	-1.05575	0.166541	1.51495
MYH3;MYH7	-0.674352	-1.06145	-0.287253	28.9336	-3.59188	0.0014359	0.0446807	-1.07062	0.187743	0.626613
NID1	-0.573622	-0.90338	-0.243864	24.9108	-3.58664	0.00145486	0.0446807	-1.08265	0.159933	0.671928
CMPK1	0.462905	0.196113	0.729697	25.211	3.57747	0.0014886	0.0446807	-1.10369	0.129394	1.37831
DDOST	-0.378158	-0.596387	-0.15993	23.8846	-3.57289	0.00150576	0.0446807	-1.1142	0.105841	0.769419
DTNA;DTNB	-0.49311	-0.777982	-0.208239	23.3974	-3.56905	0.0015203	0.0446807	-1.12301	0.138163	0.710492
TNPO1	-0.565636	-0.892413	-0.238859	22.0015	-3.56897	0.00152058	0.0446807	-1.12318	0.158487	0.675658
APOO	0.381908	0.161021	0.602796	25.4997	3.56489	0.00153619	0.0446807	-1.13255	0.107131	1.30306
PPFIBP1	-0.657519	-1.03861	-0.276428	20.1274	-3.55743	0.00156507	0.0446807	-1.14963	0.18483	0.633967
AFM	1.17007	0.49105	1.8491	23.1937	3.55292	0.0015828	0.0446807	-1.15996	0.329327	2.25023
OXSM	0.999172	0.420422	1.57792	20.8774	3.56753	0.00159878	0.0446807	-1.1486	0.280074	1.99885
EIF3A	-0.464774	-0.73524	-0.194308	22.1696	-3.54313	0.00162199	0.0446807	-1.18238	0.131176	0.724585
RAB3GAP1	-0.624221	-0.987936	-0.260507	17.6391	-3.53863	0.0016403	0.0446807	-1.19267	0.176402	0.64877
RPL17	-0.601197	-0.951596	-0.250798	23.0714	-3.53762	0.00164443	0.0446807	-1.19497	0.169944	0.659207
PSAP	1.09392	0.456121	1.73171	29.4716	3.53639	0.00164949	0.0446807	-1.19779	0.309331	2.13453
SULT1A3	0.932626	0.38865	1.4766	22.7271	3.53497	0.00165536	0.0446807	-1.20104	0.263829	1.90875
APOE	1.34521	0.560107	2.13032	23.338	3.53281	0.00166431	0.0446807	-1.20599	0.380778	2.54068
RPL14	-0.672017	-1.06427	-0.279766	22.6252	-3.53243	0.00166588	0.0446807	-1.20685	0.190242	0.627628
MACROH2A1	-0.469407	-0.743522	-0.195292	24.212	-3.53081	0.00167261	0.0446807	-1.21055	0.132946	0.722261
RPL12	-0.629642	-0.99767	-0.261613	23.8022	-3.52752	0.00168639	0.0446807	-1.21807	0.178494	0.646337
CUTA	0.703448	0.291546	1.11535	25.8395	3.52124	0.001713	0.0449226	-1.23241	0.199773	1.62839
SOD2	0.559836	0.23131	0.888362	29.1006	3.51357	0.00174608	0.0449896	-1.24993	0.159335	1.4741
C19orf25	0.794784	0.328165	1.2614	21.067	3.51192	0.00175326	0.0449896	-1.25369	0.22631	1.73482
NDUFAF2	0.729607	0.300841	1.15837	23.1529	3.50854	0.00176808	0.0449896	-1.2614	0.207951	1.65819
FDX1	0.762177	0.312579	1.21177	23.6668	3.49534	0.00182717	0.0458545	-1.29151	0.218055	1.69605
ENSA	0.972005	0.403696	1.54031	21.7928	3.55224	0.00183775	0.0458545	-1.2281	0.273632	1.96157
PLEC	-0.601904	-0.957651	-0.246157	24.7221	-3.48854	0.00185834	0.0459224	-1.307	0.172537	0.658884
CRYM	0.733187	0.298684	1.16769	27.4498	3.47921	0.001902	0.0460831	-1.32826	0.210734	1.66231
PCBD1	0.867916	0.353162	1.38267	25.5055	3.47644	0.0019151	0.0460831	-1.33454	0.249656	1.82503
NRAP	-1.3853	-2.20709	-0.563516	23.6027	-3.4757	0.00191863	0.0460831	-1.33623	0.398568	0.382809
GLOD4	0.405217	0.164197	0.646238	23.8622	3.4665	0.001963	0.0467122	-1.35716	0.116895	1.32429
ARPP19;ENSA	0.780834	0.317038	1.24463	22.9059	3.47897	0.00198749	0.0467332	-1.34758	0.224444	1.71812
SNX1;SNX2	0.457991	0.184956	0.731026	22.5632	3.45857	0.00200208	0.0467332	-1.3752	0.132422	1.37363
HEXB	0.839282	0.338462	1.3401	22.8416	3.45529	0.00201844	0.0467332	-1.38264	0.242898	1.78916
ADI1	0.76142	0.305581	1.21726	22.4203	3.44406	0.00207547	0.0475275	-1.40813	0.221082	1.69516
PSMB5	-0.36186	-0.578669	-0.145052	23.1489	-3.4413	0.00208973	0.0475275	-1.41439	0.105152	0.77816
ESD	0.325596	0.12969	0.521502	25.2134	3.4268	0.00216619	0.0483218	-1.44726	0.0950146	1.25318
TANGO2	0.781416	0.311044	1.25179	22.7334	3.4253	0.00217429	0.0483218	-1.45067	0.228131	1.71882
SND1	-0.684638	-1.09591	-0.273364	21.2182	-3.43993	0.00218686	0.0483218	-1.42064	0.199027	0.622162
ARPP19	0.827267	0.331443	1.32309	22.2028	3.4561	0.00219986	0.0483218	-1.417	0.239364	1.77432
SPTBN1	-0.442914	-0.711232	-0.174596	26.1744	-3.40351	0.0022948	0.0497314	-1.49998	0.130135	0.735647
SNAP29	0.667497	0.262683	1.07231	21.8366	3.39978	0.00231604	0.0497314	-1.5084	0.196335	1.58831
UBQLN1	0.657897	0.258781	1.05701	22.3908	3.39873	0.00232209	0.0497314	-1.51078	0.193572	1.57778
SCOC	0.771775	0.302679	1.24087	22.3809	3.39224	0.00235965	0.0501182	-1.52544	0.227512	1.70737
HDDC2	0.818187	0.320342	1.31603	22.5804	3.38857	0.00238114	0.0501475	-1.53372	0.241455	1.76319
PTGR2	0.48041	0.187817	0.773003	24.5301	3.38537	0.00240006	0.0501475	-1.54095	0.141908	1.39514
NENF	0.821416	0.319887	1.32294	22.9543	3.37695	0.00245047	0.0507879	-1.55994	0.243242	1.76714
PEX14	0.513626	0.199331	0.82792	20.4512	3.36952	0.00249584	0.0513145	-1.57669	0.152433	1.42763
STT3A	-0.676448	-1.09115	-0.261746	21.4525	-3.37884	0.00264931	0.053848	-1.57555	0.200201	0.625704
RPL15	-0.594531	-0.961199	-0.227863	23.1588	-3.34317	0.00266333	0.053848	-1.63598	0.177834	0.66226
FDX2	0.611559	0.233484	0.989634	22.2652	3.33517	0.00271635	0.053848	-1.65396	0.183367	1.52791
FAH	0.649725	0.247425	1.05202	22.5691	3.32995	0.00275148	0.053848	-1.66568	0.195116	1.56887
GLRX5	0.495259	0.189042	0.801476	25.0508	3.34212	0.00277575	0.053848	-1.65229	0.148187	1.40957
RPS5	-0.465654	-0.754342	-0.176967	22.4792	-3.32578	0.00277985	0.053848	-1.67504	0.140014	0.724143
HDHD2	0.432658	0.164427	0.70089	23.8561	3.32577	0.00277988	0.053848	-1.67505	0.130093	1.34972
MT-ATP6	0.385077	0.146864	0.62329	25.8414	3.34042	0.00278719	0.053848	-1.66814	0.115278	1.30593
MYLK3	-0.452785	-0.733836	-0.171734	23.0728	-3.32173	0.00280764	0.053848	-1.68411	0.13631	0.730631
COQ9	0.410742	0.155003	0.666481	26.4183	3.31154	0.00287888	0.054399	-1.70696	0.124034	1.32937
RPL5	-0.576008	-0.935003	-0.217012	22.9821	-3.30824	0.00290233	0.054399	-1.71436	0.174113	0.670818
CTTN	0.579778	0.218381	0.941174	24.3697	3.30777	0.00290567	0.054399	-1.71541	0.175278	1.49462
URM1	0.48058	0.186478	0.774683	21.7993	3.42693	0.00292104	0.054399	-1.57416	0.140237	1.3953
EIF2S2	-0.398756	-0.648324	-0.149188	21.9348	-3.2944	0.00300262	0.055516	-1.74532	0.121041	0.758512
BAD	0.849448	0.313923	1.38497	19.7705	3.2705	0.00318377	0.0578224	-1.79869	0.25973	1.80181
ILF3;STRBP	-0.616695	-1.00519	-0.228199	21.0062	-3.28022	0.00322523	0.0578224	-1.77315	0.188005	0.652163
ATP5PF	0.608442	0.223971	0.992914	27.8365	3.26297	0.00324308	0.0578224	-1.8155	0.186469	1.52461
TPM1;TPM3	0.630848	0.232051	1.02965	30.8454	3.26159	0.00325399	0.0578224	-1.81855	0.193417	1.54848
RPL6	-0.583473	-0.952609	-0.214337	24.8977	-3.25906	0.00327424	0.0578224	-1.8242	0.179031	0.667355
GPX1	0.404576	0.148618	0.660533	23.7946	3.25904	0.00327437	0.0578224	-1.82424	0.124139	1.3237
NDUFAB1	0.56965	0.209113	0.930188	27.1294	3.25774	0.00328486	0.0578224	-1.82715	0.174861	1.48416
TPM2	0.720001	0.263409	1.17659	28.6606	3.25134	0.00333664	0.0583345	-1.84139	0.221447	1.64718
RPS3A	-0.476329	-0.781589	-0.171069	23.3197	-3.21732	0.00362567	0.0629593	-1.91696	0.148051	0.718804
RPL23	-0.530539	-0.872045	-0.189034	22.6637	-3.20315	0.00375306	0.063946	-1.94836	0.16563	0.692296
IGLC3;IGLC7	1.10129	0.39206	1.81052	27.1119	3.20164	0.00376687	0.063946	-1.9517	0.343976	2.14546
LDHB	0.42649	0.151822	0.701158	30.3799	3.20153	0.00376787	0.063946	-1.95194	0.133214	1.34396
MATR3	-0.426057	-0.700578	-0.151535	23.0217	-3.19999	0.00378202	0.063946	-1.95534	0.133143	0.744293
SPTBN1;SPTBN2	-0.453919	-0.747152	-0.160686	22.836	-3.19171	0.00385907	0.064162	-1.97367	0.142218	0.730057
CKB	0.411064	0.145433	0.676696	29.1035	3.19072	0.00386836	0.064162	-1.97586	0.128831	1.32967
SPTB;SPTBN1	-0.615212	-1.01191	-0.218517	23.5145	-3.20469	0.00386969	0.064162	-1.93794	0.191972	0.652834
VAMP3	0.43419	0.153704	0.714677	21.4759	3.1988	0.00392493	0.0645758	-1.96719	0.135735	1.35115
IGKV4-1	1.12719	0.39693	1.85744	24.2034	3.18257	0.00394578	0.0645758	-1.99386	0.354175	2.18432
ISYNA1	0.492803	0.173284	0.812323	22.5079	3.18005	0.00397003	0.0645758	-1.99942	0.154967	1.40718
TOLLIP	0.495586	0.17356	0.817611	22.8158	3.17312	0.00403747	0.0652598	-2.01472	0.156183	1.40989
CNPY2	0.668559	0.234368	1.10275	21.2954	3.18184	0.00408815	0.065389	-2.00414	0.210117	1.58948
KIF5B;KIF5C	-0.584249	-0.964075	-0.204424	20.0555	-3.17858	0.00412025	0.065389	-1.99461	0.183808	0.666996
GYG1	0.528994	0.184271	0.873717	27.1358	3.16401	0.00412773	0.065389	-2.03479	0.167191	1.44292
PCNP	0.567257	0.197372	0.937141	22.5758	3.16207	0.00414724	0.065389	-2.03907	0.179394	1.4817
COPB1	-0.396123	-0.654806	-0.13744	21.5367	-3.15733	0.00419517	0.0656276	-2.0495	0.125461	0.759898
RPS17	-0.461772	-0.763838	-0.159707	22.89	-3.15199	0.00424991	0.0656276	-2.06127	0.146502	0.726094
PSMD1	-0.370449	-0.612965	-0.127933	21.8911	-3.14953	0.00427527	0.0656276	-2.06667	0.11762	0.773542
MYH3;MYH7B	-0.591281	-0.97601	-0.206551	26.0713	-3.19195	0.00430261	0.0656276	-2.01575	0.185241	0.663753
ATOX1	0.655234	0.22589	1.08458	23.1855	3.14665	0.0043052	0.0656276	-2.073	0.208232	1.57487
RPL18	-0.622808	-1.03126	-0.214355	23.0147	-3.14391	0.00433392	0.0656276	-2.07903	0.1981	0.649406
PARP1	-0.446567	-0.73961	-0.153524	21.6634	-3.14205	0.00435351	0.0656276	-2.08312	0.142126	0.733787
RPL27A	-0.545716	-0.903965	-0.187468	24.2626	-3.1408	0.00436666	0.0656276	-2.08585	0.173751	0.685051
CLU	1.0273	0.352144	1.70245	25.6379	3.13727	0.00440416	0.065644	-2.09361	0.327449	2.0382
PA2G4	-0.446338	-0.739814	-0.152863	22.0505	-3.13581	0.00441975	0.065644	-2.09682	0.142336	0.733903
RPS3	-0.454474	-0.753685	-0.155263	23.5324	-3.13176	0.00446328	0.065644	-2.10571	0.145118	0.729776
TPD52L2	0.626082	0.213808	1.03835	24.8488	3.13115	0.00446992	0.065644	-2.10705	0.199953	1.54337
DNAJA4	-0.752739	-1.24973	-0.25575	21.3451	-3.12288	0.00456021	0.0665895	-2.12519	0.24104	0.593476
ATP5PD	0.416948	0.140991	0.692904	29.1764	3.11529	0.0046446	0.0673111	-2.14181	0.133839	1.3351
DDX39B	-0.615483	-1.02304	-0.207923	22.718	-3.11374	0.00466201	0.0673111	-2.1452	0.197667	0.652711
LAMTOR3	0.430171	0.144442	0.7159	22.2564	3.10416	0.00477112	0.0678141	-2.16616	0.138579	1.34739
MFN1	-0.992737	-1.65032	-0.335156	19.8425	-3.12718	0.00482252	0.0678141	-2.11652	0.317454	0.502524
HPRT1	0.386445	0.129321	0.64357	23.5369	3.09886	0.00483256	0.0678141	-2.17775	0.124706	1.30717
MYH1;MYH2;MYH4;MYH6;MYH7;MYH8	-0.476336	-0.793394	-0.159277	27.9988	-3.09764	0.00484679	0.0678141	-2.18042	0.153774	0.718801
TRMT112	0.653955	0.220114	1.0878	20.1861	3.12238	0.00487746	0.0678141	-2.1391	0.209441	1.57348
HSPE1	0.485333	0.161979	0.808686	29.298	3.0947	0.00488124	0.0678141	-2.18683	0.156827	1.39991
VTN	0.9957	0.331897	1.6595	26.1728	3.09277	0.00490409	0.0678141	-2.19106	0.321945	1.99405
PPP1R12B	0.497532	0.165808	0.829256	25.3084	3.09244	0.00490795	0.0678141	-2.19177	0.160887	1.4118
AASDHPPT	0.422494	0.140443	0.704545	22.0686	3.08852	0.00495455	0.0680919	-2.20033	0.136795	1.34024
TMED10	-0.372693	-0.621992	-0.123394	22.7372	-3.08239	0.00502823	0.068737	-2.2137	0.12091	0.772339
MACROD1	0.395202	0.130401	0.660003	25.5681	3.07721	0.00509132	0.0692312	-2.22498	0.128428	1.31513
CMC2	0.438965	0.14461	0.73332	24.0446	3.07479	0.00512111	0.0692697	-2.23026	0.142763	1.35563
MDH1	0.317094	0.103852	0.530337	31.1763	3.066	0.00523056	0.0701837	-2.2494	0.103423	1.24582
SNX3	0.37305	0.122578	0.623522	24.2153	3.0777	0.0052433	0.0701837	-2.22941	0.121211	1.29509
SOD1	0.544976	0.177772	0.912181	28.5983	3.06004	0.00530601	0.0702986	-2.26236	0.178094	1.459
SAFB;SAFB2	0.598939	0.195321	1.00256	21.022	3.05963	0.00531123	0.0702986	-2.26325	0.195755	1.5146
ADH5	0.34373	0.111889	0.57557	25.0337	3.05693	0.00534585	0.0702986	-2.26912	0.112443	1.26903
PYGL;PYGM	-0.561777	-0.940899	-0.182655	22.2289	-3.05522	0.00536787	0.0702986	-2.27284	0.183874	0.677467
SKP1	0.423141	0.137136	0.709146	23.1721	3.05048	0.00542927	0.0702986	-2.28313	0.138713	1.34084
S100A1	0.605767	0.196318	1.01521	27.98	3.05045	0.0054297	0.0702986	-2.2832	0.198583	1.52179
RABGAP1L	0.710399	0.230971	1.18983	21.1838	3.06195	0.00544335	0.0702986	-2.26324	0.232009	1.63626
C12orf10	0.544077	0.175304	0.912849	21.2173	3.042	0.00554089	0.0705746	-2.30153	0.178855	1.45809
ACTN1;ACTN2;ACTN3	-0.63235	-1.06103	-0.203669	26.7047	-3.04145	0.00554823	0.0705746	-2.30273	0.207911	0.645125
CUL4A	-0.504254	-0.845843	-0.162666	20.2476	-3.05046	0.00559385	0.0705746	-2.28787	0.165304	0.705025
REXO2	0.372728	0.119729	0.625727	24.8607	3.0376	0.00559974	0.0705746	-2.31108	0.122705	1.2948
NFS1	0.377988	0.121343	0.634633	23.4698	3.03671	0.00561169	0.0705746	-2.31301	0.124473	1.29953
PTGDS	0.935756	0.300123	1.57139	26.3277	3.03539	0.00562949	0.0705746	-2.31587	0.308282	1.91289
ATAD3A;ATAD3B	-0.43244	-0.727232	-0.137647	23.1439	-3.02459	0.00577695	0.0720717	-2.33923	0.142974	0.741008
ACTA1;ACTG2;POTEF;POTEI	-0.414206	-0.69714	-0.131271	33.3441	-3.01848	0.00586216	0.0726135	-2.35246	0.137223	0.750432
TPM1;TPM2;TPM3;TPM4	0.618042	0.195527	1.04056	33.106	3.01601	0.00589685	0.0726135	-2.35779	0.20492	1.53479
MACROH2A1;MACROH2A2	-0.443586	-0.746895	-0.140276	25.4914	-3.01542	0.00590515	0.0726135	-2.35906	0.147106	0.735305
PFDN1	0.444582	0.139774	0.749391	24.1255	3.00734	0.00602041	0.0736783	-2.37651	0.147832	1.36092
CNDP2	0.29322	0.0918597	0.49458	24.8843	3.00246	0.00609101	0.0736888	-2.38704	0.0976599	1.22537
ALDH1A1	0.630832	0.197507	1.06416	23.7605	3.00164	0.00610302	0.0736888	-2.38882	0.210163	1.54846
MYO18A	-0.621786	-1.04894	-0.194634	21.3426	-3.00134	0.00610728	0.0736888	-2.38945	0.207169	0.649866
VARS1	-0.389394	-0.657503	-0.121285	21.1611	-2.99457	0.0062068	0.073987	-2.40404	0.130033	0.76345
HEBP2	0.506891	0.157783	0.855999	25.4609	2.99373	0.00621936	0.073987	-2.40586	0.169318	1.42098
COX6B1	0.453598	0.141183	0.766013	29.8485	2.99362	0.00622097	0.073987	-2.40609	0.151521	1.36945
ATPAF1	0.392902	0.121893	0.663911	21.8734	2.98923	0.00628654	0.073987	-2.41555	0.13144	1.31303
RPN1	-0.316868	-0.535597	-0.0981399	23.7152	-2.98697	0.00632041	0.073987	-2.4204	0.106083	0.802811
RPL27	-0.494832	-0.836481	-0.153183	22.9265	-2.98631	0.00633039	0.073987	-2.42182	0.1657	0.709644
PKIA	0.609214	0.1893	1.02913	23.6503	2.99798	0.00633352	0.073987	-2.39988	0.203208	1.52543
PSMD9	0.420294	0.12969	0.710897	23.1765	2.98201	0.00639561	0.0740951	-2.43107	0.140943	1.3382
PALMD	0.566347	0.174662	0.958031	24.8218	2.98129	0.00640667	0.0740951	-2.43263	0.189967	1.48077
ARIH2	0.900399	0.279645	1.52115	18.3241	3.00458	0.00642926	0.0740951	-2.37483	0.299675	1.86658
RIDA	0.472115	0.145149	0.79908	24.7456	2.97717	0.00646989	0.0741929	-2.44148	0.158578	1.38714
SH3GLB1	-0.289823	-0.490798	-0.0888492	22.5865	-2.97338	0.00652849	0.0741929	-2.44961	0.0974726	0.818002
RPL8	-0.61322	-1.03856	-0.187874	23.3111	-2.97257	0.00654114	0.0741929	-2.45136	0.206293	0.653736
LGALSL	0.488205	0.149135	0.827275	18.3577	2.96873	0.00660125	0.0741929	-2.45961	0.164449	1.4027
TPM2;TPM4	0.693936	0.211837	1.17604	29.7912	2.96784	0.0066152	0.0741929	-2.46151	0.233819	1.61769
XIRP2	-1.13709	-1.92721	-0.346974	22.7672	-2.9673	0.00662374	0.0741929	-2.46267	0.383208	0.454675
HNRNPU	-0.339432	-0.57537	-0.103494	24.0737	-2.96628	0.00663983	0.0741929	-2.46486	0.11443	0.790352
LDHD	0.434204	0.131433	0.736976	24.9589	2.9569	0.00678957	0.0755377	-2.48496	0.146844	1.35117
LYPLA2	0.346522	0.104701	0.588343	22.2366	2.95458	0.00682724	0.0756293	-2.48994	0.117283	1.27149
ACTN2	-0.446433	-0.75822	-0.134646	30.0022	-2.95227	0.00686482	0.0757192	-2.49489	0.151217	0.733855
ISCU	0.400764	0.120617	0.680911	23.8759	2.94958	0.00690879	0.0757463	-2.50064	0.135872	1.32021
GOT1	0.336932	0.101321	0.572543	29.5379	2.94852	0.00692622	0.0757463	-2.50291	0.114272	1.26307
TPM1	0.564736	0.169296	0.960176	31.8645	2.94458	0.00699136	0.0757715	-2.51134	0.191789	1.47912
A1BG	1.00289	0.300247	1.70553	25.1806	2.94291	0.00701909	0.0757715	-2.51491	0.340781	2.00401
RPS4X	-0.429524	-0.730463	-0.128586	23.6248	-2.94285	0.00702005	0.0757715	-2.51503	0.145955	0.742507
KIF5B	-0.300244	-0.510718	-0.0897706	22.8426	-2.94127	0.00704646	0.0757715	-2.51841	0.10208	0.812115
PLPBP	0.429795	0.128203	0.731388	24.0105	2.93832	0.00709599	0.0759862	-2.52472	0.146273	1.34704
MYBPC3	-0.350952	-0.597458	-0.104447	28.9375	-2.93548	0.00714393	0.0761392	-2.53078	0.119555	0.784066
TAF15	0.78248	0.2323	1.33266	20.4576	2.93242	0.00719589	0.0761392	-2.53731	0.266837	1.72008
HPX	0.889386	0.263998	1.51478	27.4054	2.93223	0.00719915	0.0761392	-2.53771	0.303314	1.85239
RPL9	-0.56049	-0.95503	-0.165951	21.4	-2.92911	0.00725267	0.0763599	-2.54438	0.191352	0.678072
IGKV3-20	1.06798	0.315567	1.8204	25.1338	2.9266	0.00729581	0.0763599	-2.54972	0.364923	2.0965
AKR7A2	0.353733	0.104455	0.603011	24.102	2.92583	0.00730916	0.0763599	-2.55136	0.1209	1.27786
TMSB4X	0.632661	0.184132	1.08119	25.8176	2.9083	0.00761889	0.0792735	-2.5887	0.217537	1.55042
SNX12;SNX3	0.470091	0.136126	0.804056	23.498	2.90227	0.00772811	0.0800857	-2.6015	0.161973	1.3852
IDH3B	0.639336	0.183957	1.09471	25.3887	2.89477	0.00786629	0.0809034	-2.61743	0.220859	1.55761
CALML3	0.50702	0.145681	0.868358	27.2901	2.89313	0.00789674	0.0809034	-2.6209	0.175249	1.42111
PPP1R12A;PPP1R12B	0.597803	0.171729	1.02388	24.8074	2.89288	0.00790146	0.0809034	-2.62144	0.206646	1.51341
MYH13;MYH6;MYH7	-0.421783	-0.723006	-0.120561	30.8135	-2.88709	0.00801019	0.0816912	-2.63372	0.146093	0.746501
CORO1C	-0.537695	-0.923101	-0.152289	21.713	-2.87657	0.00821124	0.0834106	-2.65598	0.186922	0.688871
PAFAH1B2	0.38048	0.1071	0.653861	25.4382	2.86961	0.008347	0.0841173	-2.67071	0.13259	1.30178
UTRN	-0.460084	-0.790764	-0.129405	21.029	-2.86872	0.00836446	0.0841173	-2.67258	0.16038	0.726944
IGHV3-33;IGHV3-74	1.03997	0.292313	1.78763	23.7725	2.86798	0.008379	0.0841173	-2.67414	0.362615	2.05619
LRPAP1	0.520163	0.145819	0.894506	23.5303	2.86501	0.00843766	0.0843766	-2.6804	0.181557	1.43412
FABP3	0.353513	0.0986041	0.608423	32.5902	2.85942	0.00854941	0.0850801	-2.69221	0.123631	1.27767
LZIC	0.370965	0.103073	0.638857	23.615	2.85517	0.0086353	0.0850801	-2.70118	0.129928	1.29322
MTHFD2L	0.884575	0.245025	1.52412	19.4111	2.85179	0.00870402	0.0850801	-2.70829	0.310182	1.84622
UQCR11	0.641947	0.177665	1.10623	25.276	2.85086	0.00872316	0.0850801	-2.71026	0.225177	1.56043
IGKV2D-28;IGKV2D-29	0.926283	0.256232	1.59633	24.4052	2.85032	0.00873414	0.0850801	-2.71139	0.324975	1.90037
MYOM3	-0.513822	-0.885558	-0.142085	25.3505	-2.84993	0.00874209	0.0850801	-2.71221	0.180293	0.700365
QARS1	-0.335123	-0.577702	-0.0925441	22.0073	-2.84845	0.00877256	0.0850801	-2.71533	0.117651	0.792716
RPL13A	-0.502256	-0.865954	-0.138558	22.8346	-2.84736	0.00879513	0.0850801	-2.71763	0.176394	0.706002
RPS20	-0.416745	-0.718578	-0.114913	23.9406	-2.84683	0.00880595	0.0850801	-2.71873	0.146389	0.749113
PDK1	0.488922	0.134128	0.843715	23.5354	2.84133	0.00892047	0.0858637	-2.73032	0.172075	1.4034
UBL4A	0.453047	0.124573	0.781521	21.0559	2.85011	0.00895473	0.0858719	-2.71105	0.158958	1.36893
PDCD5	0.624752	0.170819	1.07869	24.116	2.83775	0.00899569	0.085944	-2.73785	0.220158	1.54195
SPARCL1	0.996199	0.271256	1.72114	21.7736	2.83335	0.00908893	0.0862855	-2.74709	0.351598	1.99474
RPL10A	-0.495754	-0.856577	-0.134932	23.9136	-2.83289	0.00909858	0.0862855	-2.74804	0.174999	0.709191
MYH14	-0.403999	-0.69822	-0.109779	22.3887	-2.83117	0.00913547	0.0863168	-2.75167	0.142697	0.75576
FKBP3	0.450652	0.122115	0.779189	23.9546	2.82823	0.00919853	0.0863459	-2.75783	0.159341	1.36666
SMAP	0.716138	0.194736	1.23754	22.6454	2.8382	0.00920575	0.0863459	-2.73581	0.252321	1.64278
ILF3	-0.320273	-0.554391	-0.0861561	22.517	-2.82062	0.00936378	0.0873292	-2.77379	0.113547	0.800918
MYOM1	-0.373364	-0.646356	-0.100373	26.6832	-2.81995	0.00937854	0.0873292	-2.7752	0.132401	0.77198
PACSIN3	0.397528	0.105796	0.689259	24.6059	2.80958	0.00960868	0.0891491	-2.79691	0.14149	1.31725
COPG1;COPG2	-0.890263	-1.54403	-0.236496	21.4572	-2.81394	0.00973792	0.0896057	-2.78609	0.316376	0.539516
SERPINH1	-1.06407	-1.84715	-0.280989	23.2954	-2.8017	0.00978719	0.0896057	-2.81338	0.379794	0.478281
DPYSL5	-0.490907	-0.852207	-0.129607	23.8134	-2.80149	0.00979191	0.0896057	-2.81382	0.175231	0.711577
COX5A	0.436678	0.115222	0.758135	30.8251	2.8009	0.0098055	0.0896057	-2.81506	0.155907	1.35348
MYL3	0.463088	0.122003	0.804173	33.9679	2.79936	0.00984079	0.0896057	-2.81827	0.165426	1.37849
EPPK1;PLEC	-0.649105	-1.12749	-0.170719	24.1412	-2.79766	0.00987995	0.0896057	-2.82183	0.232017	0.637676
RAD23A;RAD23B	0.290592	0.0763548	0.50483	23.9448	2.7967	0.00990196	0.0896057	-2.82382	0.103905	1.22314
ASAH1	0.46624	0.121924	0.810555	26.9902	2.79197	0.0100119	0.0900873	-2.83369	0.166993	1.3815
RPRD1B	-0.583949	-1.0153	-0.152593	20.2864	-2.79124	0.010029	0.0900873	-2.83522	0.209208	0.667135
RPS16	-0.426517	-0.741731	-0.111303	22.6728	-2.7899	0.0100603	0.0900873	-2.83801	0.152879	0.744056
ALDH6A1	0.403545	0.10495	0.70214	25.8773	2.78655	0.010139	0.0904767	-2.84498	0.144819	1.32275
NUCB1	0.471112	0.121896	0.820328	23.2072	2.78155	0.0102578	0.0911144	-2.85539	0.16937	1.38618
TOMM5	0.327325	0.0846061	0.570045	23.5747	2.78057	0.0102814	0.0911144	-2.85745	0.117719	1.25469
HNRNPF;HNRNPH1;HNRNPH2	-0.555083	-0.967715	-0.142451	23.9879	-2.77365	0.0104481	0.0918433	-2.87182	0.200127	0.680618
LAMA2	-0.695523	-1.21269	-0.178352	24.2047	-2.77291	0.0104663	0.0918433	-2.87338	0.250828	0.617485
PSMC2	-0.296051	-0.5162	-0.075901	23.0857	-2.77272	0.0104709	0.0918433	-2.87377	0.106773	0.814479
TXNRD1	-0.654624	-1.14258	-0.166668	21.9541	-2.76611	0.010633	0.0926573	-2.8875	0.236659	0.635241
CLTA	0.557746	0.141986	0.973506	23.3198	2.76599	0.0106358	0.0926573	-2.88773	0.201644	1.47197
MIEN1	0.671339	0.170587	1.17209	23.4116	2.76424	0.0106791	0.0927207	-2.89137	0.242865	1.59255
FXN	0.67643	0.17136	1.1815	24.3602	2.7614	0.0107499	0.0927995	-2.89727	0.244959	1.59818
RPS25	-0.423069	-0.739064	-0.107073	24.357	-2.7605	0.0107723	0.0927995	-2.89913	0.153258	0.745837
HSPA8	-0.27182	-0.474937	-0.0687025	28.7538	-2.75925	0.0108035	0.0927995	-2.90171	0.0985119	0.828274
EXOC5	-0.495067	-0.864796	-0.125338	20.631	-2.76694	0.010853	0.0927995	-2.86292	0.178922	0.709529
RPLP0	-0.47251	-0.825926	-0.119095	23.2805	-2.75666	0.0108687	0.0927995	-2.90709	0.171407	0.720709
SIRT5	0.488137	0.122699	0.853575	22.6922	2.75414	0.0109327	0.0930361	-2.91232	0.177238	1.40263
COX5B	0.353665	0.088138	0.619193	30.7791	2.74625	0.0111343	0.0944392	-2.92863	0.128781	1.2778
SLC9A3R2	0.356969	0.0884097	0.625529	22.8302	2.74061	0.0112807	0.0953668	-2.9403	0.130252	1.28073
IGHG2	1.08948	0.268349	1.91062	27.6335	2.73567	0.0114105	0.0961478	-2.9505	0.398251	2.12798
MOCS1	0.578454	0.142727	1.01418	20.6107	2.7433	0.0114584	0.0962358	-2.93133	0.210861	1.49325
APOH	0.817602	0.200122	1.43508	25.317	2.73009	0.0115589	0.0967632	-2.96202	0.299478	1.76247
RAB18	0.364434	0.0889743	0.639893	23.7471	2.72784	0.0116192	0.0969521	-2.96666	0.133598	1.28738
DNPH1	0.645219	0.157214	1.13322	23.4567	2.72609	0.0116662	0.0970298	-2.97027	0.236683	1.56398
UQCC2	0.514007	0.124618	0.903396	24.0515	2.72172	0.0117846	0.0975627	-2.97927	0.188854	1.42801
ACADSB	0.515012	0.124473	0.905551	24.6032	2.71901	0.0118587	0.0975627	-2.98485	0.189412	1.42901
GOT2	0.270897	0.0654153	0.476379	28.7785	2.71824	0.0118795	0.0975627	-2.98642	0.0996588	1.20656
DMD	-0.460592	-0.810147	-0.111037	25.2765	-2.7168	0.0119191	0.0975627	-2.98938	0.169534	0.726688
NME3	-0.511574	-0.899831	-0.123317	19.336	-2.71673	0.011921	0.0975627	-2.98953	0.188305	0.701457
MRPL9	-0.74001	-1.30192	-0.178105	19.8361	-2.71539	0.0119581	0.0975627	-2.99229	0.272524	0.598735
DTNA	-0.636193	-1.11949	-0.152892	21.8139	-2.72013	0.0120826	0.0982666	-2.97858	0.233883	0.643408
MSRA	0.306929	0.0729438	0.540914	22.9548	2.70463	0.0122586	0.0991174	-3.01441	0.113483	1.23707
MAOB	0.299954	0.0710537	0.528854	26.2773	2.70188	0.0123365	0.0991174	-3.02004	0.111017	1.23111
ANXA3	0.410902	0.0973205	0.724483	25.2233	2.70175	0.0123401	0.0991174	-3.0203	0.152087	1.32952
PARK7	0.306303	0.0725425	0.540064	27.6905	2.7017	0.0123415	0.0991174	-3.0204	0.113374	1.23654
NDUFV3	0.52039	0.122918	0.917862	27.6709	2.69948	0.0124049	0.0991345	-3.02496	0.192774	1.43434
FLNA;FLNC	-0.614965	-1.08477	-0.14516	25.3613	-2.69892	0.0124207	0.0991345	-3.0261	0.227856	0.652946
IDH3G	0.431194	0.101236	0.761153	24.7748	2.69446	0.012549	0.0998485	-3.03525	0.16003	1.34835
RPS9	-0.395188	-0.697868	-0.0925079	24.2104	-2.69202	0.0126198	0.100101	-3.04025	0.1468	0.76039
PBXIP1	0.531668	0.123465	0.939872	21.9199	2.68548	0.0128109	0.101305	-3.05363	0.197979	1.4456
NDUFA7	0.420862	0.0969057	0.744817	26.4731	2.67862	0.0130144	0.102511	-3.06765	0.157119	1.33873
BCAT2	0.340113	0.0781446	0.60208	24.4877	2.6769	0.0130658	0.102511	-3.07116	0.127055	1.26586
RPL11	-0.418004	-0.740037	-0.0959719	23.5242	-2.67632	0.0130831	0.102511	-3.07233	0.156186	0.748459
CIAO3	0.500951	0.114977	0.886924	18.8116	2.6956	0.0133844	0.104553	-2.98874	0.18584	1.41515
DHRS4	0.890325	0.201287	1.57936	23.4055	2.67008	0.0135422	0.105401	-3.07996	0.333445	1.85359
PODXL	0.682555	0.154427	1.21068	23.0917	2.67711	0.013622	0.105401	-3.05705	0.254959	1.60498
AIP	-0.360782	-0.640288	-0.0812753	21.3701	-2.6673	0.0136281	0.105401	-3.08557	0.135261	0.778742
TINAGL1	0.582198	0.130509	1.03389	24.3419	2.6576	0.0136571	0.105401	-3.11049	0.21907	1.49713
USP47	-0.325873	-0.578965	-0.0727824	20.4899	-2.65479	0.0137451	0.10564	-3.1162	0.122749	0.797815
BZW1;BZW2	0.582682	0.131019	1.03434	21.9983	2.6723	0.0137701	0.10564	-3.06826	0.218045	1.49763
VAMP2;VAMP3	0.461888	0.102518	0.821257	22.8419	2.65004	0.0138951	0.106069	-3.12584	0.174294	1.37734
MTX2	-0.365159	-0.649418	-0.0808997	23.2489	-2.64865	0.0139394	0.106069	-3.12866	0.137866	0.776383
NDRG1	0.510283	0.112846	0.90772	21.7126	2.64728	0.0139831	0.106069	-3.13144	0.192757	1.42433
TBCA	0.442598	0.0976865	0.787509	24.8869	2.64581	0.0140301	0.106069	-3.13442	0.167282	1.35905
ATAD3A	-0.43363	-0.770951	-0.0963085	21.7253	-2.66283	0.0140662	0.106069	-3.04017	0.162845	0.740397
GSTT1;GSTT2B	0.725357	0.162388	1.28832	23.5834	2.6838	0.0140977	0.106069	-3.09135	0.270272	1.65331
NDUFS4	0.466188	0.10253	0.829847	27.0841	2.64317	0.014115	0.106069	-3.13978	0.176375	1.38145
PSMD12	-0.327017	-0.582389	-0.0716446	21.9746	-2.64031	0.0142078	0.106455	-3.14559	0.123856	0.797183
IGKV3-20;IGKV3D-20	0.874244	0.190876	1.55761	24.6751	2.63776	0.0142905	0.106764	-3.15074	0.331434	1.83305
TSC22D1	0.918543	0.19912	1.63797	21.3062	2.63253	0.0144622	0.107491	-3.16134	0.348921	1.89021
GPD1L	0.410251	0.0886614	0.73184	26.6232	2.6303	0.0145359	0.107491	-3.16585	0.155971	1.32892
AZGP1	0.907961	0.196115	1.61981	24.12	2.6299	0.0145493	0.107491	-3.16666	0.345246	1.87639
FBLN5	-1.06751	-1.90451	-0.230521	24.0542	-2.62972	0.0145552	0.107491	-3.16702	0.405942	0.477141
MYH1;MYH2;MYH3;MYH4	-0.448224	-0.800234	-0.096213	31.101	-2.62541	0.0146989	0.107986	-3.17574	0.170725	0.732945
RPS24	-0.478114	-0.85363	-0.102598	22.3778	-2.62519	0.0147063	0.107986	-3.17618	0.182126	0.717916
RPL26;RPL26L1	-0.644224	-1.15044	-0.138007	23.0234	-2.62978	0.0148365	0.108632	-3.13986	0.244973	0.639837
IGKV3-15	0.848378	0.18057	1.51619	25.6033	2.61936	0.0149027	0.108807	-3.18794	0.323887	1.80048
MAP4	0.437165	0.0928747	0.781456	25.6346	2.61805	0.0149473	0.108823	-3.19059	0.166981	1.35394
RNASEH2A	0.4481	0.094822	0.801379	23.9262	2.61527	0.0150423	0.108896	-3.19621	0.17134	1.36424
TLN2	-0.480771	-0.859962	-0.10158	23.782	-2.61419	0.015079	0.108896	-3.19837	0.183908	0.716595
PEF1	0.330556	0.0695566	0.591555	21.2384	2.61134	0.0151773	0.108896	-3.20412	0.126585	1.2575
CAVIN2	0.349059	0.0734176	0.6247	26.3551	2.61103	0.0151879	0.108896	-3.20474	0.133686	1.27373
CKMT1A;CKMT2	0.467767	0.0983215	0.837213	28.2983	2.61058	0.0152035	0.108896	-3.20565	0.179182	1.38297
HSPG2	-0.477189	-0.85411	-0.100268	25.2917	-2.61035	0.0152115	0.108896	-3.20612	0.182807	0.718376
PSMB1	-0.269751	-0.483064	-0.0564382	24.7918	-2.60738	0.0153146	0.109329	-3.2121	0.103457	0.829463
RPS2	-0.470032	-0.842139	-0.097924	23.289	-2.60445	0.0154167	0.109754	-3.21799	0.180472	0.721949
ITIH2	0.863033	0.17879	1.54727	22.7855	2.60061	0.0155519	0.11041	-3.22572	0.331858	1.81886
TNS1;TNS2;TNS3	0.486151	0.100477	0.871826	22.3132	2.59901	0.0156084	0.110506	-3.22893	0.187052	1.4007
ACTN1;ACTN2;ACTN4	-0.405008	-0.726827	-0.0831881	28.2566	-2.59483	0.0157573	0.111253	-3.23733	0.156083	0.755232
SMPX	0.507212	0.104329	0.910095	24.0241	2.60153	0.0158117	0.111332	-3.21725	0.194967	1.4213
NUDT9	0.45179	0.0920028	0.811577	22.1071	2.5891	0.0159632	0.112043	-3.24882	0.174497	1.36774
SLIRP	0.398239	0.0809736	0.715504	25.5377	2.58809	0.0159999	0.112043	-3.25085	0.153874	1.3179
BOLA1	1.01777	0.208161	1.82739	20.7039	2.60401	0.0160437	0.112045	-3.18778	0.390849	2.02479
NID1;NID2	0.704484	0.142097	1.26687	24.074	2.58282	0.016192	0.112774	-3.26141	0.272758	1.62956
MT-ND1	-0.374353	-0.674061	-0.0746441	24.8821	-2.57537	0.0164672	0.114381	-3.27631	0.145359	0.771452
SLC9A3R1	0.616716	0.122785	1.11065	22.3057	2.58011	0.0165911	0.114702	-3.25978	0.239027	1.53338
COA6	0.531762	0.105819	0.957705	23.769	2.5798	0.0166027	0.114702	-3.2604	0.206126	1.44569
PDLIM5	0.615515	0.120742	1.11029	28.3921	2.56502	0.016857	0.115915	-3.29699	0.239965	1.5321
NDUFAF7	0.420281	0.0824041	0.758158	21.517	2.56471	0.0168686	0.115915	-3.29759	0.163871	1.33819
IAH1	0.448176	0.0876159	0.808736	24.5907	2.56288	0.0169385	0.115936	-3.30125	0.174872	1.36431
SNCA	1.10307	0.216216	1.98993	21.28	2.57022	0.0169629	0.115936	-3.27935	0.429175	2.14812
NNT	-0.326992	-0.590418	-0.0635666	28.0504	-2.55939	0.0170724	0.115936	-3.3082	0.127762	0.797197
NDUFAF3	0.448099	0.087101	0.809096	24.101	2.55933	0.0170746	0.115936	-3.30832	0.175084	1.36424
TIMM9	0.465751	0.0903414	0.841161	22.7975	2.55803	0.0171248	0.115936	-3.31091	0.182074	1.38104
HRG	0.967336	0.187496	1.74718	23.6818	2.55758	0.0171423	0.115936	-3.31181	0.378223	1.95523
SQOR	0.567223	0.109073	1.02537	22.3403	2.55838	0.0174181	0.117492	-3.31942	0.221712	1.48167
BDH1	0.408982	0.0779939	0.73997	25.2964	2.54771	0.017528	0.117633	-3.33146	0.16053	1.32775
DIABLO	0.271642	0.0517286	0.491556	23.4209	2.54685	0.017562	0.117633	-3.33317	0.106658	1.20718
SERPIND1	0.947085	0.180025	1.71414	21.4055	2.54576	0.0176051	0.117633	-3.33533	0.372024	1.92797
SDHAF2	0.449084	0.0850006	0.813167	22.726	2.54322	0.0177059	0.117633	-3.34037	0.176581	1.36517
GPI	0.29032	0.054934	0.525705	28.1788	2.54305	0.0177129	0.117633	-3.34072	0.114162	1.22291
MICOS13	0.532187	0.100562	0.963812	24.3111	2.54223	0.0177454	0.117633	-3.34233	0.209339	1.44612
HNRNPA1	-0.32581	-0.590092	-0.0615285	24.4346	-2.54188	0.0177594	0.117633	-3.34303	0.128177	0.79785
DCLK1	-0.85469	-1.5477	-0.161676	19.1938	-2.55467	0.0179006	0.118264	-3.28405	0.33456	0.552984
TSSC4	0.471329	0.0880516	0.854607	22.1828	2.54115	0.0181011	0.119012	-3.33663	0.185479	1.38639
MT-CO1	-0.424266	-0.769579	-0.0789522	25.5105	-2.53327	0.0181065	0.119012	-3.3601	0.167477	0.745218
FTL	0.921062	0.170479	1.67164	24.9859	2.53016	0.0182336	0.119257	-3.36626	0.364033	1.89351
NIT2	0.538002	0.0994762	0.976527	23.4211	2.52957	0.0182578	0.119257	-3.36743	0.212685	1.45196
HINT2	0.47785	0.0882596	0.867441	24.9686	2.52895	0.018283	0.119257	-3.36865	0.188952	1.39267
PDLIM1	0.479084	0.0880466	0.870122	27.886	2.5261	0.0184004	0.119719	-3.37429	0.189654	1.39386
IGHG4	0.975318	0.178217	1.77242	25.7933	2.52285	0.0185354	0.120293	-3.38073	0.386594	1.96607
TRIAP1	1.03822	0.193202	1.88324	21.9309	2.56747	0.0186229	0.120373	-3.23667	0.404374	2.05369
RBPMS2	-0.373094	-0.678895	-0.0672929	21.9117	-2.51557	0.0188401	0.120373	-3.3951	0.148314	0.772125
MB	0.421552	0.0759246	0.767179	33.939	2.51478	0.0188734	0.120373	-3.39665	0.167629	1.33937
RPL4	-0.460369	-0.83803	-0.0827082	23.8877	-2.5134	0.0189319	0.120373	-3.39938	0.183166	0.7268
TIMM13	0.434885	0.0780399	0.79173	26.6605	2.51277	0.0189588	0.120373	-3.40063	0.17307	1.3518
ABHD10	0.426777	0.0765809	0.776974	24.7557	2.51274	0.01896	0.120373	-3.40069	0.169845	1.34423
ARHGAP17	0.364282	0.0651927	0.663372	21.7057	2.51128	0.0190223	0.120373	-3.40357	0.145059	1.28724
IGHV3-43;IGHV3-7	0.949221	0.169798	1.72864	23.5611	2.51103	0.0190327	0.120373	-3.40405	0.37802	1.93083
HDGFL3	0.491947	0.0879713	0.895922	22.5394	2.51085	0.0190404	0.120373	-3.40441	0.195928	1.40634
FN1	-1.23018	-2.24068	-0.219691	24.0863	-2.51012	0.0190715	0.120373	-3.40585	0.49009	0.426263
ANXA6	-0.355242	-0.647189	-0.063296	26.8737	-2.50888	0.0191247	0.120373	-3.4083	0.141594	0.781738
TUBB;TUBB2A;TUBB2B;TUBB3;TUBB4A;TUBB4B;TUBB6	0.441883	0.0786437	0.805122	27.0429	2.50826	0.0191512	0.120373	-3.40952	0.176171	1.35838
SAR1A;SAR1B	0.35755	0.0636198	0.651481	24.2027	2.50813	0.0191567	0.120373	-3.40977	0.142557	1.28125
BOLA2	0.465947	0.0827996	0.849095	21.844	2.51298	0.0192715	0.120516	-3.39179	0.185416	1.38122
IARS2	0.244926	0.0432557	0.446596	24.5481	2.50409	0.0193304	0.120516	-3.41772	0.0978101	1.18503
APOM	1.09795	0.194359	2.00154	21.863	2.5109	0.0193608	0.120516	-3.39585	0.437274	2.14051
PDCL3	0.50864	0.089928	0.927352	18.9374	2.51023	0.0193895	0.120516	-3.37525	0.202627	1.42271
CTSG	1.36124	0.239542	2.48293	22.1011	2.50217	0.0194138	0.120516	-3.42151	0.544022	2.56905
SAA1	1.66359	0.290808	3.03638	24.787	2.50417	0.019652	0.1217	-3.42596	0.66433	3.16805
SCARB2	0.495156	0.0859754	0.904337	22.4822	2.49508	0.0197237	0.121851	-3.43544	0.198453	1.40947
IGKC	0.854898	0.146896	1.5629	28.9079	2.48964	0.0199646	0.123043	-3.44611	0.343382	1.80863
IMPDH2	-0.439377	-0.803486	-0.0752678	21.609	-2.48807	0.0200346	0.123179	-3.44919	0.176593	0.737453
USP13;USP5	0.430212	0.0728048	0.78762	20.7113	2.48186	0.0203142	0.1246	-3.46137	0.173343	1.34743
UQCRB	0.449503	0.0752027	0.823803	29.0472	2.47611	0.0205759	0.125386	-3.47262	0.181536	1.36557
EEF1G	-0.335451	-0.614916	-0.0559859	23.5012	-2.47491	0.020631	0.125386	-3.47497	0.135541	0.792536
GLRX	0.411276	0.068611	0.753942	26.1225	2.47469	0.020641	0.125386	-3.47539	0.166193	1.32986
MRRF	0.376643	0.0626142	0.690672	22.9471	2.47296	0.0207205	0.125386	-3.47876	0.152304	1.29832
PFDN6	0.400763	0.066405	0.73512	24.3868	2.47135	0.0207952	0.125386	-3.48193	0.162164	1.32021
SF3B1	-0.627364	-1.15106	-0.103668	20.8768	-2.47001	0.0208573	0.125386	-3.48454	0.253993	0.647358
TPI1	0.304079	0.0500941	0.558065	28.9855	2.46852	0.0209265	0.125386	-3.48745	0.123183	1.23463
FLNC	-0.53849	-0.988543	-0.0884372	27.6942	-2.46701	0.0209965	0.125386	-3.49038	0.218276	0.688491
EDF1	0.429591	0.0705132	0.788668	23.3888	2.46675	0.0210091	0.125386	-3.49091	0.174153	1.34685
NDE1	0.430787	0.0708531	0.790721	19.3692	2.4732	0.021045	0.125386	-3.46912	0.174182	1.34797
ANK3	-0.324251	-0.595399	-0.0531024	23.0189	-2.46565	0.0210602	0.125386	-3.49304	0.131507	0.798713
COPA	-0.378304	-0.694678	-0.0619298	22.128	-2.46546	0.0210693	0.125386	-3.49342	0.153442	0.769342
IDH3A	0.525629	0.0860195	0.965239	27.2659	2.4653	0.0210766	0.125386	-3.49373	0.213211	1.43956
TSN	0.439496	0.0717181	0.807273	22.1764	2.46392	0.0211413	0.125481	-3.49642	0.178372	1.35613
PFDN2	0.485265	0.0789873	0.891542	24.3277	2.46271	0.0211982	0.125528	-3.49877	0.197045	1.39984
SF3A3	0.637356	0.104938	1.16977	21.2814	2.49351	0.0213134	0.125872	-3.40452	0.255605	1.55548
ILF2	-0.423322	-0.778214	-0.0684292	22.596	-2.45941	0.0213541	0.125872	-3.5052	0.172123	0.745706
DNAJB11	-0.367065	-0.675333	-0.0587963	21.9232	-2.45511	0.0215589	0.126534	-3.51358	0.14951	0.775358
NDUFC1	0.463301	0.0741564	0.852445	25.2378	2.45476	0.0215755	0.126534	-3.51425	0.188735	1.37869
CFI	1.13895	0.181988	2.09592	20.8971	2.45396	0.0216141	0.126534	-3.51582	0.464129	2.20221
EFHD2	0.411375	0.0650718	0.757678	21.9402	2.44928	0.0218393	0.127561	-3.52491	0.167957	1.32995
LMCD1	-1.25756	-2.31698	-0.198145	22.8523	-2.44748	0.0219265	0.127781	-3.52841	0.513819	0.418249
TMEM256	0.775034	0.123013	1.42706	21.7686	2.46875	0.0220265	0.127784	-3.3625	0.313938	1.71123
OGDH	-0.210457	-0.387915	-0.0329999	26.7788	-2.44527	0.0220342	0.127784	-3.5327	0.086067	0.864263
CALM1;CALM2;CALM3	0.449696	0.0702423	0.829149	27.1507	2.44353	0.0221193	0.127784	-3.53608	0.184035	1.36575
EMILIN3	-0.723941	-1.33443	-0.113453	20.9318	-2.45045	0.022126	0.127784	-3.49071	0.295432	0.605441
RPL31	-0.406665	-0.750154	-0.0631757	22.9978	-2.44108	0.0222399	0.128154	-3.54084	0.166592	0.754365
IPO5	-0.315066	-0.581533	-0.0485977	22.6465	-2.43789	0.0223973	0.128772	-3.54702	0.129237	0.803814
SCP2	0.418605	0.064117	0.773093	23.6664	2.43478	0.0225516	0.129147	-3.55303	0.171927	1.33663
MTCH2	-0.341194	-0.630155	-0.0522328	23.0671	-2.43455	0.022563	0.129147	-3.55348	0.140146	0.789388
C1QBP	0.410289	0.0626259	0.757951	26.7056	2.43326	0.0226276	0.129175	-3.55598	0.168617	1.32895
AP2A1	-0.349644	-0.646019	-0.0532697	21.4481	-2.43244	0.0226685	0.129175	-3.55756	0.143742	0.784778
PRDX2	0.251242	0.0375578	0.464926	28.6258	2.42425	0.0230824	0.131206	-3.57341	0.103637	1.19023
IGKV1-27;IGKV1-8	0.883534	0.131807	1.63526	22.8796	2.42338	0.023127	0.131206	-3.57509	0.364588	1.84489
PGK1	0.225643	0.0334983	0.417787	28.9468	2.42131	0.0232325	0.131245	-3.57907	0.0931901	1.1693
DDX1	-0.217292	-0.402331	-0.0322535	23.6186	-2.42125	0.0232359	0.131245	-3.5792	0.089744	0.860178
STX8	0.805563	0.119646	1.49148	19.8753	2.42687	0.0233002	0.131319	-3.55828	0.331935	1.74783
HSD17B8	0.392244	0.0576915	0.726796	23.2489	2.41741	0.0234335	0.131781	-3.58661	0.162258	1.31243
ALDOC	0.308049	0.0449766	0.571121	27.1476	2.41436	0.0235913	0.132379	-3.59248	0.12759	1.23803
SYNGR2	-0.329746	-0.611539	-0.0479528	22.0905	-2.41272	0.0236768	0.132383	-3.59565	0.13667	0.795677
SNTA1	-0.312203	-0.579043	-0.0453628	24.3361	-2.41237	0.0236951	0.132383	-3.59632	0.129418	0.805411
SPR	0.443118	0.0634423	0.822793	24.7083	2.40638	0.0240095	0.133849	-3.60784	0.184143	1.35954
DYSF	-0.324399	-0.602531	-0.0462667	23.2886	-2.40484	0.0240911	0.134013	-3.61081	0.134894	0.798631
FLNB;FLNC	-0.580821	-1.08006	-0.0815851	25.0971	-2.3988	0.0244129	0.13551	-3.62241	0.24213	0.668583
EPN1	0.356087	0.0497714	0.662402	22.0983	2.40218	0.0245915	0.136207	-3.6054	0.148235	1.27995
HNRNPC	-0.314153	-0.584778	-0.0435277	23.5403	-2.39348	0.0246996	0.136462	-3.6326	0.131253	0.804323
HUWE1	-0.390488	-0.726986	-0.05399	21.3495	-2.39267	0.0247438	0.136462	-3.63416	0.163202	0.762871
TPD52	0.592298	0.0811776	1.10342	20.6425	2.38932	0.0249262	0.136696	-3.64058	0.247894	1.50765
PRKCSH	0.370386	0.0505196	0.690252	23.7963	2.3875	0.025026	0.136696	-3.64406	0.155135	1.2927
PFDN4	0.463389	0.0629308	0.863847	23.1834	2.38587	0.0251158	0.136696	-3.64719	0.194223	1.37878
AHCY	0.265944	0.0361149	0.495773	24.109	2.38585	0.0251168	0.136696	-3.64722	0.111467	1.20242
PIN4	0.531969	0.0727646	0.991174	19.9814	2.39965	0.0251216	0.136696	-3.59682	0.221686	1.4459
TF	0.623829	0.0845072	1.16315	28.3492	2.38493	0.0251675	0.136696	-3.64898	0.261571	1.54096
CPNE3	-0.296254	-0.552437	-0.0400703	23.969	-2.38435	0.0251993	0.136696	-3.65009	0.124249	0.814364
FLOT1	-0.419445	-0.782057	-0.0568338	22.23	-2.3903	0.0252361	0.136696	-3.60526	0.175478	0.747712
CNPY4	0.723982	0.0983309	1.34963	19.8109	2.39698	0.0252672	0.136696	-3.58506	0.30204	1.65174
NDUFS6	0.413364	0.0555885	0.771139	27.0103	2.38221	0.0253179	0.136696	-3.65418	0.173521	1.33179
PDXK	0.397898	0.0532259	0.74257	22.9306	2.38025	0.0254266	0.136763	-3.65792	0.167166	1.31759
ACO1	0.257946	0.0343275	0.481564	25.4569	2.37837	0.0255318	0.136763	-3.66152	0.108455	1.19577
RPS13	-0.37635	-0.702645	-0.0500553	23.161	-2.37815	0.0255438	0.136763	-3.66193	0.158253	0.770384
SLC25A12;SLC25A13	-0.315088	-0.588276	-0.0418987	25.6371	-2.37808	0.025548	0.136763	-3.66208	0.132497	0.803802
TKFC	0.300598	0.0398772	0.561319	20.4574	2.37721	0.0255964	0.136763	-3.66373	0.12645	1.23165
SERPING1	0.965616	0.127375	1.80386	25.2523	2.37516	0.0257115	0.136937	-3.66764	0.406547	1.9529
TUBA8	0.579039	0.0762908	1.08179	25.5984	2.37473	0.0257356	0.136937	-3.66846	0.243833	1.49385
CCAR2	-0.358477	-0.669867	-0.0470881	20.6782	-2.37364	0.025797	0.13698	-3.67053	0.151024	0.779987
MVP	-0.651365	-1.21774	-0.0849926	20.888	-2.37652	0.0260034	0.137724	-3.65409	0.274084	0.636678
KNG1	0.768536	0.0992708	1.4378	24.9263	2.36768	0.0261354	0.137724	-3.68189	0.324594	1.70354
ITIH4	0.772889	0.0995789	1.4462	22.9237	2.36679	0.0261865	0.137724	-3.6836	0.326556	1.70869
GAPDH	0.255262	0.0328753	0.47765	30.5929	2.36665	0.0261942	0.137724	-3.68385	0.107858	1.19355
MYOZ2	0.560261	0.0721167	1.04841	29.9629	2.36646	0.0262051	0.137724	-3.68422	0.23675	1.47454
NIPSNAP2	0.408881	0.0518735	0.765888	26.9078	2.36144	0.026494	0.138959	-3.69377	0.173149	1.32766
HINT1	0.428459	0.0541019	0.802817	26.8861	2.35983	0.0265874	0.139164	-3.69683	0.181564	1.3458
CALD1	0.618062	0.0766553	1.15947	23.9959	2.35378	0.0269404	0.139615	-3.70832	0.262583	1.53481
TMLHE	0.434351	0.0538488	0.814853	22.5225	2.35365	0.0269483	0.139615	-3.70857	0.184544	1.3513
FNTA	0.617149	0.0762506	1.15805	22.1269	2.35251	0.027015	0.139615	-3.71073	0.262336	1.53384
S100A16	-0.509413	-0.956028	-0.0627977	22.431	-2.35177	0.027059	0.139615	-3.71214	0.216609	0.702508
HYOU1	-0.39518	-0.741789	-0.0485712	22.281	-2.35079	0.0271168	0.139615	-3.714	0.168106	0.760394
BOLA3	0.461871	0.0574241	0.866317	21.9444	2.37179	0.0271196	0.139615	-3.63981	0.194735	1.37733
OXCT1	0.33034	0.0405733	0.620106	26.5179	2.35055	0.0271305	0.139615	-3.71444	0.140537	1.25731
MXRA7	0.532293	0.0655682	0.999018	22.5717	2.35672	0.0271429	0.139615	-3.69143	0.225861	1.44623
MYH3;MYH8	-0.551893	-1.03649	-0.0672951	25.251	-2.34818	0.0272712	0.139615	-3.71894	0.23503	0.682125
CCDC51	0.329495	0.040168	0.618823	21.2565	2.3481	0.0272756	0.139615	-3.71908	0.140324	1.25657
SRSF3	-0.408528	-0.767334	-0.0497206	24.2812	-2.34757	0.0273075	0.139615	-3.7201	0.174022	0.753392
DFFA	0.544837	0.0660399	1.02363	21.0672	2.34624	0.0273865	0.139615	-3.72261	0.232217	1.45886
HSPA2;HSPA8	-0.241532	-0.453937	-0.0291277	27.9168	-2.3446	0.0274844	0.139615	-3.72572	0.103016	0.845846
OCIAD1	0.273845	0.0329695	0.514721	25.5482	2.34407	0.0275164	0.139615	-3.72673	0.116825	1.20903
TCOF1	-0.416104	-0.782201	-0.0500071	18.8495	-2.34349	0.0275508	0.139615	-3.72781	0.177557	0.749446
CSNK1A1	-0.474604	-0.892074	-0.0571351	20.6562	-2.34923	0.027586	0.139615	-3.70551	0.202025	0.719664
MYH1;MYH13;MYH2;MYH3;MYH4;MYH7	-0.381912	-0.718037	-0.0457872	28.2759	-2.34272	0.0275971	0.139615	-3.72928	0.163021	0.76742
RPL7	-0.389858	-0.73341	-0.0463057	23.3457	-2.33976	0.0277753	0.140241	-3.73487	0.166623	0.763205
F2	0.841131	0.0990045	1.58326	23.1997	2.33692	0.0279474	0.140833	-3.74025	0.359932	1.79145
PGK2	0.355867	0.0415691	0.670165	22.3382	2.33455	0.0280913	0.141281	-3.74471	0.152435	1.27975
CDH2	0.44912	0.0515737	0.846665	28.0233	2.32934	0.0284112	0.142611	-3.75455	0.19281	1.36521
SDHC	0.338344	0.0382357	0.638453	24.7241	2.32455	0.028708	0.143566	-3.76358	0.145553	1.2643
ACOT1	0.449732	0.0507459	0.848719	27.31	2.32409	0.0287361	0.143566	-3.76443	0.193509	1.36579
HK1	-0.488105	-0.921232	-0.0549773	26.3527	-2.32357	0.028769	0.143566	-3.76542	0.210067	0.712961
HNRNPR	-0.372419	-0.703034	-0.0418032	22.3559	-2.32255	0.0288321	0.143602	-3.76733	0.160349	0.772486
PDPR	0.855022	0.0943553	1.61569	20.2948	2.32837	0.0292758	0.145529	-3.76894	0.36722	1.80879
PDAP1	0.400339	0.0438666	0.756811	24.4078	2.32071	0.0293345	0.14554	-3.75888	0.172507	1.31982
RARS1	-0.221831	-0.41963	-0.0240314	21.9292	-2.31235	0.0294758	0.145784	-3.78649	0.0959328	0.857477
CARHSP1	0.451157	0.0488169	0.853498	23.1584	2.31202	0.0294971	0.145784	-3.78712	0.195135	1.36714
PYGM	-0.421848	-0.799598	-0.0440974	25.0074	-2.30255	0.0301072	0.148402	-3.80488	0.183209	0.746468
DDRGK1	0.435874	0.0453812	0.826367	22.1145	2.30147	0.0301772	0.148402	-3.80689	0.189389	1.35273
ATP1A1;ATP1A3	-0.310167	-0.588084	-0.0322506	26.3037	-2.30112	0.0302002	0.148402	-3.80755	0.13479	0.806548
FLOT2	-0.491315	-0.931951	-0.0506796	21.8421	-2.299	0.0303388	0.148558	-3.81152	0.213709	0.711376
MYH1;MYH13;MYH2;MYH6;MYH7;MYH8	-0.38722	-0.734519	-0.0399222	27.7603	-2.29886	0.0303474	0.148558	-3.81176	0.16844	0.764601
CDV3	0.506549	0.0520772	0.961021	24.2181	2.30321	0.030457	0.148811	-3.79143	0.219932	1.42065
ECHDC3	0.610388	0.06227	1.15851	24.1008	2.29609	0.0305293	0.148881	-3.81694	0.265838	1.52667
MTUS2	0.597145	0.0602558	1.13403	21.715	2.29326	0.0307166	0.149511	-3.82224	0.260392	1.51272
FMC1	-0.483942	-0.919987	-0.0478978	20.4056	-2.29341	0.0311026	0.151004	-3.80959	0.211014	0.715021
PPP1R1C	0.664113	0.065831	1.2624	19.9088	2.29935	0.0311408	0.151004	-3.78326	0.288827	1.58459
RPA3	0.310914	0.0299396	0.591889	21.4365	2.28156	0.0315001	0.152247	-3.84405	0.136273	1.24049
ATP1A1;ATP1A2;ATP1A3	-0.25155	-0.4789	-0.0242001	26.2684	-2.28132	0.0315157	0.152247	-3.84448	0.110265	0.839994
GPX4	0.425874	0.0396081	0.81214	22.7332	2.27328	0.0320654	0.154612	-3.85944	0.187339	1.34339
NIBAN1	0.289905	0.0264055	0.553405	24.1928	2.26847	0.0323977	0.155831	-3.86835	0.127798	1.22256
ATP1A1;ATP1A2;ATP1A3;ATP4A	-0.32776	-0.625745	-0.0297744	23.2964	-2.26787	0.0324395	0.155831	-3.86947	0.144523	0.796773
ATP5F1D	0.339955	0.0303491	0.649561	28.6513	2.26397	0.0327122	0.156631	-3.87671	0.150159	1.26572
HADH	0.266494	0.023767	0.509222	29.1754	2.26374	0.0327279	0.156631	-3.87712	0.117723	1.20288
P4HA1	-0.451129	-0.862455	-0.0398029	20.8378	-2.26137	0.0328944	0.157135	-3.88151	0.199493	0.73147
RPS15A	-0.405227	-0.774981	-0.0354729	23.2122	-2.25966	0.0330154	0.15716	-3.88467	0.179331	0.755118
DAG1	0.429043	0.0375415	0.820544	25.672	2.25957	0.033022	0.15716	-3.88485	0.189878	1.34634
BPHL	0.434096	0.0376489	0.830542	22.4073	2.25766	0.0331571	0.157511	-3.88837	0.192277	1.35106
NONO	-0.571968	-1.09463	-0.0493023	20.6947	-2.27282	0.0334229	0.158336	-3.83806	0.251655	0.672699
CLASP1	-0.301931	-0.578096	-0.0257664	20.431	-2.25922	0.0334539	0.158336	-3.87258	0.133644	0.811166
AK4	0.609262	0.0514414	1.16708	27.032	2.25199	0.0335613	0.158553	-3.89884	0.270544	1.52548
ADPRS	0.256174	0.0214631	0.490885	22.5678	2.2504	0.0336759	0.158802	-3.90178	0.113835	1.19431
DSTN	0.341571	0.0283126	0.65483	24.9671	2.2482	0.0338342	0.159003	-3.90583	0.151931	1.26714
UGP2	-0.261732	-0.501796	-0.021669	26.4198	-2.24796	0.0338516	0.159003	-3.90627	0.116431	0.834086
NAXE	0.290738	0.0238517	0.557625	26.4058	2.24612	0.0339851	0.159003	-3.90967	0.12944	1.22327
SMTN	0.518647	0.0424222	0.994871	22.6651	2.24552	0.0340285	0.159003	-3.91077	0.230969	1.43261
GNB1;GNB2	0.657037	0.0535083	1.26057	22.658	2.24465	0.0340917	0.159003	-3.91237	0.292712	1.57684
TMED9	-0.222865	-0.427619	-0.0181112	23.0833	-2.24423	0.0341225	0.159003	-3.91315	0.0993058	0.856862
MSRB2	0.403853	0.0326326	0.775073	25.0901	2.2431	0.0342048	0.159003	-3.91523	0.180042	1.32304
SERPINC1	0.632919	0.0511113	1.21473	25.44	2.24298	0.0342134	0.159003	-3.91544	0.282177	1.5507
CCSMST1	0.433712	0.0344876	0.832936	21.242	2.24493	0.0344836	0.159969	-3.89873	0.193196	1.3507
NDUFAF4	0.530234	0.0414226	1.01905	23.3593	2.23658	0.0346841	0.160128	-3.92723	0.237074	1.44416
LRSAM1	-0.539437	-1.0364	-0.0424791	20.0429	-2.25444	0.0347321	0.160128	-3.83487	0.239278	0.688039
TPR	-0.608953	-1.17059	-0.0473129	20.524	-2.23554	0.0347606	0.160128	-3.92913	0.272396	0.655672
CSDC2	0.663801	0.0517301	1.27587	22.3688	2.24107	0.034767	0.160128	-3.90578	0.296199	1.58425
HHATL	-0.388162	-0.74782	-0.0285033	22.4719	-2.22526	0.0355302	0.16335	-3.948	0.174435	0.764103
COMMD3	0.40283	0.0292792	0.77638	19.6655	2.22346	0.035666	0.163682	-3.95128	0.181172	1.3221
LARS1	-0.448991	-0.866009	-0.0319735	20.9061	-2.21994	0.0359341	0.164618	-3.95773	0.202254	0.732555
MCCC2	0.257593	0.0181609	0.497026	24.6763	2.21824	0.0360637	0.164871	-3.96083	0.116125	1.19548
ST13	0.218441	0.0153361	0.421546	25.82	2.21754	0.0361177	0.164871	-3.96211	0.0985059	1.16348
SNAP23	0.470668	0.032561	0.908774	21.5092	2.21509	0.0363057	0.165435	-3.96658	0.212482	1.38575
PPP1R14C	0.354444	0.0242623	0.684625	24.2365	2.21827	0.0364829	0.165775	-3.94725	0.159784	1.27849
COL1A1	-0.746806	-1.44278	-0.0508362	24.4884	-2.21246	0.0365093	0.165775	-3.97139	0.337546	0.595921
SULT1A1;SULT1A3	0.489846	0.0332255	0.946466	22.0065	2.21678	0.0365971	0.165881	-3.94994	0.220971	1.40429
NIF3L1	0.340558	0.0229716	0.658144	21.9654	2.21589	0.036666	0.165901	-3.96991	0.153689	1.26625
TFAM	0.410319	0.0266215	0.794016	25.093	2.20491	0.0370982	0.167561	-3.98515	0.186093	1.32898
SLC25A5;SLC25A6	0.448897	0.0289167	0.868878	25.9538	2.20382	0.0371841	0.167655	-3.98714	0.203691	1.365
HSP90AB2P	-0.446156	-0.863828	-0.0284842	24.0709	-2.20247	0.0372905	0.16784	-3.9896	0.202571	0.733996
RBBP4;RBBP7	0.421613	0.0266473	0.816578	22.9407	2.20096	0.0374095	0.168081	-3.99233	0.191559	1.33942
FHIT	0.402974	0.025281	0.780668	22.6526	2.19986	0.0374965	0.168178	-3.99433	0.183182	1.32223
MYL2	0.343452	0.0213561	0.665547	33.6796	2.19856	0.0375999	0.168348	-3.9967	0.156217	1.26879
TTN	-0.669271	-1.29726	-0.0412797	26.9298	-2.19738	0.0376936	0.168474	-3.99883	0.304576	0.628825
ZC3H15	0.428456	0.0258966	0.831016	19.6601	2.19449	0.0379248	0.168975	-4.00409	0.195242	1.34579
MTARC2	0.364424	0.0220025	0.706845	21.9585	2.19434	0.0379371	0.168975	-4.00436	0.166075	1.28737
DMTN	0.60001	0.0357101	1.16431	21.9166	2.19719	0.0381368	0.16957	-3.98534	0.273081	1.51573
LRRC59	-0.474052	-0.920394	-0.0277091	23.1171	-2.18985	0.0382982	0.169994	-4.0125	0.216476	0.71994
EIF4G2	-0.244835	-0.475575	-0.014096	22.2271	-2.19266	0.0385009	0.170397	-3.99349	0.111661	0.843912
N6AMT1	0.520835	0.029859	1.01181	20.0529	2.19209	0.0385468	0.170397	-3.99451	0.237597	1.43479
COL14A1	-1.08942	-2.11663	-0.062217	21.8749	-2.19158	0.038588	0.170397	-4.01389	0.497094	0.469949
SLC16A1	-0.235522	-0.45796	-0.0130849	23.648	-2.18314	0.0388445	0.171236	-4.02465	0.107882	0.849377
IGHG2;IGHG4	0.687321	0.0375633	1.33708	28.8388	2.18105	0.039016	0.171454	-4.02843	0.315133	1.61029
MYL1;MYL3	0.421071	0.0229171	0.819225	30.193	2.18053	0.0390589	0.171454	-4.02937	0.193105	1.33892
TNNT2	0.369317	0.0200318	0.718601	32.4881	2.1801	0.0390941	0.171454	-4.03015	0.169403	1.29174
MRPL15	-0.347861	-0.677141	-0.0185806	21.6986	-2.1782	0.0392512	0.171792	-4.03358	0.159701	0.785748
GCLC	0.574704	0.030535	1.11887	20.5713	2.17755	0.0393049	0.171792	-4.03476	0.263922	1.48937
HYPK	0.618022	0.0321767	1.20387	20.6262	2.1751	0.0395083	0.172388	-4.03918	0.284135	1.53477
CRYZ	0.29385	0.014769	0.572931	25.3917	2.17097	0.0398533	0.173534	-4.04663	0.135355	1.22591
DPYSL2	0.256338	0.0127547	0.499921	25.7902	2.16982	0.0399496	0.173534	-4.0487	0.118138	1.19444
XIRP1	-0.795954	-1.5524	-0.0395049	26.5247	-2.16953	0.0399737	0.173534	-4.04922	0.366878	0.575962
NIPSNAP1	0.37699	0.0179599	0.736019	22.8868	2.16499	0.0403567	0.174902	-4.05739	0.17413	1.29863
CEFIP	0.814815	0.037098	1.59253	20.7968	2.16021	0.0407644	0.176348	-4.06599	0.377193	1.75907
SUCLG1	0.373356	0.0168767	0.729836	27.7199	2.15947	0.0408277	0.176348	-4.06732	0.172893	1.29536
PALLD	-0.286977	-0.561117	-0.0128367	24.71	-2.1584	0.0409191	0.176447	-4.06924	0.132958	0.819618
RAD23B	0.334261	0.0146493	0.653873	24.9315	2.15636	0.0410948	0.176907	-4.0729	0.155012	1.26073
ALDH4A1	0.314983	0.0131003	0.616866	25.7322	2.15133	0.0415302	0.178483	-4.08192	0.146413	1.244
TTC1	0.458037	0.0182601	0.897814	22.4293	2.14746	0.0418676	0.179632	-4.08884	0.213292	1.37367
TPPP	0.522286	0.0204295	1.02414	22.5849	2.14579	0.0420147	0.179901	-4.09184	0.243401	1.43623
TP53I3	-0.615762	-1.20752	-0.0240039	22.6804	-2.15544	0.0420954	0.179901	-4.06458	0.285677	0.652585
CHCHD6	0.419468	0.0160515	0.822884	21.8707	2.14389	0.0421816	0.179901	-4.09522	0.195657	1.33743
CP	0.77503	0.0295449	1.52051	24.9797	2.14357	0.0422102	0.179901	-4.0958	0.361561	1.71123
TNNC1	0.445419	0.0166648	0.874173	31.6248	2.14199	0.0423494	0.180037	-4.09862	0.207946	1.36171
OBSCN	-0.477565	-0.937343	-0.0177879	22.9873	-2.14162	0.0423822	0.180037	-4.09928	0.222992	0.718189
OGA	0.486685	0.0179509	0.955418	20.8538	2.14081	0.0424538	0.180043	-4.10072	0.227336	1.40122
MAPT	0.883731	0.0316739	1.73579	23.8276	2.1385	0.0426597	0.180204	-4.10485	0.413248	1.84514
DUSP3	0.237696	0.0085155	0.466877	24.8177	2.13846	0.0426628	0.180204	-4.10492	0.111153	1.17911
MAP2K1	-0.278901	-0.547988	-0.00981296	22.7015	-2.13704	0.0427895	0.180204	-4.10745	0.130508	0.824219
NUMA1	-0.433992	-0.852635	-0.0153484	20.857	-2.14736	0.0428034	0.180204	-4.00045	0.202105	0.740211
ALB	0.601585	0.0210058	1.18216	33.0797	2.13645	0.0428424	0.180204	-4.1085	0.281581	1.51738
EMD	0.361163	0.0124131	0.709912	23.9014	2.13524	0.0429509	0.180366	-4.11066	0.169144	1.28446
SLC35A4	0.269648	0.00889816	0.530397	22.8648	2.13221	0.043223	0.181212	-4.11605	0.126464	1.20551
RHOT1	0.347521	0.010897	0.684146	21.6454	2.1286	0.0435502	0.182061	-4.12249	0.163263	1.27237
CFH	0.663358	0.0207439	1.30597	23.4805	2.12841	0.0435672	0.182061	-4.12282	0.311668	1.58376
HAGH	0.242487	0.00742242	0.477553	25.9607	2.12696	0.0436992	0.182146	-4.12541	0.114007	1.18303
HSP90AB1;HSP90AB2P	-0.321616	-0.63355	-0.00968262	25.5495	-2.12585	0.0437999	0.182146	-4.12737	0.151288	0.800173
H1-0	-0.560655	-1.1045	-0.0168097	24.5483	-2.12558	0.0438246	0.182146	-4.12785	0.263766	0.677994
AK1	0.271113	0.00802619	0.534201	29.502	2.12475	0.0439002	0.182146	-4.12932	0.127597	1.20674
CHCHD3	0.253273	0.00743607	0.499111	26.5835	2.12422	0.0439492	0.182146	-4.13027	0.119231	1.19191
ESYT2	-0.368695	-0.726683	-0.0107079	21.0643	-2.12353	0.0440128	0.182146	-4.1315	0.173624	0.774483
MYOM2	-0.384916	-0.758941	-0.0108912	26.5388	-2.12189	0.0441627	0.182473	-4.1344	0.181402	0.765824
MRPL13	-0.316027	-0.623793	-0.00826206	22.119	-2.1172	0.0445955	0.183965	-4.14272	0.149266	0.803279
CPNE2;CPNE3;CPNE5;CPNE8	-0.544511	-1.0755	-0.0135189	23.6107	-2.11435	0.0448611	0.184765	-4.14778	0.257532	0.685624
PSMD11	-0.2462	-0.48666	-0.00574083	22.5724	-2.11108	0.0451667	0.18565	-4.15356	0.116623	0.843114
PPTC7	0.4849	0.0112963	0.958504	20.6502	2.13265	0.0452442	0.18565	-4.0303	0.227369	1.39949
SEC11A	-0.343521	-0.679189	-0.00785213	21.1347	-2.11988	0.0452928	0.18565	-4.08647	0.162047	0.788116
UBE2K	0.23653	0.00496273	0.468097	23.172	2.10604	0.0456414	0.186781	-4.16247	0.11231	1.17816
USP19	-0.531696	-1.05362	-0.00976919	22.4758	-2.11019	0.0462004	0.188501	-4.12153	0.251966	0.691741
H1-4	-0.496774	-0.984504	-0.00904383	26.2752	-2.10008	0.0462083	0.188501	-4.17297	0.236549	0.70869
H4C1	-0.358856	-0.711359	-0.00635274	28.1982	-2.09901	0.0463112	0.188621	-4.17486	0.170964	0.779783
SPTB	-0.412505	-0.817951	-0.00705826	23.1553	-2.09775	0.0464326	0.188727	-4.17709	0.196642	0.751318
MRPS11	-0.426133	-0.845076	-0.00718965	21.175	-2.11255	0.04652	0.188727	-4.12182	0.201714	0.744254
TSC22D1;TSC22D2	0.758544	0.0125173	1.50457	21.6082	2.09645	0.0465577	0.188727	-4.17938	0.361823	1.69178
SLC25A12	-0.281118	-0.558061	-0.00417572	25.8733	-2.09294	0.0468967	0.189675	-4.18555	0.134317	0.822953
NUTF2	0.272976	0.00399885	0.541953	26.1212	2.09251	0.0469389	0.189675	-4.18631	0.130454	1.2083
ALDH9A1	0.243869	0.00336236	0.484375	25.2081	2.09068	0.0471166	0.190094	-4.18953	0.116646	1.18416
PTBP1	-0.339307	-0.674072	-0.00454099	22.0945	-2.08982	0.0472002	0.190132	-4.19103	0.162362	0.790421
VPS26A	-0.431368	-0.857266	-0.00546896	22.1991	-2.08833	0.0473459	0.190421	-4.19365	0.206561	0.741559
ERP44	0.218923	0.00204376	0.435803	23.5812	2.08128	0.0480397	0.19291	-4.20601	0.105187	1.16386
NDUFS7	-0.341919	-0.681085	-0.00275285	25.6487	-2.07859	0.0483074	0.193682	-4.21073	0.164496	0.788991
DHODH	0.558629	0.00422727	1.11303	21.8465	2.07757	0.0484085	0.193785	-4.2125	0.268885	1.47287
DNAJB6	0.474703	0.00309987	0.946306	22.2782	2.07541	0.0486253	0.19435	-4.21629	0.228728	1.38963
RPS14	-0.369428	-0.736745	-0.00211083	23.0508	-2.0737	0.0487963	0.194381	-4.21927	0.178149	0.774089
SUCLA2	0.273986	0.00144423	0.546528	27.1589	2.07278	0.0488891	0.194381	-4.22088	0.132183	1.20914
RPL35A	-0.417212	-0.832273	-0.00215017	23.6017	-2.07253	0.0489137	0.194381	-4.22131	0.201305	0.748871
SCRN1	0.49261	0.00196184	0.983259	21.2809	2.0701	0.0491597	0.194381	-4.22557	0.237965	1.40699
WFS1	-0.42215	-0.842649	-0.00164959	20.9225	-2.06994	0.0491755	0.194381	-4.22584	0.203943	0.746312
SOD3	0.728139	0.00283378	1.45344	24.9744	2.06991	0.0491788	0.194381	-4.2259	0.351774	1.6565
PSMC3	-0.169861	-0.33909	-0.000631679	24.2397	-2.06955	0.0492152	0.194381	-4.22652	0.0820763	0.888928
ITGAV	-0.477472	-0.953221	-0.00172345	21.6311	-2.06932	0.0492382	0.194381	-4.22692	0.230739	0.718235
ERMP1	-0.42557	-0.850292	-0.000849186	19.261	-2.07055	0.0495796	0.195429	-4.22816	0.205535	0.744544
PTMS	0.613883	0.000389346	1.22738	23.4723	2.06316	0.0498658	0.196256	-4.23766	0.297545	1.53037
MRC2	-0.626654	-1.2534	8.87934723736716e-05	20.6851	-2.06156	0.05003	0.196601	-4.24044	0.303971	0.647677
GLG1	-0.377211	-0.754934	0.000510987	21.7666	-2.05906	0.0502872	0.19731	-4.24479	0.183196	0.769924
TXN	0.337209	-0.00075692	0.675174	25.8691	2.05723	0.0504762	0.19743	-4.24797	0.163914	1.26331
DSP	-0.324684	-0.650159	0.000792251	25.8205	-2.05683	0.0505178	0.19743	-4.24866	0.157856	0.798474
NUP43	-0.451404	-0.904051	0.0012442	20.8474	-2.05619	0.050585	0.19743	-4.24979	0.219534	0.731331
IMMT	-0.338607	-0.67821	0.000996852	26.8575	-2.0558	0.050625	0.19743	-4.25046	0.164708	0.790805
MAT2A	0.259595	-0.00098081	0.520171	22.7904	2.05409	0.0508027	0.197823	-4.25342	0.126379	1.19714
CAPRIN1	0.356749	-0.0015786	0.715077	22.2157	2.05277	0.0509406	0.19806	-4.25572	0.173789	1.28054
CYCS	0.23529	-0.0011683	0.471748	29.2424	2.05167	0.051056	0.198208	-4.25763	0.114682	1.17714
GFER	0.516198	-0.0029717	1.03537	21.7864	2.05459	0.051221	0.198549	-4.23675	0.251241	1.43018
ANP32E	0.360906	-0.00263736	0.72445	22.6694	2.04689	0.0515573	0.199162	-4.2659	0.176319	1.28423
GLYCTK	0.379322	-0.0029215	0.761565	24.0986	2.05559	0.0516303	0.199162	-4.23856	0.184532	1.30073
CFH;CFHR1	0.675775	-0.00543303	1.35698	22.6401	2.04541	0.0517144	0.199162	-4.26848	0.330386	1.59745
ECI1	0.251912	-0.00205699	0.505881	25.9007	2.04515	0.0517414	0.199162	-4.26892	0.123175	1.19078
RANBP1	0.393065	-0.00343395	0.789564	22.8636	2.044	0.0518641	0.199162	-4.27092	0.192302	1.31318
CBR4	0.30572	-0.00267247	0.614112	22.5604	2.04398	0.0518652	0.199162	-4.27094	0.14957	1.23604
IARS1	-0.394375	-0.792358	0.00360712	22.0773	-2.04316	0.0519522	0.199162	-4.27236	0.193022	0.760819
CTNNA3	-0.384025	-0.771646	0.00359626	24.202	-2.04272	0.0519992	0.199162	-4.27312	0.187996	0.766297
PSMD7	-0.241523	-0.486075	0.003029	22.2444	-2.03631	0.0526847	0.201487	-4.28419	0.118608	0.845852
EPS15L1	0.193979	-0.0027849	0.390742	22.2999	2.03267	0.0530781	0.202425	-4.29048	0.0954304	1.14391
SUCLG2	0.284425	-0.00409556	0.572946	26.6073	2.03258	0.0530873	0.202425	-4.29062	0.139933	1.21792
DHX15	-0.529496	-1.06721	0.00822019	20.1928	-2.03483	0.0533204	0.202862	-4.2707	0.260216	0.692797
HSD17B10	0.452486	-0.00718337	0.912156	25.3176	2.02963	0.053408	0.202862	-4.29571	0.22294	1.3684
NFU1	0.49677	-0.00795626	1.0015	24.8302	2.02935	0.0534386	0.202862	-4.29619	0.244793	1.41105
TGFBI	-0.624741	-1.26156	0.0120797	23.5576	-2.02274	0.054163	0.205308	-4.30756	0.308858	0.648536
RBPMS	0.278907	-0.00552773	0.563342	23.7676	2.02178	0.0542688	0.205395	-4.3092	0.137951	1.21328
LDHA	0.3463	-0.00718022	0.69978	26.851	2.01997	0.0544693	0.205395	-4.31231	0.171438	1.2713
ACTN1;ACTN2	-0.344948	-0.69715	0.00725374	29.0716	-2.01939	0.0545338	0.205395	-4.31331	0.170818	0.787336
MCAM	0.398174	-0.00838919	0.804737	23.2812	2.01931	0.0545428	0.205395	-4.31345	0.197183	1.31784
SPTAN1	-0.260793	-0.527131	0.00554542	26.7518	-2.01892	0.0545855	0.205395	-4.31411	0.129174	0.834629
LBH	0.593059	-0.0132985	1.19942	21.6551	2.02599	0.054806	0.205923	-4.24744	0.292725	1.50844
UCHL3	0.467717	-0.0107798	0.946213	23.8107	2.0154	0.0549776	0.206266	-4.32014	0.232071	1.38292
HSP90AA1;HSP90AB1;HSP90AB2P	-0.245072	-0.496539	0.0063939	27.1743	-2.00943	0.0556487	0.207954	-4.33037	0.121961	0.843773
RPL7A	-0.473861	-0.960276	0.0125536	23.0475	-2.00864	0.0557377	0.207954	-4.33172	0.235912	0.720035
VBP1	0.329558	-0.00874869	0.667865	23.0979	2.00853	0.0557498	0.207954	-4.3319	0.164079	1.25663
PPIB	-0.340979	-0.691108	0.00915046	24.0736	-2.00797	0.0558138	0.207954	-4.33287	0.169813	0.789505
MYH6;MYH7	-0.239281	-0.485002	0.0064409	32.735	-2.00781	0.0558319	0.207954	-4.33314	0.119175	0.847168
SIRT3	0.34965	-0.00980586	0.709106	22.8547	2.00561	0.0560817	0.208439	-4.3369	0.174336	1.27425
RAD23A	0.184542	-0.00527755	0.374362	24.1394	2.00453	0.0562045	0.208439	-4.33874	0.0920627	1.13646
ADPRHL1	0.517959	-0.0149932	1.05091	26.8269	2.00385	0.0562819	0.208439	-4.3399	0.258482	1.43193
MT-ATP8	0.335511	-0.00971892	0.680741	25.815	2.00381	0.0562866	0.208439	-4.33997	0.167437	1.26182
FAM136A	0.438169	-0.0128774	0.889216	23.1141	2.00299	0.0563802	0.208485	-4.34137	0.218758	1.35488
PRKDC	-0.309131	-0.627566	0.00930466	21.9	-2.00161	0.0565382	0.208769	-4.34372	0.154441	0.807128
A2M;PZP	0.621929	-0.0204497	1.26431	23.5045	1.99621	0.0571586	0.210545	-4.3529	0.311554	1.53893
PCYT1A	0.265084	-0.00874524	0.538914	21.9374	1.996	0.057183	0.210545	-4.35326	0.132807	1.20171
NIBAN2	-0.425944	-0.86629	0.0144016	21.3317	-1.99442	0.0573665	0.210848	-4.35596	0.213568	0.744352
NAPG	0.297663	-0.0101479	0.605474	23.0161	1.99388	0.0574294	0.210848	-4.35688	0.149289	1.22915
XRCC6	-0.251447	-0.511636	0.00874146	22.7477	-1.99258	0.0575801	0.210848	-4.35908	0.126192	0.840053
SRSF2	-0.444612	-0.904945	0.0157213	23.4381	-2.01183	0.0575936	0.210848	-4.27839	0.220998	0.734782
NDUFS8	0.329283	-0.0119535	0.67052	27.6042	1.98963	0.057925	0.21176	-4.3641	0.1655	1.25639
HSPA2;HSPA5;HSPA8	-0.237823	-0.484445	0.00879867	25.6059	-1.98829	0.0580812	0.212029	-4.36637	0.119612	0.848024
TNKS1BP1	0.426663	-0.0171274	0.870454	19.7801	1.98667	0.0587602	0.213281	-4.35249	0.214763	1.34412
ACTR1A	-0.342125	-0.697938	0.0136889	23.8871	-1.98253	0.0587606	0.213281	-4.37613	0.17257	0.788879
CTNNA1;CTNNA2	-0.256095	-0.522509	0.0103203	24.3805	-1.98198	0.0588256	0.213281	-4.37706	0.129211	0.837352
UCHL5	0.641776	-0.0258934	1.30945	21.6724	1.98189	0.0588363	0.213281	-4.37722	0.32382	1.56025
EIF5A;EIF5A2	0.221649	-0.00894534	0.452244	25.4722	1.98187	0.0588389	0.213281	-4.37725	0.111839	1.16607
ACAD9	-0.433342	-0.884836	0.0181509	22.707	-1.97896	0.0591846	0.213658	-4.38217	0.218975	0.740544
SNX21	-0.441659	-0.90193	0.0186127	17.6876	-1.98286	0.0592112	0.213658	-4.35891	0.222738	0.736288
LYPLA1	0.390985	-0.0164268	0.798398	24.2175	1.97872	0.0592136	0.213658	-4.38258	0.197595	1.31129
SERPINA4	0.690115	-0.0291829	1.40941	21.1846	1.9782	0.0592755	0.213658	-4.38346	0.34886	1.61341
RPS4X;RPS4Y1	-0.4848	-0.990414	0.0208145	22.6529	-1.97697	0.0594222	0.213887	-4.38553	0.245223	0.714596
SH3KBP1	0.459438	-0.0202014	0.939078	21.9586	1.97939	0.0596243	0.214314	-4.36474	0.232111	1.37501
MYL6B	1.01975	-0.0468815	2.08639	20.4905	1.97123	0.0601131	0.215431	-4.39523	0.517318	2.02757
NAXD	0.299855	-0.0138818	0.613592	23.1302	1.97062	0.0601864	0.215431	-4.39625	0.152163	1.23102
MTFR1L	0.851096	-0.0394026	1.74159	22.7657	1.97062	0.0601867	0.215431	-4.39626	0.431892	1.80387
TACC2	0.366336	-0.0173219	0.749993	22.3827	1.96876	0.060412	0.215507	-4.39939	0.186074	1.28907
ELOB	0.369724	-0.0175102	0.756958	24.339	1.96862	0.0604293	0.215507	-4.39963	0.187809	1.29211
PNPO	0.363663	-0.017271	0.744597	24.4624	1.96837	0.0604594	0.215507	-4.40005	0.184753	1.28669
GNAI2	-0.275814	-0.565053	0.0134245	23.2154	-1.97051	0.0606924	0.215784	-4.37963	0.139971	0.825984
GAMT	0.438889	-0.0213155	0.899093	22.8372	1.96635	0.060705	0.215784	-4.40345	0.223199	1.35556
PRDX5	0.239312	-0.0118524	0.490477	28.7222	1.96455	0.0609247	0.216266	-4.40647	0.121815	1.18043
ADH1B	0.809593	-0.041198	1.66038	23.9362	1.96201	0.0612365	0.217073	-4.41075	0.412634	1.75272
RAB10;RAB12;RAB14;RAB1A;RAB1B;RAB30;RAB35;RAB39B;RAB3A;RAB3D;RAB4A;RAB4B;RAB8A;RAB8B	0.345059	-0.0179805	0.708099	23.7659	1.95973	0.0615169	0.217749	-4.41457	0.176075	1.2702
FUS	0.475117	-0.0251652	0.975399	23.163	1.95814	0.0617141	0.217749	-4.41725	0.242637	1.39003
CLNS1A	0.396988	-0.0211768	0.815154	22.075	1.95744	0.0618009	0.217749	-4.41843	0.20281	1.31676
HLA-A	0.582913	-0.0310949	1.19692	23.305	1.95744	0.061801	0.217749	-4.41843	0.297795	1.49787
DAD1	-0.359088	-0.737409	0.0192332	22.3977	-1.95703	0.061851	0.217749	-4.41911	0.183486	0.779657
EHD3	-0.581049	-1.19399	0.0318891	22.0026	-1.95458	0.0621554	0.217853	-4.42322	0.297275	0.668478
INPP4B	0.56388	-0.03095	1.15871	20.7419	1.95457	0.0621567	0.217853	-4.42324	0.288493	1.47824
NUDT19	0.412963	-0.0227769	0.848703	22.5396	1.95408	0.0622184	0.217853	-4.42407	0.211334	1.33142
ARHGAP1	0.366728	-0.0202287	0.753684	23.9504	1.95407	0.0622196	0.217853	-4.42408	0.187674	1.28942
SGTA	0.316793	-0.0176976	0.651283	23.1911	1.95276	0.0623823	0.218126	-4.42627	0.162228	1.24556
USP14	0.189358	-0.0107871	0.389503	23.8654	1.95073	0.0626371	0.218719	-4.42968	0.0970704	1.14026
BLVRB	0.358731	-0.0208544	0.738316	25.0766	1.94857	0.0629072	0.219364	-4.43328	0.184099	1.2823
PCMT1	0.21039	-0.0124064	0.433186	25.6495	1.94704	0.0631008	0.219741	-4.43585	0.108056	1.157
GSK3B	-0.348824	-0.718423	0.0207745	21.63	-1.95027	0.0631915	0.219759	-4.38798	0.178859	0.785224
TNNT1;TNNT2	0.510875	-0.030659	1.05241	28.1869	1.94512	0.0633431	0.219989	-4.43905	0.262645	1.42491
RPS18	-0.286393	-0.590198	0.0174113	23.7468	-1.94369	0.0635249	0.220074	-4.44145	0.147346	0.819949
SPON1	-0.899878	-1.85511	0.055356	21.136	-1.95655	0.0635388	0.220074	-4.3122	0.45993	0.535932
ACSL3	-0.46295	-0.9546	0.0287	20.2146	-1.94149	0.0638038	0.220694	-4.44511	0.238451	0.725501
ALDH1B1	0.538291	-0.0340111	1.11059	22.3307	1.93932	0.0640811	0.221285	-4.44873	0.277567	1.45225
NAP1L4	0.224245	-0.0142316	0.462721	24.7404	1.93881	0.0641467	0.221285	-4.44958	0.115661	1.16817
HNRNPF	-0.302168	-0.623868	0.0195322	21.3884	-1.93667	0.0644212	0.221823	-4.45315	0.156025	0.811033
NDUFB6	-0.312435	-0.645139	0.0202683	25.5449	-1.93624	0.0644754	0.221823	-4.45385	0.161361	0.805281
HNRNPD	0.330738	-0.0217148	0.683192	24.6656	1.93482	0.0646586	0.222156	-4.45622	0.17094	1.25766
VLDLR	0.261241	-0.0173818	0.539865	20.9	1.93751	0.0648136	0.222283	-4.43457	0.134834	1.19851
HK1;HK2	-0.394093	-0.814413	0.026228	25.329	-1.93319	0.0648687	0.222283	-4.45893	0.203856	0.760968
AK3	0.298636	-0.0202918	0.617563	27.7307	1.93067	0.0651959	0.223107	-4.46313	0.15468	1.22998
CYB5A	0.388626	-0.027244	0.804496	25.5341	1.92678	0.0657024	0.224116	-4.46958	0.201697	1.30915
RDH14	0.236044	-0.0165828	0.48867	23.4688	1.92651	0.0657376	0.224116	-4.47003	0.122524	1.17776
SAMM50	-0.309913	-0.641709	0.0218834	24.8088	-1.92586	0.065822	0.224116	-4.4711	0.160921	0.80669
AAMDC	0.684713	-0.0483994	1.41782	24.9213	1.92573	0.0658395	0.224116	-4.47132	0.35556	1.60738
EPN1;EPN3	0.214397	-0.0154153	0.44421	20.4785	1.92781	0.0660704	0.224604	-4.45058	0.111213	1.16022
MFGE8	0.788933	-0.0572807	1.63515	22.4592	1.92228	0.0662921	0.22506	-4.47703	0.410414	1.7278
COLGALT1	-0.456128	-0.945912	0.0336551	20.2721	-1.92443	0.0665136	0.225379	-4.4306	0.23702	0.72894
RPS10	-0.353316	-0.732687	0.0260553	23.6159	-1.92024	0.0665614	0.225379	-4.48041	0.183995	0.782783
CLTC;CLTCL1	-0.331393	-0.687834	0.0250474	22.8154	-1.91696	0.0669962	0.226183	-4.48584	0.172874	0.794769
NIPSNAP3A;NIPSNAP3B	0.670951	-0.0511039	1.39301	21.0564	1.92481	0.0670117	0.226183	-4.43242	0.34858	1.59212
UBE2N	0.16366	-0.012511	0.339832	26.7659	1.91543	0.0672007	0.226183	-4.48837	0.0854433	1.12013
ANKRD13A	-0.678483	-1.40902	0.0520501	19.3979	-1.91919	0.0672055	0.226183	-4.46478	0.353526	0.624822
ITIH1	0.67613	-0.0518946	1.40415	21.7983	1.91488	0.0672737	0.226183	-4.48928	0.353092	1.59785
EIF3B	-0.298779	-0.620616	0.0230578	21.7099	-1.91413	0.0673736	0.226183	-4.49051	0.156091	0.81294
DPYSL2;DPYSL3	0.319914	-0.0247445	0.664573	23.7439	1.91382	0.0674149	0.226183	-4.49102	0.16716	1.24826
ACAD10	0.511822	-0.0400485	1.06369	20.1202	1.91223	0.0676286	0.226604	-4.49366	0.267658	1.42585
ATP6V1D	0.292551	-0.0231409	0.608242	19.579	1.91071	0.0678317	0.226798	-4.49615	0.153111	1.2248
FARSB	-0.189633	-0.394323	0.0150561	22.603	-1.91019	0.067902	0.226798	-4.49702	0.0992745	0.876829
CYB5B	0.387748	-0.0308658	0.806361	22.4518	1.90982	0.0679513	0.226798	-4.49762	0.203028	1.30835
MTIF3	0.422742	-0.0344064	0.87989	22.233	1.90667	0.0683769	0.227311	-4.50282	0.221717	1.34047
EML2	0.28176	-0.0229695	0.586489	23.1027	1.90644	0.0684087	0.227311	-4.5032	0.147794	1.21568
TXN2	0.407449	-0.0332871	0.848186	23.1948	1.90613	0.0684503	0.227311	-4.50371	0.213757	1.32634
TLN1;TLN2	-0.291059	-0.605907	0.0237885	24.0149	-1.90607	0.0684586	0.227311	-4.50381	0.152702	0.817302
DBNL	0.452343	-0.0375509	0.942237	21.7221	1.90381	0.0687652	0.228034	-4.50752	0.237599	1.36826
RBM3	0.924116	-0.0775573	1.92579	23.9703	1.90221	0.0689833	0.228463	-4.51016	0.485812	1.89752
TMEM205	-0.266914	-0.556653	0.0228257	24.0099	-1.89942	0.0693645	0.22943	-4.51474	0.140524	0.831096
EIF4G1	-0.250234	-0.522118	0.0216497	21.7219	-1.89767	0.0696046	0.229812	-4.51761	0.131864	0.84076
CRYL1	0.268583	-0.0232981	0.560464	21.8211	1.89727	0.0696591	0.229812	-4.51826	0.141562	1.20462
FLII	-0.417845	-0.87255	0.0368596	21.0765	-1.89471	0.0700122	0.230412	-4.52246	0.220532	0.748542
TWF2	-0.311457	-0.6504	0.0274851	22.4444	-1.89466	0.0700202	0.230412	-4.52255	0.164387	0.805827
MAPK14	0.381115	-0.0343241	0.796555	21.5399	1.8915	0.0704573	0.231065	-4.52772	0.201488	1.30235
SELENBP1	0.377073	-0.0339631	0.788109	26.1485	1.89149	0.0704593	0.231065	-4.52774	0.199353	1.2987
TOM1	0.373085	-0.0337585	0.779928	22.5846	1.89496	0.0704883	0.231065	-4.50442	0.196883	1.29512
FTH1	0.642933	-0.0584235	1.34429	26.8022	1.8901	0.0706522	0.231307	-4.53001	0.340158	1.5615
HSP90B1	-0.262962	-0.55018	0.0242563	26.4767	-1.88772	0.0709836	0.231603	-4.5339	0.139301	0.833375
MAVS	0.737665	-0.0680443	1.54337	22.2629	1.88772	0.0709836	0.231603	-4.5339	0.390769	1.66747
STX7	0.295233	-0.0272687	0.617735	23.9505	1.88752	0.0710128	0.231603	-4.53424	0.156414	1.22708
UBE2B	0.315317	-0.029291	0.659925	22.9793	1.8866	0.071141	0.231727	-4.53574	0.167135	1.24429
ANP32A	0.36483	-0.0341218	0.763783	25.2472	1.88551	0.0712944	0.231932	-4.53752	0.193492	1.28773
LRRC40	-0.254372	-0.533161	0.0244165	21.2151	-1.88544	0.071815	0.233044	-4.51989	0.134914	0.838352
HSP90AB1;HSP90B1	-0.221155	-0.463471	0.0211614	26.0878	-1.88179	0.0718174	0.233044	-4.54358	0.117523	0.857879
FXYD1	0.394031	-0.0380113	0.826074	25.1765	1.88045	0.0720071	0.233072	-4.54577	0.209541	1.31406
OTUB1	0.267462	-0.0258019	0.560726	24.5071	1.88045	0.0720075	0.233072	-4.54577	0.142233	1.20369
LSM3	0.251586	-0.0246282	0.527801	23.7483	1.87801	0.0723531	0.233896	-4.54974	0.133964	1.19052
GATD3A;GATD3B	0.296438	-0.0292014	0.622077	28.1628	1.87696	0.072503	0.234086	-4.55146	0.157935	1.22811
HP	1.51197	-0.15048	3.17442	26.6947	1.87522	0.0727508	0.234592	-4.55428	0.80629	2.85199
ACADS	-0.654464	-1.37459	0.0656609	24.4816	-1.87385	0.0729464	0.234815	-4.55651	0.349261	0.635312
TPP2	-0.344094	-0.722901	0.0347141	20.8553	-1.87705	0.0730027	0.234815	-4.55324	0.183316	0.787803
CS	0.19798	-0.0200342	0.415995	29.9837	1.87238	0.0731574	0.235018	-4.5589	0.105737	1.14709
NDUFA9	-0.268491	-0.564494	0.0275124	26.4166	-1.87021	0.0734695	0.235726	-4.56242	0.143562	0.830187
STX12	0.342902	-0.0354172	0.72122	22.147	1.86883	0.0736691	0.236072	-4.56467	0.183485	1.2683
PSMD10	0.250509	-0.0259823	0.527	21.7546	1.8681	0.0737746	0.236098	-4.56585	0.134098	1.18963
SUMO2;SUMO3	0.269359	-0.0280324	0.566751	23.7872	1.8675	0.0738609	0.236098	-4.56682	0.144235	1.20527
DYNLRB1	0.227927	-0.0238126	0.479666	24.1569	1.86682	0.0739598	0.23612	-4.56793	0.122094	1.17115
CCT4	-0.280634	-0.591406	0.0301391	23.0616	-1.86189	0.0746766	0.238113	-4.57591	0.150725	0.823229
RAP1A;RAP1B	0.201756	-0.0218163	0.425328	24.8374	1.86066	0.0748574	0.23822	-4.57791	0.108433	1.1501
CCT6A	-0.251935	-0.531152	0.0272813	23.5405	-1.8604	0.0748955	0.23822	-4.57833	0.13542	0.839769
VWA8	0.333851	-0.0366871	0.704389	22.2074	1.85771	0.0752902	0.238964	-4.58267	0.179711	1.26037
ACO2	0.19041	-0.0209438	0.401763	29.8943	1.85754	0.0753155	0.238964	-4.58295	0.102507	1.14109
ECHS1	0.275151	-0.0310081	0.58131	27.2451	1.85303	0.0759819	0.240781	-4.59022	0.148487	1.21012
RPL23A	-0.434218	-0.917652	0.0492164	22.4721	-1.85194	0.0761426	0.240993	-4.59197	0.234466	0.740095
SUN2	-0.50913	-1.07681	0.058547	21.0905	-1.8533	0.0764589	0.241324	-4.54578	0.274715	0.702646
RPSA	-0.266795	-0.564233	0.030642	24.468	-1.84944	0.0765154	0.241324	-4.596	0.144257	0.831164
COL15A1	-0.326886	-0.691332	0.0375612	24.6178	-1.84935	0.0765288	0.241324	-4.59614	0.176757	0.797256
ACLY	0.435255	-0.0504269	0.920937	20.2168	1.85187	0.0766717	0.241478	-4.57401	0.235035	1.35215
LCLAT1	-0.370767	-0.784779	0.0432456	22.0003	-1.85057	0.0768649	0.24179	-4.57609	0.200352	0.773371
TUBB4A;TUBB4B	0.262196	-0.031443	0.555835	26.5236	1.84107	0.0777737	0.244193	-4.60946	0.142415	1.1993
IQGAP1	-0.398895	-0.845699	0.0479084	22.115	-1.84077	0.0778188	0.244193	-4.60993	0.2167	0.758439
GLRX3	-0.315134	-0.668522	0.0382539	23.2246	-1.83866	0.0781391	0.2449	-4.61332	0.171393	0.803776
HP;HPR	1.57383	-0.191834	3.33949	26.8497	1.83784	0.078264	0.244992	-4.61464	0.856347	2.97693
H3C1;H3C15	-0.306878	-0.65183	0.0380737	28.1112	-1.83428	0.0788075	0.246393	-4.62034	0.167302	0.808389
EEF2	-0.213694	-0.454166	0.0267772	25.7407	-1.83226	0.079117	0.246604	-4.62356	0.116629	0.862326
MPI	0.301571	-0.0378141	0.640956	23.5061	1.83212	0.0791382	0.246604	-4.62378	0.164602	1.23249
C1S	0.906469	-0.115979	1.92892	21.6259	1.85265	0.0791626	0.246604	-4.46535	0.489282	1.87445
ACOT9	0.320109	-0.0404194	0.680637	24.5912	1.83069	0.0793577	0.246716	-4.62606	0.174856	1.24842
BRK1	0.408265	-0.0519346	0.868464	20.1674	1.82917	0.0795932	0.246716	-4.6285	0.223197	1.32709
S100B	0.543539	-0.0691639	1.15624	23.1636	1.8291	0.0796031	0.246716	-4.62861	0.297161	1.45754
TAX1BP3	0.23412	-0.0299822	0.498222	23.1037	1.82778	0.0798076	0.246716	-4.63072	0.12809	1.17619
CDC5L	0.408998	-0.0523967	0.870392	23.5411	1.82771	0.0798193	0.246716	-4.63084	0.223777	1.32776
AGL	-0.235268	-0.500707	0.0301699	24.4944	-1.8275	0.079851	0.246716	-4.63116	0.128738	0.849527
MYH7	-0.255804	-0.544431	0.0328235	32.4558	-1.82737	0.0798708	0.246716	-4.63137	0.139985	0.83752
ABHD14B	0.302648	-0.0394264	0.644723	22.0212	1.82421	0.080362	0.247586	-4.63641	0.165906	1.23341
CRMP1;DPYSL2;DPYSL3	0.206682	-0.027038	0.440403	23.0808	1.82333	0.0804995	0.247586	-4.63782	0.113355	1.15403
RPLP1	0.325774	-0.0426241	0.694173	25.5223	1.82329	0.0805047	0.247586	-4.63787	0.178674	1.25334
ENO2;ENO3	-0.510935	-1.08885	0.066982	24.2933	-1.82288	0.0805694	0.247586	-4.63853	0.28029	0.701767
CLPX	-0.43698	-0.931745	0.057785	20.6859	-1.82949	0.080634	0.247586	-4.568	0.238853	0.738679
CIRBP	0.377023	-0.0500869	0.804132	23.9975	1.82006	0.0810103	0.248445	-4.64302	0.207148	1.29866
LSS	0.429814	-0.0580782	0.917706	20.3719	1.81641	0.0815841	0.249872	-4.64882	0.236628	1.34706
HMGCL	0.661629	-0.0896442	1.4129	22.9697	1.81583	0.0816766	0.249872	-4.64975	0.364368	1.58187
LANCL1	0.143714	-0.0195235	0.306951	25.0499	1.81525	0.0817674	0.249872	-4.65066	0.0791702	1.10475
TOM1L2	0.28885	-0.0393697	0.617069	23.6332	1.81453	0.0818807	0.249921	-4.6518	0.159187	1.22167
DDAH1	0.5109	-0.0699229	1.09172	22.5524	1.81363	0.0820232	0.250059	-4.65323	0.2817	1.42494
C3	0.75048	-0.103919	1.60488	25.3474	1.81107	0.0824299	0.250728	-4.65729	0.414384	1.68235
EIF2S3	-0.614638	-1.3144	0.085128	21.901	-1.81102	0.0824379	0.250728	-4.65737	0.339387	0.653094
PSMD3	-0.221182	-0.473352	0.030988	22.0769	-1.80848	0.0828434	0.251145	-4.66139	0.122303	0.857862
TLN1	-0.306481	-0.656058	0.0430956	24.3114	-1.80767	0.0829734	0.251145	-4.66268	0.169545	0.808612
TIMM8A	0.346386	-0.0487736	0.741546	25.3102	1.80736	0.0830223	0.251145	-4.66316	0.191653	1.27137
GSTO1	0.303398	-0.0427471	0.649544	26.9777	1.80722	0.0830444	0.251145	-4.66338	0.167881	1.23405
EEA1	0.364007	-0.0513139	0.779327	21.9058	1.80711	0.0830636	0.251145	-4.66357	0.201431	1.287
NUDT16	0.192768	-0.0275495	0.413085	22.9022	1.80403	0.0835577	0.252173	-4.66844	0.106854	1.14295
YAP1	0.426172	-0.0617631	0.914107	21.0538	1.81401	0.0836844	0.252173	-4.58406	0.234933	1.34366
HSPH1	-0.545523	-1.16956	0.078515	20.1317	-1.80643	0.0836979	0.252173	-4.64613	0.30199	0.685143
COQ10A	0.374585	-0.0545111	0.803681	23.8596	1.79992	0.0842214	0.253285	-4.67492	0.208112	1.29647
CKAP5	-0.632033	-1.3565	0.0924333	19.8582	-1.80277	0.0842871	0.253285	-4.67192	0.350589	0.645267
NMNAT3	0.296567	-0.0433254	0.63646	20.5453	1.79903	0.0843655	0.253285	-4.67632	0.164848	1.22822
SYNPO	0.331668	-0.0485776	0.711914	25.2538	1.79844	0.0844611	0.253285	-4.67725	0.184419	1.25847
SNRPE	-0.207787	-0.446253	0.0306798	22.98	-1.79659	0.0847636	0.253761	-4.68018	0.115656	0.865865
FLNB	-0.305666	-0.656529	0.0451962	22.2317	-1.79626	0.0848174	0.253761	-4.6807	0.170169	0.809068
CNOT1	-0.51972	-1.11709	0.0776494	18.3185	-1.79782	0.0850904	0.254282	-4.65965	0.289084	0.697507
EXOC6B	-0.312555	-0.672884	0.0477745	20.5557	-1.80154	0.0856866	0.255605	-4.61346	0.173493	0.805215
PNKD	0.471011	-0.0714824	1.0135	22.6172	1.79017	0.0858152	0.255605	-4.69027	0.263109	1.38608
HSCB	0.384017	-0.0583043	0.826338	22.7707	1.79007	0.0858314	0.255605	-4.69043	0.214526	1.30497
MLYCD	0.294126	-0.0451453	0.633398	23.377	1.78749	0.0862573	0.256576	-4.69448	0.164547	1.22614
PGK1;PGK2	0.160901	-0.0249407	0.346742	27.938	1.78514	0.0866466	0.257436	-4.69816	0.0901332	1.11798
IGHA1	1.35007	-0.21282	2.91297	26.4124	1.78109	0.0873225	0.258968	-4.70451	0.758005	2.54925
SLC8A1	-0.314555	-0.678857	0.0497479	24.2644	-1.78029	0.0874556	0.258968	-4.70576	0.176687	0.804099
KPNA4	-0.353026	-0.762147	0.0560956	21.5071	-1.77915	0.0876477	0.258968	-4.70755	0.198424	0.78294
MRPL39	-0.270061	-0.58323	0.0431077	21.4823	-1.77804	0.0878338	0.258968	-4.70928	0.151887	0.829284
MAP1S	-1.05035	-2.26869	0.16798	19.965	-1.77757	0.0879124	0.258968	-4.71001	0.590893	0.48285
RPS12	-0.215685	-0.465993	0.0346228	24.7247	-1.77666	0.0880666	0.258968	-4.71144	0.121399	0.861137
PPM1F	0.253615	-0.040748	0.547978	20.9741	1.77644	0.0881037	0.258968	-4.71179	0.142766	1.19219
PSMC6	-0.162679	-0.3516	0.0262416	24.0141	-1.77546	0.0882688	0.258968	-4.71332	0.0916267	0.893365
NDUFA8	0.246457	-0.039784	0.532699	27.6153	1.77528	0.0882984	0.258968	-4.71359	0.138827	1.18629
ZADH2	0.248312	-0.0402294	0.536854	22.6248	1.77832	0.0883175	0.258968	-4.69008	0.139634	1.18782
IPO7	-0.360482	-0.779252	0.0582891	22.0337	-1.77486	0.0883692	0.258968	-4.71424	0.203104	0.778904
MRPL19	-0.312856	-0.676303	0.0505911	21.9111	-1.77485	0.0883717	0.258968	-4.71427	0.176272	0.805046
APRT	0.193073	-0.0315673	0.417714	24.3706	1.77211	0.0888344	0.260028	-4.71853	0.108951	1.1432
SSBP1	0.180151	-0.0295878	0.38989	25.7065	1.77099	0.0890257	0.260291	-4.72028	0.101724	1.133
SH3BGRL	0.461135	-0.0771702	0.99944	23.44	1.76627	0.0898309	0.262261	-4.72763	0.261078	1.37662
COQ8A	0.287029	-0.048191	0.622249	26.1723	1.76544	0.089973	0.262261	-4.72892	0.162582	1.22012
CMBL	0.293611	-0.0493329	0.636555	24.2814	1.76525	0.0900054	0.262261	-4.72921	0.166328	1.2257
PPIA;PPIAL4A	0.494044	-0.0832803	1.07137	26.1587	1.76443	0.0901474	0.262375	-4.73049	0.280003	1.40839
MSN	-0.234824	-0.509323	0.0396757	25.1756	-1.76384	0.0902489	0.262375	-4.73141	0.133132	0.849789
BCKDHA	0.264223	-0.0456214	0.574067	24.2604	1.75827	0.0912113	0.264874	-4.74005	0.150275	1.20099
RPS8	-0.256438	-0.55726	0.0443841	23.5177	-1.75764	0.0913197	0.264889	-4.74102	0.145899	0.837152
CCDC90B	0.254339	-0.0444631	0.553141	22.8267	1.75893	0.0916289	0.265486	-4.69367	0.144599	1.19279
COQ7	0.216579	-0.0380186	0.471177	23.8755	1.75396	0.0919614	0.266149	-4.74672	0.12348	1.16198
ACTA1;ACTBL2;ACTG2;POTEF	1.01097	-0.178795	2.20073	31.7723	1.752	0.0923043	0.26659	-4.74975	0.577035	2.01526
COMMD5	0.242989	-0.0434306	0.529409	19.5427	1.75733	0.092488	0.26659	-4.69958	0.138272	1.18344
C4A;C4B	0.795329	-0.141378	1.73204	23.1729	1.75065	0.0925406	0.26659	-4.75183	0.454304	1.73547
MMAB	0.410598	-0.073068	0.894265	23.7273	1.75037	0.0925913	0.26659	-4.75227	0.234579	1.32924
NELFB	-0.354922	-0.773717	0.063874	18.0177	-1.76014	0.0926321	0.26659	-4.62035	0.201644	0.781912
CDC37	-0.251626	-0.548235	0.0449825	23.8961	-1.74916	0.0928036	0.266785	-4.75414	0.143855	0.839949
HNRNPD;HNRNPDL	0.760331	-0.136373	1.65704	24.5926	1.74828	0.0929587	0.266869	-4.75549	0.434902	1.69388
SARNP	0.327848	-0.0590917	0.714787	22.9304	1.75085	0.0930406	0.266869	-4.73252	0.187251	1.25514
GMFB;GMFG	0.294542	-0.0532017	0.642285	22.4607	1.74641	0.0932897	0.267285	-4.75838	0.168656	1.2265
AMBP	0.550346	-0.100264	1.20096	24.7194	1.74411	0.0936977	0.268155	-4.76193	0.315547	1.46444
DDT	0.369046	-0.067446	0.805538	27.0045	1.74326	0.0938482	0.268287	-4.76323	0.211699	1.2915
KHSRP	0.357533	-0.0662484	0.781315	22.9979	1.73953	0.0945135	0.269883	-4.76897	0.205534	1.28123
PERM1	0.458101	-0.0850629	1.00127	22.4119	1.73895	0.0946166	0.269883	-4.76985	0.263435	1.37373
KPNA3	-0.349063	-0.763486	0.0653599	21.6332	-1.73667	0.095026	0.270519	-4.77336	0.200996	0.785094
CCT8	-0.212253	-0.464269	0.0397625	24.4681	-1.73654	0.0950501	0.270519	-4.77357	0.122228	0.863188
ALDOA;ALDOB;ALDOC	0.243659	-0.0460246	0.533342	28.9511	1.73427	0.0954589	0.271382	-4.77705	0.140497	1.18399
MCCC1	0.276428	-0.052448	0.605303	23.6327	1.73303	0.0956816	0.271632	-4.77894	0.159505	1.21119
LMAN1	-0.187537	-0.410785	0.0357106	23.3798	-1.73204	0.0958617	0.271632	-4.78046	0.108275	0.878104
PFN2	0.314466	-0.0598827	0.688814	22.2709	1.73203	0.0958638	0.271632	-4.78048	0.181559	1.24355
DCTN2	0.261544	-0.0500133	0.573102	25.4907	1.73087	0.0960737	0.271927	-4.78225	0.151106	1.19876
UPF1	-0.523587	-1.14953	0.102356	20.5077	-1.74236	0.0964604	0.272417	-4.64863	0.300505	0.69564
MLIP	0.355856	-0.0686591	0.780372	25.8105	1.72838	0.0965267	0.272417	-4.78607	0.20589	1.27974
NONO;SFPQ	-0.214719	-0.471029	0.0415896	23.6585	-1.73112	0.0965648	0.272417	-4.7627	0.124035	0.861714
DLAT	-0.226138	-0.496376	0.0441011	27.6146	-1.72537	0.0970756	0.273185	-4.79066	0.131066	0.854921
PPP2R5E	-0.314796	-0.691134	0.0615409	19.5399	-1.72469	0.0972013	0.273185	-4.79171	0.182524	0.803964
ETFB	0.189458	-0.0370573	0.415974	28.4519	1.72454	0.0972282	0.273185	-4.79193	0.10986	1.14034
RASIP1	0.409001	-0.0804777	0.89848	19.2328	1.72667	0.0973745	0.273185	-4.76946	0.236873	1.32777
HNRNPDL	0.287252	-0.0565425	0.631047	24.0057	1.72657	0.0973936	0.273185	-4.76962	0.166372	1.22031
GAA	0.383689	-0.0754062	0.842783	22.0574	1.72319	0.097475	0.273185	-4.79399	0.222661	1.30467
RPS7	-0.282431	-0.620834	0.0559721	21.8311	-1.72082	0.0979118	0.27411	-4.79761	0.164126	0.822204
TUFM	0.308365	-0.0613478	0.678078	27.7497	1.71972	0.0981145	0.274379	-4.79928	0.179311	1.2383
PDCD6	0.273076	-0.0545622	0.600713	22.3423	1.71849	0.0983427	0.274718	-4.80116	0.158905	1.20838
MRPL38	-0.204391	-0.44977	0.0409878	21.2422	-1.71744	0.0985362	0.27496	-4.80275	0.119009	0.867905
DES	-0.327795	-0.721738	0.0661481	30.9969	-1.71564	0.0988708	0.275011	-4.80549	0.191063	0.796753
MYCBP	0.373452	-0.0753647	0.822269	21.4257	1.71563	0.098873	0.275011	-4.80551	0.217676	1.29545
EXOC7	-0.238874	-0.526108	0.0483598	19.759	-1.71851	0.0988755	0.275011	-4.78184	0.139001	0.847406
ETFA	0.205838	-0.0418503	0.453525	29.3338	1.71347	0.0992743	0.275822	-4.80878	0.120129	1.15336
SLC4A3	-0.534533	-1.17856	0.109491	20.6578	-1.71511	0.0995075	0.276171	-4.76036	0.311662	0.690382
PLIN4	0.403754	-0.0832571	0.890766	24.9957	1.70937	0.100043	0.277357	-4.81502	0.236201	1.32295
GCSH	0.436434	-0.0912581	0.964126	22.3854	1.70906	0.100639	0.278666	-4.79613	0.255365	1.35326
CCDC141	-0.349213	-0.771341	0.0729147	22.4857	-1.70571	0.100732	0.278666	-4.82056	0.204732	0.785012
NUCB2	0.295239	-0.0617645	0.652242	22.6838	1.70514	0.10084	0.278666	-4.82143	0.173147	1.22709
NUDT8	0.417877	-0.088216	0.923969	21.7151	1.70623	0.101172	0.279283	-4.80039	0.244912	1.33596
CZIB	0.303662	-0.0642687	0.671592	24.2613	1.7017	0.101492	0.279648	-4.82663	0.178446	1.23427
IGLV1-47	0.618069	-0.130881	1.36702	23.4461	1.70154	0.101522	0.279648	-4.82687	0.363241	1.53482
KRT14;KRT15;KRT16;KRT17;KRT19	1.14398	-0.24724	2.5352	24.9551	1.69543	0.102689	0.282439	-4.83608	0.674742	2.2099
ATP5MD	0.289439	-0.0626259	0.641505	25.6858	1.69509	0.102755	0.282439	-4.8366	0.170752	1.22217
EIF3F	-0.201356	-0.446369	0.043656	22.153	-1.69447	0.102873	0.28246	-4.83752	0.118831	0.869732
COL1A2	-0.655285	-1.45383	0.143262	26.2473	-1.69195	0.103359	0.283492	-4.84132	0.387296	0.63495
YKT6	-0.233784	-0.519197	0.0516287	21.7667	-1.69672	0.103568	0.283764	-4.72863	0.137786	0.850401
FBN1	-0.774628	-1.72028	0.171025	23.6189	-1.68896	0.103938	0.284473	-4.84582	0.458643	0.584539
MPST	0.202102	-0.0447936	0.448998	24.0019	1.68778	0.104167	0.284631	-4.84759	0.119745	1.15037
TPM4	0.320548	-0.0711052	0.712201	24.7157	1.68752	0.104217	0.284631	-4.84798	0.189952	1.2488
ITGB1BP2	-0.594207	-1.32167	0.133253	21.9498	-1.68417	0.10487	0.28611	-4.853	0.352818	0.662409
FAM114A2	0.281913	-0.0640836	0.627909	21.1836	1.68369	0.105504	0.287535	-4.83416	0.167437	1.21581
CTBP1;CTBP2	-0.255556	-0.569342	0.0582308	20.9177	-1.68295	0.105649	0.287626	-4.83527	0.15185	0.837664
TUBB3	-0.557744	-1.24427	0.12878	24.3514	-1.68286	0.106255	0.288751	-4.83638	0.331427	0.679363
CDH13	0.3068	-0.0704168	0.684017	27.2629	1.67696	0.106287	0.288751	-4.8638	0.18295	1.23696
ATG3	0.366142	-0.0843668	0.81665	21.576	1.67573	0.10653	0.289106	-4.86563	0.218497	1.2889
COPB2	-0.31075	-0.693848	0.072348	22.1944	-1.67247	0.107177	0.290553	-4.87049	0.185803	0.806223
PSPC1	0.362417	-0.0845734	0.809408	21.77	1.67174	0.107323	0.290643	-4.87159	0.216791	1.28558
TNS1	0.211071	-0.0500431	0.472184	24.2667	1.66669	0.108332	0.292246	-4.87909	0.12664	1.15755
SERBP1	0.505383	-0.119844	1.13061	23.0864	1.66664	0.108344	0.292246	-4.87918	0.303236	1.4195
SORBS2	0.288086	-0.068328	0.6445	28.8391	1.66658	0.108356	0.292246	-4.87927	0.172861	1.22102
LYRM7	0.534445	-0.126787	1.19568	23.3554	1.66651	0.10837	0.292246	-4.87937	0.320698	1.44838
CRKL	0.155281	-0.0369194	0.347481	23.6792	1.66579	0.108513	0.292325	-4.88043	0.0932171	1.11364
IDH1	0.250587	-0.0598913	0.561065	24.4299	1.66412	0.10885	0.292926	-4.88292	0.150582	1.18969
ISCA2	0.318873	-0.0767275	0.714474	23.7184	1.66564	0.109086	0.293254	-4.86096	0.191442	1.24736
MTDH	-0.330653	-0.740974	0.0796685	22.4404	-1.66152	0.109375	0.293724	-4.88677	0.199006	0.795177
MTX1	0.202765	-0.0489695	0.4545	21.3678	1.66076	0.109528	0.293829	-4.8879	0.122092	1.1509
PFKFB2	0.448208	-0.108578	1.00499	22.5491	1.65978	0.109729	0.29406	-4.88936	0.270041	1.36434
SGCD	-0.214608	-0.481693	0.0524769	24.0761	-1.65674	0.110347	0.295407	-4.89386	0.129536	0.86178
ERP29	0.238038	-0.0589039	0.534979	24.9901	1.65285	0.111143	0.29723	-4.89961	0.144017	1.17939
UBR4	-0.457541	-1.02885	0.113762	20.4927	-1.65128	0.111465	0.29778	-4.90192	0.277083	0.728226
ERAP1	0.311647	-0.0776207	0.700914	21.3384	1.65071	0.111581	0.297781	-4.90276	0.188795	1.24112
EIF3E	-0.571354	-1.28651	0.143799	19.9032	-1.65491	0.111852	0.298194	-4.8507	0.345247	0.672985
ATP6V1E1	0.198618	-0.0498938	0.447131	21.6205	1.64789	0.112163	0.298713	-4.90692	0.120529	1.1476
SRI	0.209829	-0.0528064	0.472463	24.6251	1.64729	0.112288	0.298738	-4.90781	0.127378	1.15655
VCP	-0.170747	-0.384602	0.0431084	26.0909	-1.64623	0.112508	0.299012	-4.90937	0.10372	0.888383
ACYP2	0.291926	-0.0741507	0.658002	24.4962	1.64421	0.112926	0.299762	-4.91233	0.177547	1.22427
SCO1	0.236655	-0.0602962	0.533606	24.7696	1.64319	0.113139	0.299762	-4.91384	0.144021	1.17826
VWA1	-0.343214	-0.773926	0.0874968	20.8375	-1.643	0.113179	0.299762	-4.91412	0.208895	0.788283
REPS1	-0.3748	-0.845709	0.0961088	19.8201	-1.64468	0.113371	0.299762	-4.89179	0.227886	0.771212
ALDOB;ALDOC	0.253817	-0.0648868	0.57252	23.0398	1.64207	0.113373	0.299762	-4.91549	0.154571	1.19236
TMEM126A	-0.243324	-0.549371	0.0627221	22.3734	-1.63929	0.113954	0.300418	-4.91957	0.148433	0.844796
ENOPH1	0.230551	-0.0594535	0.520556	22.2465	1.63915	0.113982	0.300418	-4.91977	0.140653	1.17328
ESYT1	-0.222828	-0.50315	0.057494	21.6357	-1.63897	0.114021	0.300418	-4.92004	0.135957	0.856884
ACTR3	-0.243394	-0.549648	0.0628602	23.6012	-1.63865	0.114089	0.300418	-4.92051	0.148533	0.844756
CCT5	-0.276703	-0.625028	0.0716218	22.7461	-1.6379	0.114245	0.300452	-4.92161	0.168938	0.825475
VPS4A	0.365766	-0.0947953	0.826327	21.5514	1.63747	0.114336	0.300452	-4.92224	0.223372	1.28857
XPO1	-0.255727	-0.578317	0.0668627	20.8233	-1.63812	0.114742	0.301213	-4.90138	0.15611	0.837565
LMO7	-0.207669	-0.469682	0.0543437	23.2981	-1.63421	0.115023	0.301354	-4.92702	0.127076	0.865935
UBE2H	0.217425	-0.0569262	0.491777	22.3617	1.63403	0.11506	0.301354	-4.92727	0.133061	1.16266
PUDP	0.402684	-0.10556	0.910927	22.9498	1.63362	0.115148	0.301354	-4.92788	0.246498	1.32196
SP100	0.336142	-0.088559	0.760842	21.1424	1.63553	0.115287	0.301411	-4.90515	0.205525	1.26238
FIS1	0.216854	-0.0574446	0.491153	23.6971	1.63005	0.115903	0.302477	-4.93309	0.133035	1.1622
ARL3	0.218771	-0.0581525	0.495695	24.2922	1.63248	0.11593	0.302477	-4.90959	0.134011	1.16374
FXR1	-0.40489	-0.917781	0.108	21.0573	-1.63129	0.116183	0.302829	-4.91132	0.248202	0.755294
RRBP1	-0.434607	-0.98571	0.116497	21.867	-1.626	0.116767	0.304042	-4.939	0.267286	0.739895
QDPR	0.231431	-0.0621352	0.524998	24.9292	1.62545	0.116885	0.304042	-4.93981	0.14238	1.174
SORBS1	0.265193	-0.0713712	0.601757	25.9609	1.62462	0.117062	0.304061	-4.94102	0.163234	1.2018
HLA-DRA	0.350989	-0.0945461	0.796524	22.3611	1.62431	0.117128	0.304061	-4.94147	0.216085	1.27543
TFRC	-0.606166	-1.37602	0.163692	22.092	-1.62345	0.117314	0.304234	-4.94272	0.373382	0.65694
CARS2	0.338871	-0.0917805	0.769523	23.0126	1.62243	0.117532	0.304494	-4.9442	0.208866	1.26477
WDR1	-0.205029	-0.465708	0.0556498	25.8791	-1.62169	0.117692	0.304601	-4.94528	0.126429	0.867521
EPRS1	-0.274241	-0.623808	0.0753248	22.5035	-1.61756	0.118583	0.306597	-4.95128	0.16954	0.826885
MDH2	0.176682	-0.0488096	0.402174	30.0175	1.61555	0.11902	0.307418	-4.9542	0.109364	1.13028
MOCS2	0.293205	-0.0818038	0.668213	22.2242	1.61208	0.119774	0.309056	-4.95922	0.181879	1.22536
UBAC1	0.290414	-0.0815714	0.662399	20.0889	1.61328	0.120056	0.309472	-4.9374	0.180014	1.22299
REEP5	-0.179593	-0.409789	0.0506024	23.7908	-1.61217	0.120298	0.309786	-4.939	0.111398	0.882952
HCLS1	0.495626	-0.139505	1.13076	20.5015	1.60897	0.120456	0.309881	-4.96373	0.308039	1.40993
RAB5B	-0.22466	-0.513768	0.0644482	21.5375	-1.60222	0.121944	0.313116	-4.97347	0.140218	0.855797
GMFB	0.197075	-0.0566261	0.450775	22.9563	1.60165	0.122072	0.313116	-4.9743	0.123045	1.14637
ARPC5	0.331019	-0.0953044	0.757343	23.7078	1.60093	0.122232	0.313116	-4.97533	0.206767	1.2579
PBDC1	0.229228	-0.0661069	0.524563	21.8098	1.60033	0.122364	0.313116	-4.97619	0.143238	1.17221
GSTM1;GSTM2	0.380633	-0.109875	0.871142	23.9662	1.59999	0.122439	0.313116	-4.97668	0.237897	1.30191
GRHPR	0.171408	-0.0494823	0.392298	26.3258	1.59997	0.122444	0.313116	-4.97671	0.107132	1.12616
PTPN11	0.260358	-0.076224	0.596939	22.4911	1.59491	0.123573	0.315591	-4.98398	0.163242	1.19778
FHL2	-0.434498	-0.996388	0.127392	29.2134	-1.59439	0.123691	0.315591	-4.98473	0.272517	0.739951
LRRC14B	0.424904	-0.125097	0.974906	19.3289	1.59642	0.123781	0.315591	-4.96162	0.266161	1.34248
RYR2	-0.236198	-0.541919	0.0695229	24.6207	-1.59297	0.124009	0.31586	-4.98676	0.148275	0.84898
SAA1;SAA2	1.28907	-0.380222	2.95835	24.5648	1.59221	0.12418	0.315982	-4.98785	0.809606	2.4437
AUH	0.254286	-0.0752218	0.583793	24.2603	1.59116	0.124417	0.316272	-4.98936	0.159811	1.19275
DRAP1	0.367668	-0.109667	0.845003	21.6417	1.59167	0.124847	0.317052	-4.9684	0.230996	1.29027
EMILIN1	-0.435434	-1.00156	0.130695	24.2042	-1.58586	0.125617	0.318693	-4.99695	0.274573	0.739471
DEK	-0.295609	-0.680503	0.0892849	21.7684	-1.58707	0.125886	0.318984	-4.97495	0.186261	0.814728
DNAJA1	-0.427703	-0.984394	0.128988	21.0991	-1.58411	0.126014	0.318984	-4.99944	0.269996	0.743444
ANXA2	-0.227562	-0.523826	0.0687024	26.3298	-1.58372	0.126104	0.318984	-5	0.143688	0.854077
SSR4	-0.323857	-0.745666	0.0979517	21.6747	-1.58305	0.126256	0.319053	-5.00095	0.204578	0.798931
YWHAE	0.16162	-0.0492672	0.372508	26.7949	1.58017	0.126916	0.320406	-5.00507	0.102281	1.11854
CCDC58	0.33426	-0.102257	0.770777	24.8225	1.57885	0.127218	0.320853	-5.00694	0.211711	1.26073
AGT	0.536016	-0.165008	1.23704	23.1673	1.57653	0.127751	0.321882	-5.01024	0.339997	1.44996
RAB5A;RAB5B;RAB5C	0.271763	-0.084483	0.62801	23.0951	1.57289	0.128592	0.323685	-5.01542	0.17278	1.20728
NASP	0.690117	-0.215283	1.59552	20.5616	1.57159	0.128893	0.324125	-5.01726	0.439119	1.61341
HIKESHI	0.618177	-0.195294	1.43165	20.2255	1.57033	0.129731	0.325912	-4.99868	0.393661	1.53493
CD59	0.261524	-0.0825428	0.60559	26.4153	1.56721	0.129914	0.326054	-5.02347	0.166872	1.19874
RBP1	-0.471938	-1.09566	0.151781	21.9853	-1.57608	0.130345	0.326816	-4.9245	0.299437	0.720995
PDP1	0.194836	-0.0624784	0.452151	23.1374	1.56122	0.13132	0.328445	-5.03194	0.124798	1.14459
PRDX6	0.207266	-0.066508	0.48104	28.7821	1.56097	0.131379	0.328445	-5.03229	0.132781	1.1545
PGAM1;PGAM2	0.210908	-0.0678352	0.489651	28.7817	1.56008	0.131588	0.328445	-5.03354	0.135191	1.15742
OPTN	0.277125	-0.0891414	0.643391	21.6155	1.56004	0.131597	0.328445	-5.0336	0.177639	1.21178
PGM1	0.182375	-0.0586877	0.423438	26.7204	1.55989	0.131634	0.328445	-5.03381	0.116916	1.13475
PRDX3	0.141355	-0.0458119	0.328522	28.8723	1.55718	0.132273	0.329721	-5.03762	0.090776	1.10294
STOM	-0.290143	-0.67453	0.0942435	23.6566	-1.55633	0.132476	0.329906	-5.03882	0.186428	0.817821
NDUFB9	-0.203027	-0.472126	0.0660713	26.8038	-1.55561	0.132647	0.330004	-5.03984	0.130513	0.868726
ENPP4	0.241886	-0.0788258	0.562597	21.2431	1.55508	0.132772	0.330004	-5.04058	0.155545	1.18254
PTGR1	0.250063	-0.0819168	0.582043	22.8474	1.55309	0.133248	0.330866	-5.04339	0.161011	1.18926
PPP6R3	0.281696	-0.0925889	0.655981	19.9343	1.5518	0.133555	0.331308	-5.04519	0.181529	1.21562
MCRIP1	0.480184	-0.159202	1.11957	20.4778	1.5519	0.134074	0.332189	-5.02455	0.309417	1.39492
MTR	-0.402241	-0.937978	0.133496	20.8338	-1.55151	0.134168	0.332189	-5.0251	0.259258	0.756682
SMU1	-0.303215	-0.70697	0.10054	18.7971	-1.54843	0.134363	0.332351	-5.04992	0.195822	0.810444
DHX9	-0.197057	-0.459665	0.0655518	22.4967	-1.54718	0.134663	0.332774	-5.05167	0.127365	0.872328
GLO1	0.218334	-0.0730131	0.509681	26.152	1.54514	0.135154	0.333665	-5.05452	0.141304	1.16339
UBE2L3	0.187459	-0.0630001	0.437918	25.0653	1.54322	0.135619	0.334492	-5.05722	0.121473	1.13876
ANXA11	-0.233701	-0.546171	0.0787692	25.3454	-1.54209	0.135892	0.334844	-5.05879	0.151548	0.85045
STMN1	0.512776	-0.17408	1.19963	23.3327	1.5427	0.136287	0.335497	-5.03738	0.332389	1.42679
DYNC1H1	-0.230684	-0.539847	0.0784797	24.2595	-1.53846	0.136774	0.336177	-5.06386	0.149945	0.852231
APOA4	0.854691	-0.290927	2.00031	24.3998	1.53825	0.136825	0.336177	-5.06415	0.555626	1.80837
EIF2AK2	-0.368959	-0.866013	0.128095	19.7861	-1.54617	0.137393	0.337248	-4.97753	0.238628	0.774341
SPEG	-0.333285	-0.781209	0.114639	20.9336	-1.53415	0.137827	0.337735	-5.06985	0.217243	0.793727
PSMD4	0.206331	-0.0709909	0.483653	23.6992	1.53404	0.137854	0.337735	-5.07001	0.134501	1.15375
EHD3;EHD4	-0.385404	-0.90432	0.133512	24.0437	-1.53136	0.138514	0.339029	-5.07374	0.251675	0.765565
HDHD5	0.372069	-0.130246	0.874384	23.9968	1.52723	0.139533	0.340924	-5.07947	0.243623	1.29421
DMD;UTRN	-0.316442	-0.744129	0.111246	22.5345	-1.52892	0.139657	0.340924	-5.02898	0.20697	0.803048
RUVBL2	-0.398655	-0.93708	0.13977	22.3079	-1.52662	0.139686	0.340924	-5.08032	0.261136	0.758565
PGRMC1	0.285047	-0.100136	0.670229	23.2309	1.52583	0.13988	0.341074	-5.0814	0.186814	1.21845
FAHD2A	0.205202	-0.0726547	0.483058	24.4652	1.52271	0.140656	0.342641	-5.08572	0.134761	1.15285
SNX12	0.52084	-0.187147	1.22883	22.8293	1.51683	0.14213	0.345773	-5.09384	0.343374	1.43479
ZYG11B	-0.349428	-0.825754	0.126898	17.5653	-1.5236	0.142211	0.345773	-4.8907	0.229343	0.784895
IGKV1-6;IGKV1D-12	0.575958	-0.21059	1.36251	23.312	1.52528	0.142501	0.34591	-5.00606	0.377609	1.49067
KRT5	0.903016	-0.325779	2.13181	23.7116	1.51521	0.142536	0.34591	-5.09607	0.595966	1.86997
SERPINF2	0.672699	-0.243961	1.58936	21.7333	1.51646	0.142764	0.346134	-5.07363	0.443597	1.59405
CDC34	0.361278	-0.131475	0.854031	21.0524	1.51506	0.143115	0.34666	-5.09656	0.238457	1.28456
A2M	0.516663	-0.188865	1.22219	24.845	1.50991	0.143878	0.34818	-5.10336	0.342181	1.43064
XRCC5	-0.202891	-0.480128	0.0743447	22.3629	-1.50894	0.144125	0.34832	-5.10469	0.13446	0.868808
TATDN3	-0.37897	-0.897332	0.139391	20.3051	-1.51075	0.144207	0.34832	-5.08146	0.25085	0.768986
PDLIM3	0.343241	-0.126542	0.813024	25.8171	1.50647	0.144755	0.349287	-5.10808	0.227845	1.2686
TUBB;TUBB2A;TUBB2B;TUBB4B	0.294383	-0.10866	0.697425	25.3201	1.50598	0.144879	0.349287	-5.10875	0.195476	1.22636
CD34	0.450157	-0.167005	1.06732	23.6495	1.50391	0.145408	0.350234	-5.11158	0.299324	1.36619
RPLP2	0.215803	-0.0804784	0.512084	26.4652	1.50179	0.145951	0.350819	-5.11448	0.143697	1.16135
GCDH	0.191796	-0.0715413	0.455133	24.8515	1.5017	0.145975	0.350819	-5.1146	0.127719	1.14218
BAG3	0.332182	-0.124008	0.788372	25.6765	1.50137	0.146061	0.350819	-5.11506	0.221253	1.25892
DDX3X;DDX3Y	-0.213869	-0.507886	0.0801475	23.0444	-1.4998	0.146464	0.35146	-5.1172	0.142598	0.862222
IGLV3-21;IGLV3-9	0.483886	-0.181731	1.1495	21.8243	1.49891	0.146694	0.351682	-5.11841	0.322825	1.39851
KRT9	0.630103	-0.236986	1.49719	27.0759	1.49832	0.146846	0.351718	-5.11922	0.420539	1.54768
ENO1;ENO2;ENO3	-0.186314	-0.442836	0.0702072	27.3123	-1.49755	0.147047	0.351872	-5.12028	0.124413	0.878848
FAM114A1	0.34518	-0.131179	0.82154	20.884	1.49737	0.147632	0.352943	-5.09968	0.230524	1.27031
USP10	-0.353443	-0.842555	0.135669	17.6587	-1.50082	0.147974	0.353432	-4.92098	0.2355	0.782714
LTA4H	0.173373	-0.0660363	0.412783	22.9723	1.49313	0.148191	0.353622	-5.12629	0.116114	1.12769
DARS1	-0.200228	-0.476829	0.0763742	22.4588	-1.49254	0.148345	0.353661	-5.12709	0.134152	0.870413
NDUFB3	-0.222134	-0.529403	0.0851354	25.7269	-1.49057	0.148858	0.354556	-5.12977	0.149026	0.857297
EIF4H	0.234301	-0.0902085	0.558811	23.248	1.49199	0.149029	0.354633	-5.10698	0.157039	1.17634
F9	0.520865	-0.201123	1.24285	22.9293	1.49078	0.149344	0.355054	-5.10861	0.34939	1.43482
EHD1	-0.256574	-0.612457	0.0993091	24.1783	-1.48649	0.149927	0.356111	-5.13531	0.172603	0.837074
PIN1	0.774206	-0.300052	1.84846	24.0551	1.48596	0.150068	0.356117	-5.13604	0.521016	1.71025
VCL	-0.219339	-0.524264	0.0855857	27.4458	-1.48314	0.150811	0.356585	-5.13985	0.147889	0.858959
SHMT2	-0.296255	-0.708954	0.116443	21.9	-1.48338	0.151286	0.356585	-5.11861	0.199716	0.814364
GJA1	0.288738	-0.11331	0.690786	23.2964	1.48076	0.15144	0.356585	-5.14307	0.194994	1.22157
TMOD1	-0.146848	-0.351332	0.057637	26.1885	-1.48069	0.151457	0.356585	-5.14316	0.0991752	0.903222
LACTB2	0.283964	-0.111472	0.679401	21.4918	1.48062	0.151475	0.356585	-5.14325	0.191787	1.21754
NES	-0.41946	-1.0036	0.164675	24.4353	-1.48059	0.151484	0.356585	-5.14329	0.283306	0.747704
AOC3	0.477485	-0.187493	1.14246	24.18	1.48051	0.151506	0.356585	-5.14341	0.322515	1.39231
ANKRD1	-0.925919	-2.21559	0.363755	23.9856	-1.4803	0.151559	0.356585	-5.14368	0.625493	0.526345
LCP1;PLS3	-0.35439	-0.848118	0.139338	23.6749	-1.47997	0.151649	0.356585	-5.14414	0.239458	0.7822
DHRS11	0.339081	-0.133719	0.811881	21.3281	1.48199	0.151653	0.356585	-5.1416	0.228801	1.26495
ADAL	0.293908	-0.11621	0.704026	20.7031	1.47761	0.152274	0.357718	-5.14731	0.198907	1.22596
PDK2	0.20806	-0.0834281	0.499549	23.9831	1.47172	0.153847	0.36087	-5.15525	0.141372	1.15513
TMX4	0.233409	-0.0936333	0.560452	22.9479	1.47154	0.153896	0.36087	-5.15549	0.158616	1.17561
DNAJB4	-0.441741	-1.06182	0.178337	22.4604	-1.46885	0.154617	0.362175	-5.1591	0.300739	0.736245
SLC4A1	1.0331	-0.420173	2.48638	23.0937	1.47253	0.154755	0.362175	-5.08703	0.701584	2.04642
BPNT1	0.290552	-0.117566	0.698669	22.1374	1.4679	0.154876	0.362175	-5.16038	0.197937	1.22311
DNAJB2	0.376628	-0.153953	0.907209	21.8616	1.47038	0.155332	0.36267	-5.11069	0.256144	1.2983
TUBB;TUBB4A;TUBB4B	0.264555	-0.107511	0.636621	29.0035	1.46607	0.15537	0.36267	-5.16284	0.180452	1.20127
NEBL	0.189387	-0.0773382	0.456111	27.6318	1.46401	0.155927	0.363641	-5.16559	0.129362	1.14028
PAK1;PAK2	0.39318	-0.162088	0.948448	21.2841	1.46675	0.156307	0.364197	-5.11332	0.268061	1.31328
HSPB7	0.384071	-0.157566	0.925708	27.9186	1.46205	0.156459	0.364222	-5.16822	0.262694	1.30502
KRT10;KRT13;KRT14;KRT15;KRT16;KRT17;KRT18;KRT19;KRT24;KRT31;KRT33B;KRT36	0.823087	-0.338716	1.98489	26.6678	1.46073	0.156817	0.364724	-5.16997	0.563475	1.76919
PDXP	0.229207	-0.0947206	0.553135	22.8125	1.45894	0.157305	0.365529	-5.17236	0.157105	1.17219
EFHD1;EFHD2	0.35256	-0.146097	0.851218	22.6785	1.45777	0.157626	0.365672	-5.17393	0.241849	1.27682
MYH1	-0.284162	-0.686188	0.117863	22.7894	-1.45737	0.157734	0.365672	-5.17446	0.194983	0.821218
PPP1R7	0.143441	-0.0595259	0.346407	23.6371	1.45715	0.157794	0.365672	-5.17475	0.0984389	1.10454
PPP1R14B	0.532631	-0.225167	1.29043	21.5366	1.45979	0.158833	0.367749	-5.09332	0.364868	1.44656
TXNDC17	0.203106	-0.0853218	0.491533	25.0929	1.45192	0.159231	0.368339	-5.18171	0.139887	1.15117
PITPNB	-0.309949	-0.750635	0.130737	21.1934	-1.45017	0.159715	0.369125	-5.18404	0.213733	0.80667
PRKACA;PRKACB	-0.16268	-0.394342	0.0689826	23.7235	-1.44789	0.160346	0.370251	-5.18707	0.112356	0.893364
PPP1R12A	0.187518	-0.0799817	0.455017	23.8	1.44536	0.161048	0.371473	-5.19041	0.129737	1.1388
GC	0.468971	-0.200224	1.13817	25.5115	1.44494	0.161165	0.371473	-5.19097	0.32456	1.38412
CALU	0.358177	-0.153176	0.86953	25.6119	1.44422	0.161365	0.371603	-5.19192	0.248007	1.2818
GSTK1	0.321354	-0.137862	0.78057	25.2806	1.44286	0.161745	0.372143	-5.19372	0.22272	1.2495
FUS;TAF15	0.257738	-0.111203	0.626679	23.3225	1.44358	0.162081	0.372583	-5.17164	0.178541	1.1956
FGB	0.76735	-0.330612	1.86531	26.5326	1.441	0.162265	0.372674	-5.19618	0.532512	1.70214
CHMP2B	0.263336	-0.11413	0.640802	21.2482	1.44162	0.162626	0.373168	-5.17422	0.182666	1.20025
MYL6;MYL6B	0.337234	-0.146257	0.820726	25.8412	1.43814	0.163068	0.373849	-5.19996	0.234494	1.26333
ABCB10	0.287657	-0.125307	0.700621	20.8956	1.4394	0.163248	0.373929	-5.17714	0.199845	1.22066
GSTP1	0.204168	-0.0890473	0.497384	26.5185	1.43568	0.163759	0.374765	-5.2032	0.14221	1.15202
APOOL	-0.19681	-0.479757	0.0861357	23.5659	-1.43417	0.164185	0.375141	-5.20518	0.137229	0.872477
TMEM143	-0.204049	-0.497425	0.089326	22.8406	-1.43407	0.164216	0.375141	-5.20532	0.142287	0.86811
KPNB1	-0.117447	-0.286583	0.0516886	24.5692	-1.43174	0.164873	0.376309	-5.20838	0.0820311	0.921817
ARHGEF6	-0.414852	-1.01393	0.184224	21.3662	-1.43097	0.165627	0.377693	-5.18819	0.28991	0.750096
MAIP1	0.259396	-0.115791	0.634582	21.6436	1.42552	0.166645	0.37968	-5.21654	0.181966	1.19698
ACTA1;ACTBL2;ACTG2	-0.222131	-0.543698	0.0994356	31.8883	-1.42428	0.167	0.379769	-5.21816	0.15596	0.857298
CLIC1	-0.254845	-0.623824	0.114134	25.1785	-1.42407	0.167059	0.379769	-5.21843	0.178955	0.838077
CLIC5	0.283349	-0.12742	0.694119	22.6978	1.42542	0.167207	0.379769	-5.19544	0.198783	1.21702
GSTM2	0.22642	-0.101606	0.554446	24.6017	1.42319	0.167311	0.379769	-5.21958	0.159093	1.16993
PHGDH	-0.385894	-0.945111	0.173323	21.4283	-1.4228	0.167423	0.379769	-5.22009	0.271221	0.765305
GNG7	0.321593	-0.144776	0.787961	22.9952	1.42179	0.167715	0.379899	-5.22142	0.226189	1.24971
ARMC1	0.285327	-0.129037	0.699692	20.9742	1.42292	0.167924	0.379899	-5.1987	0.200523	1.21869
CLEC3B	0.453815	-0.205236	1.11287	20.8663	1.42291	0.167924	0.379899	-5.21999	0.318934	1.36966
HBB;HBD;HBG1;HBG2	1.11395	-0.504965	2.73287	24.6723	1.41873	0.168596	0.380888	-5.22541	0.785175	2.16438
FN3K	0.162026	-0.0734836	0.397535	25.1402	1.41851	0.168658	0.380888	-5.22569	0.114222	1.11886
LAMB1	-0.307717	-0.755367	0.139933	24.5951	-1.41733	0.169	0.381289	-5.22723	0.217111	0.807919
PABPC1;PABPC4	-0.224443	-0.551056	0.102169	21.9539	-1.41687	0.169132	0.381289	-5.22783	0.158407	0.855925
EPHX1	-0.209179	-0.513849	0.0954918	23.454	-1.41561	0.169497	0.381777	-5.22947	0.147765	0.865029
LSM1	0.229591	-0.105218	0.5644	22.069	1.41389	0.169998	0.38257	-5.23171	0.162383	1.1725
GBF1	-1.24014	-3.0554	0.57513	19.3481	-1.41888	0.170295	0.382903	-5.13452	0.874022	0.423333
TUBA1C;TUBA4A;TUBA8	0.282366	-0.130681	0.695414	27.9153	1.40952	0.171271	0.384761	-5.23739	0.200328	1.21619
HSPA2	0.5718	-0.266079	1.40968	23.1691	1.40708	0.171983	0.385979	-5.24054	0.406372	1.48638
IST1	0.134835	-0.0632387	0.332908	21.8854	1.41008	0.172216	0.385979	-5.21537	0.095622	1.09797
SLC12A7	-0.234876	-0.579282	0.10953	19.7122	-1.40613	0.172264	0.385979	-5.24178	0.167037	0.849758
LIN7A;LIN7C	0.437432	-0.20584	1.0807	20.2152	1.40859	0.172651	0.38651	-5.21729	0.310546	1.35419
TNNI3	0.16169	-0.0757741	0.399154	31.4246	1.40392	0.172913	0.386578	-5.24463	0.11517	1.1186
CFL1;CFL2	0.309196	-0.144977	0.76337	26.9803	1.40369	0.172982	0.386578	-5.24494	0.220274	1.23902
TMOD3	0.299338	-0.140971	0.739647	21.1053	1.40172	0.173562	0.387537	-5.24747	0.21355	1.23058
PRKAR2A;PRKAR2B	-0.169084	-0.418049	0.0798817	23.2583	-1.4003	0.173983	0.387789	-5.24931	0.120748	0.889407
NT5C2	-0.407644	-1.00907	0.193784	18.0613	-1.404	0.173998	0.387789	-5.1974	0.290346	0.753853
PDCD10	0.235527	-0.111394	0.582448	21.7567	1.39981	0.174128	0.387789	-5.24994	0.168257	1.17734
HEBP1	0.223501	-0.106026	0.553027	23.2744	1.39844	0.174532	0.387937	-5.2517	0.159821	1.16756
WASHC5	0.428968	-0.208345	1.06628	18.4543	1.41159	0.174705	0.387937	-5.11561	0.30389	1.34627
IGKV3D-20	0.796418	-0.383433	1.97627	23.2802	1.40604	0.17472	0.387937	-5.12256	0.566428	1.73678
KRT2;KRT5;KRT6A;KRT6C;KRT79	0.805695	-0.382977	1.99437	25.8025	1.39755	0.174798	0.387937	-5.25285	0.576507	1.74799
STX4	0.256995	-0.122355	0.636345	21.1323	1.39682	0.175013	0.388079	-5.25378	0.183985	1.19499
HSP90AA1;HSP90AB1;HSP90AB3P	-0.207715	-0.514549	0.0991191	25.1314	-1.3958	0.175319	0.388422	-5.25511	0.148815	0.865908
CDC42	-0.169832	-0.420892	0.0812277	24.2565	-1.39476	0.175627	0.388769	-5.25643	0.121764	0.888946
HMBS	0.229184	-0.109949	0.568317	19.1253	1.39339	0.176037	0.389343	-5.2582	0.16448	1.17217
FABP4	0.432038	-0.207803	1.07188	26.5713	1.39222	0.176387	0.38978	-5.2597	0.310323	1.34914
RCN1	0.315256	-0.152443	0.782955	22.1389	1.38981	0.177109	0.391039	-5.26279	0.226834	1.24423
NDUFA13	-0.189907	-0.472196	0.0923812	26.6425	-1.38709	0.177925	0.392503	-5.26626	0.13691	0.876662
CYB5R1	0.175747	-0.0858725	0.437367	26.2271	1.38508	0.178532	0.393504	-5.26884	0.126886	1.12955
PSMD2	-0.168344	-0.41917	0.0824822	23.1657	-1.38383	0.178911	0.39367	-5.27044	0.121651	0.889864
PYGB;PYGM	-0.283317	-0.706128	0.139494	24.3836	-1.38467	0.179184	0.39367	-5.24794	0.20461	0.8217
THBS4	-0.66943	-1.66865	0.329788	22.1665	-1.38441	0.179263	0.39367	-5.26966	0.48355	0.628755
ACAT1	0.225212	-0.110744	0.561169	29.1488	1.38219	0.179408	0.39367	-5.27253	0.162939	1.16895
EIF1;EIF1B	0.314896	-0.154932	0.784725	22.7489	1.38193	0.179486	0.39367	-5.27286	0.227867	1.24392
TUBB2A;TUBB2B;TUBB4B	0.3469	-0.170766	0.864566	24.1728	1.3817	0.179556	0.39367	-5.27316	0.251068	1.27183
DUT	0.257917	-0.127457	0.643291	21.922	1.38298	0.179694	0.39367	-5.25008	0.186493	1.19575
BZW2	0.24938	-0.123077	0.621836	23.3643	1.38052	0.179913	0.39367	-5.27465	0.180642	1.1887
CES1	0.666057	-0.329844	1.66196	21.7101	1.38202	0.179985	0.39367	-5.2513	0.481945	1.58673
UNC45B	-0.281002	-0.701197	0.139193	24.3501	-1.37885	0.180422	0.39429	-5.27679	0.203795	0.823019
EPHX2	0.375778	-0.188152	0.939707	22.7736	1.37697	0.18152	0.396352	-5.2577	0.272901	1.29754
TMEM245	-0.28836	-0.721744	0.145024	20.8556	-1.37826	0.1817	0.396409	-5.22791	0.20922	0.818832
CCDC124	0.235102	-0.118124	0.588327	22.5815	1.37538	0.182007	0.39674	-5.25972	0.170936	1.17699
PSMD8	0.205851	-0.103364	0.515065	23.0771	1.37262	0.182327	0.396918	-5.2847	0.149969	1.15337
H2AC18	-0.199447	-0.499093	0.100198	27.1345	-1.37239	0.182397	0.396918	-5.28499	0.145328	0.870884
COX20	-0.355139	-0.888953	0.178676	23.4797	-1.37172	0.182603	0.397031	-5.28584	0.2589	0.781794
PRDX4	-0.22397	-0.561267	0.113327	22.2543	-1.3691	0.183411	0.398024	-5.28916	0.163589	0.856206
PYGB;PYGL;PYGM	-0.169705	-0.425416	0.086005	26.8119	-1.36837	0.183635	0.398024	-5.29007	0.12402	0.889024
HSP90AB1;HSP90AB3P	-0.172116	-0.431483	0.0872517	27.2775	-1.36824	0.183676	0.398024	-5.29024	0.125793	0.88754
UBE2M	-0.162913	-0.408463	0.0826379	23.8563	-1.36795	0.183764	0.398024	-5.2906	0.119092	0.89322
ATP6V0A1	-0.224784	-0.563646	0.114079	19.9073	-1.36773	0.183834	0.398024	-5.29089	0.164349	0.855723
NARS1	-0.223317	-0.560166	0.113531	23.0342	-1.36693	0.184082	0.398225	-5.2919	0.163372	0.856594
HAX1	0.243635	-0.124027	0.611297	21.4097	1.36631	0.184273	0.398303	-5.29268	0.178316	1.18397
THSD4	0.454439	-0.233261	1.14214	20.4255	1.36551	0.185044	0.399632	-5.27216	0.332797	1.37025
GIMAP1	-0.316411	-0.795962	0.163139	20.5739	-1.36344	0.185686	0.400683	-5.27477	0.232068	0.803065
MRPL55	0.226639	-0.116748	0.570027	22.2694	1.36085	0.185971	0.400961	-5.29957	0.166543	1.17011
PDE1C	0.250031	-0.12902	0.629083	21.2993	1.36005	0.18622	0.401162	-5.30058	0.18384	1.18923
GNA11	-0.232298	-0.58471	0.120114	22.3858	-1.3591	0.186515	0.401187	-5.30176	0.17092	0.851278
TIPRL	-0.326984	-0.823096	0.169129	21.3463	-1.35895	0.186563	0.401187	-5.30195	0.240615	0.797202
LASP1	0.280794	-0.145375	0.706964	24.7834	1.35851	0.1867	0.401187	-5.30251	0.206693	1.21486
UBE2I	0.2191	-0.113604	0.551804	23.3196	1.35782	0.186917	0.401318	-5.30338	0.161362	1.16401
PLIN3	0.535099	-0.278805	1.349	24.2446	1.35556	0.187626	0.401879	-5.30621	0.394744	1.44904
S100A9	0.810151	-0.422129	2.04243	24.8243	1.35555	0.18763	0.401879	-5.30623	0.597657	1.75339
FGA	0.632553	-0.329632	1.59474	26.3138	1.35549	0.187648	0.401879	-5.3063	0.46666	1.55031
M6PR	-0.214263	-0.540827	0.112301	22.3666	-1.35281	0.188491	0.40295	-5.30966	0.158384	0.861986
EEFSEC	-0.301196	-0.761338	0.158946	18.8962	-1.35589	0.188611	0.40295	-5.23699	0.222138	0.811579
GDI1	0.139896	-0.0734555	0.353247	24.2194	1.35197	0.188756	0.40295	-5.31071	0.103475	1.10183
CIAPIN1	0.279362	-0.147127	0.70585	22.3883	1.35356	0.188775	0.40295	-5.28713	0.20639	1.21366
C5	0.571229	-0.300396	1.44285	21.1274	1.35126	0.188981	0.403054	-5.3116	0.422739	1.48579
SPARC	-0.442189	-1.11913	0.234753	22.0499	-1.35308	0.189494	0.403814	-5.25942	0.326801	0.736017
KHDRBS1	-0.230757	-0.584292	0.122777	22.0917	-1.35205	0.189819	0.404172	-5.19653	0.170672	0.852187
OMA1	0.235813	-0.126157	0.597783	20.0383	1.34621	0.191099	0.40656	-5.29629	0.175168	1.17757
VDAC2	-0.181182	-0.459336	0.0969714	27.8746	-1.34304	0.19159	0.407268	-5.32185	0.134905	0.88198
SLC25A6	-0.158869	-0.402903	0.085165	26.2604	-1.34229	0.19183	0.40744	-5.32279	0.118357	0.895727
LMNB1	-0.17153	-0.435568	0.0925083	22.7086	-1.33946	0.192735	0.409024	-5.3263	0.128059	0.887901
IGHV3-7	0.610152	-0.332441	1.55274	22.1792	1.34086	0.193373	0.41004	-5.27678	0.455047	1.52642
RBM8A	0.422034	-0.229332	1.0734	21.2147	1.33592	0.193874	0.410764	-5.3307	0.315913	1.33982
MRPS7	-0.250277	-0.637293	0.136739	22.2685	-1.33337	0.194697	0.412168	-5.33385	0.187703	0.840735
CA2	0.471375	-0.258193	1.20094	24.5711	1.33217	0.195086	0.412346	-5.33534	0.353841	1.38643
DCTPP1	0.43627	-0.239845	1.11239	22.8273	1.33338	0.195212	0.412346	-5.31217	0.327191	1.3531
NDUFA5	0.179116	-0.0982305	0.456462	27.3473	1.33159	0.195274	0.412346	-5.33606	0.134513	1.13219
ECH1	0.196545	-0.107894	0.500984	27.8559	1.33113	0.195423	0.412346	-5.33662	0.147653	1.14595
MRPL43	-0.296212	-0.755244	0.16282	21.7615	-1.33051	0.195624	0.41243	-5.33739	0.222631	0.814388
GNB1;GNB2;GNB4	0.236454	-0.130272	0.60318	23.636	1.32942	0.195977	0.412837	-5.33873	0.177863	1.17809
FGG	0.715913	-0.396153	1.82798	26.0353	1.32736	0.196648	0.413912	-5.34127	0.539353	1.64252
SGCA	0.200217	-0.111221	0.511654	26.1709	1.32552	0.197247	0.414831	-5.34353	0.151047	1.14887
ISOC1	0.166759	-0.0930863	0.426604	25.4961	1.32322	0.198	0.41595	-5.34636	0.126025	1.12253
MPC2	0.16647	-0.0930258	0.425965	25.5411	1.3227	0.198168	0.41595	-5.34699	0.125855	1.12231
VPS35	-0.132764	-0.339765	0.0742364	22.382	-1.32241	0.198264	0.41595	-5.34735	0.100395	0.912082
TXNRD2	0.313798	-0.175908	0.803503	21.6894	1.32121	0.198658	0.416437	-5.34883	0.237507	1.24298
NDUFC2	-0.173685	-0.446058	0.0986886	25.7012	-1.31478	0.200778	0.420537	-5.3567	0.132101	0.886576
HSP90AA1;HSP90AB1;HSP90AB2P;HSP90AB3P	-0.163743	-0.420648	0.0931614	25.5966	-1.31416	0.200984	0.420542	-5.35746	0.124599	0.892706
CAV1	0.173117	-0.098657	0.44489	27.7874	1.31338	0.201245	0.420542	-5.35842	0.13181	1.12749
IVD	0.227001	-0.129387	0.583389	24.5453	1.3133	0.201271	0.420542	-5.35852	0.172848	1.1704
NUBP1	0.235636	-0.135144	0.606415	22.9072	1.31034	0.202254	0.422253	-5.36212	0.179828	1.17743
ADD3	-0.296298	-0.762845	0.170249	21.2817	-1.30945	0.202548	0.422524	-5.3632	0.226276	0.814339
ATP1B1	-0.146258	-0.376798	0.0842812	26.4289	-1.30808	0.203009	0.423048	-5.36488	0.111812	0.903591
TXNDC12	0.198383	-0.114404	0.51117	23.6115	1.30772	0.203129	0.423048	-5.36531	0.151702	1.14741
PLGRKT	-0.257684	-0.66415	0.148782	23.6927	-1.30714	0.203322	0.423107	-5.36602	0.197136	0.83643
ALDH1A1;ALDH1A2;ALDH1A3;ALDH1B1;ALDH2	0.185131	-0.107174	0.477437	26.279	1.30587	0.203746	0.423357	-5.36756	0.141768	1.13692
PGLS	0.172786	-0.10013	0.445702	23.6061	1.30538	0.203911	0.423357	-5.36816	0.132365	1.12723
HSD17B12	0.171759	-0.0996329	0.443151	22.2108	1.30491	0.204068	0.423357	-5.36872	0.131625	1.12643
DDAH1;DDAH2	0.218821	-0.126958	0.564601	24.3132	1.30481	0.204101	0.423357	-5.36884	0.167703	1.16378
NDUFS1	-0.162887	-0.420575	0.0948011	27.9285	-1.30332	0.204603	0.424056	-5.37066	0.124979	0.893236
FLNA;FLNB;FLNC	-0.295512	-0.763683	0.172659	26.2918	-1.30145	0.20523	0.425013	-5.37292	0.227063	0.814783
DNM2	-0.261492	-0.677031	0.154047	21.6102	-1.30037	0.206106	0.426306	-5.35242	0.201091	0.834225
PLG	0.589957	-0.347252	1.52717	23.1541	1.2979	0.206429	0.426306	-5.37721	0.454547	1.5052
PHB	-0.142464	-0.368823	0.0838941	26.5767	-1.29768	0.206504	0.426306	-5.37748	0.109784	0.90597
CTSA	0.35579	-0.209535	0.921116	19.4519	1.29764	0.206518	0.426306	-5.37753	0.274183	1.27969
SERPINA1	0.442996	-0.261355	1.14735	30.0598	1.29679	0.206806	0.426558	-5.37856	0.341611	1.35942
TMOD1;TMOD3	-0.12459	-0.323039	0.0738594	26.0533	-1.29447	0.207593	0.427838	-5.38136	0.0962479	0.917265
BCL2L13	0.206984	-0.123034	0.537002	24.6533	1.29317	0.208033	0.4284	-5.38292	0.160059	1.15427
DNAJA2	-0.123496	-0.320658	0.0736666	24.3081	-1.29147	0.208611	0.429248	-5.38496	0.0956239	0.917961
BSG	0.162449	-0.0970225	0.42192	26.7006	1.29088	0.208815	0.429324	-5.38568	0.125844	1.11919
TIMM21	0.267009	-0.159696	0.693715	23.4324	1.2902	0.209048	0.429458	-5.3865	0.206952	1.20331
PDIA4	-0.275301	-0.715869	0.165266	22.4519	-1.28841	0.209659	0.430103	-5.38865	0.213676	0.826278
ERC2	-0.428588	-1.11604	0.258868	20.5168	-1.29141	0.209696	0.430103	-5.33455	0.331877	0.742989
ACBD5	0.350508	-0.210716	0.911732	21.1449	1.28771	0.209897	0.430172	-5.38948	0.272194	1.27501
CMA1	0.642237	-0.389566	1.67404	22.3186	1.28934	0.210402	0.430864	-5.31789	0.498114	1.56075
TUBB4A;TUBB4B;TUBB8	0.167652	-0.101505	0.43681	27.9754	1.28428	0.211075	0.431897	-5.39359	0.130542	1.12323
HSPA2;HSPA6;HSPA8	-0.204522	-0.533214	0.124171	26.7465	-1.28294	0.211536	0.432198	-5.3952	0.159416	0.867826
VASP	-0.209682	-0.546977	0.127613	22.2049	-1.28177	0.211942	0.432198	-5.3966	0.163588	0.864728
APPL1	0.201264	-0.122518	0.525047	21.5081	1.28165	0.211981	0.432198	-5.39674	0.157035	1.14971
RDX	-0.193979	-0.506105	0.118147	23.0808	-1.28139	0.212071	0.432198	-5.39705	0.151381	0.874191
PGP	0.21112	-0.128648	0.550888	23.9131	1.28116	0.212151	0.432198	-5.39732	0.164788	1.15759
SH3GLB2	0.17357	-0.105817	0.452958	21.1728	1.28093	0.212231	0.432198	-5.3976	0.135503	1.12785
ATP2B4	-0.270033	-0.705637	0.165571	22.3789	-1.27815	0.213193	0.433796	-5.40092	0.211268	0.829301
PPIF	0.204681	-0.12562	0.534982	26.714	1.27769	0.213353	0.433796	-5.40147	0.160196	1.15243
TPT1	0.223545	-0.138168	0.585258	24.8415	1.27426	0.214546	0.435875	-5.40555	0.175431	1.1676
CAPNS1	0.109944	-0.0681467	0.288036	24.852	1.27288	0.215026	0.436506	-5.40719	0.0863743	1.07919
TBCB	0.246952	-0.15343	0.647334	22.5926	1.27173	0.215429	0.436767	-5.40856	0.194186	1.1867
NAMPT	-0.4096	-1.07378	0.254581	25.359	-1.27154	0.215494	0.436767	-5.40878	0.322128	0.752832
NTMT1	-0.28821	-0.75593	0.17951	22.0952	-1.27052	0.215853	0.437149	-5.41	0.226845	0.818917
CASQ2	0.17291	-0.107815	0.453634	27.6035	1.26998	0.216041	0.437186	-5.41063	0.136151	1.12733
CMAS	0.335343	-0.209656	0.880342	19.613	1.26868	0.216498	0.437512	-5.41218	0.264325	1.26168
HNRNPF;HNRNPH1	-0.136803	-0.359156	0.085551	23.0422	-1.26855	0.216543	0.437512	-5.41233	0.107842	0.909533
TUBB4B	1.06113	-0.665887	2.78814	27.0655	1.26686	0.217136	0.438365	-5.41433	0.837604	2.08656
OGN	-0.609389	-1.6032	0.384425	26.81	-1.26429	0.218041	0.439792	-5.41737	0.482	0.655474
MMRN2	0.269773	-0.170324	0.70987	22.5225	1.26388	0.218185	0.439792	-5.41785	0.213447	1.20562
CAT	0.360588	-0.229072	0.950249	23.7037	1.26086	0.219254	0.441601	-5.42141	0.285986	1.28395
NAPA	0.190675	-0.121796	0.503145	23.132	1.25818	0.220207	0.442755	-5.42457	0.151548	1.1413
HLA-A;HLA-C	0.288111	-0.184121	0.760343	22.5476	1.25795	0.220289	0.442755	-5.42485	0.229033	1.22104
PCDH1	0.273502	-0.175331	0.722335	21.3963	1.2592	0.220344	0.442755	-5.4014	0.217203	1.20874
KRT2;KRT4;KRT6A;KRT6C	0.748675	-0.480496	1.97785	24.0781	1.25585	0.221034	0.443458	-5.42731	0.596149	1.68025
NAPRT	0.187072	-0.120461	0.494604	22.3219	1.257	0.221125	0.443458	-5.42572	0.148824	1.13845
SEPHS1	-0.445955	-1.17864	0.28673	20.1955	-1.25497	0.221351	0.443458	-5.42835	0.355353	0.734098
ETFDH	-0.202053	-0.534041	0.129936	26.3925	-1.25487	0.221384	0.443458	-5.42846	0.161015	0.869313
PARVA	-0.12898	-0.341083	0.0831229	22.723	-1.25382	0.221761	0.443868	-5.42969	0.10287	0.914478
KTN1	-0.152911	-0.404761	0.0989398	23.0821	-1.25185	0.222464	0.444797	-5.432	0.122148	0.899434
LPP	0.166944	-0.108086	0.441973	24.1076	1.25155	0.222572	0.444797	-5.43235	0.133389	1.12268
ITGA6	0.209028	-0.136568	0.554624	22.6956	1.24708	0.224179	0.447662	-5.43758	0.167614	1.15591
PTPA	0.248526	-0.163874	0.660925	22.4418	1.24254	0.225819	0.450366	-5.44286	0.200014	1.18799
IMPA1	0.149648	-0.0987119	0.398009	25.3545	1.24236	0.225884	0.450366	-5.44307	0.120455	1.1093
DYNLT1	-0.434956	-1.15938	0.289473	19.1463	-1.24371	0.226433	0.450844	-5.39285	0.349726	0.739716
PFDN5	0.158403	-0.104947	0.421752	22.9084	1.24019	0.226672	0.450844	-5.4456	0.127725	1.11605
GDI2	-0.131483	-0.350139	0.0871733	24.5943	-1.23984	0.226799	0.450844	-5.446	0.106048	0.912893
EEF1B2	0.218806	-0.145238	0.582849	26.0818	1.23926	0.227009	0.450844	-5.44667	0.176561	1.16377
HSBP1	0.263281	-0.17544	0.702003	22.9083	1.24008	0.227207	0.450844	-5.42368	0.21231	1.20021
AIMP1	-0.15394	-0.410213	0.102332	22.7547	-1.23854	0.227273	0.450844	-5.44751	0.124292	0.898792
NUDC	0.233794	-0.155576	0.623163	21.965	1.23802	0.22746	0.450844	-5.44811	0.188844	1.17592
LDB3	0.302204	-0.201173	0.805581	29.4398	1.23784	0.227527	0.450844	-5.44832	0.244138	1.23303
VPS25	0.243033	-0.162471	0.648537	22.3921	1.23574	0.228292	0.452012	-5.45075	0.19667	1.18348
ME1	0.19314	-0.129451	0.515732	22.7038	1.23446	0.228761	0.452591	-5.45224	0.156457	1.14325
DYNLL2	-0.157127	-0.419805	0.10555	24.4361	-1.23335	0.229167	0.453046	-5.45352	0.127399	0.896809
IFFO1	0.409183	-0.277924	1.09629	22.7268	1.23356	0.23012	0.454581	-5.43092	0.331708	1.32793
ACTA1;ACTG2	-0.190627	-0.510369	0.129115	33.3888	-1.22925	0.230672	0.455319	-5.45825	0.155075	0.876225
MGLL	0.201568	-0.137165	0.540302	22.6121	1.22693	0.231527	0.455471	-5.46092	0.164286	1.14995
MRPL21	0.389472	-0.268517	1.04746	19.0864	1.23294	0.23158	0.455471	-5.32074	0.31589	1.30991
PPM1A	0.257987	-0.175747	0.691722	21.8363	1.2264	0.231725	0.455471	-5.46153	0.210362	1.19581
ARPC5;ARPC5L	0.227659	-0.155152	0.610469	22.2414	1.22619	0.231802	0.455471	-5.46177	0.185663	1.17093
SLC39A14	-0.420141	-1.12751	0.28723	19.287	-1.22735	0.231867	0.455471	-5.40968	0.342316	0.747352
UQCRC1	-0.156423	-0.419542	0.106696	28.7861	-1.22576	0.23196	0.455471	-5.46227	0.127613	0.897247
PXDN	-0.510809	-1.37212	0.350506	19.6945	-1.22847	0.231989	0.455471	-5.34277	0.415809	0.701829
DARS2	-0.224365	-0.602947	0.154217	22.8847	-1.22195	0.233373	0.457514	-5.46664	0.183612	0.855972
MT-ND5	-0.186168	-0.500308	0.127971	24.7354	-1.22192	0.233386	0.457514	-5.46668	0.152358	0.878937
DCPS	0.156258	-0.107586	0.420102	20.8976	1.22111	0.233687	0.457753	-5.46761	0.127964	1.11439
C2orf88	0.401626	-0.279323	1.08258	21.0605	1.22497	0.233864	0.457753	-5.41405	0.327866	1.321
CAB39	0.298527	-0.206155	0.803209	21.9035	1.21962	0.234241	0.458144	-5.46932	0.244771	1.22989
MAP2K2	-0.152321	-0.409969	0.105326	22.3371	-1.21897	0.234483	0.458266	-5.47006	0.124959	0.899802
CAP1	-0.227484	-0.613396	0.158428	23.3668	-1.2154	0.235815	0.46052	-5.47413	0.187168	0.854123
VPS26C	-0.163015	-0.440477	0.114447	18.8262	-1.21407	0.236803	0.462098	-5.42479	0.134271	0.893157
TST	0.163071	-0.114528	0.44067	25.3495	1.2112	0.237393	0.462897	-5.47892	0.134636	1.11967
NPTN	0.46373	-0.331787	1.25925	22.4103	1.21814	0.237735	0.463062	-5.38836	0.380686	1.3791
SDHA	0.136196	-0.09588	0.368272	27.3788	1.21002	0.237837	0.463062	-5.48026	0.112557	1.099
ALDH1A1;ALDH2	0.150069	-0.105953	0.406091	27.4002	1.20857	0.238385	0.463777	-5.48191	0.124171	1.10962
DES;VIM	-0.15939	-0.43165	0.112871	29.9341	-1.20707	0.23895	0.464524	-5.48361	0.132047	0.895404
ENO3	-0.231528	-0.627171	0.164116	27.6269	-1.20658	0.239134	0.464532	-5.48416	0.191887	0.851732
TIMM29	0.228759	-0.163614	0.621132	21.016	1.20767	0.23974	0.465356	-5.41239	0.189422	1.17183
MYH1;MYH2;MYH3;MYH4;MYH6;MYH7;MYH8	-0.274382	-0.744752	0.195989	27.3256	-1.20274	0.24059	0.466654	-5.48851	0.22813	0.826805
ACTN2;ACTN3	-0.235771	-0.640712	0.169171	28.3444	-1.20048	0.241451	0.467093	-5.49106	0.196397	0.849231
CDK5RAP2	-0.171227	-0.4657	0.123245	21.6504	-1.20157	0.241522	0.467093	-5.46766	0.142503	0.888087
MRPL41	0.146317	-0.10503	0.397665	22.8398	1.20027	0.241531	0.467093	-5.4913	0.121904	1.10674
NDUFA4	0.238952	-0.171536	0.64944	29.5477	1.20024	0.241543	0.467093	-5.49134	0.199087	1.18013
SPTB;SPTBN1;SPTBN2	-0.267042	-0.726356	0.192271	23.2691	-1.19875	0.242111	0.467782	-5.49302	0.222767	0.831021
RPS28	0.159993	-0.115315	0.435301	24.8836	1.19823	0.242312	0.467782	-5.49361	0.133525	1.11728
RPS6KA4	0.18133	-0.130786	0.493445	24.5202	1.19787	0.242446	0.467782	-5.494	0.151376	1.13393
CES2	0.394375	-0.285206	1.07396	24.1923	1.19654	0.242957	0.468417	-5.49551	0.329597	1.31437
TUBA4A;TUBA8;TUBAL3	0.219637	-0.159053	0.598327	22.8446	1.19586	0.243217	0.468543	-5.49627	0.183665	1.16444
PMVK	0.195093	-0.141403	0.531589	22.0578	1.19541	0.243387	0.468543	-5.49677	0.163201	1.1448
GDPGP1	0.228288	-0.166982	0.623557	18.2156	1.19635	0.244039	0.469446	-5.44669	0.190821	1.17144
ORM2	0.572837	-0.419588	1.56526	27.4205	1.19012	0.245423	0.471756	-5.50271	0.481327	1.48745
AHNAK	0.131719	-0.0968638	0.360303	26.566	1.18813	0.246193	0.472881	-5.50494	0.110863	1.0956
PLS1;PLS3	-0.206696	-0.565899	0.152506	21.1069	-1.18645	0.246841	0.473354	-5.50681	0.174214	0.866519
MMUT	0.139083	-0.102621	0.380786	24.1136	1.18644	0.246844	0.473354	-5.50682	0.117227	1.1012
ATP5MPL	-0.194253	-0.53204	0.143534	25.62	-1.18572	0.247125	0.473354	-5.50763	0.163827	0.874025
KANK2	-0.242559	-0.664391	0.179274	21.9559	-1.18559	0.247175	0.473354	-5.50778	0.204589	0.845245
GPT	0.226407	-0.167772	0.620586	24.8829	1.18428	0.247685	0.473724	-5.50924	0.191177	1.16992
FBLIM1	0.214342	-0.159312	0.587996	21.8942	1.18538	0.247737	0.473724	-5.48578	0.180822	1.16017
GPX3	0.255392	-0.189729	0.700512	25.0631	1.18301	0.248179	0.47391	-5.51066	0.215884	1.19366
PROB1	0.226921	-0.168686	0.622527	23.5694	1.18268	0.248305	0.47391	-5.51102	0.19187	1.17033
CKMT2	0.163776	-0.121798	0.449349	31.4596	1.18247	0.248388	0.47391	-5.51126	0.138503	1.12022
ITGA7	-0.128653	-0.353143	0.0958362	25.1325	-1.18163	0.248713	0.474179	-5.51219	0.108878	0.914685
ARMT1	0.22133	-0.16542	0.608079	21.7519	1.17996	0.249366	0.47507	-5.51405	0.187574	1.16581
HRAS;KRAS;NRAS	0.131225	-0.0985664	0.361017	22.4404	1.17744	0.250349	0.47659	-5.51684	0.111449	1.09522
ECSIT	-0.497418	-1.36922	0.374379	21.2766	-1.17642	0.250749	0.476998	-5.51797	0.422822	0.708373
HSPA4	-0.178839	-0.492959	0.135282	23.4893	-1.17388	0.251748	0.478545	-5.52079	0.152349	0.883414
RDH13	0.436242	-0.331277	1.20376	24.5539	1.17191	0.252521	0.479659	-5.52296	0.372247	1.35308
PAIP1	-0.258401	-0.713434	0.196632	22.6848	-1.17087	0.252933	0.480087	-5.52412	0.220691	0.836014
FUNDC2	0.153464	-0.117003	0.423931	22.7625	1.16991	0.253313	0.480147	-5.52518	0.131177	1.11224
DNAJC11	-0.21151	-0.584383	0.161364	23.2961	-1.16957	0.253445	0.480147	-5.52555	0.180844	0.863633
FBLN1	-0.460942	-1.27368	0.351799	22.9433	-1.16937	0.253525	0.480147	-5.52577	0.39418	0.726512
COMTD1	0.302805	-0.231886	0.837497	22.5083	1.16766	0.2542	0.481071	-5.52765	0.259326	1.23354
CHMP4A	0.4865	-0.374683	1.34768	21.4756	1.16478	0.255343	0.482877	-5.53082	0.417674	1.40104
TUBB;TUBB3;TUBB4A;TUBB4B	0.226968	-0.175183	0.629119	27.4714	1.16368	0.255781	0.483219	-5.53203	0.195043	1.17037
TPM3	0.327345	-0.252806	0.907496	29.2704	1.16338	0.255899	0.483219	-5.53236	0.281374	1.2547
RTN3	-0.247225	-0.685924	0.191474	23.2319	-1.16194	0.256474	0.483948	-5.53394	0.212769	0.842515
EFHD1	0.496702	-0.386225	1.37963	21.7617	1.16249	0.256726	0.483991	-5.51103	0.427273	1.41098
GDI1;GDI2	0.133526	-0.103619	0.370672	25.4212	1.16094	0.256873	0.483991	-5.53504	0.115016	1.09697
PPA1	0.185741	-0.144478	0.51596	24.2984	1.15975	0.257347	0.484314	-5.53634	0.160156	1.1374
ACOT13	0.183565	-0.142837	0.509966	25.4426	1.15956	0.257421	0.484314	-5.53654	0.158305	1.13569
PSMC5	-0.172393	-0.479221	0.134436	21.7342	-1.15846	0.257864	0.484612	-5.53775	0.148812	0.88737
AGRN	-0.268183	-0.745651	0.209286	21.8622	-1.15809	0.258009	0.484612	-5.53815	0.231573	0.830365
IGHM	0.643183	-0.502595	1.78896	22.6012	1.15742	0.258279	0.484612	-5.53889	0.555704	1.56177
HBB;HBD;HBE1;HBG1;HBG2	0.984346	-0.769395	2.73809	32.2188	1.15728	0.258334	0.484612	-5.53904	0.850565	1.97842
MYL6	0.278201	-0.217908	0.774311	26.2112	1.15622	0.258762	0.484996	-5.5402	0.240614	1.21268
TMPO	0.172374	-0.135195	0.479943	23.2796	1.15554	0.259032	0.484996	-5.54094	0.149171	1.12691
UBE2V1	0.143403	-0.112513	0.399319	25.4591	1.15536	0.259105	0.484996	-5.54113	0.12412	1.10451
HSP90AB1	-0.15048	-0.419286	0.118327	26.2925	-1.15424	0.259556	0.485334	-5.54236	0.130371	0.900951
AKR1C3	-0.530097	-1.4825	0.422306	22.8039	-1.15936	0.259663	0.485334	-5.44127	0.457233	0.692508
PSMD6	-0.148694	-0.414649	0.117261	22.2981	-1.15277	0.260148	0.485886	-5.54396	0.128989	0.902067
ANXA7	-0.152581	-0.425966	0.120804	24.7255	-1.15075	0.26096	0.486847	-5.54615	0.132592	0.89964
CCT2	-0.198939	-0.555449	0.15757	24.1912	-1.15055	0.261041	0.486847	-5.54637	0.172907	0.871191
LAMA5	-0.301941	-0.845174	0.241292	21.8563	-1.14602	0.262875	0.489912	-5.55129	0.263468	0.811161
GNS	0.225317	-0.180305	0.63094	22.0561	1.14533	0.263156	0.489941	-5.55204	0.196727	1.16903
SNF8	0.240333	-0.193525	0.674191	21.7525	1.14745	0.263272	0.489941	-5.49808	0.20945	1.18127
HSPB6	0.345552	-0.277869	0.968972	28.872	1.14285	0.264165	0.490939	-5.55472	0.30236	1.27064
LETM1	0.130153	-0.104673	0.364979	24.1278	1.14279	0.26419	0.490939	-5.55478	0.113891	1.09441
EMC1	-0.174362	-0.490503	0.141779	20.5272	-1.13718	0.266483	0.494842	-5.56083	0.153329	0.886159
C8A	0.788514	-0.644234	2.22126	20.7874	1.13726	0.266914	0.494988	-5.53836	0.693347	1.72729
GSTM2;GSTM3	0.214196	-0.174556	0.602948	26.4557	1.13605	0.266947	0.494988	-5.56205	0.188545	1.16006
PSMA1	-0.101006	-0.284425	0.0824132	25.0207	-1.13543	0.2672	0.495101	-5.56271	0.0889584	0.932383
HNRNPK	-0.113357	-0.319419	0.0927047	25.1807	-1.13425	0.267685	0.495641	-5.56398	0.0999401	0.924434
EEF2;EFTUD2	-0.184109	-0.519365	0.151148	26.0561	-1.13228	0.268494	0.496782	-5.56609	0.162599	0.880193
SDHB	0.160771	-0.132557	0.454098	28.5336	1.13009	0.269401	0.497614	-5.56844	0.142264	1.11788
TCP1	-0.284573	-0.803868	0.234722	22.7629	-1.12989	0.269481	0.497614	-5.56864	0.251859	0.820985
EXOC4	-0.196252	-0.555412	0.162909	20.0553	-1.13186	0.269634	0.497614	-5.54376	0.173389	0.872815
VCAN	-0.605108	-1.70988	0.499667	23.9821	-1.12932	0.269718	0.497614	-5.56926	0.535817	0.657422
G3BP1	-0.159277	-0.450578	0.132023	22.2301	-1.12988	0.269948	0.49768	-5.54625	0.140968	0.895473
VDAC3	-0.185302	-0.524747	0.154143	26.0603	-1.12556	0.271277	0.499771	-5.57327	0.164631	0.879465
EHD1;EHD3	0.366461	-0.305178	1.0381	22.9684	1.12499	0.271511	0.499837	-5.57387	0.325745	1.28919
MAP1B	-0.329207	-0.932893	0.27448	23.0264	-1.12439	0.271764	0.499837	-5.57452	0.292788	0.795974
ACTG2	-0.153736	-0.435732	0.128259	29.7815	-1.12407	0.271896	0.499837	-5.57486	0.136768	0.898919
BCAM	0.197099	-0.165157	0.559356	25.2604	1.12183	0.272828	0.500684	-5.57724	0.175695	1.14639
CRIP2	0.575393	-0.482661	1.63345	27.389	1.12128	0.273057	0.500684	-5.57782	0.513157	1.49008
CPA3	0.559727	-0.471105	1.59056	23.6733	1.12204	0.2732	0.500684	-5.55459	0.498849	1.47399
TNXB	-0.381933	-1.08477	0.320903	23.0036	-1.12045	0.273406	0.500684	-5.57871	0.340876	0.767409
KRT1	0.548417	-0.460841	1.55767	28.3961	1.12038	0.273432	0.500684	-5.57877	0.489491	1.46248
RTRAF	-0.0980222	-0.27845	0.0824052	22.9098	-1.12016	0.273526	0.500684	-5.57901	0.0875074	0.934313
PSMD13	-0.212352	-0.603802	0.179099	21.9642	-1.1185	0.274219	0.501596	-5.58077	0.189854	0.863129
LIMD1	0.278595	-0.237207	0.794397	19.2737	1.11882	0.275043	0.502746	-5.53088	0.249009	1.21301
STUB1	-0.157321	-0.448042	0.133399	22.1516	-1.11576	0.275369	0.502984	-5.58367	0.141	0.896688
RAB12	0.170689	-0.14491	0.486288	21.5511	1.11514	0.275629	0.503101	-5.58433	0.153066	1.1256
NME2	0.213741	-0.182416	0.609899	23.4828	1.11244	0.276762	0.504811	-5.58717	0.192137	1.15969
CAV1;CAV3	0.129072	-0.110402	0.368545	26.4965	1.1113	0.277245	0.505333	-5.58838	0.116145	1.09359
ALDH2	0.151415	-0.130008	0.432838	27.6764	1.10935	0.27807	0.506477	-5.59044	0.13649	1.11066
H2BC4	-0.141778	-0.40557	0.122015	28.6765	-1.10816	0.278571	0.507031	-5.59168	0.127939	0.906402
SNX1	0.235817	-0.203449	0.675083	22.0371	1.10689	0.279108	0.507642	-5.59301	0.213044	1.17757
ANP32B	0.270766	-0.235882	0.777413	22.0452	1.10996	0.279302	0.507642	-5.49408	0.243943	1.20645
RRAS	0.229217	-0.198403	0.656837	23.0392	1.10521	0.279821	0.508227	-5.59478	0.207396	1.1722
PRXL2A	0.121387	-0.105193	0.347968	22.6645	1.10461	0.280077	0.508332	-5.59541	0.109892	1.08778
HSPB2	0.380977	-0.331045	1.093	25.8176	1.10322	0.280668	0.508408	-5.59686	0.345331	1.30222
RALB	-0.566835	-1.63265	0.49898	18.9434	-1.10779	0.280807	0.508408	-5.4563	0.51168	0.675096
KRT10;KRT12;KRT14;KRT15;KRT16;KRT17;KRT19;KRT9	0.58619	-0.509691	1.68207	26.2527	1.10289	0.280809	0.508408	-5.59721	0.531503	1.50128
SYNE2	0.222524	-0.193574	0.638621	21.8913	1.10265	0.28091	0.508408	-5.59746	0.201808	1.16677
ASPH	0.129638	-0.112971	0.372247	23.4237	1.10175	0.281294	0.508619	-5.5984	0.117665	1.09402
PHB2	-0.150249	-0.431545	0.131046	25.725	-1.10131	0.281484	0.508619	-5.59886	0.136428	0.901095
ORM1	0.471626	-0.411603	1.35485	28.1105	1.10099	0.28162	0.508619	-5.5992	0.428366	1.38667
SCRIB	-0.186038	-0.534597	0.162521	18.795	-1.10048	0.281836	0.508651	-5.59973	0.169051	0.879017
KRT10	0.608663	-0.533043	1.75037	26.887	1.09921	0.282379	0.509014	-5.60105	0.553728	1.52485
MARCKS	0.229883	-0.202017	0.661783	23.527	1.09744	0.283136	0.509014	-5.6029	0.209472	1.17274
AKR1B10	0.195637	-0.172024	0.563299	24.9479	1.09714	0.283266	0.509014	-5.60321	0.178316	1.14523
DSC2;DSC3	0.33616	-0.296566	0.968886	22.3029	1.09786	0.283405	0.509014	-5.60209	0.306194	1.26239
KRT2	0.605799	-0.533313	1.74491	26.4013	1.09653	0.283527	0.509014	-5.60385	0.55247	1.52182
YBX1;YBX3	-0.233128	-0.672121	0.205865	22.4249	-1.09738	0.283613	0.509014	-5.58047	0.212441	0.850788
LAP3	0.120744	-0.106351	0.347839	24.577	1.09627	0.283639	0.509014	-5.60412	0.110141	1.0873
CMC1	0.340387	-0.300863	0.981638	21.8734	1.09689	0.283821	0.509014	-5.58097	0.310319	1.2661
TALDO1	0.154241	-0.136142	0.444624	24.6502	1.09518	0.284106	0.509014	-5.60525	0.140836	1.11284
SAFB	0.231645	-0.205103	0.668393	20.8482	1.096	0.284203	0.509014	-5.5819	0.211355	1.17417
SPHKAP	0.239569	-0.211565	0.690703	21.0701	1.09492	0.284216	0.509014	-5.60552	0.2188	1.18064
NDUFA10	-0.152298	-0.440207	0.135611	25.9619	-1.09068	0.286044	0.511642	-5.60992	0.139636	0.899816
CCT6A;CCT6B	-0.176043	-0.508869	0.156782	23.1516	-1.09059	0.286082	0.511642	-5.61001	0.16142	0.885127
ERO1A	-0.196764	-0.569202	0.175675	23.7848	-1.0893	0.286638	0.51228	-5.61135	0.180633	0.872506
SERPINB8	0.123994	-0.111178	0.359166	24.477	1.08952	0.286993	0.512558	-5.58861	0.113806	1.08975
MRPL47	-0.195436	-0.566354	0.175481	21.7013	-1.08639	0.287898	0.513818	-5.61436	0.179895	0.873309
HBB	0.843379	-0.760748	2.44751	31.7518	1.08403	0.288922	0.514959	-5.61679	0.778003	1.79425
VPS45	-0.169602	-0.492705	0.153501	19.6595	-1.0847	0.289078	0.514959	-5.59357	0.156359	0.889088
KRT1;KRT2;KRT77	0.566046	-0.511082	1.64317	26.0695	1.08353	0.289138	0.514959	-5.6173	0.522408	1.48046
HSP90AA1	-0.150129	-0.436565	0.136308	26.4042	-1.08067	0.290386	0.516823	-5.62025	0.138922	0.90117
DDX5	-0.24322	-0.707854	0.221414	21.9887	-1.07931	0.290979	0.517519	-5.62164	0.225348	0.844858
PDCD6IP	-0.0970889	-0.282661	0.0884833	24.4649	-1.07873	0.291231	0.517609	-5.62223	0.0900027	0.934918
MGST3	0.163827	-0.149659	0.477314	25.4616	1.07752	0.291761	0.517888	-5.62348	0.152041	1.12026
TUBB3;TUBB6	-0.304446	-0.887318	0.278426	24.3569	-1.07695	0.292012	0.517888	-5.62406	0.282693	0.809753
H2AC18;H2AX;H2AZ2	-0.149979	-0.437224	0.137267	30.3167	-1.07655	0.292187	0.517888	-5.62447	0.139314	0.901264
STAT3	-0.338168	-0.986905	0.31057	21.2773	-1.07716	0.29236	0.517888	-5.6013	0.313942	0.791045
CAP1;CAP2	0.181952	-0.166684	0.530588	22.4183	1.07607	0.292395	0.517888	-5.62496	0.169089	1.13442
MAPK1	-0.136762	-0.399075	0.125551	22.8171	-1.07499	0.292871	0.518373	-5.62607	0.127222	0.909558
NAGK	0.147295	-0.135357	0.429948	23.8144	1.07447	0.293099	0.51842	-5.6266	0.137087	1.10749
TPPP3	0.267501	-0.24615	0.781152	22.3363	1.07378	0.293402	0.518598	-5.6273	0.249121	1.20372
TOR1AIP1	0.211008	-0.194895	0.616911	23.1054	1.07185	0.294251	0.519741	-5.62927	0.196863	1.1575
PDIA3	0.127828	-0.118465	0.37412	26.5481	1.07012	0.295015	0.520698	-5.63104	0.119452	1.09265
IQGAP1;IQGAP2	0.357582	-0.335739	1.0509	21.5871	1.0743	0.295198	0.520698	-5.55409	0.332853	1.28128
PCYT2	0.183414	-0.170414	0.537241	23.2446	1.0688	0.295595	0.520702	-5.63238	0.171607	1.13557
CORO1A	-0.450417	-1.32046	0.419626	20.3717	-1.06978	0.295605	0.520702	-5.57963	0.421038	0.731831
IDH1;IDH2	0.201659	-0.188193	0.591511	29.5195	1.06653	0.296598	0.521853	-5.63468	0.189079	1.15002
ME3	0.286758	-0.267833	0.84135	23.0258	1.06611	0.296787	0.521853	-5.63512	0.268977	1.2199
METAP2	-0.14331	-0.420519	0.133899	22.2505	-1.06592	0.296868	0.521853	-5.6353	0.134446	0.90544
GORASP2	-0.222485	-0.653718	0.208748	21.5321	-1.06377	0.297824	0.522819	-5.63748	0.209148	0.857088
SPG7	-0.167609	-0.492498	0.157279	22.0913	-1.06371	0.297851	0.522819	-5.63755	0.157571	0.890317
JPH2	0.10642	-0.0999857	0.312825	23.494	1.06306	0.298138	0.522819	-5.6382	0.100107	1.07655
NDUFS2	-0.136136	-0.400231	0.127958	26.2543	-1.06285	0.298231	0.522819	-5.63841	0.128086	0.909953
STK24;STK25	0.145384	-0.137163	0.427931	21.6915	1.06327	0.298481	0.522902	-5.6154	0.136732	1.10602
LSM8	-0.135969	-0.400267	0.12833	21.825	-1.06072	0.299178	0.523228	-5.64056	0.128185	0.910059
MYPN	-0.210456	-0.619572	0.19866	22.7449	-1.06065	0.29921	0.523228	-5.64064	0.198421	0.864264
KIF5C	0.167019	-0.159084	0.493122	22.6214	1.06372	0.299278	0.523228	-5.56523	0.157013	1.12274
PGRMC2	0.157209	-0.149092	0.463509	24.1714	1.05825	0.300283	0.524628	-5.64306	0.148556	1.11513
RAB14	-0.103227	-0.304448	0.0979946	22.7659	-1.05773	0.300513	0.524673	-5.64358	0.0975925	0.930948
CYC1	-0.150684	-0.444869	0.1435	27.5777	-1.0561	0.301242	0.525589	-5.64522	0.14268	0.900823
PITPNA	-0.211105	-0.623611	0.201401	22.3196	-1.05518	0.301656	0.525953	-5.64615	0.200066	0.863875
IGBP1	0.166212	-0.158827	0.491251	20.6784	1.05435	0.302027	0.526145	-5.64698	0.157644	1.12211
PRKAR1A	-0.147491	-0.436099	0.141117	25.3621	-1.0537	0.302321	0.526145	-5.64764	0.139975	0.902819
NT5C	0.275154	-0.26333	0.813639	22.7531	1.05356	0.30238	0.526145	-5.64777	0.261165	1.21012
SETD7	0.6161	-0.590765	1.82296	21.6181	1.05257	0.302827	0.526567	-5.64877	0.58533	1.53273
TUBA1C;TUBA4A;TUBA8;TUBAL3	0.196064	-0.188656	0.580783	25.8872	1.05078	0.303633	0.527611	-5.65057	0.186589	1.14557
SNU13	-0.160514	-0.476479	0.15545	22.4715	-1.04977	0.304518	0.528517	-5.62896	0.152904	0.894706
LAMC1	-0.161979	-0.480443	0.156486	26.1011	-1.04871	0.304566	0.528517	-5.65264	0.154456	0.893798
ALDH7A1	0.169762	-0.165265	0.504789	25.1793	1.04476	0.306349	0.531252	-5.65657	0.162488	1.12487
AKR1A1	0.18673	-0.182198	0.555657	23.5971	1.04359	0.30688	0.531815	-5.65774	0.17893	1.13818
SPATA20	0.312272	-0.306005	0.93055	22.0372	1.04138	0.307886	0.533198	-5.65994	0.299865	1.24166
SERPINA7	0.455469	-0.448058	1.359	19.8045	1.04169	0.308175	0.533232	-5.637	0.437242	1.37123
SULT1A1	0.327546	-0.322417	0.977509	22.0812	1.04136	0.30832	0.533232	-5.63732	0.314535	1.25488
MAOA	0.217901	-0.214543	0.650344	25.1156	1.03893	0.308999	0.534046	-5.66237	0.209735	1.16304
GSN	0.180171	-0.177634	0.537976	26.2619	1.03824	0.309315	0.534083	-5.66306	0.173536	1.13302
POF1B	-0.331605	-0.995569	0.332358	20.463	-1.04366	0.309436	0.534083	-5.57281	0.317733	0.794652
OPLAH	0.27672	-0.273387	0.826827	22.0642	1.03717	0.309802	0.534352	-5.66411	0.266802	1.21144
MT-ND4	-0.166452	-0.497496	0.164591	25.0983	-1.03672	0.310007	0.534352	-5.66456	0.160556	0.891031
VAT1	0.236701	-0.234406	0.707809	23.7375	1.03595	0.310361	0.534603	-5.66532	0.228488	1.1783
TUBB3;TUBB4A;TUBB4B	0.214091	-0.212583	0.640765	27.581	1.03457	0.310991	0.53533	-5.66668	0.206937	1.15997
BCAP29	0.209379	-0.208785	0.627542	21.2119	1.03468	0.311369	0.535621	-5.64393	0.202361	1.15619
NDUFA2	0.145909	-0.145379	0.437197	27.6716	1.0328	0.311802	0.535847	-5.66843	0.141275	1.10643
MIPEP	0.173469	-0.173578	0.520516	22.0796	1.03289	0.312188	0.535847	-5.61639	0.167946	1.12777
ZYX	0.295561	-0.294978	0.8861	23.5102	1.03194	0.312195	0.535847	-5.66927	0.286412	1.22736
BLVRA	0.13422	-0.134034	0.402475	23.225	1.03164	0.312334	0.535847	-5.66957	0.130104	1.0975
PURA	0.155458	-0.155465	0.466381	23.9357	1.0309	0.312674	0.535906	-5.6703	0.150798	1.11378
TKT	-0.221482	-0.66456	0.221596	23.3377	-1.03066	0.312785	0.535906	-5.67054	0.214893	0.857684
IGKV1-33;IGKV1D-33	0.393192	-0.399374	1.18576	23.2038	1.03336	0.313496	0.5363	-5.58345	0.380498	1.3133
ARF1;ARF4;ARF5	-0.141769	-0.425822	0.142284	24.5437	-1.02906	0.313522	0.5363	-5.67211	0.137766	0.906407
HIBCH	0.261519	-0.262601	0.785638	24.9621	1.0288	0.313642	0.5363	-5.67237	0.254198	1.19874
MRPL46	0.135966	-0.136685	0.408616	22.6528	1.02821	0.313915	0.53641	-5.67295	0.132236	1.09883
HBB;HBD	0.800959	-0.806638	2.40856	30.3611	1.02728	0.314339	0.536779	-5.67385	0.779686	1.74226
ACTA1	-0.164697	-0.495468	0.166074	30.1808	-1.02663	0.31464	0.536935	-5.67449	0.160424	0.892116
TSG101	-0.154254	-0.464971	0.156463	21.0606	-1.02359	0.316045	0.538975	-5.67747	0.150698	0.898597
KCTD12	0.248526	-0.253006	0.750057	22.9692	1.02172	0.316915	0.540077	-5.6793	0.243243	1.18799
UBA1	0.0977361	-0.0995797	0.295052	24.8558	1.02129	0.317111	0.540077	-5.67972	0.0956983	1.07009
RPAP3	0.398674	-0.411339	1.20869	18.3476	1.02222	0.318064	0.541209	-5.58212	0.390008	1.3183
SH3BGR	0.100729	-0.1031	0.304557	25.8572	1.01893	0.318209	0.541209	-5.68202	0.098857	1.07231
PDHA1	-0.111362	-0.336918	0.114193	27.4722	-1.01799	0.318648	0.541209	-5.68294	0.109395	0.925713
KRT10;KRT13	0.618327	-0.634975	1.87163	24.656	1.01723	0.319001	0.541209	-5.68367	0.607853	1.53509
ANXA5	-0.180283	-0.545885	0.185319	27.1113	-1.01673	0.319236	0.541209	-5.68416	0.177317	0.88253
SYNM	0.135874	-0.139698	0.411445	25.6393	1.01662	0.319285	0.541209	-5.68427	0.133652	1.09876
GRSF1	0.126978	-0.130623	0.384578	22.0255	1.01634	0.319418	0.541209	-5.68454	0.124937	1.092
CAPN1	0.0995917	-0.102469	0.301653	23.532	1.01624	0.319461	0.541209	-5.68463	0.0979998	1.07147
MYH9	-0.21944	-0.665168	0.226287	24.9382	-1.01509	0.32	0.541766	-5.68575	0.216178	0.858899
PKLR	0.572633	-0.601618	1.74688	24.2099	1.01905	0.320681	0.542561	-5.55412	0.561926	1.48723
PRKAR2A	-0.119529	-0.363	0.123941	23.8047	-1.01224	0.321331	0.542989	-5.68851	0.118083	0.920488
NHLRC2	0.13678	-0.141844	0.415404	22.5339	1.01219	0.321356	0.542989	-5.68856	0.135133	1.09945
MRPL11	-0.252321	-0.768491	0.26385	21.07	-1.01258	0.322048	0.543481	-5.61594	0.249187	0.839545
CLTC	-0.1585	-0.481855	0.164855	24.1299	-1.01067	0.322071	0.543481	-5.69004	0.156827	0.895956
DNAJA3	0.120602	-0.125561	0.366764	23.962	1.01016	0.32231	0.543527	-5.69053	0.119389	1.08719
ARHGDIA	0.111326	-0.116244	0.338897	24.1077	1.00865	0.323018	0.543761	-5.69198	0.110372	1.08022
MTHFD1	0.200296	-0.209271	0.609864	24.0549	1.00834	0.323165	0.543761	-5.69229	0.198641	1.14893
KRT14;KRT17	0.608035	-0.639192	1.85526	20.5792	1.00984	0.32333	0.543761	-5.64067	0.602112	1.52418
COASY	0.151527	-0.158919	0.461972	22.6347	1.00861	0.323453	0.543761	-5.66931	0.150233	1.11074
CAP2	-0.13646	-0.415694	0.142775	23.7402	-1.00761	0.323506	0.543761	-5.69299	0.135429	0.909749
NAP1L1	-0.138806	-0.423972	0.146361	23.9435	-1.00361	0.325391	0.546572	-5.69683	0.138306	0.908271
TNPO1;TNPO2	-0.0910215	-0.278434	0.0963914	22.3538	-1.00361	0.325809	0.546727	-5.67412	0.0906944	0.938858
HMGB1	0.144687	-0.152915	0.442289	24.9624	1.00242	0.325954	0.546727	-5.69797	0.144337	1.10549
ATP5PB	-0.113189	-0.346087	0.119709	27.2382	-1.00207	0.326122	0.546727	-5.69831	0.112956	0.924542
ACSL1	0.168294	-0.178367	0.514954	26.6762	1.00097	0.326642	0.547242	-5.69937	0.16813	1.12373
USP7	-0.147367	-0.451157	0.156424	20.7292	-1.00019	0.327011	0.547504	-5.70011	0.147339	0.902897
RAB7A	0.0820046	-0.0874013	0.25141	24.4248	0.998084	0.328011	0.548689	-5.70213	0.082162	1.05849
RAB5C	-0.135045	-0.414107	0.144017	21.8726	-0.997781	0.328155	0.548689	-5.70242	0.135345	0.910642
PPP1R1A	0.44908	-0.481317	1.37948	22.556	0.997412	0.328743	0.548689	-5.68004	0.450245	1.36517
TBC1D17	-0.279131	-0.856782	0.298521	20.6648	-0.996321	0.328849	0.548689	-5.70381	0.280161	0.824087
KRT1;KRT2	0.514892	-0.551037	1.58082	28.462	0.995969	0.329017	0.548689	-5.70415	0.516976	1.42889
UBE2V1;UBE2V2	0.108373	-0.116085	0.33283	26.1061	0.995505	0.329238	0.548689	-5.70459	0.108862	1.07801
D2HGDH	-0.257569	-0.792037	0.276899	22.1975	-0.995844	0.329488	0.548689	-5.65212	0.258644	0.836496
SBDS	0.181691	-0.194835	0.558217	22.4663	0.99494	0.329507	0.548689	-5.70513	0.182615	1.13421
MTAP	0.138842	-0.148967	0.426652	22.8462	0.994661	0.32964	0.548689	-5.70539	0.139588	1.10102
GART	0.194667	-0.209276	0.598609	21.4327	0.993641	0.330127	0.548854	-5.70636	0.195912	1.14446
FERMT2	-0.118608	-0.364745	0.12753	23.0692	-0.993557	0.330167	0.548854	-5.70644	0.119377	0.921076
MRPS26	0.340731	-0.367402	1.04886	19.9267	0.992098	0.330864	0.549657	-5.70783	0.343445	1.2664
CTBP1	0.3236	-0.350485	0.997686	21.2489	0.992003	0.331319	0.550058	-5.68518	0.326209	1.25145
HLA-B;HLA-C	0.259909	-0.283742	0.80356	22.8791	0.99293	0.331809	0.550284	-5.56991	0.26176	1.1974
AKAP12	0.246605	-0.267011	0.760221	21.2207	0.989967	0.331883	0.550284	-5.70985	0.249104	1.18641
HNRNPR;SYNCRIP	-0.162118	-0.500389	0.176153	23.498	-0.988155	0.332752	0.550943	-5.71157	0.164062	0.893712
LRRFIP1	-0.155032	-0.47862	0.168557	21.448	-0.987834	0.332906	0.550943	-5.71187	0.156941	0.898113
PANK4	0.175786	-0.191137	0.54271	20.6023	0.987797	0.332924	0.550943	-5.71191	0.177958	1.12958
HNRNPA2B1	0.196929	-0.214655	0.608514	25.8462	0.986528	0.333534	0.551531	-5.71311	0.199619	1.14626
NDRG3	0.232194	-0.254686	0.719074	22.1995	0.987863	0.333744	0.551531	-5.66157	0.235047	1.17462
MRPS9	-0.168705	-0.521591	0.18418	22.2958	-0.985718	0.333923	0.551531	-5.71387	0.17115	0.889641
PREP	0.095634	-0.104735	0.296003	23.1921	0.984098	0.334703	0.552439	-5.7154	0.0971793	1.06853
NEK9	0.296214	-0.324869	0.917297	20.6467	0.983362	0.335057	0.552439	-5.7161	0.301226	1.22792
BLMH	-0.127918	-0.396164	0.140327	23.0032	-0.983238	0.335117	0.552439	-5.71621	0.130099	0.915151
KRT2;KRT3;KRT4;KRT5;KRT6A;KRT6C;KRT7;KRT77;KRT79;KRT8;KRT84	0.641703	-0.707105	1.99051	25.477	0.983111	0.335584	0.552853	-5.69357	0.652726	1.56017
SYNPO2	-0.149643	-0.464195	0.164909	24.9652	-0.980893	0.336249	0.553579	-5.71842	0.152558	0.901473
CANX	0.102608	-0.11317	0.318387	26.3646	0.980467	0.336455	0.553579	-5.71882	0.104653	1.07371
SAE1	0.342876	-0.380885	1.06664	20.8543	0.978951	0.337593	0.555095	-5.69748	0.350248	1.26828
CAVIN3	0.275564	-0.305694	0.856821	24.9881	0.977488	0.337898	0.555236	-5.72162	0.28191	1.21047
BANF1	0.153614	-0.170643	0.477871	24.8565	0.976786	0.338238	0.555236	-5.72228	0.157265	1.11235
RNH1	0.119312	-0.132586	0.37121	27.093	0.976603	0.338327	0.555236	-5.72245	0.122171	1.08622
GLUD1	0.113824	-0.126714	0.354362	25.9682	0.975682	0.338774	0.555615	-5.72331	0.116661	1.08209
CSNK2A1	-0.114389	-0.356569	0.127791	21.9979	-0.973875	0.339653	0.556701	-5.725	0.117457	0.923774
LBP	-0.384159	-1.20055	0.432228	22.4163	-0.970225	0.341432	0.558728	-5.7284	0.395948	0.766226
HBD	0.814308	-0.91655	2.54517	27.2322	0.970029	0.341528	0.558728	-5.72859	0.839467	1.75845
CAPZB	-0.124145	-0.38803	0.13974	24.6614	-0.970001	0.341541	0.558728	-5.72861	0.127984	0.917548
COL18A1	0.311568	-0.351799	0.974936	23.6341	0.968403	0.342322	0.559335	-5.7301	0.321734	1.24106
ARPC4	-0.142905	-0.447184	0.161374	23.693	-0.968351	0.342348	0.559335	-5.73015	0.147575	0.905694
SRSF4;SRSF5;SRSF6	-0.212535	-0.665904	0.240834	23.1698	-0.968717	0.342569	0.55934	-5.67753	0.219398	0.86302
DYNC1LI1	-0.124908	-0.39206	0.142244	22.8038	-0.964026	0.344468	0.562085	-5.73416	0.129569	0.917063
CSDE1	-0.156177	-0.490583	0.178229	20.6131	-0.962942	0.345001	0.562133	-5.73516	0.162187	0.8974
PRCP	0.175945	-0.200887	0.552777	19.9358	0.962691	0.345124	0.562133	-5.73539	0.182764	1.1297
RUVBL1	-0.118815	-0.373364	0.135734	22.2192	-0.962405	0.345265	0.562133	-5.73565	0.123457	0.920944
CORO6	-0.196536	-0.617691	0.224618	21.0403	-0.962187	0.345373	0.562133	-5.73586	0.20426	0.872643
PPA2	0.126151	-0.144656	0.396958	24.6323	0.960477	0.346215	0.562903	-5.73743	0.131342	1.09138
HSDL2	0.139976	-0.16058	0.440531	26.5869	0.960251	0.346326	0.562903	-5.73764	0.14577	1.10189
DNM1L	0.110622	-0.127118	0.348361	24.496	0.959391	0.34675	0.562903	-5.73844	0.115304	1.07969
SPAG7	0.169014	-0.194318	0.532346	27.9984	0.959127	0.346881	0.562903	-5.73868	0.176216	1.12429
POPDC2	-0.165021	-0.519864	0.189822	22.7046	-0.958871	0.347007	0.562903	-5.73891	0.172099	0.891916
SERPINA3	0.915068	-1.05323	2.88337	26.6966	0.958561	0.34716	0.562903	-5.7392	0.954627	1.88566
STRAP	0.136882	-0.158603	0.432366	22.4402	0.955143	0.348851	0.565288	-5.74234	0.14331	1.09953
GARS1	-0.105875	-0.335381	0.123631	22.2848	-0.95117	0.350824	0.56797	-5.74598	0.111311	0.929241
LMNA	-0.122765	-0.388951	0.143422	27.4661	-0.95092	0.350948	0.56797	-5.74621	0.129101	0.918426
NCEH1	-0.12743	-0.404222	0.149363	23.6845	-0.949236	0.351786	0.568968	-5.74774	0.134245	0.915461
ACADVL	0.111625	-0.131118	0.354367	28.403	0.94814	0.352333	0.569494	-5.74874	0.11773	1.08044
ARF1	-0.113261	-0.36007	0.133547	22.8971	-0.946191	0.353306	0.57051	-5.75052	0.119702	0.924496
NDUFV2	0.129091	-0.152399	0.41058	28.9056	0.945563	0.35362	0.57051	-5.75109	0.136523	1.0936
RAN	0.117021	-0.138174	0.372216	24.6235	0.945474	0.353665	0.57051	-5.75117	0.12377	1.08449
PDHB	-0.102881	-0.327329	0.121566	27.8386	-0.945105	0.353849	0.57051	-5.75151	0.108857	0.931171
MYH11	0.483631	-0.5736	1.54086	23.1058	0.943195	0.354805	0.571692	-5.75324	0.512758	1.39826
HIBADH	0.137247	-0.164024	0.438518	26.315	0.939297	0.356763	0.574486	-5.75677	0.146117	1.0998
NUBP2	-0.353846	-1.13571	0.428019	20.0091	-0.93994	0.35771	0.57532	-5.65872	0.376456	0.782495
ETFRF1	0.262999	-0.315606	0.841604	23.4524	0.937193	0.357822	0.57532	-5.75867	0.280624	1.19997
CAVIN1	0.138735	-0.166906	0.444377	26.5303	0.935906	0.358471	0.57532	-5.75983	0.148236	1.10094
LAMP1	0.113384	-0.136419	0.363187	23.6318	0.935861	0.358494	0.57532	-5.75987	0.121155	1.08176
NME1;NME2;NME2P1	0.158565	-0.190797	0.507926	25.2556	0.935813	0.358518	0.57532	-5.75991	0.169441	1.11618
NCAM1	-0.249434	-0.799128	0.30026	23.5953	-0.935604	0.358624	0.57532	-5.7601	0.266602	0.841227
ADHFE1	0.262905	-0.317481	0.843291	23.2944	0.933985	0.359441	0.576272	-5.76155	0.281488	1.19989
PTGES2	0.102074	-0.123888	0.328037	24.8763	0.931403	0.360748	0.578007	-5.76387	0.109592	1.07332
GSTM1;GSTM5	-0.731109	-2.35368	0.891466	21.7522	-0.9311	0.361286	0.578508	-5.71169	0.78521	0.602441
PPME1	-0.169888	-0.547806	0.208029	21.1435	-0.928935	0.362383	0.579476	-5.74322	0.182885	0.888911
EIF4A1;EIF4A2	-0.12208	-0.393319	0.149159	24.2267	-0.928004	0.362474	0.579476	-5.76691	0.131551	0.918862
DYNC1I2	-0.130104	-0.419228	0.15902	22.0731	-0.927821	0.362567	0.579476	-5.76708	0.140225	0.913766
COX6A2	0.498293	-0.610266	1.60685	24.4699	0.926795	0.363089	0.579944	-5.76799	0.537652	1.41254
LPL	-0.374384	-1.20767	0.458905	22.6099	-0.926358	0.363311	0.579944	-5.76838	0.404146	0.771435
CMYA5	-0.153447	-0.495921	0.189026	21.1626	-0.923826	0.364602	0.581643	-5.77064	0.1661	0.899099
ACSS1	0.200054	-0.246911	0.647019	25.0768	0.922849	0.365101	0.582077	-5.77151	0.216778	1.14874
SRL	-0.184211	-0.596535	0.228113	27.0936	-0.921158	0.365965	0.583094	-5.77301	0.199978	0.88013
NDUFA6	-0.133274	-0.432173	0.165626	25.9489	-0.919342	0.366895	0.584213	-5.77462	0.144966	0.91176
APEX1	0.161248	-0.200605	0.523101	21.5604	0.918798	0.367174	0.584296	-5.7751	0.175499	1.11825
NPEPPS	0.097259	-0.121921	0.316439	24.908	0.914927	0.369163	0.587096	-5.77852	0.106303	1.06974
EIF3K	0.261877	-0.329172	0.852927	24.2425	0.913549	0.369872	0.587861	-5.77973	0.286659	1.19904
PDK4	-0.609115	-1.98918	0.770949	21.6028	-0.914257	0.370294	0.588168	-5.7558	0.66624	0.655599
FUBP1	0.11819	-0.148936	0.385315	23.1505	0.912268	0.370533	0.588183	-5.78086	0.129556	1.08537
TGM2	0.233425	-0.294875	0.761725	26.2553	0.911012	0.371181	0.588848	-5.78196	0.256226	1.17562
B3GLCT	0.287522	-0.365856	0.940899	19.0399	0.911538	0.371693	0.589297	-5.7309	0.315425	1.22054
HNRNPL	-0.15222	-0.498317	0.193877	21.6307	-0.906841	0.373339	0.591542	-5.78562	0.167857	0.899865
LNPEP	-0.119631	-0.392029	0.152767	21.763	-0.90552	0.374024	0.592225	-5.78677	0.132113	0.920423
GNG12	-0.166756	-0.546624	0.213112	23.7011	-0.905121	0.374231	0.592225	-5.78712	0.184236	0.890844
EIF3C	-0.118965	-0.390164	0.152234	21.5733	-0.904456	0.374577	0.592381	-5.7877	0.131532	0.920848
HLA-B	0.236396	-0.302752	0.775544	23.0856	0.904045	0.37479	0.592381	-5.78806	0.261487	1.17805
SLC25A24	-0.138935	-0.4561	0.178231	22.8927	-0.903196	0.375232	0.592458	-5.7888	0.153825	0.90819
EIF3J	-0.11063	-0.363438	0.142178	22.5529	-0.902279	0.375709	0.592458	-5.7896	0.122612	0.926183
SEC22B	-0.270785	-0.889699	0.348129	22.9269	-0.902095	0.375805	0.592458	-5.78976	0.300174	0.828868
RAB2A;RAB2B	0.133847	-0.172186	0.439879	22.2676	0.901773	0.375972	0.592458	-5.79004	0.148426	1.09722
TOMM22	-0.146888	-0.483428	0.189653	20.9115	-0.901918	0.376268	0.592458	-5.767	0.162861	0.903197
VPS29	-0.191489	-0.629692	0.246713	22.2013	-0.901006	0.376372	0.592458	-5.7907	0.212529	0.875701
C9	0.49317	-0.635653	1.62199	24.164	0.9008	0.376479	0.592458	-5.79088	0.54748	1.40753
CD163	-0.420085	-1.3928	0.552625	20.8909	-0.905714	0.376758	0.592458	-5.59954	0.463817	0.74738
PNPT1	0.101078	-0.130713	0.332869	23.4101	0.899116	0.377358	0.592458	-5.79234	0.112419	1.07257
ELOC	0.175335	-0.226778	0.577448	23.8569	0.89904	0.377397	0.592458	-5.79241	0.195025	1.12923
SLC25A4;SLC25A5	-0.165057	-0.543719	0.213605	24.1431	-0.898751	0.377548	0.592458	-5.79266	0.183651	0.891893
PCBP1	0.182359	-0.236172	0.600891	24.6641	0.898374	0.377745	0.592458	-5.79299	0.202988	1.13474
RAP1A	0.268687	-0.348094	0.885469	22.9945	0.898201	0.377836	0.592458	-5.79314	0.299139	1.20471
GOLGA4	0.334515	-0.434132	1.10316	18.7432	0.897318	0.378297	0.59282	-5.7939	0.372794	1.26095
PSME2	0.128617	-0.167092	0.424325	23.4234	0.896791	0.378573	0.592827	-5.79436	0.143419	1.09324
EIF3L	-0.138745	-0.45787	0.18038	20.8972	-0.896427	0.378763	0.592827	-5.79467	0.154776	0.908309
KRT10;KRT27	0.483901	-0.638361	1.60616	24.96	0.898143	0.379558	0.59371	-5.66447	0.53878	1.39852
MRPS21	0.23971	-0.313928	0.793347	21.1311	0.894703	0.380034	0.593743	-5.77324	0.267921	1.18075
DBN1	0.231516	-0.302767	0.765799	20.6285	0.893442	0.380328	0.593743	-5.79725	0.259128	1.17407
KRT14	0.51953	-0.683213	1.72227	21.9226	0.894759	0.380406	0.593743	-5.74545	0.580637	1.43349
EIF1AX;EIF1AY	-0.255357	-0.845724	0.335011	21.85	-0.893807	0.380504	0.593743	-5.77401	0.285695	0.83778
HEXA	0.247858	-0.325402	0.821117	20.9209	0.891473	0.381362	0.594721	-5.79895	0.278031	1.18744
ECI2	-0.136549	-0.453043	0.179944	25.8505	-0.889574	0.382361	0.595885	-5.80058	0.1535	0.909692
SDR39U1	0.188523	-0.248632	0.625677	22.7909	0.889174	0.382572	0.595885	-5.80092	0.21202	1.1396
PON1	0.371179	-0.49332	1.23568	19.3629	0.88938	0.383226	0.596543	-5.75006	0.417346	1.29341
GPD2	0.224062	-0.296974	0.745098	21.2838	0.886663	0.383896	0.597223	-5.80308	0.252703	1.16802
PSMB6	-0.0869136	-0.289362	0.115535	24.5466	-0.885178	0.384681	0.598082	-5.80435	0.0981878	0.941535
S100A8	0.509791	-0.678934	1.69852	24.4286	0.884236	0.385179	0.598333	-5.80515	0.576532	1.42384
ACSS3	0.155269	-0.206885	0.517423	21.7561	0.883992	0.385308	0.598333	-5.80536	0.175645	1.11363
COPS8	0.124651	-0.166973	0.416275	23.4046	0.88131	0.386729	0.600177	-5.80765	0.141438	1.09024
TAGLN2	0.147837	-0.198994	0.494668	26.3822	0.878868	0.388026	0.601826	-5.80972	0.168213	1.10791
YWHAQ	0.179182	-0.241882	0.600246	23.5897	0.877413	0.3888	0.602663	-5.81096	0.204216	1.13224
ATIC	0.108628	-0.147577	0.364833	23.805	0.874201	0.390512	0.604764	-5.81367	0.12426	1.0782
SUMF2	0.28758	-0.39409	0.96925	19.6186	0.876198	0.390626	0.604764	-5.76081	0.328213	1.22059
FCGRT	0.198387	-0.270104	0.666878	20.8011	0.87311	0.391095	0.605125	-5.81459	0.227219	1.14741
TMEM65	-0.130976	-0.440512	0.178561	23.8231	-0.872442	0.391452	0.605313	-5.81516	0.150125	0.913214
NDRG4	0.11616	-0.158565	0.390885	25.2404	0.871799	0.391796	0.605481	-5.8157	0.133242	1.08385
TICAM2	0.258911	-0.353946	0.871768	19.9523	0.871063	0.39219	0.605725	-5.81632	0.297236	1.19658
UFD1	-0.108333	-0.365311	0.148644	23.4406	-0.869208	0.393184	0.606896	-5.81788	0.124634	0.927659
HSP90AA1;HSP90AB1	-0.134429	-0.454434	0.185576	27.3521	-0.866153	0.394824	0.609062	-5.82044	0.155203	0.91103
EIF5	0.125243	-0.173524	0.42401	23.6407	0.866242	0.395131	0.60917	-5.7974	0.144582	1.09069
EHD1;EHD3;EHD4	0.138932	-0.193178	0.471043	23.2378	0.864448	0.396095	0.610291	-5.7989	0.160718	1.10109
PACS1	-0.201992	-0.684837	0.280852	21.0181	-0.862551	0.396763	0.610954	-5.82346	0.23418	0.869349
EWSR1	0.277803	-0.391435	0.94704	21.5423	0.864648	0.397257	0.611348	-5.69264	0.32129	1.21235
PRKACB	-0.155543	-0.52942	0.218333	19.953	-0.85779	0.399336	0.613669	-5.82742	0.181331	0.897794
FMOD	-0.780065	-2.65518	1.09506	21.1697	-0.857747	0.39936	0.613669	-5.82745	0.909435	0.582341
H2BC4;H2BU1	-0.116	-0.39503	0.163029	29.043	-0.85717	0.399672	0.613669	-5.82793	0.13533	0.922742
NDUFA1	0.183548	-0.258007	0.625103	22.8943	0.857081	0.399721	0.613669	-5.82801	0.214155	1.13567
FBLN2	-0.375134	-1.28007	0.529806	21.5619	-0.856615	0.400324	0.614037	-5.77563	0.437926	0.771034
HOMER1	-0.132217	-0.450781	0.186346	21.7575	-0.855757	0.400438	0.614037	-5.8291	0.154503	0.912428
MRPL40	-0.178083	-0.608138	0.251973	22.3765	-0.855688	0.400826	0.614265	-5.80618	0.208116	0.883877
CAPN2	0.0994303	-0.1409	0.33976	23.2435	0.853038	0.401915	0.615567	-5.83135	0.11656	1.07135
COX7A1	-0.183671	-0.628889	0.261548	27.4023	-0.850598	0.403243	0.617102	-5.83336	0.215931	0.88046
ENY2	0.177711	-0.253218	0.608639	22.0988	0.850288	0.403412	0.617102	-5.83362	0.209001	1.13109
AKAP2	0.298551	-0.425951	1.02305	23.0282	0.849643	0.403764	0.617102	-5.83415	0.351384	1.22991
HNRNPAB	0.211393	-0.301727	0.724513	23.118	0.849435	0.403878	0.617102	-5.83432	0.248864	1.15781
TATDN1	0.144578	-0.206795	0.49595	22.3361	0.848383	0.404451	0.617525	-5.83518	0.170416	1.10541
MT-ND2	0.605014	-0.873053	2.08308	23.1397	0.850137	0.404635	0.617525	-5.74845	0.711666	1.52099
HP1BP3	-0.147436	-0.506494	0.211623	23.0514	-0.846632	0.405408	0.618338	-5.83662	0.174144	0.902854
CDK5RAP3	0.092982	-0.133759	0.319723	20.943	0.845523	0.406015	0.618713	-5.83753	0.10997	1.06657
NAP1L1;NAP1L4	0.110596	-0.159169	0.380362	24.4164	0.845303	0.406135	0.618713	-5.83771	0.130836	1.07967
PSMB7	-0.11729	-0.404623	0.170043	22.17	-0.841654	0.408136	0.621317	-5.84069	0.139357	0.921918
ACTN1	-0.251389	-0.867601	0.364822	24.2473	-0.841153	0.408411	0.621317	-5.8411	0.298863	0.840087
MCEE	0.211981	-0.307811	0.731774	24.9831	0.840863	0.40857	0.621317	-5.84134	0.2521	1.15828
DDX17	-0.134757	-0.465535	0.19602	22.3419	-0.83999	0.40905	0.621679	-5.84205	0.160427	0.910823
COQ6	0.106204	-0.154778	0.367185	24.1074	0.839048	0.409569	0.622056	-5.84281	0.126576	1.07639
MYO18B	-0.218573	-0.757592	0.320446	19.0012	-0.839963	0.409782	0.622056	-5.76876	0.260217	0.859415
BVES	-0.142912	-0.496138	0.210314	22.2521	-0.838075	0.410819	0.623262	-5.8202	0.170524	0.905689
SF3B2	0.128265	-0.188245	0.444775	22.0681	0.835562	0.41149	0.623911	-5.84564	0.153507	1.09298
ACAD8	0.105355	-0.155717	0.366428	23.9075	0.832056	0.413428	0.62593	-5.84847	0.12662	1.07576
NELFA	-0.198278	-0.693055	0.2965	17.9467	-0.834732	0.41351	0.62593	-5.6857	0.237535	0.87159
ACAA2	0.144504	-0.213742	0.50275	27.9001	0.831679	0.413637	0.62593	-5.84878	0.173749	1.10535
HBA1;HBZ	0.678694	-1.00447	2.36185	30.3936	0.831392	0.413795	0.62593	-5.84901	0.816334	1.60069
RTCB	-0.0714594	-0.248789	0.105871	22.9423	-0.830873	0.414083	0.625996	-5.84943	0.0860052	0.951675
NANS	-0.101354	-0.353057	0.15035	23.4683	-0.830246	0.414431	0.626153	-5.84993	0.122077	0.932158
C8orf82	-0.118163	-0.412581	0.176254	23.7525	-0.827517	0.415945	0.628072	-5.85213	0.142793	0.92136
DNLZ	0.376765	-0.567186	1.32071	20.8498	0.82897	0.416248	0.62816	-5.79728	0.454497	1.29843
ATP6V1H	-0.331909	-1.16324	0.499426	20.7765	-0.82319	0.418354	0.630969	-5.85559	0.403198	0.794485
EHD2;EHD3;EHD4	0.166082	-0.250225	0.58239	24.2651	0.822558	0.418707	0.63113	-5.85609	0.201909	1.12201
ANK2	-0.129051	-0.453398	0.195296	21.7798	-0.820369	0.41993	0.632602	-5.85784	0.157309	0.914433
ABHD11	0.151273	-0.230373	0.53292	23.6037	0.817257	0.421671	0.634854	-5.86031	0.185099	1.11055
LAMB2	-0.173348	-0.612444	0.265748	25.3111	-0.813985	0.423508	0.637111	-5.8629	0.212962	0.886782
SSR1	-0.138427	-0.48919	0.212335	23.7308	-0.813703	0.423667	0.637111	-5.86312	0.17012	0.908509
ISOC2	-0.125487	-0.443954	0.192981	23.4238	-0.812437	0.424378	0.637338	-5.86412	0.154457	0.916695
YWHAZ	-0.0793121	-0.280599	0.121975	27.1893	-0.812421	0.424387	0.637338	-5.86413	0.0976243	0.946509
DES;INA;NEFH;NEFL;NEFM;VIM	-0.136201	-0.482004	0.209602	30.2216	-0.812098	0.424569	0.637338	-5.86439	0.167715	0.909912
SLC27A1	0.113972	-0.175547	0.403492	22.4339	0.811672	0.424809	0.637338	-5.86472	0.140417	1.0822
ARF6	-0.291723	-1.03773	0.454285	20.8445	-0.812166	0.425615	0.638172	-5.76591	0.359191	0.816926
AMT	0.200032	-0.309272	0.709337	22.4978	0.809804	0.425862	0.638172	-5.86619	0.247013	1.14872
NSFL1C	0.0938944	-0.145817	0.333606	24.0207	0.807623	0.427093	0.639644	-5.86791	0.11626	1.06725
MYL12A;MYL12B	-0.19701	-0.700562	0.306542	26.0715	-0.80668	0.427626	0.639786	-5.86865	0.244223	0.872357
TUBB4A;TUBB6	-0.207506	-0.737955	0.322944	23.6986	-0.806573	0.427686	0.639786	-5.86873	0.257268	0.866033
PTCD3	-0.134278	-0.478064	0.209508	22.2729	-0.80533	0.428389	0.640466	-5.8697	0.166736	0.911126
SCRN3	0.15541	-0.243472	0.554293	21.9883	0.803328	0.429523	0.641627	-5.87127	0.193458	1.11374
TRIM54;TRIM55;TRIM63	-0.126167	-0.450093	0.197759	23.8352	-0.803078	0.429665	0.641627	-5.87146	0.157104	0.916263
UROD	0.101803	-0.159883	0.363489	21.8197	0.802115	0.430212	0.641774	-5.87221	0.126918	1.07311
EPB41L2	0.120766	-0.189858	0.431389	22.8162	0.801619	0.430493	0.641774	-5.8726	0.150653	1.08731
PARVB	0.11477	-0.180475	0.410016	22.326	0.8015	0.43056	0.641774	-5.87269	0.143194	1.0828
ILVBL	0.0855174	-0.134573	0.305608	22.7805	0.801144	0.430762	0.641774	-5.87297	0.106744	1.06107
SLC25A5	-0.13286	-0.47518	0.209459	25.8419	-0.800241	0.431276	0.642166	-5.87367	0.166025	0.912022
ARL8A;ARL8B	0.147369	-0.232849	0.527588	23.1827	0.799155	0.431893	0.642713	-5.87451	0.184406	1.10755
LAMP2	0.203939	-0.322788	0.730666	24.1972	0.798311	0.432373	0.642998	-5.87517	0.255463	1.15184
TOMM70	0.0917575	-0.145341	0.328856	23.9484	0.79794	0.432585	0.642998	-5.87546	0.114993	1.06567
S100A11	-0.143102	-0.51428	0.228075	25.196	-0.794918	0.434307	0.645185	-5.8778	0.180021	0.90557
S100A13	0.15072	-0.240885	0.542326	25.3922	0.793563	0.435082	0.645962	-5.87884	0.189929	1.11012
HBA1	0.646795	-1.03829	2.33188	31.116	0.791412	0.436312	0.647414	-5.8805	0.817267	1.56569
SLC2A4	0.129381	-0.208226	0.466987	22.8162	0.790163	0.437027	0.648102	-5.88146	0.163739	1.09382
PDE3A;PDE3B	0.118173	-0.190508	0.426854	21.3469	0.789341	0.437498	0.648426	-5.88209	0.149711	1.08536
SIRT2	0.120567	-0.195939	0.437072	20.4219	0.789069	0.438323	0.649172	-5.80874	0.152796	1.08716
GALK1	-0.250209	-0.905244	0.404826	22.4522	-0.787582	0.438507	0.649172	-5.88344	0.317692	0.840775
F13A1	0.248269	-0.402854	0.899391	22.954	0.786171	0.439318	0.649998	-5.88452	0.315795	1.18778
TUBB2A;TUBB2B	-0.221709	-0.805479	0.36206	24.1161	-0.786704	0.439678	0.650157	-5.81055	0.281821	0.857549
JUP	-0.103649	-0.376044	0.168746	25.472	-0.784557	0.440246	0.650286	-5.88575	0.132112	0.930676
DCN	-0.314172	-1.13988	0.511532	28.1969	-0.784513	0.440272	0.650286	-5.88578	0.400467	0.804313
CCT7	-0.120483	-0.438302	0.197336	23.7396	-0.781636	0.44193	0.652149	-5.88797	0.154142	0.91988
MYH1;MYH2;MYH6;MYH7	0.237558	-0.389514	0.864629	20.6435	0.781105	0.442236	0.652149	-5.88838	0.30413	1.179
RMND1	-0.186999	-0.684128	0.310129	19.5811	-0.783528	0.442294	0.652149	-5.78749	0.238663	0.878431
GSR	0.0888651	-0.146133	0.323863	24.4221	0.779694	0.443051	0.652891	-5.88945	0.113974	1.06353
BST2	0.14725	-0.242381	0.536881	23.9387	0.779218	0.443326	0.652921	-5.88981	0.188971	1.10746
SLC1A3	-0.300044	-1.0985	0.498409	19.742	-0.778402	0.444456	0.654073	-5.86698	0.385461	0.812228
CTNNB1	-0.132179	-0.482936	0.218578	25.2897	-0.776987	0.444617	0.654073	-5.8915	0.170117	0.912452
ADSS1	0.151635	-0.251886	0.555156	24.5151	0.774803	0.445882	0.655559	-5.89315	0.195708	1.11083
DPT	-0.392862	-1.44652	0.660795	24.2503	-0.768773	0.449388	0.660336	-5.89768	0.511025	0.761617
PGM2	0.150603	-0.25367	0.554875	22.4387	0.768097	0.449782	0.660537	-5.89818	0.196072	1.11003
NT5DC1	0.139617	-0.235704	0.514937	21.6681	0.766994	0.450426	0.661105	-5.89901	0.182031	1.10161
LRG1	0.31033	-0.526345	1.147	26.2756	0.76476	0.451731	0.662642	-5.90067	0.405788	1.23999
LNPK	-0.0965169	-0.356997	0.163964	21.7984	-0.763987	0.452183	0.662782	-5.90125	0.126333	0.935288
G3BP2	-0.0834733	-0.308832	0.141885	21.7907	-0.763715	0.452342	0.662782	-5.90145	0.109299	0.943783
UQCRC2	-0.0893693	-0.331194	0.152455	28.0032	-0.761984	0.453355	0.663887	-5.90274	0.117285	0.939934
DOCK7	0.194191	-0.331671	0.720054	27.4992	0.761404	0.453695	0.664007	-5.90317	0.255044	1.14408
OLA1	0.0753359	-0.129122	0.279794	24.2896	0.759723	0.454681	0.665071	-5.90441	0.0991623	1.05361
CKM	0.142842	-0.245261	0.530944	32.1815	0.758868	0.455183	0.665427	-5.90504	0.18823	1.10408
TBRG4	-0.178427	-0.663931	0.307076	20.0539	-0.757752	0.455839	0.666007	-5.90587	0.235469	0.883666
CNN3	0.250323	-0.432553	0.933198	22.3206	0.755816	0.456977	0.667291	-5.90729	0.331195	1.18947
LMOD2	-0.239962	-0.895989	0.416065	22.9677	-0.754187	0.457937	0.668312	-5.90849	0.318174	0.846767
PSMC4	-0.0736353	-0.275777	0.128506	23.7256	-0.751083	0.459769	0.670605	-5.91077	0.0980388	0.950241
DHRS7B	-0.226915	-0.851992	0.398162	20.0979	-0.748492	0.461301	0.672458	-5.91266	0.303163	0.85446
ANKRD2	0.38795	-0.684406	1.46031	25.4999	0.745925	0.462822	0.674293	-5.91453	0.520093	1.30853
RBPMS;RBPMS2	0.110847	-0.197118	0.418812	21.0289	0.742132	0.465075	0.676996	-5.91728	0.149363	1.07986
USO1	-0.078268	-0.295977	0.139441	23.08	-0.741252	0.465599	0.676996	-5.91792	0.105589	0.947194
EIF4E	0.149407	-0.266376	0.56519	22.4476	0.740904	0.465806	0.676996	-5.91817	0.201655	1.10911
STXBP3	-0.188393	-0.714483	0.337697	20.6601	-0.741777	0.46591	0.676996	-5.84378	0.253975	0.877583
RAB11B	0.0704774	-0.125737	0.266692	24.9517	0.740587	0.465994	0.676996	-5.9184	0.0951643	1.05006
MYDGF	0.215646	-0.386903	0.818195	21.7639	0.737915	0.467588	0.678927	-5.92033	0.292237	1.16122
RETN	0.213152	-0.384047	0.810352	22.7277	0.737547	0.468103	0.679292	-5.89747	0.289002	1.15922
PRKACA;PRKACB;PRKACG	-0.110427	-0.419616	0.198763	22.6556	-0.736389	0.468499	0.679382	-5.92142	0.149957	0.926314
FILIP1	-0.158052	-0.601468	0.285365	23.351	-0.736557	0.468695	0.679382	-5.86813	0.214582	0.896235
NDUFAF1	0.312713	-0.571238	1.19667	21.5658	0.736887	0.469558	0.68025	-5.75935	0.424371	1.24204
PDE12	0.154001	-0.280264	0.588267	20.4417	0.732806	0.470937	0.681863	-5.8708	0.210153	1.11265
PKM	0.0834707	-0.151715	0.318656	28.9637	0.731781	0.471256	0.681942	-5.92472	0.114065	1.05956
HNRNPA3	-0.102705	-0.395576	0.190167	24.4823	-0.723055	0.476504	0.68885	-5.93092	0.142043	0.931285
HSD17B4	-0.0921547	-0.355076	0.170766	23.3166	-0.722686	0.476727	0.68885	-5.93118	0.127517	0.938121
CD14	-0.211573	-0.815349	0.392202	21.0712	-0.722508	0.476834	0.68885	-5.9313	0.292832	0.863595
VAPA	-0.0789841	-0.304929	0.146961	25.9062	-0.720767	0.477886	0.689981	-5.93253	0.109583	0.946724
ABLIM1	-0.106478	-0.411766	0.198811	26.0069	-0.719128	0.478877	0.690157	-5.93368	0.148065	0.928853
ALDOA	0.104206	-0.194717	0.403128	29.8652	0.71877	0.479094	0.690157	-5.93393	0.144978	1.0749
NME1	-0.114223	-0.441985	0.213538	20.8856	-0.718544	0.47923	0.690157	-5.93409	0.158965	0.92388
DNM1;DNM2	-0.0827967	-0.32091	0.155317	22.9969	-0.718534	0.479524	0.690157	-5.91096	0.11523	0.944225
CRK	0.110832	-0.207473	0.429137	22.1014	0.717924	0.479606	0.690157	-5.93453	0.154378	1.07985
CA1	0.604117	-1.13145	2.33969	25.8459	0.717689	0.479748	0.690157	-5.93469	0.841754	1.52005
VAPA;VAPB	-0.0873714	-0.338559	0.163816	24.5697	-0.717182	0.480056	0.690157	-5.93505	0.121826	0.941236
PSMB3	-0.0850129	-0.329476	0.15945	22.6665	-0.717016	0.480156	0.690157	-5.93516	0.118565	0.942776
COPS7A	-0.134523	-0.523964	0.254918	22.5634	-0.712217	0.483069	0.693292	-5.93851	0.188879	0.910971
TUBGCP2	0.182325	-0.351892	0.716542	18.6702	0.715758	0.483098	0.693292	-5.74641	0.25473	1.13471
UBE2R2	0.102812	-0.194879	0.400502	22.1455	0.712091	0.483146	0.693292	-5.9386	0.14438	1.07386
IDH2	0.142602	-0.271212	0.556417	29.6761	0.710523	0.484101	0.694274	-5.93969	0.2007	1.10389
ATP1A3	-0.115134	-0.450107	0.21984	24.1696	-0.708678	0.485224	0.695497	-5.94097	0.162462	0.923297
TMED1	0.162062	-0.312832	0.636957	22.3209	0.708765	0.4861	0.696363	-5.72322	0.228654	1.11889
TTC38	0.17321	-0.332571	0.67899	20.816	0.706103	0.486796	0.696973	-5.94275	0.245304	1.12756
WASF2	0.126427	-0.243854	0.496708	21.5167	0.70555	0.487416	0.697006	-5.91998	0.179189	1.09159
PYGB	-0.103426	-0.405961	0.19911	26.3874	-0.704869	0.48755	0.697006	-5.9436	0.14673	0.93082
TRMT10C	-0.102543	-0.402553	0.197468	22.4762	-0.704734	0.487633	0.697006	-5.94369	0.145505	0.93139
CYFIP1	-0.119523	-0.469801	0.230755	21.5575	-0.70355	0.488357	0.697602	-5.94451	0.169885	0.920492
KRT2;KRT3;KRT5;KRT6A;KRT6C;KRT79	0.509442	-0.985775	2.00466	24.6502	0.702503	0.488998	0.697602	-5.94523	0.725181	1.4235
CPOX	0.106257	-0.205718	0.418233	22.0071	0.702257	0.489149	0.697602	-5.9454	0.151308	1.07643
CAPZA2	-0.087223	-0.343477	0.169031	24.2452	-0.701807	0.489424	0.697602	-5.9457	0.124283	0.941333
SLC25A3	-0.0848672	-0.334273	0.164539	29.5069	-0.7016	0.489551	0.697602	-5.94585	0.120962	0.942871
HABP4	0.163852	-0.318657	0.646361	20.6452	0.701723	0.489756	0.697602	-5.9226	0.2335	1.12027
ADGRE5	-0.183204	-0.722101	0.355693	19.9596	-0.700949	0.48995	0.697602	-5.94629	0.261366	0.880745
SYNPO2L	0.167351	-0.325227	0.659929	26.5191	0.700503	0.490224	0.697605	-5.9466	0.238901	1.12299
ATP6V1A	0.0770229	-0.14986	0.303906	21.8577	0.699963	0.490555	0.69769	-5.94697	0.110038	1.05484
AASS	0.190011	-0.371881	0.751903	22.9015	0.697241	0.492227	0.699681	-5.94883	0.272518	1.14077
ETHE1	-0.146885	-0.582739	0.288969	22.7449	-0.694856	0.493694	0.701165	-5.95045	0.211389	0.903198
FDPS	-0.108612	-0.431311	0.214086	23.0577	-0.693969	0.49424	0.701165	-5.95105	0.156509	0.92748
MRPS25	0.12672	-0.249803	0.503243	21.9382	0.693925	0.494268	0.701165	-5.95108	0.182614	1.09181
H2BU1	-0.100159	-0.397839	0.19752	25.7512	-0.693746	0.494378	0.701165	-5.9512	0.144375	0.93293
ANXA4	0.176136	-0.347665	0.699937	22.1642	0.693329	0.494635	0.701165	-5.95149	0.254044	1.12985
FAM210B	-0.0987359	-0.39358	0.196108	19.2814	-0.693668	0.495003	0.701263	-5.90002	0.142339	0.933851
IFI16	0.248191	-0.495157	0.99154	19.5381	0.693445	0.495469	0.701263	-5.85231	0.357911	1.18772
MYH1;MYH13;MYH2;MYH4;MYH6;MYH7;MYH8	-0.148513	-0.591304	0.294278	30.7115	-0.691549	0.495733	0.701263	-5.95269	0.214754	0.90218
HSPA5	-0.0964292	-0.383975	0.191117	27.81	-0.691447	0.495796	0.701263	-5.95276	0.13946	0.935345
UBE2O	0.171987	-0.343645	0.687619	19.1763	0.690914	0.496699	0.702155	-5.92963	0.248927	1.12661
GCN1	-0.200452	-0.801153	0.400249	19.3689	-0.689558	0.497237	0.702498	-5.90072	0.290696	0.870278
NIPSNAP3A	0.115013	-0.229529	0.459556	22.3977	0.688276	0.497755	0.702498	-5.9549	0.167103	1.08299
CTNNB1;JUP	0.095298	-0.190244	0.38084	24.4897	0.688132	0.497845	0.702498	-5.955	0.138488	1.06829
ABAT	0.256976	-0.513348	1.0273	22.7708	0.687824	0.498036	0.702498	-5.95521	0.373608	1.19497
HTRA2	0.0652637	-0.130926	0.261453	23.4425	0.685889	0.499234	0.703802	-5.95651	0.0951519	1.04628
NDRG2	0.110062	-0.221886	0.44201	25.5442	0.683639	0.500629	0.705382	-5.95801	0.160995	1.07927
MEAK7	-0.104076	-0.418378	0.210226	18.6305	-0.682749	0.501181	0.705773	-5.95861	0.152437	0.930401
EMC7	-0.145455	-0.585728	0.294818	20.0304	-0.682693	0.501488	0.705818	-5.93547	0.213061	0.904094
SEC24C	-0.138796	-0.559406	0.281814	21.0995	-0.681893	0.501984	0.70613	-5.936	0.203545	0.908277
YBX3	0.137475	-0.280299	0.55525	22.8873	0.679989	0.503167	0.706607	-5.93727	0.202173	1.09998
MRPS16	-0.179039	-0.725568	0.36749	23.0038	-0.680381	0.503539	0.706607	-5.86103	0.263145	0.883291
HSPD1	0.073952	-0.150695	0.298599	27.6765	0.678745	0.503672	0.706607	-5.96128	0.108954	1.0526
ACY1	0.13267	-0.27037	0.53571	22.9964	0.678707	0.503695	0.706607	-5.9613	0.195475	1.09632
PLXDC1	0.180893	-0.368832	0.730618	18.5864	0.678475	0.50384	0.706607	-5.96145	0.266617	1.13359
C11orf54	0.127907	-0.261079	0.516892	23.5833	0.677982	0.504147	0.706607	-5.96178	0.188658	1.09271
TUBB;TUBB2A;TUBB2B;TUBB3	-0.10786	-0.435959	0.220238	27.4698	-0.677821	0.504248	0.706607	-5.96189	0.159128	0.927963
ALDOA;ALDOC	0.133438	-0.27337	0.540247	24.2512	0.676314	0.505187	0.707538	-5.96289	0.197302	1.0969
TYMP	0.166262	-0.342764	0.675288	22.7371	0.673457	0.506971	0.709649	-5.96477	0.246878	1.12215
H2AZ2	-0.111408	-0.452876	0.23006	24.1273	-0.672703	0.507443	0.709923	-5.96527	0.165612	0.925684
ECM1	-0.241747	-0.987019	0.503525	20.8477	-0.670293	0.509216	0.711886	-5.94367	0.360658	0.845721
ATP5F1E	0.0950822	-0.198069	0.388233	25.8926	0.668752	0.509917	0.711886	-5.96787	0.142179	1.06813
RPL34	-0.11475	-0.470563	0.241062	24.9467	-0.669808	0.510124	0.711886	-5.91316	0.171318	0.923542
ADSL	0.0860086	-0.179347	0.351364	21.7954	0.668301	0.5102	0.711886	-5.96816	0.128698	1.06143
PDE3A	-0.106179	-0.433788	0.22143	22.1481	-0.668251	0.510231	0.711886	-5.96819	0.158891	0.929046
FKBP9	-0.149352	-0.612152	0.313448	22.7406	-0.666862	0.511367	0.712862	-5.94591	0.223962	0.901656
MAPRE1;MAPRE3	-0.129999	-0.533644	0.273645	21.5939	-0.66713	0.511486	0.712862	-5.89489	0.194864	0.913832
DNM3	0.142699	-0.299402	0.584801	22.68	0.665516	0.511948	0.713121	-5.96998	0.214419	1.10397
PRKAR1A;PRKAR1B	-0.111732	-0.458228	0.234764	25.5264	-0.66487	0.512355	0.713225	-5.9704	0.168051	0.925476
LRRFIP2	0.143722	-0.302217	0.589661	21.658	0.664514	0.512579	0.713225	-5.97063	0.216281	1.10475
SQSTM1	-0.185165	-0.763862	0.393532	20.8438	-0.664546	0.513419	0.713723	-5.91659	0.278634	0.879549
TXNIP	0.23285	-0.492476	0.958175	19.5151	0.663379	0.513555	0.713723	-5.94818	0.351005	1.17515
SLC44A2	0.110259	-0.23283	0.453349	22.9756	0.662622	0.513769	0.713723	-5.97186	0.166399	1.07942
SLC25A11	0.0716828	-0.151538	0.294903	25.9495	0.662122	0.514084	0.713774	-5.97219	0.108262	1.05094
NDUFB11	0.118999	-0.252025	0.490023	24.4592	0.661299	0.514602	0.714108	-5.97272	0.179947	1.08598
PSMB10	0.210777	-0.455295	0.87685	19.6458	0.661278	0.516188	0.715617	-5.783	0.318742	1.15731
BTF3	0.125852	-0.268093	0.519797	23.3046	0.658693	0.516247	0.715617	-5.97441	0.191063	1.09115
MYH1;MYH2;MYH3;MYH6;MYH7	-0.290079	-1.19882	0.618659	30.4991	-0.658165	0.51658	0.715693	-5.97475	0.440738	0.817858
PSIP1	0.0995268	-0.213123	0.412177	20.8418	0.65781	0.517064	0.715773	-5.95178	0.1513	1.07142
GCA	0.205256	-0.439731	0.850243	21.2851	0.657603	0.517195	0.715773	-5.95191	0.312127	1.15289
OPA1	0.0851421	-0.183545	0.353829	24.7507	0.653363	0.519618	0.718739	-5.97783	0.130314	1.06079
EMC2	-0.172087	-0.719651	0.375476	20.2149	-0.652727	0.520864	0.720076	-5.87896	0.263643	0.887558
BAG6	-0.0853165	-0.355648	0.185015	22.5089	-0.650719	0.521295	0.720283	-5.97952	0.131111	0.942578
SRRT	-0.203403	-0.85616	0.449353	17.6437	-0.649068	0.523515	0.722962	-5.84984	0.313378	0.868499
AGFG1	-0.0940882	-0.394841	0.206664	21.2551	-0.645035	0.524909	0.724167	-5.98313	0.145865	0.936864
DMAC2L	0.0816119	-0.179287	0.34251	22.8123	0.64497	0.524951	0.724167	-5.98317	0.126536	1.0582
SGCG	-0.0833485	-0.350292	0.183595	25.3041	-0.643776	0.525712	0.724647	-5.98393	0.129468	0.943864
PREPL	-0.126176	-0.530589	0.278236	20.3451	-0.643296	0.526018	0.724647	-5.98423	0.19614	0.916257
HOOK3	0.0910851	-0.201633	0.383803	19.2946	0.643009	0.526454	0.724647	-5.96121	0.141655	1.06517
GSTM3	0.22434	-0.495677	0.944357	24.8812	0.642424	0.526575	0.724647	-5.98478	0.349209	1.16824
MYH10;MYH11	0.339914	-0.753017	1.43285	22.9365	0.64126	0.527318	0.724647	-5.98551	0.530073	1.26568
PPP2R5C;PPP2R5D	0.116808	-0.259808	0.493423	21.4626	0.640903	0.527798	0.724647	-5.96253	0.182255	1.08433
SUPV3L1	0.120342	-0.267872	0.508555	20.8442	0.640568	0.528012	0.724647	-5.9325	0.187867	1.08699
FABP5	0.0992063	-0.220438	0.418851	28.0982	0.639925	0.528171	0.724647	-5.98635	0.155028	1.07118
ALDH5A1	0.0959795	-0.213588	0.405547	25.1307	0.639264	0.528593	0.724647	-5.98677	0.150141	1.06879
RTN4	-0.183127	-0.773836	0.407582	23.5987	-0.639198	0.528635	0.724647	-5.98681	0.286494	0.880792
SERPINB1	0.0980344	-0.21872	0.414788	23.5943	0.638137	0.529314	0.724647	-5.98747	0.153626	1.07031
PFKL	-0.108801	-0.46154	0.243939	22.6951	-0.638919	0.529339	0.724647	-5.96349	0.170289	0.927359
TCAP	-0.129747	-0.54918	0.289686	27.6389	-0.637812	0.529522	0.724647	-5.98768	0.203425	0.913992
SVIL	0.12034	-0.268726	0.509406	22.6352	0.637742	0.529567	0.724647	-5.98772	0.188697	1.08699
PABPC1;PABPC3	-0.102887	-0.43562	0.229845	22.6353	-0.637564	0.529681	0.724647	-5.98783	0.161376	0.931168
UBXN1	-0.116405	-0.493573	0.260764	21.6141	-0.637754	0.52981	0.724647	-5.9645	0.182523	0.922484
TESC	0.139754	-0.31579	0.595298	20.6712	0.632546	0.5329	0.728372	-5.99096	0.220939	1.10172
AP2A1;AP2A2	-0.108313	-0.461546	0.24492	22.2729	-0.632233	0.5331	0.728372	-5.99115	0.171318	0.927672
EEF1A1	-0.232761	-0.993808	0.528286	25.0644	-0.630604	0.534148	0.729099	-5.99216	0.369108	0.851005
MFF	0.120927	-0.27584	0.517693	20.4821	0.631327	0.5342	0.729099	-5.96822	0.191543	1.08743
CLIP1	-0.132532	-0.56667	0.301607	21.5125	-0.629433	0.534901	0.729669	-5.99289	0.210557	0.912229
CRELD1	-0.115202	-0.492965	0.262561	22.3948	-0.62878	0.535322	0.729727	-5.99329	0.183215	0.923253
CD81	-0.239518	-1.02981	0.550772	21.5968	-0.629462	0.535692	0.729727	-5.96907	0.380512	0.847028
PPIL1	0.0966043	-0.220545	0.413754	23.3528	0.628044	0.535796	0.729727	-5.99374	0.153818	1.06925
MOB1B	-0.111083	-0.476199	0.254033	21.6008	-0.6273	0.536275	0.729993	-5.9942	0.177081	0.925893
MTIF2	0.155006	-0.35629	0.666302	21.6838	0.626463	0.53706	0.730675	-5.9715	0.247431	1.11343
AKR1B1	0.0961284	-0.220925	0.413181	26.1776	0.62514	0.537668	0.730717	-5.99553	0.153771	1.0689
NDUFA12	0.0929732	-0.214089	0.400035	26.8959	0.624295	0.538214	0.730717	-5.99605	0.148925	1.06657
HSPA1A;HSPA1L;HSPA2;HSPA6;HSPA8	-0.0598285	-0.257507	0.13785	28.6403	-0.624032	0.538384	0.730717	-5.99621	0.0958741	0.959378
LGALS8	-0.179472	-0.772558	0.413613	19.6548	-0.623933	0.538448	0.730717	-5.99627	0.287647	0.883026
SDCBP	-0.269124	-1.16206	0.623807	20.9046	-0.624313	0.538713	0.730717	-5.92185	0.431072	0.829823
TXLNB	0.11582	-0.267465	0.499105	22.896	0.623043	0.539023	0.730717	-5.99681	0.185894	1.08359
ALAD	0.157056	-0.36277	0.676882	23.6109	0.622952	0.539082	0.730717	-5.99687	0.252116	1.11501
RILP	0.158634	-0.36844	0.685707	22.3123	0.621932	0.539984	0.73152	-5.97427	0.255066	1.11623
ACOX2	-0.138143	-0.599126	0.322839	19.8401	-0.622391	0.540243	0.73152	-5.8978	0.221956	0.908688
SLC25A4;SLC25A6	-0.104741	-0.453318	0.243836	27.1355	-0.619548	0.541285	0.732089	-5.99895	0.16906	0.929972
NME1;NME2	0.0857075	-0.199689	0.371104	25.6961	0.619196	0.541512	0.732089	-5.99916	0.138417	1.06121
CA4	0.13791	-0.32132	0.597139	23.543	0.619187	0.541518	0.732089	-5.99916	0.222727	1.10031
COPS2	-0.0606355	-0.262739	0.141468	22.1833	-0.618602	0.541897	0.732217	-5.99952	0.0980201	0.958842
IFITM3	0.197346	-0.461438	0.85613	20.7682	0.617649	0.542515	0.732538	-6.0001	0.319511	1.14659
DDX6	-0.113925	-0.495025	0.267176	21.7241	-0.617728	0.542706	0.732538	-5.9998	0.184425	0.924071
GET3	0.0603335	-0.143124	0.263791	23.9506	0.611425	0.54656	0.737035	-6.00386	0.0986768	1.04271
PLCL1	0.084793	-0.201245	0.370831	22.0658	0.611215	0.546696	0.737035	-6.00398	0.138729	1.06054
HSPA12A	0.179288	-0.425822	0.784398	21.2796	0.610906	0.546897	0.737035	-6.00417	0.293479	1.13233
NDUFB8	0.101963	-0.242686	0.446611	27.9788	0.609989	0.547495	0.737454	-6.00472	0.167155	1.07323
CPT2	0.0948824	-0.226789	0.416554	24.3418	0.608178	0.548676	0.738658	-6.0058	0.156011	1.06798
HARS1;HARS2	0.0685954	-0.16414	0.301331	23.2117	0.607702	0.548987	0.738689	-6.00608	0.112877	1.0487
APMAP	-0.1403	-0.616918	0.336319	22.0512	-0.606937	0.549486	0.738974	-6.00654	0.23116	0.907331
PVR	-0.210024	-0.92407	0.504022	21.2275	-0.606458	0.549799	0.739008	-6.00683	0.346313	0.864523
ARHGDIB	0.137208	-0.3297	0.604116	23.2136	0.605907	0.550159	0.739105	-6.00716	0.226451	1.09977
DENR	0.108162	-0.261267	0.477591	23.4715	0.603674	0.551619	0.740679	-6.00848	0.179173	1.07785
SSB	0.0734719	-0.177828	0.324772	22.0122	0.602817	0.552179	0.740754	-6.00899	0.121881	1.05225
ADA	-0.12633	-0.559202	0.306543	20.1394	-0.603066	0.552251	0.740754	-5.98561	0.209479	0.916159
ENG	-0.163202	-0.723181	0.396778	21.5442	-0.60091	0.553428	0.741946	-6.01012	0.271591	0.893041
FUBP1;FUBP3	0.0921011	-0.224284	0.408486	22.587	0.600215	0.553884	0.74217	-6.01053	0.153447	1.06592
NDUFV1	-0.0755837	-0.33552	0.184352	26.7677	-0.599542	0.554325	0.742374	-6.01092	0.126069	0.948958
HSPA9	0.0694884	-0.169767	0.308744	28.3154	0.598836	0.554789	0.742608	-6.01134	0.116039	1.04934
ENO2	0.140804	-0.344663	0.626272	22.9939	0.598017	0.555326	0.74294	-6.01182	0.235452	1.10252
CSRP3	0.140217	-0.343772	0.624207	28.4659	0.597343	0.555769	0.743146	-6.01222	0.234735	1.10207
TUBA4A	0.123043	-0.303368	0.549453	27.2772	0.594957	0.557337	0.744757	-6.01362	0.206809	1.08903
VPS4A;VPS4B	0.0834737	-0.206439	0.373386	22.9979	0.594979	0.557554	0.744757	-5.99037	0.140297	1.05957
EXOG	-0.216731	-0.975586	0.542124	21.3392	-0.590176	0.560715	0.748512	-6.01617	0.367231	0.860513
AK2	0.0881352	-0.220274	0.396544	26.7682	0.589224	0.561115	0.748512	-6.01695	0.149578	1.063
PMPCA	0.0578931	-0.144755	0.260541	22.8811	0.589037	0.561238	0.748512	-6.01706	0.0982844	1.04094
SARS2	0.137825	-0.346036	0.621686	22.2187	0.587306	0.562381	0.749186	-6.01806	0.234673	1.10025
NLN	-0.195106	-0.881528	0.491315	20.9216	-0.586055	0.563208	0.749186	-6.01879	0.332915	0.873508
USP5	0.0644794	-0.162574	0.291533	23.889	0.585532	0.563554	0.749186	-6.01909	0.110121	1.04571
MRPL53	0.0995683	-0.25121	0.450346	20.5305	0.585257	0.563736	0.749186	-6.01925	0.170128	1.07145
PSMA3	-0.0658414	-0.297801	0.166118	24.1674	-0.585254	0.563738	0.749186	-6.01925	0.112501	0.955388
RBM24;RBM38	0.0917999	-0.231638	0.415238	21.85	0.585206	0.56377	0.749186	-6.01927	0.156868	1.0657
ARPC1B	0.144938	-0.365911	0.655786	20.5534	0.584988	0.563914	0.749186	-6.0194	0.247762	1.10568
ORM1;ORM2	0.26508	-0.670208	1.20037	27.582	0.584371	0.564322	0.749186	-6.01975	0.453615	1.2017
TBCD	-0.0967721	-0.438812	0.245268	20.0283	-0.584645	0.564367	0.749186	-5.99635	0.165523	0.935123
MRPL28	-0.192353	-0.879109	0.494404	20.4239	-0.585298	0.565074	0.749737	-5.91904	0.32864	0.875177
DLD	0.0654207	-0.166056	0.296897	28.2275	0.582728	0.565411	0.749796	-6.0207	0.112266	1.04639
UBE2A	0.118549	-0.303236	0.540334	21.3568	0.582205	0.566228	0.750493	-5.96716	0.203621	1.08564
PFN1	0.0753103	-0.192338	0.342959	26.9444	0.580158	0.567115	0.751281	-6.02217	0.12981	1.05359
DPYSL3	-0.140144	-0.640031	0.359744	23.4667	-0.578041	0.568521	0.752755	-6.02337	0.242446	0.907429
THOP1	0.0775493	-0.199574	0.354672	21.1808	0.576983	0.569224	0.753299	-6.02398	0.134405	1.05522
GLS	-0.090452	-0.414468	0.233564	21.4541	-0.57686	0.569529	0.753314	-6.0008	0.156801	0.939228
CLIC2;CLIC4;CLIC5;CLIC6	-0.248178	-1.13677	0.640418	21.9315	-0.57586	0.569971	0.75337	-6.02461	0.43097	0.841959
NUBPL	0.109815	-0.284248	0.503879	23.9671	0.574585	0.570819	0.75337	-6.02533	0.191121	1.07909
CORO1B	0.0991943	-0.256998	0.455386	22.2149	0.574196	0.571079	0.75337	-6.02555	0.172753	1.07118
INPP1	-0.0860081	-0.394852	0.222836	20.744	-0.574193	0.571081	0.75337	-6.02556	0.14979	0.942126
MYH10	-0.227695	-1.0456	0.590213	21.853	-0.573993	0.571214	0.75337	-6.02567	0.396686	0.853998
NUDT4	0.126152	-0.327501	0.579806	21.6459	0.573361	0.571635	0.75337	-6.02603	0.220022	1.09138
TAGLN	0.273385	-0.710017	1.25679	26.257	0.573193	0.571747	0.75337	-6.02612	0.476951	1.20864
UQCRFS1	-0.0646924	-0.297695	0.16831	29.3415	-0.572467	0.572231	0.75337	-6.02653	0.113006	0.956149
ABLIM3	-0.126101	-0.580997	0.328794	20.673	-0.571565	0.572832	0.75337	-6.02704	0.220625	0.916304
MYZAP	0.082472	-0.215223	0.380167	23.5124	0.571206	0.573072	0.75337	-6.02724	0.144382	1.05883
COQ5	0.0832097	-0.21738	0.3838	23.9894	0.570765	0.573366	0.75337	-6.02749	0.145786	1.05937
PSMB2	-0.0696777	-0.321705	0.182349	24.8074	-0.570039	0.573851	0.75337	-6.0279	0.122233	0.952851
HGS	0.0760651	-0.199069	0.3512	20.5656	0.57003	0.573857	0.75337	-6.0279	0.13344	1.05414
EZR;RDX	0.0558961	-0.146685	0.258477	23.5451	0.570168	0.573985	0.75337	-6.0276	0.0980345	1.0395
RBBP7	-0.119541	-0.552335	0.313254	20.6355	-0.569498	0.574212	0.75337	-6.0282	0.209906	0.920481
PACSIN2	0.0734099	-0.192403	0.339223	22.7273	0.569424	0.574262	0.75337	-6.02824	0.12892	1.0522
SAMD9L	-0.137591	-0.639226	0.364045	23.5335	-0.569663	0.574822	0.753721	-5.97639	0.24153	0.909036
SCCPDH	-0.0696072	-0.322385	0.183171	23.7216	-0.567769	0.575367	0.754037	-6.02917	0.122598	0.952897
SMYD1	-0.0855991	-0.396684	0.225486	25.3833	-0.567346	0.57565	0.754037	-6.0294	0.150877	0.942393
NLRX1	0.108831	-0.288609	0.506271	23.4251	0.564599	0.577489	0.75606	-6.03093	0.192759	1.07835
NPLOC4	-0.0742601	-0.345827	0.197307	21.6035	-0.563814	0.578014	0.756282	-6.03137	0.13171	0.949829
S100A4	0.133111	-0.354063	0.620286	26.2126	0.563362	0.578317	0.756282	-6.03162	0.23628	1.09666
ACAT2	0.156442	-0.41682	0.729705	19.5161	0.562676	0.578777	0.756282	-6.032	0.278033	1.11454
SLK	-0.10437	-0.488194	0.279453	21.1669	-0.563265	0.578835	0.756282	-5.95732	0.185295	0.930211
ME2	-0.0821619	-0.383963	0.21964	24.7054	-0.561315	0.57969	0.757014	-6.03275	0.146374	0.944641
MRPL49	-0.19765	-0.927197	0.531898	21.6655	-0.558599	0.581514	0.758802	-6.03425	0.353831	0.87197
IDE	0.0585162	-0.157552	0.274584	22.5253	0.558397	0.58165	0.758802	-6.03436	0.104793	1.04139
PGAM2	0.101584	-0.274064	0.477233	28.1835	0.557576	0.582202	0.759137	-6.03481	0.18219	1.07295
RYR2;RYR3	-0.092351	-0.434277	0.249575	22.2727	-0.556887	0.582665	0.759356	-6.03519	0.165834	0.937993
COX4I1	-0.0757629	-0.357021	0.205495	29.5482	-0.555405	0.583663	0.759922	-6.036	0.13641	0.94884
LAMA4	-0.102304	-0.482176	0.277569	23.0483	-0.555278	0.583748	0.759922	-6.03607	0.184239	0.931544
ECHDC2	0.194537	-0.529466	0.91854	22.8558	0.55524	0.583987	0.759922	-6.01283	0.350365	1.14436
RBMX;RBMXL1	-0.0876164	-0.413619	0.238386	22.8662	-0.554144	0.584512	0.759956	-6.03669	0.158111	0.941076
ADD1	-0.118975	-0.561766	0.323816	21.5643	-0.554006	0.584605	0.759956	-6.03677	0.214754	0.920842
PDIA6	-0.0764706	-0.361298	0.208357	25.0429	-0.553568	0.5849	0.759956	-6.03701	0.138141	0.948375
CAND2	0.121563	-0.332562	0.575687	22.5319	0.551928	0.586006	0.76069	-6.0379	0.220251	1.08791
PEA15	0.116586	-0.319264	0.552436	23.9993	0.551527	0.586276	0.76069	-6.03812	0.211388	1.08417
SAR1B	0.0544981	-0.149282	0.258278	23.2394	0.551414	0.586353	0.76069	-6.03818	0.0988334	1.0385
HMGB2	0.10159	-0.278663	0.481844	22.5424	0.550855	0.58673	0.760795	-6.03848	0.184423	1.07296
CPVL	0.123561	-0.341127	0.58825	22.6225	0.548249	0.58849	0.762693	-6.03989	0.225374	1.08942
MRPS2	-0.176756	-0.842278	0.488765	21.3237	-0.547608	0.588924	0.76287	-6.04024	0.322778	0.88469
TMEM109	0.0729536	-0.202617	0.348524	25.2165	0.545848	0.590115	0.764028	-6.04119	0.133652	1.05187
PSMA4	-0.0648555	-0.311254	0.181543	23.737	-0.542707	0.592243	0.766187	-6.04287	0.119504	0.956041
MRPL4	-0.0877593	-0.421297	0.245779	21.401	-0.542507	0.592379	0.766187	-6.04298	0.161766	0.940983
VIM	-0.122528	-0.591815	0.346759	28.4757	-0.538338	0.59521	0.769201	-6.0452	0.227605	0.918577
TUBB;TUBB2A;TUBB2B;TUBB3;TUBB4B	0.0638119	-0.180655	0.308279	28.1228	0.538194	0.595308	0.769201	-6.04528	0.118567	1.04522
PKLR;PKM	-0.0951279	-0.46031	0.270054	28.643	-0.537102	0.59605	0.769773	-6.04586	0.177113	0.936189
DBT	-0.0577962	-0.280258	0.164666	25.2915	-0.535675	0.597021	0.770138	-6.04661	0.107894	0.960731
ACTN4;SPTBN4	-0.194328	-0.943043	0.554387	22.1884	-0.535152	0.597377	0.770138	-6.04689	0.363127	0.87398
RHOA;RHOC	0.0873449	-0.249186	0.423876	24.1388	0.535144	0.597383	0.770138	-6.04689	0.163218	1.06241
COMMD8	-0.148161	-0.720185	0.423864	21.0469	-0.535226	0.597531	0.770138	-6.02358	0.276819	0.9024
DECR1	0.0713365	-0.20416	0.346833	29.2573	0.533891	0.598236	0.77025	-6.04755	0.133616	1.05069
PKP2	0.102645	-0.293998	0.499288	26.4657	0.533575	0.598452	0.77025	-6.04772	0.192372	1.07374
PSMB4	-0.0826159	-0.401919	0.236688	23.1129	-0.533479	0.598517	0.77025	-6.04777	0.154862	0.944344
SF1	0.0975549	-0.280961	0.476071	21.6507	0.531401	0.599935	0.771431	-6.04886	0.183581	1.06996
SNTB2	-0.124634	-0.608355	0.359086	21.3884	-0.531253	0.600035	0.771431	-6.04894	0.234605	0.917236
[truncated: 571 more rows]
