# Supplementary material for: The Human Cardiac “Age‐OME”: Age‐Specific Changes in Myocardial Molecular Expression
Source: Aging Cell. 2025 Sep 7;24(11):e70219. doi: 10.1111/acel.70219 (PMC12610413; doi:10.1111/acel.70219)
Supplement: Supplementary file 6 — Table S4.Effect size comparison and related p‐values for the whole cohort, and gender stratified cohorts [file ACEL-24-e70219-s015.xlsx]

## Sheet: Table S4
	logfc_female	logfc_male	logfc_global	pval_female	pval_male	pval_global	pfdr_global
CTSD	0.781748	1.12336	1.00965	0.000744707	1.54259102212082e-07	4.74103641148662e-09	1.39291649769477e-05
PPT1	1.04296	1.23307	1.17962	0.00114818	6.71176879459836e-06	7.07633532444509e-08	0.000103951
APCS	1.60402	2.20284	1.96569	0.00374246	5.72053406049691e-06	2.22822977798766e-07	0.000185964
EPDR1	1.06627	1.75605	1.50394	0.00913094	2.42858509473153e-06	2.53184281254632e-07	0.000185964
LYPLAL1	0.616599	0.755997	0.654784	0.00112437	3.82531056847284e-06	6.27929263014342e-07	0.000330446
SIAE	0.581282	1.53778	1.21704	0.0616822	4.64502073827866e-07	6.74838285413216e-07	0.000330446
CTSZ	0.74438	1.34133	1.22657	0.031423	1.47841772799334e-05	1.80067178003231e-06	0.000755768
TPP1	0.344543	1.11098	0.846965	0.147772	1.46400549157029e-06	4.32177430928485e-06	0.00158717
ATP2A2	-0.640707	-0.49497	-0.532334	0.00066334	0.000592024	6.3201530596145e-06	0.00206318
MYH6	-1.32587	-1.56164	-1.46919	0.0103482	0.000248028	8.5372187587197e-06	0.00250823
ATP2A2;ATP2A3	-0.558801	-0.493062	-0.514404	0.00332315	0.000945467	1.56820960404428e-05	0.00418855
CTSB	0.436744	0.949943	0.756192	0.131356	0.000163762	8.68315879658743e-05	0.0212593
SPRYD4	0.350205	0.706792	0.569332	0.124786	0.000307082	0.00014151	0.0263294
PYGL;PYGM	-0.745685	-0.561777	-0.607906	0.00485003	0.00536787	0.000143387	0.0263294
APOC3	0.642576	1.98308	1.47304	0.246266	9.64344246780058e-05	0.000154357	0.0266148
APOE	0.941834	1.34521	1.23587	0.0707877	0.00166431	0.000163058	0.0266148
SNX1;SNX2	0.439692	0.457991	0.420804	0.0179965	0.00200208	0.000268908	0.0396998
ARSB	0.774197	1.02107	0.846527	0.0344842	0.000718141	0.00027025	0.0396998
MYH4	-0.34252	-0.539032	-0.413297	0.0437517	0.000193101	0.000292524	0.040683
ARIH2	1.02438	0.900399	0.895221	0.00976023	0.00642926	0.000317974	0.040683
SNRNP70	-0.408792	-0.781852	-0.610499	0.119225	0.0004586	0.000318485	0.040683
PPP2R2A;PPP2R2D	0.173626	0.875369	0.563508	0.423754	1.53682966049826e-05	0.000419452	0.0513479
APOA1	0.369635	1.59607	1.19804	0.465199	0.00031166	0.000476179	0.0559605
TTR	0.510239	1.42279	1.07653	0.284181	0.000514844	0.000522021	0.0589884
PDK1;PDK2	0.209957	0.516441	0.396977	0.222603	0.000637698	0.000598214	0.0632934
DCXR	0.261788	0.639755	0.498681	0.247475	0.000870058	0.000644608	0.0653055
CLU	0.679351	1.0273	0.931669	0.125912	0.00440416	0.000683357	0.0669235
IGHG2	0.959409	1.08948	1.11992	0.0779435	0.0114105	0.000783447	0.0681208
ITIH2	0.950635	0.863033	0.922647	0.0384596	0.0155519	0.000786111	0.0681208
ALDH6A1	0.322173	0.403545	0.423658	0.101984	0.010139	0.000804056	0.0681208
DPYSL2	0.446304	0.256338	0.339891	0.0080429	0.0399496	0.00083088	0.0681208
GPD1L	0.505016	0.410251	0.435566	0.0207199	0.0145359	0.000842063	0.0681208
IGHV3-33;IGHV3-74	0.751354	1.03997	1.02269	0.12637	0.008379	0.000855761	0.0681208
ITIH4	1.12531	0.772889	0.905023	0.0144825	0.0261865	0.000857886	0.0681208
BZW1;BZW2	0.9815	0.582682	0.662165	0.00144684	0.0137701	0.000910036	0.0703601
LAMTOR3	0.528279	0.430171	0.405688	0.00756037	0.00477112	0.00102451	0.0756063
QARS1	-0.327873	-0.335123	-0.32425	0.0435612	0.00877256	0.00102936	0.0756063
RPN2	-0.182729	-0.693527	-0.490418	0.419331	0.000415442	0.00107902	0.0773207
HPX	0.733571	0.889386	0.814083	0.0768543	0.00719915	0.00111343	0.0778868
NUDT6	-0.0157202	1.16591	0.785599	0.960009	5.99970553633765e-05	0.00116734	0.0797593
PPP1R12C	0.298777	0.642435	0.481228	0.201027	0.0010963	0.0012654	0.0844939
PDK1	0.51891	0.488922	0.461425	0.0300645	0.00892047	0.00138382	0.0901753
PYGM	-0.625236	-0.421848	-0.485718	0.0153457	0.0301072	0.00141187	0.0901753
CSTB	0.262758	0.490038	0.352782	0.11556	0.000532933	0.00151095	0.0912878
PGAM1	0.363093	0.679948	0.458908	0.0703464	9.95155603066461e-05	0.00153928	0.0912878
TARDBP	0.260341	0.566238	0.407463	0.187488	0.000727895	0.0015672	0.0912878
IGHV3-43;IGHV3-7	0.841595	0.949221	0.988953	0.101742	0.0190327	0.00157842	0.0912878
A1BG	0.588997	1.00289	0.891011	0.199035	0.00701909	0.00158464	0.0912878
PSAP	0.51034	1.09392	0.821068	0.219535	0.00164949	0.00169611	0.0940693
CRYM	0.382003	0.733187	0.559949	0.17871	0.001902	0.00169696	0.0940693
ALDH1A1	0.284096	0.630832	0.556311	0.311964	0.00610302	0.00186363	0.0985885
SAFB;SAFB2	0.286352	0.598939	0.50968	0.274748	0.00531123	0.00186904	0.0985885
AFM	0.276832	1.17007	0.880169	0.526833	0.0015828	0.00187915	0.0985885
SERPIND1	0.753131	0.947085	0.945665	0.134906	0.0176051	0.00200701	0.101736
TSN	0.753955	0.439496	0.484446	0.00352969	0.0211413	0.0020353	0.101736
OXCT1	0.494891	0.33034	0.363996	0.0126919	0.0271305	0.00206196	0.101736
TKFC	0.493265	0.300598	0.334954	0.00643647	0.0255964	0.00212313	0.101736
SNCA	1.50716	1.10307	1.12336	0.0113253	0.0169629	0.00212807	0.101736
PRNP	0.214212	1.16259	0.937963	0.586255	0.00116702	0.00214985	0.101736
NIPSNAP3B	0.171244	0.953468	0.641119	0.58823	0.000512536	0.00218154	0.101736
DTNA;DTNB	-0.235377	-0.49311	-0.362742	0.205327	0.0015203	0.00226712	0.104075
RAB18	0.554442	0.364434	0.367393	0.0040714	0.0116192	0.0023407	0.1058
GCLC	1.3997	0.574704	0.747152	0.000450093	0.0393049	0.00242766	0.106789
IGKV3-20	0.48598	1.06798	0.920273	0.319049	0.00729581	0.00245727	0.106789
VTN	0.460709	0.9957	0.8029	0.28506	0.00490409	0.00249073	0.106789
IGKV2D-28;IGKV2D-29	0.482029	0.926283	0.809465	0.268251	0.00873413	0.00253538	0.106789
ACTN1;ACTN2;ACTN3;ACTN4	-0.207429	-0.46434	-0.32615	0.208928	0.00088895	0.00261967	0.106789
IGKV3-20;IGKV3D-20	0.562394	0.874244	0.817304	0.207075	0.0142905	0.00267385	0.106789
SH3GLB1	-0.164526	-0.289823	-0.246211	0.2094	0.00652849	0.00268772	0.106789
MTARC2	0.385077	0.364424	0.415181	0.0890341	0.0379371	0.00271054	0.106789
GPNMB	0.127465	1.12762	0.692322	0.702999	0.000154487	0.00275651	0.106789
MYLK3	-0.175774	-0.452785	-0.343915	0.334323	0.00280764	0.00276265	0.106789
SRSF3	-0.515278	-0.408528	-0.425973	0.0328853	0.0273075	0.00281024	0.106789
FAH	0.348661	0.649725	0.490423	0.184741	0.00275148	0.0028463	0.106789
ITIH1	1.06255	0.67613	0.859229	0.0303804	0.0672737	0.00288061	0.106789
NID1	-0.276588	-0.573622	-0.411816	0.198777	0.00145486	0.00289132	0.106789
CAST	0.178629	0.787784	0.52121	0.501197	0.00059305	0.00290779	0.106789
SPARCL1	0.873464	0.996199	0.861949	0.0696431	0.00908893	0.00295414	0.107151
AKR7A2	0.283826	0.353733	0.300238	0.0853475	0.00730916	0.00303162	0.107312
IGKV3-15	0.552163	0.848378	0.774431	0.205025	0.0149027	0.00325272	0.113768
HDGF	-0.00470273	0.824808	0.512492	0.985114	0.000221115	0.00329588	0.113921
NENF	0.223574	0.821416	0.596968	0.489302	0.00245047	0.00349654	0.119451
MT-CO1	-0.486798	-0.424266	-0.404477	0.0359301	0.0181065	0.00358928	0.121211
DPYSL2;DPYSL3	0.54353	0.319914	0.39849	0.0202437	0.0674149	0.00364454	0.121678
CRYL1	0.438092	0.268583	0.334969	0.0263689	0.0696591	0.00392537	0.126232
TF	0.501043	0.623829	0.609305	0.156201	0.0251675	0.00393664	0.126232
ERAP1	0.806855	0.311647	0.463959	0.00323407	0.111581	0.0039681	0.126232
DYSF	-0.222996	-0.324399	-0.325346	0.218643	0.0240911	0.00405172	0.126232
SDHD	-0.0117642	0.573135	0.356385	0.947671	0.00028483	0.00408219	0.126232
MAOB	0.178704	0.299954	0.263412	0.230607	0.0123365	0.00414107	0.126232
MYH3;MYH7B	-0.309567	-0.591281	-0.454978	0.202437	0.00430261	0.00416092	0.126232
MTHFD2L	0.511695	0.884575	0.721011	0.219577	0.00870402	0.00416764	0.126232
ACADSB	0.342669	0.515012	0.439309	0.179543	0.0118587	0.00424016	0.126903
CIAO3	0.478475	0.500951	0.421799	0.0398611	0.0133844	0.00435331	0.126903
ACSL3	-0.713027	-0.46295	-0.549196	0.0313456	0.0638038	0.00438648	0.126903
ACTN2	-0.324485	-0.446433	-0.359406	0.114036	0.00686482	0.00440574	0.126903
IGKC	0.508725	0.854898	0.795562	0.268807	0.0199646	0.00454289	0.129242
IGLC3;IGLC7	0.145007	1.10129	0.841264	0.750209	0.00376687	0.00462247	0.129341
PDLIM3	0.84313	0.343241	0.533941	0.00924086	0.144755	0.00472554	0.129754
DIABLO	0.370304	0.271642	0.262821	0.013843	0.017562	0.00479351	0.130401
RPL35	-0.174944	-1.0276	-0.646819	0.616347	0.000655054	0.00506364	0.135391
P4HA1	-0.362606	-0.451129	-0.453994	0.177579	0.0328944	0.0050691	0.135391
LAMA2	-0.361572	-0.695523	-0.56625	0.281627	0.0104663	0.0052766	0.139247
ATP6V1D	0.52593	0.292551	0.352996	0.0147629	0.0678317	0.00530827	0.139247
SPTBN1	-0.201521	-0.442914	-0.310529	0.248287	0.0022948	0.00553215	0.143836
EFHD2	0.417018	0.411375	0.378872	0.0697886	0.0218393	0.00564571	0.145425
NDUFAF7	0.208893	0.420281	0.371858	0.339786	0.0168686	0.0057644	0.145998
AHSG	-0.141228	1.08416	0.656271	0.679424	0.00030437	0.00585751	0.146424
IGHG2;IGHG4	0.553985	0.687321	0.699265	0.191714	0.039016	0.005986	0.146424
LAMTOR5	0.0540312	0.932587	0.552329	0.854842	0.000324879	0.00606159	0.146424
RPL24	0.0320634	-0.71079	-0.434863	0.890604	0.000469669	0.00608475	0.146424
HDDC2	0.299503	0.818187	0.559826	0.352713	0.00238114	0.0061066	0.146424
HRG	0.436166	0.967336	0.844516	0.387015	0.0171423	0.00622972	0.146424
MAT2B	0.138508	0.336485	0.220609	0.240788	0.000800434	0.00623995	0.146424
CP	0.795798	0.77503	0.783303	0.105481	0.0422102	0.00634831	0.146861
RAP1A;RAP1B	0.475456	0.201756	0.262089	0.00262568	0.0748574	0.00644755	0.147991
ASAH1	0.227449	0.46624	0.36944	0.308392	0.0100119	0.00653435	0.147991
NDUFAF3	0.165899	0.448099	0.402613	0.47612	0.0170746	0.00658779	0.147991
CKB	0.00891991	0.411064	0.319362	0.958256	0.00386837	0.00659864	0.147991
PLGRKT	-0.672908	-0.257684	-0.44312	0.0153263	0.203322	0.00682448	0.150283
SLC4A3	-0.818119	-0.534533	-0.650203	0.044624	0.0995075	0.00684833	0.150283
HHATL	-0.38905	-0.388162	-0.377495	0.101158	0.0355302	0.00685428	0.150283
CFH	0.537277	0.663358	0.675561	0.200166	0.0435672	0.0070402	0.15281
PALM	-0.147546	0.689967	0.431745	0.507602	0.000379743	0.00710811	0.15281
ABHD10	0.322316	0.426777	0.367749	0.15993	0.01896	0.00718618	0.15281
APPL1	0.557456	0.201264	0.351606	0.0120722	0.211981	0.00727098	0.15281
RPL18	-0.0941218	-0.622808	-0.446046	0.719811	0.00433392	0.00732458	0.15281
TNS1;TNS2;TNS3	0.229339	0.486151	0.406155	0.35821	0.0156084	0.00734162	0.15281
TP53I3	-0.537197	-0.615762	-0.628905	0.164728	0.0420954	0.0073761	0.15281
MYBPC3	-0.156391	-0.350952	-0.264876	0.327537	0.00714393	0.00738563	0.15281
SNCG	-0.0987408	1.23704	0.64488	0.751858	3.2636509572126e-05	0.00792649	0.161722
MYH13;MYH6;MYH7	-0.216404	-0.421783	-0.316907	0.268882	0.00801019	0.00837714	0.168961
SERPINC1	0.43351	0.632919	0.592096	0.251947	0.0342134	0.00852729	0.168961
NFS1	0.0380033	0.377988	0.282063	0.817557	0.00561169	0.00853068	0.168961
OGDH	-0.163187	-0.210457	-0.186277	0.160279	0.0220342	0.00871223	0.168961
RPN1	-0.0589583	-0.316868	-0.235689	0.674928	0.00632041	0.00879135	0.168961
ARHGAP1	0.864319	0.366728	0.448595	0.00172928	0.0622196	0.00879242	0.168961
MAT2A	0.463356	0.259595	0.285018	0.00982035	0.0508027	0.00879675	0.168961
IGKV4-1	0.0262949	1.12719	0.790476	0.955242	0.00394578	0.00899598	0.170983
LAMTOR1	0.0471601	0.474025	0.285773	0.772881	0.000767634	0.00903772	0.170983
DDOST	-0.0181456	-0.378158	-0.240958	0.896893	0.00150576	0.00918917	0.17196
TMOD1	-0.405828	-0.146848	-0.222184	0.00453313	0.151457	0.0093167	0.172428
ALDH9A1	0.242875	0.243869	0.243829	0.124616	0.0471166	0.00941768	0.172932
ALDH1A2;ALDH2	-0.0854787	0.711753	0.400722	0.702063	0.000292164	0.00972571	0.17677
RBPMS2	-0.118052	-0.373094	-0.320621	0.548842	0.0188401	0.00974702	0.17677
RAB3GAP1	-0.0445722	-0.624221	-0.388881	0.848566	0.0016403	0.0102153	0.184127
GDPGP1	0.631993	0.228288	0.403476	0.0138354	0.244039	0.0103969	0.185128
LDHB	0.244078	0.42649	0.294872	0.174254	0.00376787	0.0112177	0.193368
ADH5	0.325239	0.34373	0.262315	0.0367644	0.00534585	0.0113274	0.193368
MYH1;MYH2;MYH3;MYH4	-0.470859	-0.448224	-0.371982	0.0456029	0.0146989	0.0113602	0.193368
TMOD1;TMOD3	-0.437974	-0.12459	-0.215839	0.00191968	0.207593	0.0113656	0.193368
TANGO2	-0.078546	0.781416	0.505216	0.79478	0.00217429	0.0114773	0.193368
CFI	0.551063	1.13895	0.931666	0.37335	0.0216141	0.0114833	0.193368
IARS2	0.116449	0.244926	0.202849	0.37206	0.0193304	0.0114953	0.193368
USP13;USP5	0.333261	0.430212	0.354171	0.154747	0.0203142	0.0115733	0.193368
ECPAS	0.146688	-0.57033	-0.314631	0.374059	0.000154595	0.0116495	0.193368
CRMP1;DPYSL2;DPYSL3	0.310924	0.206682	0.231832	0.0467019	0.0804995	0.0117496	0.193934
MYO18A	-0.0646622	-0.621786	-0.43276	0.813566	0.00610728	0.0120216	0.194866
NNT	-0.224607	-0.326992	-0.261537	0.191696	0.0170724	0.0120654	0.194866
MFGE8	1.47873	0.788933	0.873518	0.0109908	0.0662921	0.0120922	0.194866
APOH	0.2185	0.817602	0.607923	0.582426	0.0115589	0.0121145	0.194866
MYH14	-0.196355	-0.403999	-0.294402	0.303552	0.00913547	0.012138	0.194866
HEXB	0.154366	0.839282	0.519429	0.631722	0.00201844	0.012204	0.194866
RPL6	-0.0160125	-0.583473	-0.377099	0.946094	0.00327424	0.0128381	0.199452
KNG1	0.300516	0.768536	0.649469	0.486183	0.0261354	0.0128434	0.199452
PON1	1.5102	0.371179	0.869399	0.00787239	0.383226	0.0129014	0.199452
ACTN1;ACTN2;ACTN3	-0.194987	-0.63235	-0.426689	0.480598	0.00554823	0.0129656	0.199452
MTCH2	-0.226206	-0.341194	-0.279809	0.229381	0.022563	0.0130071	0.199452
TMED9	-0.167913	-0.222865	-0.199631	0.20863	0.0341225	0.013012	0.199452
ARPP19;ENSA	0.308204	0.780834	0.495894	0.293443	0.00198749	0.0130343	0.199452
CMBL	0.525705	0.293611	0.338075	0.0236108	0.0900054	0.0131066	0.199519
SERPING1	0.444522	0.965616	0.79758	0.411742	0.0257115	0.0134155	0.203169
FMC1	-0.341512	-0.483942	-0.412453	0.217723	0.0311026	0.0136557	0.204771
HSPA8	-0.0538122	-0.27182	-0.203762	0.680167	0.0108035	0.0136686	0.204771
GPX4	0.364829	0.425874	0.368739	0.149697	0.0320654	0.0137304	0.204771
SQOR	0.683194	0.567223	0.492881	0.0308793	0.0174181	0.0140318	0.208209
PLEC	-0.156123	-0.601904	-0.36855	0.49601	0.00185834	0.0141047	0.208239
PSMD9	0.21112	0.420294	0.291316	0.263678	0.00639561	0.0142633	0.209062
TOLLIP	0.00193426	0.495586	0.324488	0.99253	0.00403747	0.0143027	0.209062
SLC25A12;SLC25A13	-0.22841	-0.315088	-0.261061	0.200163	0.025548	0.014409	0.209572
NAGK	0.736791	0.147295	0.311765	0.000391804	0.293099	0.0145823	0.210084
IDH3G	0.139786	0.431194	0.31627	0.510926	0.012549	0.0146568	0.210084
ESD	0.361791	0.325596	0.244093	0.0076204	0.00216619	0.0146587	0.210084
EPPK1;PLEC	-0.326851	-0.649105	-0.463381	0.292454	0.00987995	0.0147952	0.211011
SPTBN1;SPTBN2	-0.125231	-0.453919	-0.291904	0.507548	0.00385907	0.0151541	0.215086
RPS17	-0.00436799	-0.461772	-0.299498	0.982017	0.00424991	0.0156754	0.220355
IDH3B	0.0630644	0.639336	0.439176	0.829171	0.00786629	0.0157975	0.220449
MTX2	-0.221916	-0.365159	-0.273088	0.230621	0.0139394	0.0158837	0.220449
RPS5	0.0277552	-0.465654	-0.290759	0.8809	0.00277985	0.0159071	0.220449
RPL13	0.00791701	-0.649275	-0.364318	0.972089	0.000860242	0.0161254	0.222425
COL1A1	-0.444073	-0.746806	-0.636663	0.32483	0.0365093	0.0163479	0.224148
RPL14	0.0244422	-0.672017	-0.393762	0.922631	0.00166588	0.0165067	0.224148
RPL17	0.0690545	-0.601197	-0.355183	0.758928	0.00164443	0.0166318	0.224148
FBLN5	-0.439194	-1.06751	-0.774252	0.416608	0.0145552	0.0171202	0.228943
COQ10A;COQ10B	-0.142033	0.737482	0.42739	0.596196	0.0010379	0.0174737	0.228943
RCSD1	0.0289692	0.732517	0.407066	0.909497	0.000845055	0.0174765	0.228943
SIRT5	0.119481	0.488137	0.341543	0.611264	0.0109327	0.0175629	0.228943
RAB5A;RAB5B;RAB5C	0.650407	0.271763	0.348339	0.00823997	0.128592	0.017638	0.228943
SLC25A12	-0.295628	-0.281118	-0.256767	0.105488	0.0468967	0.0176443	0.228943
MYOM3	-0.230506	-0.513822	-0.35353	0.338388	0.00874209	0.0176496	0.228943
SPTAN1	-0.355657	-0.260793	-0.253025	0.045942	0.0545855	0.0177608	0.228943
SEC23A	0.0763998	-0.506766	-0.290271	0.664862	0.00110066	0.0177669	0.228943
BAD	-0.027992	0.849448	0.519552	0.935067	0.00318377	0.0179454	0.230234
FIS1	0.510119	0.216854	0.270659	0.00726093	0.115903	0.0184537	0.235422
MYOM1	-0.159443	-0.373364	-0.257998	0.366685	0.00937854	0.01851	0.235422
ATP5IF1	-0.146539	1.25018	0.696325	0.743558	0.00110597	0.0188074	0.238173
DMD	-0.147529	-0.460592	-0.320848	0.512506	0.0119191	0.0195173	0.241948
ACO1	0.187402	0.257946	0.205881	0.199147	0.0255318	0.0199831	0.245423
F2	0.421872	0.841131	0.658828	0.379408	0.0279474	0.0200881	0.245423
ACTN1;ACTN2;ACTN4	-0.217453	-0.405008	-0.295122	0.297692	0.0157573	0.0201317	0.245423
SPTB;SPTBN1	-0.280964	-0.615212	-0.375322	0.248666	0.00386969	0.0202253	0.245545
SAR1A;SAR1B	0.443926	0.35755	0.297099	0.0255308	0.0191567	0.0207729	0.249335
ACTA1;ACTG2;POTEF;POTEI	-0.0849244	-0.414206	-0.263809	0.640636	0.00586216	0.0210452	0.251035
CTSL	-0.0459442	0.662478	0.364486	0.847004	0.00114693	0.0211788	0.251035
ATP1A1	0.195222	-0.826713	-0.386464	0.377057	4.07002689877644e-05	0.0213027	0.251035
RAB7A	0.289616	0.0820046	0.160167	0.0126138	0.328011	0.0213552	0.251035
MCCC2	0.136591	0.257593	0.213794	0.377749	0.0360637	0.0213611	0.251035
MACROD1	0.0513081	0.395202	0.246716	0.76285	0.00509132	0.0218528	0.254776
SND1	0.206735	-0.684638	-0.410361	0.409612	0.00218686	0.0219872	0.25533
ISCU	-0.0516511	0.400764	0.269363	0.774002	0.00690879	0.0222197	0.257014
NOL3	-0.290896	0.9171	0.454339	0.296454	0.000182313	0.0226109	0.260513
C12orf57	-0.0398697	0.605539	0.329584	0.850766	0.00117644	0.0232771	0.266878
NDRG1	0.02401	0.510283	0.359556	0.924983	0.0139831	0.023345	0.266878
DDAH1	0.979511	0.5109	0.546707	0.013716	0.0820232	0.0235199	0.267835
BPHL	0.189019	0.434096	0.34282	0.459924	0.0331571	0.0239587	0.270733
GPI	0.195264	0.29032	0.214084	0.203587	0.0177129	0.0242661	0.271079
IGHG4	0.24236	0.975318	0.692557	0.636326	0.0185354	0.0243906	0.271438
NIT2	0.177099	0.538002	0.381647	0.530701	0.0182578	0.0246412	0.272012
UBA1	0.332167	0.0977361	0.179228	0.0138644	0.317111	0.0247599	0.272012
SUOX	-0.0457065	0.494507	0.264241	0.793817	0.000982267	0.0249324	0.27231
EIF2S3	-1.15942	-0.614638	-0.649821	0.015252	0.0824379	0.0250533	0.272617
SULT1A3	-0.256548	0.932626	0.525367	0.464746	0.00165536	0.0252261	0.27332
NONO	-0.195216	-0.571968	-0.459457	0.548048	0.0334229	0.0253039	0.27332
IGKV1-27;IGKV1-8	0.0791701	0.883534	0.659516	0.869638	0.023127	0.0260627	0.276254
PCBD2	-0.106565	0.789719	0.379861	0.651337	0.000166471	0.0264907	0.276254
GSTT1;GSTT2B	0.506917	0.725357	0.574889	0.199378	0.0140977	0.0267006	0.276254
RPL15	0.0912319	-0.594531	-0.339074	0.698582	0.00266333	0.0268614	0.276254
RPL27	0.0336778	-0.494832	-0.307311	0.877913	0.00633039	0.026903	0.276254
APOM	0.254135	1.09795	0.768629	0.653402	0.0193608	0.0271796	0.276254
PPIE;PPIF	0.048367	0.549418	0.293156	0.802227	0.000927138	0.027184	0.276254
RPL27A	0.0333883	-0.545716	-0.323288	0.88452	0.00436666	0.0271897	0.276254
FDX1	-0.121056	0.762177	0.418129	0.675263	0.00182717	0.0272609	0.276254
PFKL	-0.717937	-0.108801	-0.328455	0.00387125	0.529339	0.0274088	0.276669
SNAP29	-0.0668888	0.667497	0.371903	0.796885	0.00231604	0.0274974	0.276669
PDHB	-0.344502	-0.102881	-0.196324	0.0234499	0.353849	0.0279432	0.277971
LDHD	-0.0651608	0.434204	0.275363	0.737568	0.00678957	0.0281673	0.277971
CTSG	-0.0430451	1.36124	0.990741	0.952303	0.0194138	0.0281737	0.277971
HPRT1	0.115285	0.386445	0.235152	0.48682	0.00483256	0.0281833	0.277971
ME2	-0.458575	-0.0821619	-0.27501	0.0247372	0.57969	0.02825	0.277971
DCLK1	-0.426504	-0.85469	-0.575785	0.30346	0.0179006	0.0283961	0.277971
RPS3	0.0739319	-0.454474	-0.272559	0.700564	0.00446328	0.0285305	0.277971
FAM162A	-0.256697	0.55013	0.28019	0.139876	0.000249426	0.0285502	0.277971
CDKN2C	-0.23166	0.753831	0.389661	0.354221	0.000650432	0.0285729	0.277971
CHCHD6	0.269138	0.419468	0.336619	0.303713	0.0421816	0.0287448	0.27872
SNX3	0.0553948	0.37305	0.224314	0.723789	0.0052433	0.0290744	0.280989
MYH3;MYH7	-0.0239771	-0.674352	-0.360822	0.923091	0.0014359	0.0296804	0.28312
RPS25	0.0263297	-0.423069	-0.277552	0.896679	0.0107723	0.0298323	0.283508
DNAJB11	0.0335408	-0.367065	-0.280868	0.865366	0.0215589	0.0300953	0.284062
GLOD4	-0.000439872	0.405217	0.221901	0.99773	0.001963	0.0302137	0.284062
UQCRC1	-0.445908	-0.156423	-0.23014	0.0133123	0.23196	0.0303005	0.284062
COMMD5	0.471429	0.242989	0.268825	0.0115858	0.092488	0.0303592	0.284062
ATPAF1	0.0644172	0.392902	0.237797	0.711398	0.00628654	0.0307697	0.286081
DNPH1	0.302128	0.645219	0.423737	0.33913	0.0116662	0.0311722	0.287347
PSMD8	0.492565	0.205851	0.266871	0.0191393	0.182327	0.0312035	0.287347
EML2	0.457747	0.28176	0.272805	0.026259	0.0684087	0.0312075	0.287347
PDHA1	-0.29996	-0.111362	-0.190641	0.0467714	0.318648	0.0313754	0.287347
HYOU1	0.0268664	-0.39518	-0.311524	0.903846	0.0271168	0.0316445	0.287347
PDLIM1	0.315734	0.479084	0.338228	0.215507	0.0184004	0.0318241	0.287347
PDCD10	0.560465	0.235527	0.299406	0.017671	0.174128	0.0319678	0.287347
APOO	-0.057456	0.381908	0.203612	0.68565	0.00153619	0.0321476	0.287347
CLTB	0.047583	0.736883	0.372448	0.845591	0.000524027	0.0321859	0.287347
UQCRH	-0.262881	0.846957	0.419473	0.355441	0.000547875	0.0323883	0.287347
GNB1;GNB2;GNB4	0.636364	0.236454	0.319841	0.0114913	0.195977	0.0324445	0.287347
PPFIBP1	0.266838	-0.657519	-0.365986	0.280914	0.00156507	0.0325156	0.287347
TMEM143	-0.40803	-0.204049	-0.245808	0.0382701	0.164216	0.0326664	0.287347
PRDX2	0.130193	0.251242	0.180758	0.346713	0.0230824	0.0328506	0.288105
MYH1;MYH2;MYH4;MYH6;MYH7;MYH8	-0.10093	-0.476336	-0.279169	0.620642	0.00484679	0.0331411	0.289579
RPL9	0.0877688	-0.56049	-0.342755	0.729097	0.00725267	0.0334955	0.289579
TMEM256	0.273565	0.775034	0.454494	0.409155	0.0220265	0.0338204	0.289579
ENSA	-0.0211844	0.972005	0.510899	0.948954	0.00183775	0.033835	0.289579
CALD1	0.209274	0.618062	0.4399	0.548331	0.0269404	0.0338554	0.289579
RPS3A	0.136914	-0.476329	-0.27666	0.48667	0.00362567	0.0338743	0.289579
DHRS4	0.0100699	0.890325	0.575024	0.981344	0.0135422	0.0341043	0.289591
RPL5	0.0849184	-0.576008	-0.315692	0.712728	0.00290234	0.0345752	0.291522
FLNA;FLNC	0.0758695	-0.614965	-0.401088	0.801381	0.0124207	0.0346293	0.291522
RPS9	-0.0272352	-0.395188	-0.252681	0.88848	0.0126198	0.0348863	0.292011
ATAD3A;ATAD3B	-0.117065	-0.43244	-0.257176	0.537528	0.00577695	0.0350619	0.292194
COPG1;COPG2	-0.130439	-0.890263	-0.544522	0.749804	0.00973792	0.0351071	0.292194
MSRB3	-0.0623938	0.619852	0.312438	0.775323	0.000955677	0.035241	0.292481
SUN1	-0.13543	-0.75051	-0.399538	0.606445	0.00115969	0.0353623	0.292661
PAFAH1B2	0.0344867	0.38048	0.230468	0.844174	0.008347	0.0357997	0.294621
RPL10A	0.01217	-0.495754	-0.302101	0.958072	0.00909858	0.0360675	0.295909
ILF3;STRBP	0.150442	-0.616695	-0.333539	0.524043	0.00322523	0.0362585	0.295909
NDUFS7	-0.453785	-0.341919	-0.294925	0.0455553	0.0483074	0.0365208	0.297225
UBQLN1	-0.0260133	0.657897	0.349413	0.919086	0.00232209	0.0369287	0.298889
ABAT	1.27567	0.256976	0.631845	0.0152988	0.498036	0.0371178	0.299017
TMSB4X	0.0930451	0.632661	0.375036	0.746691	0.00761889	0.037182	0.299017
CPNE3	-0.112952	-0.296254	-0.208041	0.494024	0.0251993	0.0372499	0.299017
VARS1	0.117879	-0.389394	-0.239334	0.495225	0.0062068	0.0374889	0.2993
VAMP2;VAMP3	-0.0317062	0.461888	0.297926	0.890637	0.0138951	0.0378566	0.300836
TLN2	-0.10952	-0.480771	-0.307871	0.653242	0.015079	0.0383655	0.301739
ALDOC	0.018404	0.308049	0.215048	0.913176	0.0235913	0.0385147	0.301739
HSPG2	-0.0305383	-0.477189	-0.30576	0.899518	0.0152115	0.0386003	0.301739
MT-ND1	-0.309239	-0.374353	-0.263276	0.117015	0.0164672	0.03862	0.301739
NIBAN1	0.165638	0.289905	0.212523	0.331912	0.0323977	0.0387975	0.301739
ALDH7A1	0.508894	0.169762	0.270707	0.0247795	0.306349	0.0390011	0.301739
EMILIN3	-0.531394	-0.723941	-0.491381	0.159231	0.022126	0.0391296	0.301739
MSRA	0.172037	0.306929	0.200446	0.25811	0.0122586	0.0401387	0.305512
FLNB;FLNC	0.0809279	-0.580821	-0.41421	0.800645	0.0244129	0.0415487	0.315426
HSPA2;HSPA8	-0.00885715	-0.241532	-0.173035	0.948177	0.0274844	0.0418157	0.316425
SAA1	0.592944	1.66359	1.11073	0.51237	0.019652	0.0420034	0.316425
BCAT2	0.0972739	0.340113	0.212976	0.564077	0.0130658	0.0423439	0.316861
GOT2	0.207221	0.270897	0.182647	0.125109	0.0118795	0.0423535	0.316861
PDXK	0.168439	0.397898	0.272269	0.448919	0.0254266	0.0423847	0.316861
AIP	0.0647161	-0.360782	-0.236929	0.711434	0.0136281	0.0425701	0.317439
NDUFAF2	-0.237449	0.729607	0.373241	0.391635	0.00176807	0.0430009	0.318509
CAP1;CAP2	0.689881	0.181952	0.297702	0.00463501	0.292395	0.0431473	0.318509
EMD	0.0905688	0.361163	0.268971	0.686128	0.0429509	0.0439614	0.323706
ME1	0.444714	0.19314	0.252592	0.0398571	0.228761	0.0443087	0.324565
OXSM	-0.282434	0.999172	0.495879	0.437888	0.00159878	0.0462641	0.336445
HADH	0.0146258	0.266494	0.190448	0.925176	0.0327279	0.0467766	0.338646
TCOF1	-0.216707	-0.416104	-0.28496	0.360361	0.0275508	0.0472434	0.338646
MYH1;MYH13;MYH2;MYH3;MYH4;MYH7	-0.165843	-0.381912	-0.259683	0.444619	0.0275971	0.0472583	0.338646
SLIRP	-0.0610552	0.398239	0.253311	0.764413	0.0159999	0.0475458	0.339878
C12orf10	-0.00825814	0.544077	0.296952	0.972155	0.00554089	0.0482178	0.343012
PTGR2	0.0404638	0.48041	0.248973	0.829407	0.00240006	0.0487108	0.344429
FLNC	0.117201	-0.53849	-0.362121	0.685307	0.0209965	0.0490462	0.344429
PODXL	-0.164302	0.682555	0.422979	0.616179	0.013622	0.0490865	0.344429
COL18A1	0.988367	0.311568	0.505912	0.027384	0.342322	0.0492376	0.344429
SCOC	0.042515	0.771775	0.394689	0.887678	0.00235965	0.0496116	0.3454
DBI	-0.234629	0.747513	0.358108	0.386573	0.00115836	0.0497759	0.345725
FABP3	0.117136	0.353513	0.207759	0.476153	0.00854941	0.0506094	0.347676
AZGP1	0.0106742	0.907961	0.543452	0.981352	0.0145493	0.0509077	0.347676
UQCR11	0.0693978	0.641947	0.363386	0.815869	0.00872316	0.0515026	0.347676
CAPN1	0.468516	0.0995917	0.179848	0.00123689	0.319461	0.0515257	0.347676
XIRP2	0.385726	-1.13709	-0.638421	0.449383	0.00662374	0.0520971	0.347813
RAD23A;RAD23B	0.0132998	0.290592	0.168432	0.922919	0.00990196	0.0522075	0.347813
GNB1;GNB2	0.450931	0.657037	0.461347	0.250681	0.0340917	0.053137	0.34996
RABGAP1L	-0.00740024	0.710399	0.378413	0.980296	0.00544335	0.053744	0.350549
LGALSL	0.285079	0.488205	0.291973	0.19774	0.00660125	0.0537454	0.350549
RPL12	0.207017	-0.629642	-0.305984	0.384345	0.00168639	0.0538112	0.350549
HDHD2	-0.0286552	0.432658	0.219119	0.867784	0.00277988	0.0539901	0.350936
SDHAF2	-0.076103	0.449084	0.279908	0.744831	0.0177059	0.0545902	0.351819
DCTN1	0.161797	-0.376571	-0.176299	0.215258	0.000700122	0.0546573	0.351819
MRRF	-0.00271847	0.376643	0.236444	0.989234	0.0207205	0.0546958	0.351819
LZIC	-0.0535268	0.370965	0.208504	0.755696	0.0086353	0.0549509	0.352362
ALDH1B1	0.887646	0.538291	0.477409	0.022171	0.0640811	0.055049	0.352362
HNRNPF;HNRNPH1;HNRNPH2	-0.188935	-0.555083	-0.324524	0.477715	0.0104481	0.0559655	0.355745
H1-4	-0.128439	-0.496774	-0.353002	0.681977	0.0462083	0.0560619	0.355745
AASDHPPT	0.0173079	0.422494	0.223879	0.923804	0.00495455	0.0563181	0.355919
ARHGDIA	0.52395	0.111326	0.198307	0.0013193	0.323018	0.0563317	0.355919
GPX1	-0.0522695	0.404576	0.205188	0.750499	0.00327437	0.0566478	0.356463
YWHAE	0.32622	0.16162	0.169524	0.0224914	0.126916	0.0566603	0.356463
PCBD1	0.0022409	0.867916	0.424809	0.994586	0.0019151	0.0571275	0.358328
LRSAM1	-0.013139	-0.539437	-0.355517	0.963268	0.0347321	0.0573227	0.358328
FXN	-0.058062	0.67643	0.377747	0.857834	0.0107499	0.0597526	0.368862
SLC25A5;SLC25A6	0.121489	0.448897	0.301762	0.652742	0.0371841	0.0597917	0.368862
MFN1	0.052755	-0.992737	-0.490458	0.892026	0.00482252	0.0599556	0.368862
COPA	0.0751261	-0.378304	-0.239256	0.711669	0.0210693	0.0599881	0.368862
MYOM2	-0.283998	-0.384916	-0.277196	0.243269	0.0441627	0.060015	0.368862
RRP9	-0.327616	0.671529	0.333421	0.21214	0.00138333	0.0601379	0.368862
WASHC5	0.945859	0.428968	0.530225	0.0185978	0.174705	0.0606396	0.368933
RPL23	0.16927	-0.530539	-0.269111	0.442558	0.00375306	0.0606597	0.368933
CRYZ	0.0951472	0.29385	0.201132	0.596198	0.0398533	0.0609117	0.368987
SMAP	-0.0304254	0.716138	0.389728	0.925616	0.00920575	0.0615719	0.370104
NIF3L1	0.145001	0.340558	0.234667	0.488839	0.036666	0.0617992	0.370104
PEBP1	-0.212774	0.577443	0.257707	0.285737	0.00069804	0.0618197	0.370104
HSD17B8	0.133442	0.392244	0.24596	0.535745	0.0234335	0.0618784	0.370104
FAM114A2	0.544522	0.281913	0.281537	0.0179397	0.105504	0.0622084	0.370104
PTPN11	0.479113	0.260358	0.258103	0.0343125	0.123573	0.0626078	0.370104
EIF2S2	0.157468	-0.398756	-0.200227	0.330137	0.00300262	0.0628779	0.370592
CYC1	-0.393397	-0.150684	-0.211848	0.0456594	0.301242	0.0634898	0.370592
NDUFAF4	-0.188147	0.530234	0.389758	0.550007	0.0346841	0.0635025	0.370592
URM1	0.128307	0.48058	0.240253	0.414276	0.00292103	0.0637838	0.370592
RPS16	0.12666	-0.426517	-0.239359	0.532753	0.0100603	0.0640192	0.370592
FTL	-0.0513306	0.921062	0.54132	0.915117	0.0182336	0.0642042	0.370592
SCARB2	-0.0212255	0.495156	0.295359	0.93556	0.0197237	0.0645918	0.370592
RPL7	0.0311437	-0.389858	-0.248227	0.887653	0.0277753	0.0648348	0.370592
CPNE2;CPNE3;CPNE5;CPNE8	-0.270515	-0.544511	-0.375417	0.430126	0.0448611	0.0651093	0.370718
MRPS36	-0.143438	0.599275	0.274693	0.516805	0.00141282	0.0661627	0.374539
TRMT112	-0.182183	0.653955	0.331786	0.49032	0.00487746	0.0663686	0.374983
RPL8	0.150902	-0.61322	-0.318518	0.581454	0.00654115	0.0666014	0.37507
NDUFB1	-0.260168	0.518682	0.23364	0.154215	0.000772472	0.0666393	0.37507
MICOS13	0.129568	0.532187	0.31322	0.640603	0.0177454	0.0671961	0.377038
ATP1A1;ATP1A3	-0.170042	-0.310167	-0.203498	0.34472	0.0302002	0.0672457	0.377038
LRRC20	-0.105648	0.573391	0.251362	0.58563	0.00061802	0.0678829	0.37784
RHOT1	0.0691298	0.347521	0.234555	0.749144	0.0435502	0.0679028	0.37784
AK4	-0.0184664	0.609262	0.391785	0.958847	0.0335613	0.0682906	0.378562
MACF1;PLEC	0.269825	-0.717899	-0.32316	0.303191	0.00119872	0.0684749	0.378869
PSMB5	0.177909	-0.36186	-0.17607	0.208356	0.00208973	0.0690163	0.381147
HEBP2	0.0635678	0.506891	0.264184	0.776724	0.00621936	0.0706403	0.385764
ATP1A1;ATP1A2;ATP1A3	-0.164934	-0.25155	-0.167423	0.264334	0.0315157	0.0716219	0.389489
PEF1	0.0292053	0.330556	0.187615	0.861578	0.0151773	0.07172	0.389489
SOD3	0.192863	0.728139	0.49052	0.67906	0.0491788	0.0731087	0.390997
RAN	0.449946	0.117021	0.189927	0.0103782	0.353665	0.0732437	0.390997
TPD52L2	-0.150318	0.626082	0.305882	0.571095	0.00446993	0.0732821	0.390997
TAF15	-0.0464969	0.78248	0.400055	0.895213	0.00719589	0.0734499	0.390997
RPL13A	0.146631	-0.502256	-0.265336	0.531394	0.00879513	0.0734617	0.390997
RPS2	0.0771119	-0.470032	-0.262934	0.746944	0.0154167	0.0746518	0.394473
SF3B1	0.0904943	-0.627364	-0.363097	0.787815	0.0208573	0.076402	0.402996
MAP4	0.142854	0.437165	0.249598	0.519591	0.0149473	0.0766755	0.403245
DPP7	-0.421913	0.892109	0.383029	0.180821	0.000821661	0.0775867	0.406204
TTN	-0.345074	-0.669271	-0.433416	0.395273	0.0376936	0.0780396	0.406204
TOMM5	-0.150687	0.327325	0.182787	0.337813	0.0102814	0.0780685	0.406204
ADI1	0.0309428	0.76142	0.356745	0.915743	0.00207547	0.0782028	0.406204
TUBB;TUBB2A;TUBB2B;TUBB3;TUBB4A;TUBB4B;TUBB6	0.0222812	0.441883	0.250804	0.923834	0.0191512	0.0785783	0.407009
SOD1	-0.0212136	0.544976	0.268684	0.928253	0.00530601	0.0788251	0.407009
RPL26;RPL26L1	-0.0141268	-0.644224	-0.337626	0.963217	0.0148365	0.0796489	0.409238
CLTA	0.0333715	0.557746	0.293919	0.900448	0.0106358	0.0804753	0.411194
RPS20	0.118769	-0.416745	-0.215192	0.541211	0.00880595	0.0807625	0.411327
MYH1;MYH13;MYH2;MYH6;MYH7;MYH8	-0.133173	-0.38722	-0.237679	0.551503	0.0303474	0.0812581	0.411514
RPL35A	-0.032396	-0.417212	-0.275208	0.903181	0.0489137	0.0814164	0.411514
PPP1R1C	0.194297	0.664113	0.40492	0.592915	0.0311408	0.0818434	0.411514
RAB2A;RAB2B	0.520632	0.133847	0.218385	0.0130019	0.375972	0.0820461	0.411514
RPS4X	0.117064	-0.429524	-0.214863	0.54581	0.00702005	0.0821364	0.411514
CTTN	-0.0146102	0.579778	0.27126	0.949756	0.00290567	0.0831982	0.415708
NDUFB9	-0.447465	-0.203027	-0.204752	0.0149298	0.132647	0.0838076	0.417181
LRRC59	0.0501826	-0.474052	-0.298386	0.860925	0.0382982	0.083826	0.417181
RPS15A	0.0437008	-0.405227	-0.248009	0.853886	0.0330154	0.084061	0.417181
PDCL3	0.0376493	0.50864	0.27326	0.881902	0.0193895	0.0843923	0.418119
HSPE1	-0.137109	0.485333	0.231435	0.510554	0.00488124	0.0853526	0.418801
PSMD5	0.758532	0.110435	0.304507	0.00984977	0.606185	0.08538	0.418801
CUTA	-0.289054	0.703448	0.308298	0.27987	0.001713	0.0855757	0.418801
AP2A1	0.112602	-0.349644	-0.206137	0.555137	0.0226685	0.0856702	0.418801
NRAP	0.708696	-1.3853	-0.617787	0.186845	0.00191863	0.08589	0.418813
PEX14	-0.153574	0.513626	0.230637	0.448977	0.00249584	0.0868137	0.419863
ALDH4A1	0.0344268	0.314983	0.198271	0.858956	0.0415302	0.087047	0.419863
DTNA	-0.175647	-0.636193	-0.345818	0.562313	0.0120826	0.0872876	0.419863
NUDT9	-0.00489523	0.45179	0.243686	0.98308	0.0159632	0.0873313	0.419863
ATP6V1A	0.411883	0.0770229	0.161541	0.00856138	0.490555	0.0874595	0.419863
PCNP	-0.186257	0.567257	0.263615	0.435415	0.00414724	0.0888803	0.423096
EIF3A	0.205722	-0.464774	-0.202767	0.242474	0.00162199	0.0889808	0.423096
SNX12;SNX3	-0.171826	0.470091	0.233872	0.425626	0.00772811	0.0894416	0.423375
DFFA	0.181034	0.544837	0.321215	0.557032	0.0273865	0.0897763	0.423375
ACAT2	0.826971	0.156442	0.373977	0.0321735	0.578777	0.0907708	0.426014
FDX2	-0.283493	0.611559	0.274873	0.249034	0.00271635	0.0916302	0.428485
MDH1	-0.0098651	0.317094	0.152818	0.942516	0.00523056	0.0923311	0.430081
MVP	0.107053	-0.651365	-0.370772	0.762543	0.0260034	0.0926415	0.430081
DDRGK1	-0.0703727	0.435874	0.255602	0.778955	0.0301772	0.0928084	0.430081
RIDA	0.00586035	0.472115	0.229512	0.977712	0.00646989	0.0939781	0.432246
TFAM	-0.135895	0.410319	0.258054	0.582091	0.0370982	0.094242	0.432246
ECHDC3	0.0939163	0.610388	0.354558	0.789558	0.0305293	0.0943804	0.432246
ANXA3	-0.157385	0.410902	0.214282	0.43691	0.0123401	0.0948251	0.433276
FKBP1A	-0.262901	0.646279	0.251111	0.206815	0.000328619	0.0959362	0.435843
MATR3	0.0972799	-0.426057	-0.193214	0.581892	0.00378202	0.0969335	0.436411
RPA3	-0.128242	0.310914	0.192485	0.479105	0.0315001	0.0969967	0.436411
PDLIM5	-0.202993	0.615515	0.32722	0.524239	0.016857	0.098	0.438198
CTBP1	0.985384	0.3236	0.448827	0.0267141	0.331319	0.0982248	0.438198
PPP1R12A;PPP1R12B	-0.222884	0.597803	0.288139	0.418028	0.00790146	0.099379	0.440746
TMLHE	-0.0638367	0.434351	0.24365	0.793841	0.0269483	0.100237	0.442141
DNAJA4	0.621083	-0.752739	-0.401324	0.060508	0.00456021	0.101263	0.442141
DYSF;MYOF	0.302147	-0.471344	-0.189033	0.0597158	0.000470762	0.101397	0.442141
TNPO1	0.384273	-0.565636	-0.246968	0.0761571	0.00152058	0.102494	0.442141
PDCD5	-0.17948	0.624752	0.300476	0.53928	0.00899569	0.102756	0.442141
CFAP58;MLYCD	1.6485	0.155212	0.564623	0.00441051	0.702341	0.102947	0.442141
RPL4	0.119547	-0.460369	-0.244047	0.622594	0.0189319	0.102999	0.442141
CNDP2	0.0263766	0.29322	0.142163	0.838278	0.00609101	0.103272	0.442141
MT-ATP6	-0.202122	0.385077	0.173906	0.203924	0.00278719	0.103334	0.442141
ANK3	0.0873745	-0.324251	-0.17579	0.616384	0.0210602	0.104068	0.442405
SOD2	-0.187184	0.559836	0.233697	0.378331	0.00174608	0.104695	0.442405
UBL4A	-0.0882143	0.453047	0.217345	0.668025	0.00895473	0.104797	0.442405
SMPX	0.180024	0.507212	0.276633	0.477043	0.0158117	0.104954	0.442405
FN1	0.543869	-1.23018	-0.663232	0.404894	0.0190715	0.105118	0.442458
NDUFS1	-0.419121	-0.162887	-0.179855	0.0169989	0.204603	0.106214	0.444776
HRC	-0.347507	0.760876	0.28159	0.14121	0.000204556	0.106446	0.444861
FHIT	0.121487	0.402974	0.238068	0.617018	0.0374965	0.106632	0.445008
SLC16A1	0.0198723	-0.235522	-0.139933	0.889269	0.0388445	0.107659	0.447283
H1-0	-0.054547	-0.560655	-0.333158	0.875795	0.0438246	0.107786	0.447283
SUCLG1	-0.0556603	0.373356	0.221237	0.807825	0.0408277	0.108407	0.448489
NDUFA7	-0.196582	0.420862	0.214775	0.348627	0.0130144	0.10841	0.448489
ACTG2	-0.3859	-0.153736	-0.182131	0.041211	0.271896	0.108535	0.448489
ANXA4	0.761748	0.176136	0.327778	0.030924	0.494635	0.10894	0.449529
SULT1A1;SULT1A3	-0.197561	0.489846	0.300397	0.490989	0.0365971	0.109526	0.449895
GSTM3	1.17718	0.22434	0.461014	0.0164943	0.526575	0.109858	0.449895
PPP1R12B	-0.234845	0.497532	0.2244	0.275745	0.00490795	0.109979	0.449895
SPTB	-0.0012432	-0.412505	-0.247091	0.996187	0.0464326	0.1101	0.449895
N6AMT1	-0.135836	0.520835	0.306994	0.658669	0.0385468	0.110856	0.4511
TUBA4A;TUBA8;TUBAL3	0.508605	0.219637	0.242547	0.044799	0.243217	0.111704	0.452741
PIP4K2C	0.852465	0.0986097	0.320827	0.0107168	0.685686	0.111721	0.452741
HINT2	-0.201426	0.47785	0.249827	0.423397	0.018283	0.112963	0.453642
FNTA	-0.190755	0.617149	0.335268	0.58369	0.027015	0.114763	0.457751
TMED10	0.0993232	-0.372693	-0.165733	0.53621	0.00502823	0.115	0.457751
USP19	0.22166	-0.531696	-0.368994	0.485465	0.0462004	0.115005	0.457751
COPB1	0.234429	-0.396123	-0.177813	0.166188	0.00419517	0.116116	0.458096
MRPS11	-0.113813	-0.426133	-0.260358	0.661535	0.04652	0.116295	0.458096
GAPDH	0.101058	0.255262	0.144222	0.481006	0.0261942	0.116418	0.458096
PACSIN3	-0.0878544	0.397528	0.186467	0.639537	0.00960868	0.117676	0.458096
PARP1	0.132599	-0.446567	-0.193971	0.482858	0.00435351	0.117704	0.458096
ILF3	0.0993406	-0.320273	-0.15079	0.51026	0.00936378	0.117876	0.458096
PPP5C	0.530062	0.0629148	0.174001	0.00303722	0.613765	0.118505	0.458966
SNTA1	0.00570837	-0.312203	-0.164755	0.973399	0.0236951	0.118553	0.458966
SBDS	0.592546	0.181691	0.242256	0.0204787	0.329507	0.119797	0.459813
TPR	-0.226972	-0.608953	-0.347538	0.530427	0.0347606	0.119868	0.459813
DSTN	0.055404	0.341571	0.190808	0.782956	0.0338342	0.119883	0.459813
NDUFAF5	0.571071	0.0623825	0.253075	0.0439325	0.763816	0.12017	0.460046
STT3A	0.330629	-0.676448	-0.27378	0.185974	0.00264931	0.121189	0.460643
TXNRD1	0.384466	-0.654624	-0.318845	0.226459	0.010633	0.121197	0.460643
ATP5PF	-0.33698	0.608442	0.257747	0.179997	0.00324308	0.121774	0.461237
TUBA8	-0.122033	0.579039	0.303344	0.70558	0.0257356	0.121813	0.461237
SYNGR2	0.229891	-0.329746	-0.194279	0.210927	0.0236768	0.121872	0.461237
RPS13	0.123251	-0.37635	-0.199707	0.557419	0.0255439	0.12268	0.462686
ATP1A1;ATP1A2;ATP1A3;ATP4A	-0.00453093	-0.32776	-0.179092	0.981091	0.0324395	0.123037	0.462844
BDH1	-0.123994	0.408982	0.20273	0.560645	0.017528	0.124891	0.467503
CUL4A	0.195248	-0.504254	-0.219302	0.364694	0.00559385	0.125798	0.468597
MSRB2	-0.117446	0.403853	0.222258	0.622777	0.0342048	0.126121	0.468597
CCDC51	-0.123248	0.329495	0.176566	0.508622	0.0272756	0.126689	0.469372
CORO1B	0.496006	0.0991943	0.210495	0.0380525	0.571079	0.128149	0.47218
MYH3;MYH8	-0.114644	-0.551893	-0.29375	0.712691	0.0272712	0.128222	0.47218
PGK2	0.203816	0.355867	0.202528	0.317153	0.0280913	0.128454	0.47218
DDX3X	0.639383	-0.0347347	0.220675	0.00909282	0.841959	0.128732	0.47218
DNAJB6	-0.146185	0.474703	0.278782	0.6298	0.0486253	0.129152	0.473127
TBCA	-0.104352	0.442598	0.209095	0.637987	0.0140301	0.1313	0.478794
PPP1CA;PPP1CB;PPP1CC	0.540358	0.0515041	0.171678	0.00328982	0.687927	0.132416	0.479113
RPS24	0.181677	-0.478114	-0.226982	0.453415	0.0147063	0.133464	0.480535
SNAP23	0.177249	0.470668	0.263183	0.529966	0.0363057	0.133914	0.480979
VAMP3	-0.257159	0.43419	0.18505	0.151457	0.00392493	0.134084	0.481
HK1	0.151462	-0.488105	-0.253622	0.586844	0.028769	0.135181	0.483753
MIEN1	-0.205973	0.671339	0.300926	0.523186	0.0106791	0.138234	0.489906
PA2G4	0.26112	-0.446338	-0.186629	0.173731	0.00441975	0.141049	0.494514
LTA4H	0.333548	0.173373	0.153215	0.0379658	0.148191	0.141416	0.494618
NDUFAB1	-0.330854	0.56965	0.230344	0.161117	0.00328485	0.141667	0.494731
CALML3	-0.0538706	0.50702	0.221942	0.816337	0.00789674	0.143248	0.495715
PHPT1	-0.280187	0.515709	0.187866	0.126796	0.000830787	0.144928	0.498135
SUCLA2	-0.0410878	0.273986	0.153414	0.814318	0.0488891	0.14512	0.498135
TSFM	0.789424	0.0440905	0.296481	0.0217792	0.862281	0.145618	0.498273
STX8	-0.447736	0.805563	0.412353	0.301876	0.0233002	0.145745	0.498273
PPM1K	1.08823	-0.0167549	0.381078	0.013504	0.958533	0.146646	0.498273
DMTN	-0.226276	0.60001	0.321761	0.522968	0.0381368	0.146996	0.498273
DHODH	-0.234028	0.558629	0.315966	0.512429	0.0484085	0.147259	0.498442
GYG1	-0.19152	0.528994	0.212998	0.390138	0.00412773	0.14756	0.498884
RO60	0.950624	-0.0409954	0.240941	0.000237098	0.810134	0.147968	0.499182
TINAGL1	-0.299234	0.582198	0.266773	0.307036	0.0136571	0.148435	0.499927
CMPK1	-0.229235	0.462905	0.173099	0.188405	0.0014886	0.149104	0.499927
MOCS1	-0.18985	0.578454	0.25435	0.487971	0.0114584	0.150601	0.500798
PLPBP	-0.211032	0.429795	0.181039	0.281229	0.00709599	0.152179	0.500798
PDPR	-0.351691	0.855022	0.444546	0.496542	0.0292758	0.152387	0.500798
PALMD	-0.320448	0.566347	0.236214	0.209675	0.00640668	0.153478	0.501577
HYPK	0.306172	0.618022	0.340342	0.418461	0.0395083	0.156963	0.508442
PFDN1	-0.248289	0.444582	0.183148	0.211599	0.00602041	0.157229	0.508744
MYOZ2	-0.289559	0.560261	0.276035	0.359371	0.0262051	0.158933	0.510481
TUBA1A;TUBA3C	0.862161	0.0662554	0.280851	0.0101468	0.781571	0.159129	0.510481
TSC22D1	-0.497578	0.918543	0.412711	0.286698	0.0144622	0.159349	0.510481
NUCB1	-0.158599	0.471112	0.201159	0.481262	0.0102578	0.159883	0.510583
PPP1R14C	-0.172204	0.354444	0.187296	0.407491	0.0364829	0.160557	0.51218
SCRN1	0.137874	0.49261	0.26927	0.662005	0.0491597	0.161073	0.512372
C1QBP	-0.198878	0.410289	0.195875	0.376462	0.0226276	0.161315	0.512372
OBSCN	0.00874214	-0.477565	-0.248153	0.976356	0.0423822	0.161503	0.512415
ATOX1	-0.266287	0.655234	0.255439	0.33828	0.0043052	0.162756	0.514168
OGA	0.103641	0.486685	0.256404	0.730674	0.0424538	0.164496	0.515235
BLVRA	0.372238	0.13422	0.154055	0.038677	0.312334	0.164917	0.515514
SLC35A4	0.121071	0.269648	0.148224	0.471609	0.043223	0.165449	0.516018
PTBP1	0.118573	-0.339307	-0.179569	0.582066	0.0472002	0.168363	0.520962
NAA25	0.67513	0.103004	0.246818	0.0191918	0.636652	0.170465	0.522756
MRPL13	-0.220237	-0.316027	-0.179699	0.270718	0.0445955	0.171279	0.522756
MAPT	-0.584687	0.883731	0.478214	0.29041	0.0426597	0.171393	0.522756
AKR1B10	0.504991	0.195637	0.208626	0.040528	0.283266	0.171912	0.523145
PIN4	-0.0823021	0.531969	0.246863	0.767452	0.0251216	0.172399	0.523461
MRPL15	-0.181048	-0.347861	-0.187838	0.394986	0.0392512	0.173065	0.523651
ARPP19	-0.464072	0.827267	0.300118	0.132014	0.00219986	0.173895	0.525621
NIPSNAP1	-0.0160537	0.37699	0.188563	0.944436	0.0403567	0.176806	0.528326
DAG1	-0.0868881	0.429043	0.205881	0.729708	0.033022	0.177502	0.528326
RRAS;RRAS2	0.873156	0.0958017	0.273116	0.00859503	0.685052	0.177607	0.528326
MRPL9	-0.123215	-0.74001	-0.328332	0.732809	0.0119581	0.1784	0.528898
NIPSNAP2	-0.0260982	0.408881	0.190612	0.90929	0.026494	0.179844	0.530871
MTCH1	-0.386384	-0.0568238	-0.152543	0.0492157	0.69372	0.18041	0.530871
ST13	-0.0302351	0.218441	0.107693	0.816605	0.0361177	0.181209	0.531013
SERPINH1	0.771345	-1.06407	-0.444494	0.133706	0.00978719	0.182238	0.532751
AHCY	0.052167	0.265944	0.127365	0.723826	0.0251168	0.184698	0.536737
EIF4G2	0.149208	-0.244835	-0.127704	0.306318	0.0385009	0.186134	0.537661
GLRX	0.0178791	0.411276	0.186091	0.935183	0.020641	0.186573	0.537661
ALB	-0.12939	0.601585	0.294962	0.728625	0.0428424	0.186641	0.537661
EEF1G	0.260983	-0.335451	-0.158595	0.154142	0.020631	0.186845	0.537661
SKP1	-0.212095	0.423141	0.160562	0.254142	0.00542927	0.188301	0.539735
NDUFC1	-0.41421	0.463301	0.227753	0.106437	0.0215755	0.18886	0.540153
COA6	-0.0458302	0.531762	0.230184	0.863351	0.0166027	0.189037	0.540153
ESYT2	-0.0827782	-0.368695	-0.187361	0.718885	0.0440128	0.189194	0.540153
CISD2	0.908309	0.0865647	0.256692	0.00307615	0.685485	0.190308	0.541263
ACOT1	0.0345331	0.449732	0.210336	0.8927	0.0287361	0.19138	0.543787
RPLP0	0.331775	-0.47251	-0.193865	0.15208	0.0108687	0.195149	0.547549
CDH2	-0.180736	0.44912	0.20302	0.480813	0.0284112	0.195507	0.547549
HSP90AB1;HSP90AB2P	0.157266	-0.321616	-0.159106	0.434864	0.0437999	0.196698	0.549377
HNRNPU	0.157087	-0.339432	-0.129489	0.304669	0.00663983	0.197088	0.549377
NDUFV3	-0.323349	0.52039	0.212224	0.212174	0.0124049	0.197821	0.550207
GNL1	0.435809	0.00498525	0.137252	0.0122265	0.968682	0.198483	0.550656
LRPAP1	-0.197924	0.520163	0.200686	0.413117	0.00843766	0.198976	0.550775
IDH3A	-0.423291	0.525629	0.239601	0.14226	0.0210766	0.20069	0.552299
PSMC3	0.000566743	-0.169861	-0.0862612	0.995835	0.0492152	0.201514	0.553119
NID1;NID2	-0.348901	0.704484	0.290053	0.338146	0.016192	0.201631	0.553119
TPM2	-0.462638	0.720001	0.254575	0.123416	0.00333664	0.202654	0.553432
MTOR	1.38289	-0.102134	0.329531	6.08601607045536e-05	0.656656	0.202875	0.553432
COX6B1	-0.388755	0.453598	0.17777	0.0615374	0.00622097	0.20496	0.558085
RARS1	0.128704	-0.221831	-0.102568	0.315547	0.0294758	0.20627	0.559929
SMTN	-0.292036	0.518647	0.238702	0.343648	0.0340285	0.207398	0.560995
EIF4A1	1.09028	0.15859	0.344041	0.015013	0.622765	0.20802	0.561731
PARK7	-0.114509	0.306303	0.12197	0.447854	0.0123415	0.20831	0.56189
DPYSL5	0.104046	-0.490907	-0.191521	0.654189	0.00979191	0.208462	0.56189
NDE1	-0.0947817	0.430787	0.181051	0.674087	0.021045	0.212489	0.563696
REXO2	-0.124947	0.372728	0.136657	0.444194	0.00559974	0.212538	0.563696
S100A16	0.444419	-0.509413	-0.237715	0.129958	0.027059	0.215597	0.568603
CAVIN2	-0.262777	0.349059	0.144384	0.146086	0.0151879	0.216789	0.57028
IPO5	0.285377	-0.315066	-0.144815	0.104413	0.0223973	0.217668	0.570349
ANXA6	0.280462	-0.355242	-0.152781	0.143141	0.0191247	0.217812	0.570349
GOT1	-0.0794054	0.336932	0.125813	0.600396	0.00692622	0.219483	0.57087
RPL11	0.327199	-0.418004	-0.168714	0.122431	0.0130831	0.219804	0.57087
NDUFS4	-0.366084	0.466188	0.189698	0.125751	0.014115	0.219954	0.57087
MACROH2A1	0.147328	-0.469407	-0.157027	0.405543	0.00167261	0.220768	0.571972
DDX1	0.125524	-0.217292	-0.0927226	0.29583	0.0232359	0.225196	0.57542
FLOT1	0.0524415	-0.419445	-0.169497	0.811222	0.0252361	0.225233	0.57542
MB	-0.232279	0.421552	0.1695	0.300249	0.0188734	0.226794	0.578404
TSC22D1;TSC22D2	-0.455133	0.758544	0.352761	0.346091	0.0465577	0.229998	0.581872
RNASEH2A	-0.179311	0.4481	0.172966	0.431816	0.0150423	0.230725	0.581872
SNRPD2	2.15177	-0.0110649	0.536441	0.0026953	0.98225	0.230907	0.581872
HNRNPA1;HNRNPA3	2.89129	-0.0752247	0.789521	0.00669095	0.922065	0.23216	0.581957
SARS1	0.406308	0.0425888	0.123932	0.0170089	0.728239	0.233217	0.583487
ILF2	0.2164	-0.423322	-0.170214	0.346336	0.0213541	0.233618	0.583648
VAPB	-0.37774	0.0142249	-0.124881	0.0362047	0.913871	0.23587	0.586116
HSPA6	0.856373	-0.0579056	0.224143	0.00670599	0.795332	0.235944	0.586116
TPM1;TPM3	-0.292621	0.630848	0.209004	0.25905	0.00325399	0.236074	0.586116
ITGAV	0.34936	-0.477472	-0.227757	0.258684	0.0492382	0.236324	0.586116
DNPEP	0.46115	-0.0285345	0.122894	0.00737625	0.814841	0.237291	0.587826
PRKCSH	-0.00798646	0.370386	0.154503	0.968955	0.025026	0.241345	0.590401
BOLA1	-0.67322	1.01777	0.378928	0.168484	0.0160438	0.245773	0.593899
SDHC	-0.200587	0.338344	0.139973	0.302838	0.028708	0.246344	0.593899
PRPS1	0.548742	0.0575442	0.160182	0.0154438	0.723793	0.249386	0.596655
CPNE1	1.05234	0.160349	0.350575	0.0338158	0.696194	0.249588	0.596655
TIMM9	-0.373657	0.465751	0.181009	0.129866	0.0171248	0.251677	0.598725
PPP2R5C;PPP2R5D	0.523156	0.116808	0.179719	0.0343697	0.527798	0.2525	0.600022
PSMD1	0.296144	-0.370449	-0.124069	0.0661983	0.00427527	0.252834	0.600022
NAXE	-0.0683106	0.290738	0.12121	0.690401	0.0339851	0.254793	0.601744
PFDN4	-0.15404	0.463389	0.182283	0.550263	0.0251158	0.255552	0.601744
MTUS2	-0.483875	0.597145	0.250547	0.16844	0.0307166	0.257236	0.604608
SYNCRIP	0.428951	-0.481494	-0.142975	0.0152598	0.000779763	0.259213	0.607961
COQ9	-0.420049	0.410742	0.138887	0.0160561	0.00287888	0.259429	0.607961
COL14A1	0.806681	-1.08942	-0.473772	0.238497	0.038588	0.259539	0.607961
TPM2;TPM4	-0.5027	0.693936	0.233207	0.113375	0.0066152	0.259961	0.607961
TPM1;TPM2	-0.413882	0.719795	0.213228	0.121186	0.00122215	0.260514	0.607961
PGK1	-0.0291213	0.225643	0.0902374	0.813349	0.0232325	0.261074	0.607961
CARHSP1	-0.347266	0.451157	0.184447	0.186483	0.0294971	0.262903	0.611566
PSMD12	0.260091	-0.327017	-0.121587	0.121581	0.0142078	0.263236	0.611858
TSSC4	-0.149741	0.471329	0.17585	0.533608	0.0181011	0.26349	0.611964
SNRPD3	0.900272	-0.0619586	0.204171	0.00203378	0.75153	0.264732	0.612523
HNRNPA1	0.268647	-0.32581	-0.125057	0.122265	0.0177594	0.264773	0.612523
MYL3	-0.254615	0.463088	0.158824	0.251095	0.00984079	0.267444	0.613929
TRIAP1	-0.293926	1.03822	0.357069	0.526905	0.0186229	0.267484	0.613929
TTC1	-0.0427247	0.458037	0.192862	0.879661	0.0418676	0.26865	0.613929
KIF5B	0.276573	-0.300244	-0.10509	0.0492379	0.00704646	0.269321	0.613929
CNPY2	-0.344661	0.668559	0.210941	0.211762	0.00408815	0.271134	0.613929
FKBP3	-0.332878	0.450652	0.153551	0.123426	0.00919853	0.272745	0.613929
DDX39B	0.40135	-0.615483	-0.194789	0.1338	0.00466201	0.272773	0.613929
RPL31	0.227535	-0.406665	-0.15231	0.307075	0.0222399	0.272819	0.613929
MACROH2A1;MACROH2A2	0.188208	-0.443586	-0.144919	0.338054	0.00590515	0.273294	0.613929
CHCHD3	-0.194462	0.253273	0.110026	0.224687	0.0439492	0.274012	0.61454
RAD23B	-0.129847	0.334261	0.13606	0.528269	0.0410948	0.278855	0.621606
CEFIP	-0.625755	0.814815	0.336985	0.217065	0.0407644	0.280917	0.623835
UQCC2	-0.442226	0.514007	0.179771	0.0860987	0.0117846	0.281729	0.624978
SPR	-0.283861	0.443118	0.165302	0.250382	0.0240095	0.281943	0.624978
IMPDH2	0.215697	-0.439377	-0.158155	0.359997	0.0200346	0.284939	0.62991
ISYNA1	-0.383059	0.492803	0.151489	0.0709557	0.00397003	0.286563	0.631126
RPRD1B	0.224375	-0.583949	-0.194147	0.42062	0.010029	0.289174	0.631942
HINT1	-0.23034	0.428459	0.158447	0.342057	0.0265874	0.291253	0.631942
ZC3H15	-0.280421	0.428456	0.168803	0.283336	0.0379248	0.291932	0.631942
KIF5A;KIF5B	0.354049	0.0169151	0.103384	0.0310618	0.887362	0.292186	0.631942
LARS1	0.296523	-0.448991	-0.175054	0.273698	0.0359341	0.292369	0.631942
PTGDS	-0.754687	0.935756	0.29174	0.0735402	0.00562949	0.293008	0.631942
XIRP1	0.659309	-0.795954	-0.322563	0.182352	0.0399737	0.293128	0.631942
CALM1;CALM2;CALM3	-0.170132	0.449696	0.161988	0.486821	0.0221193	0.293411	0.631942
HOOK3	-0.43571	0.0910851	-0.124242	0.0243215	0.526454	0.294585	0.631942
LMCD1	1.12053	-1.25756	-0.462411	0.108551	0.0219265	0.296607	0.632866
TPPP	-0.447521	0.522286	0.212302	0.172811	0.0420147	0.299641	0.635628
CAND1	0.389454	-0.0310752	0.106394	0.0253922	0.805643	0.301343	0.637681
MXRA7	-0.254112	0.532293	0.192488	0.387513	0.0271429	0.30272	0.639849
HDGFL3	-0.361436	0.491947	0.169808	0.17144	0.0190404	0.307358	0.643458
PFDN2	-0.309846	0.485265	0.16865	0.241257	0.0211982	0.307584	0.643458
SF3A3	-0.390275	0.637356	0.217341	0.220314	0.0213134	0.311825	0.649286
HUWE1	0.255754	-0.390488	-0.137278	0.242821	0.0247438	0.314768	0.650123
CCAR2	0.183973	-0.358477	-0.126461	0.361261	0.025797	0.315002	0.650123
S100A1	-0.613745	0.605767	0.18764	0.0265483	0.0054297	0.315353	0.650123
OXSR1	0.39529	0.0393263	0.105205	0.018389	0.744893	0.31727	0.652162
PDHX	-0.398752	0.0492327	-0.101594	0.0202026	0.691461	0.319529	0.652263
SLC9A3R2	-0.360037	0.356969	0.118966	0.0451588	0.0112807	0.319679	0.652263
GLRX5	-0.446308	0.495259	0.141487	0.0271213	0.00277575	0.321481	0.652263
VPS26A	0.160846	-0.431368	-0.165077	0.557485	0.0473459	0.322091	0.652263
UTRN	0.329337	-0.460084	-0.139318	0.129642	0.00836446	0.325917	0.655404
KIF5B;KIF5C	0.568332	-0.584249	-0.169124	0.0198687	0.00412025	0.325917	0.655404
FLOT2	0.329212	-0.491315	-0.173388	0.250697	0.0303388	0.326821	0.655427
DUSP3	0.0153887	0.237696	0.0937303	0.916651	0.0426628	0.328032	0.655639
PALLD	0.172349	-0.286977	-0.105304	0.331848	0.0409191	0.335025	0.660163
PSMA2	0.35713	-0.0274161	0.0863888	0.0175613	0.800098	0.341138	0.662873
TIMM13	-0.310346	0.434885	0.139866	0.183268	0.0189588	0.341951	0.663137
GSS	0.409519	-0.00110138	0.112643	0.0422953	0.994041	0.342679	0.663201
NDUFS6	-0.386311	0.413364	0.142272	0.101745	0.0253179	0.342887	0.663201
CACYBP	0.449045	0.0310441	0.10994	0.0179294	0.820234	0.356156	0.675435
PDAP1	-0.177793	0.400339	0.130877	0.427996	0.0293345	0.366029	0.685822
NME3	0.540571	-0.511574	-0.155064	0.0380805	0.011921	0.366254	0.685822
PTMS	-0.199676	0.613883	0.217531	0.612868	0.0498658	0.368093	0.68795
PSMB1	0.262858	-0.269751	-0.0833503	0.0639269	0.0153146	0.369972	0.688045
ARF1;ARF4;ARF5	0.694273	-0.141769	0.118698	0.000751357	0.313522	0.369985	0.688045
TBC1D1	0.913791	0.0352454	0.226232	0.0291842	0.907809	0.370917	0.688846
LYPLA2	-0.314054	0.346522	0.0959753	0.0517407	0.00682724	0.372214	0.689512
PFDN6	-0.271225	0.400763	0.122626	0.213446	0.0207952	0.373118	0.690234
PSMB4	0.692849	-0.0826159	0.128188	0.00221917	0.598517	0.374621	0.690696
TPM1	-0.359126	0.564736	0.152716	0.165324	0.00699136	0.376161	0.690726
ATP5PD	-0.458107	0.416948	0.112466	0.0150781	0.0046446	0.383904	0.695383
EEFSEC	0.780083	-0.301196	0.165644	0.00817371	0.188611	0.386442	0.696779
COA3	-0.469785	0.0254157	-0.10917	0.0259281	0.867987	0.386894	0.696779
PLCXD3	0.996602	-0.0346943	0.198066	0.00458128	0.890711	0.395289	0.702166
TPM1;TPM2;TPM3;TPM4	-0.491616	0.618042	0.157796	0.0791088	0.00589685	0.396978	0.702583
ATP5F1D	-0.371289	0.339955	0.111236	0.0708736	0.0327122	0.398919	0.703462
CORO1C	0.464045	-0.537695	-0.141469	0.0698228	0.00821124	0.399199	0.703462
CSNK1A1	0.523016	-0.474604	-0.152763	0.0542716	0.027586	0.401892	0.7061
RAB21	0.444234	-0.0497825	0.0867807	0.00801143	0.675559	0.40398	0.707747
UQCRB	-0.39401	0.449503	0.129857	0.110153	0.0205759	0.405535	0.708907
TBCD	0.641296	-0.0967721	0.122385	0.00584164	0.564367	0.410703	0.712699
TPI1	-0.224382	0.304079	0.0869944	0.176686	0.0209265	0.411188	0.712726
HNRNPC	0.127155	-0.314153	-0.0923014	0.466394	0.0246996	0.415814	0.715381
PABPC1;PABPC3	0.650358	-0.102887	0.114241	0.00508132	0.529681	0.428569	0.722889
NUTF2	-0.119211	0.272976	0.0854383	0.4918	0.0469389	0.430072	0.722889
PBXIP1	-0.412584	0.531668	0.135764	0.124304	0.0128109	0.434341	0.726044
WASH6P	-0.709854	0.108511	-0.161192	0.0327289	0.67021	0.436494	0.726202
MYH1;MYH2;MYH6;MYH7	-0.907006	0.237558	-0.192822	0.0317578	0.442236	0.438344	0.726334
PSMA6	0.44137	-0.0392942	0.0820907	0.00882374	0.742912	0.438569	0.726334
CCSMST1	-0.313617	0.433712	0.124007	0.216383	0.0344836	0.442118	0.729857
OCIAD1	-0.275104	0.273845	0.0780067	0.0844457	0.0275164	0.4431	0.729895
CKMT1A;CKMT2	-0.406636	0.467767	0.120119	0.0956358	0.0152035	0.443133	0.729895
TPD52	-0.417185	0.592298	0.160636	0.210708	0.0249262	0.443321	0.729895
UGP2	0.450002	-0.261732	-0.0932565	0.00687043	0.0338516	0.45476	0.739653
IAH1	-0.283764	0.448176	0.113838	0.226975	0.0169385	0.455234	0.739756
RPS14	0.438277	-0.369428	-0.115019	0.0722149	0.0487963	0.456739	0.740971
NDRG3	-0.606217	0.232194	-0.142226	0.0491992	0.333744	0.467205	0.748037
CMC2	-0.434096	0.438965	0.0969574	0.0288443	0.00512111	0.46949	0.749246
WFS1	0.302789	-0.42215	-0.120653	0.267812	0.0491755	0.470409	0.749766
SLC9A3R1	-0.45368	0.616716	0.150183	0.150743	0.0165911	0.471368	0.749766
HSP90AB2P	0.507019	-0.446156	-0.12567	0.067708	0.0372905	0.473146	0.75119
HAGH	-0.123776	0.242487	0.067796	0.415006	0.0436992	0.480225	0.756922
ABLIM3	0.61765	-0.126101	0.124436	0.0426871	0.572832	0.485054	0.759752
COX5A	-0.495912	0.436678	0.0999482	0.0228215	0.0098055	0.488669	0.762458
COMMD3	-0.354823	0.40283	0.105052	0.147495	0.035666	0.490178	0.763019
EPN1	-0.196013	0.356087	0.0891641	0.311277	0.0245915	0.490636	0.763019
NUMA1	0.0755389	-0.433992	-0.106335	0.747831	0.0428034	0.492668	0.764378
ADPRS	-0.267943	0.256174	0.0676086	0.0845773	0.0336759	0.492784	0.764378
ERP44	-0.121696	0.218923	0.060231	0.385496	0.0480397	0.495675	0.766787
PSMC2	0.403736	-0.296051	-0.0716917	0.00799311	0.0104709	0.49588	0.766787
SCP2	-0.464997	0.418605	0.101706	0.0496075	0.0225516	0.502202	0.770079
PARVA	0.436926	-0.12898	0.0630361	0.00339734	0.221761	0.503799	0.770737
MTIF3	-0.610588	0.422742	0.130787	0.0458988	0.0683769	0.509022	0.774874
PSMA4	0.364416	-0.0648555	0.0651322	0.0284303	0.592243	0.514878	0.777724
ARPC3	0.432076	-0.0756508	0.0826699	0.0447807	0.632065	0.514898	0.777724
PKIA	-0.528088	0.609214	0.122726	0.0534273	0.00633352	0.516343	0.777963
PSMB2	0.502604	-0.0696777	0.0740504	0.00437013	0.573851	0.51694	0.778059
CSE1L	0.36327	-0.0548329	0.0643389	0.0290549	0.650779	0.52229	0.782955
COX5B	-0.454467	0.353665	0.0780897	0.0125244	0.0111343	0.52358	0.782955
HNRNPR	0.455722	-0.372419	-0.0901876	0.0398784	0.0288321	0.526261	0.78485
SEC11A	0.369136	-0.343521	-0.0862998	0.0728739	0.0452928	0.528074	0.785215
TWF2	0.484805	-0.311457	-0.0931336	0.0335279	0.0700202	0.535771	0.790208
C19orf25	-0.667675	0.794784	0.140172	0.0334676	0.00175326	0.536291	0.790307
NDUFA8	-0.402086	0.246457	0.078619	0.036538	0.0882984	0.53927	0.792188
H4C1	0.1977	-0.358856	-0.0877265	0.385727	0.0463112	0.541439	0.793235
CSDC2	-0.26467	0.663801	0.158775	0.49123	0.034767	0.541493	0.793235
RAC1	0.368328	-0.0609654	0.0596174	0.0239486	0.606537	0.549047	0.798169
KPNA3	0.652549	-0.349063	-0.114329	0.0204158	0.095026	0.557502	0.804759
MYL1;MYL3	-0.248936	0.421071	0.0953065	0.334468	0.0390589	0.561346	0.807321
TNNI3	-0.420802	0.16169	-0.0591339	0.0100441	0.172913	0.561937	0.807321
MAP2K1	0.494519	-0.278901	-0.0760048	0.00787971	0.0427895	0.56344	0.807505
PSMD11	0.249246	-0.2462	-0.0570611	0.115424	0.0451667	0.564544	0.807889
MYL2	-0.329916	0.343452	0.0753713	0.119574	0.0375999	0.569408	0.81008
CAPZA1;CAPZA2	0.499941	-0.0632738	0.0846238	0.0452009	0.729509	0.570538	0.81008
NDUFB8	-0.5345	0.101963	-0.0801829	0.022183	0.547495	0.571071	0.81008
PPP1R1A	-1.41303	0.44908	-0.21325	0.0218506	0.328743	0.571269	0.81008
EXOC5	0.328959	-0.495067	-0.0883814	0.150573	0.010853	0.571367	0.81008
USP47	0.475758	-0.325873	-0.0671345	0.00673606	0.0137451	0.575786	0.81297
NEK7	0.621021	0.00941604	0.10484	0.0268777	0.9639	0.582314	0.81607
EIF4A1;EIF4A2;EIF4A3	0.436604	-0.0221303	0.0720509	0.0411785	0.887428	0.585049	0.816955
BST2	-0.52629	0.14725	-0.0825744	0.0436865	0.443326	0.5915	0.82259
CDV3	-0.207187	0.506549	0.105814	0.468267	0.030457	0.595656	0.822939
DDX19A;DDX19B	0.677352	0.0243025	0.118152	0.0356755	0.921465	0.595987	0.822939
EDF1	-0.374594	0.429591	0.0799259	0.113217	0.0210091	0.600906	0.826709
UBE2K	-0.117786	0.23653	0.0491322	0.430842	0.0456414	0.615555	0.832921
RBBP4;RBBP7	-0.490681	0.421613	0.0782821	0.06193	0.0374095	0.634848	0.841922
IPO7	0.632606	-0.360482	-0.0877616	0.025503	0.0883692	0.636191	0.84195
PPIB	0.582317	-0.340979	-0.0742864	0.0149126	0.0558138	0.640027	0.843918
NDUFB2	-0.631672	0.0233469	-0.0839516	0.0216775	0.906491	0.640098	0.843918
PSMA3	0.375551	-0.0658414	0.0457464	0.0174533	0.563738	0.645693	0.846454
VLDLR	-0.588605	0.261241	-0.0573685	0.00231583	0.0648136	0.655804	0.853003
BOLA3	-0.424332	0.461871	0.0743164	0.0932157	0.0271196	0.660417	0.854558
CA4	-0.701536	0.13791	-0.0835517	0.0240471	0.541518	0.660759	0.854558
PPTC7	-0.44302	0.4849	0.082223	0.102435	0.0452442	0.660842	0.854558
CKM	-0.587402	0.142842	-0.0691115	0.0252495	0.455183	0.664041	0.856808
MOB1B	0.542723	-0.111083	0.0648764	0.0277128	0.536275	0.666241	0.858258
RTCB	0.26985	-0.0714594	0.0310038	0.024543	0.414083	0.677405	0.862306
VPS45	0.531127	-0.169602	0.0557133	0.0139042	0.289078	0.684274	0.866177
ITGB1BP2	0.980191	-0.594207	-0.1177	0.0441652	0.10487	0.69898	0.874738
EXOC7	0.389397	-0.238874	-0.0470364	0.0385184	0.0988755	0.704832	0.876744
ERMP1	0.488041	-0.42557	-0.0660744	0.0897515	0.0495796	0.711744	0.877876
TNNC1	-0.528131	0.445419	0.065511	0.064024	0.0423494	0.713288	0.878675
FHL1	0.877859	-0.0434292	0.0901536	0.0186968	0.87173	0.719457	0.881838
SMU1	0.570801	-0.303215	0.0572932	0.0354519	0.134363	0.732204	0.891017
TNNT2	-0.41669	0.369317	0.0499677	0.07226	0.0390941	0.732405	0.891017
PPP2R5E	0.661985	-0.314796	-0.0589533	0.0105361	0.0972013	0.736303	0.89317
DNAJB4	0.820713	-0.441741	-0.0862325	0.0477414	0.154617	0.739735	0.89438
ANKRD13A	1.07258	-0.678483	-0.101198	0.0261213	0.0672055	0.747342	0.898154
CNPY4	-0.420518	0.723982	0.0812681	0.262164	0.0252672	0.759196	0.904876
TOMM70	-0.327124	0.0917575	-0.0289864	0.0397083	0.432585	0.765294	0.909193
NDUFA5	-0.373702	0.179116	0.0347372	0.0441648	0.195274	0.7699	0.910248
UBAC1	-0.568251	0.290414	-0.0452536	0.0211701	0.120056	0.771942	0.910585
NDUFB10	-0.431393	0.0640135	-0.036154	0.0267543	0.65105	0.77309	0.911086
SSBP1	-0.290459	0.180151	0.0252074	0.0390345	0.0890257	0.777012	0.912326
NONO;SFPQ	0.376954	-0.214719	0.0298535	0.0258939	0.0965648	0.784844	0.914665
HSPH1	0.901391	-0.545523	-0.0680954	0.0283845	0.0836979	0.797714	0.919614
SPAG7	-0.47657	0.169014	-0.0365268	0.0496201	0.346881	0.801145	0.920333
MAPK1	0.538263	-0.136762	0.0313434	0.00350322	0.292871	0.801211	0.920333
NEBL	-0.362306	0.189387	0.024705	0.0426071	0.155927	0.825279	0.930061
NDUFV2	-0.451341	0.129091	-0.0265373	0.0184466	0.35362	0.826122	0.930655
CLASP1	0.429656	-0.301931	-0.026421	0.0191395	0.0334539	0.82752	0.930759
LMOD2	0.920814	-0.239962	0.0564003	0.0366708	0.457937	0.834926	0.93306
ARHGAP17	-0.386196	0.364282	0.0252694	0.0529992	0.0190223	0.850406	0.938944
PSMC5	0.455955	-0.172393	0.0221597	0.0277523	0.257864	0.861535	0.946239
PSMB6	0.309532	-0.0869136	0.014069	0.0239385	0.384681	0.872549	0.951931
CKMT2	-0.412343	0.163776	-0.0187416	0.0320278	0.248388	0.87336	0.952461
HSP90AA1;HSP90AB1;HSP90AB3P	0.450692	-0.207715	-0.0194716	0.029429	0.175319	0.881624	0.9554
CAV1	-0.478685	0.173117	-0.0171178	0.0104471	0.201245	0.88599	0.958168
ATAD3A	0.571345	-0.43363	-0.017443	0.00571039	0.0140662	0.90462	0.964709
BOLA2	-0.648961	0.465947	0.0186514	0.0115664	0.0192715	0.914341	0.966255
HSPA4	0.502243	-0.178839	-0.0112957	0.0187433	0.251748	0.935594	0.975435
PSMD2	0.345138	-0.168344	0.00598851	0.0401965	0.178911	0.953656	0.983057
CAV1;CAV3	-0.328261	0.129072	-0.00549774	0.0408997	0.277245	0.955803	0.98359
AK1	-0.30819	0.271113	0.00558757	0.0772203	0.0439002	0.960942	0.986135
PITPNB	0.676316	-0.309949	-0.00741565	0.0234661	0.159715	0.968175	0.988017
PRKDC	0.708592	-0.309131	-0.00577779	0.00178724	0.0565382	0.970133	0.988401
THBS4	1.37671	-0.66943	-0.0130578	0.0445945	0.179263	0.974789	0.988779
GARS1	0.310489	-0.105875	-0.000964221	0.0433839	0.350824	0.992081	0.995924
NDUFA2	-0.430579	0.145909	-0.00119095	0.0285059	0.311802	0.992395	0.995924
