# Supplementary material for: The Human Cardiac “Age‐OME”: Age‐Specific Changes in Myocardial Molecular Expression
Source: Aging Cell. 2025 Sep 7;24(11):e70219. doi: 10.1111/acel.70219 (PMC12610413; doi:10.1111/acel.70219)
Supplement: Supplementary file 7 — Table S5. Weighted Correlation Network Analysis (WCNA) results and over‐representation analysis (ORA) results at the protein level. The ORA was performed on the most populated community presented in the WCNA. [file ACEL-24-e70219-s010.xlsx]

## Sheet: ORA
	N_Universe	M_path	k_intesect	n_interest	pval	intersectionSet	feqPosCorr
Cellular proteostasis	1859	6	6	199	4.6831e-06	PFDN4;PFDN1;PFDN5;VBP1;PFDN6;PFDN2	1
Oxidative phosphorylation	1859	40	9	199	0.0116414	ATP5PD;NDUFA7;NDUFAB1;NDUFS4;NDUFS6;NDUFS8;NDUFV3;ATP5F1D;ATP5PF	1
Methionine de novo and salvage pathway	1859	5	2	199	0.0170353	TXN;MSRB2	1
Disorders of fructose metabolism	1859	5	2	199	0.0170353	TPI1;GLYCTK	NA
Mitochondrial complex III assembly	1859	11	3	199	0.0313983	UQCC2;UQCRB;UQCRH	1
Mitochondrial complex IV assembly	1859	14	3	199	0.0647615	COX6B1;COA6;COX5A	1
Krebs cycle disorders	1859	5	1	199	0.100874	NME3	NA
Pancreatic adenocarcinoma pathway	1859	5	1	199	0.100874	PEBP1	NA
Melanoma	1859	5	1	199	0.100874	CALML3	NA
Renin-angiotensin-aldosterone system (RAAS)	1859	5	1	199	0.100874	CALML3	NA
7q11.23 copy number variation syndrome	1859	11	2	199	0.115151	CLTC;CLASP1	NA
Proteasome degradation	1859	31	5	199	0.11763	PSMC2;PSMD1;PSMD2;PSMD11;PSMD12	1
Fragile X syndrome	1859	18	3	199	0.129013	CLTC;DAG1;AP2A1	NA
Glutathione metabolism	1859	6	1	199	0.135815	IDH1	NA
TNF-alpha signaling pathway	1859	6	1	199	0.135815	TXN	NA
One-carbon metabolism	1859	6	1	199	0.135815	GLRX	NA
DNA IR-double strand breaks and cellular response via ATM	1859	6	1	199	0.135815	YAP1	NA
Arrhythmogenic right ventricular cardiomyopathy	1859	12	2	199	0.138816	CDH2;DAG1	1
Acute viral myocarditis	1859	12	2	199	0.138816	DAG1;DFFA	NA
Ciliary landscape	1859	34	5	199	0.159609	TMED1;MYL6B;PSMD12;COPS8;YAP1	NA
Eicosanoid synthesis	1859	7	1	199	0.172952	PRDX6	NA
Apoptosis	1859	7	1	199	0.172952	DFFA	NA
Endoderm differentiation	1859	7	1	199	0.172952	C1QBP	NA
T-cell antigen receptor (TCR) pathway during Staphylococcus aureus infection	1859	7	1	199	0.172952	DAG1	NA
Head and neck squamous cell carcinoma	1859	7	1	199	0.172952	FKBP1A	NA
nsp1 from SARS-CoV-2 inhibits translation initiation in the host cell	1859	7	1	199	0.172952	EIF3A	NA
Mitochondrial complex I assembly model OXPHOS system	1859	35	5	199	0.174888	NDUFAB1;NDUFS4;NDUFS6;NDUFA7;NDUFV3	1
PPAR signaling pathway	1859	8	1	199	0.211486	DBI	NA
Ebola virus infection in host	1859	8	1	199	0.211486	C1QBP	NA
2q37 copy number variation syndrome	1859	8	1	199	0.211486	THAP4	NA
Selenium micronutrient network	1859	23	3	199	0.233633	TXN;SOD1;SOD2	1
Vitamin B12 metabolism	1859	16	2	199	0.245815	SOD1;SOD2	1
Apoptosis modulation and signaling	1859	9	1	199	0.250754	DFFA	NA
Fas ligand pathway and stress induction of heat shock proteins	1859	9	1	199	0.250754	DFFA	NA
Alzheimer's disease and miRNA effects	1859	41	5	199	0.277058	PSMC2;PSMD1;PSMD2;PSMD12;CALML3	1
Alzheimer's disease	1859	41	5	199	0.277058	PSMC2;PSMD1;PSMD2;PSMD12;CALML3	1
Amino acid metabolism	1859	25	3	199	0.280174	RARS1;IDH1;MPST	NA
TCA cycle and deficiency of pyruvate dehydrogenase complex (PDHc)	1859	10	1	199	0.290213	IDH1	NA
Ectoderm differentiation	1859	10	1	199	0.290213	TSC22D1	NA
Aerobic glycolysis	1859	10	1	199	0.290213	TPI1	NA
Netrin-UNC5B signaling pathway	1859	10	1	199	0.290213	YAP1	NA
15q13.3 copy number variation syndrome	1859	10	1	199	0.290213	SLC25A25	NA
DNA damage response (only ATM dependent)	1859	10	1	199	0.290213	SOD2	NA
Complement and coagulation cascades	1859	18	2	199	0.303432	CLTC;LMAN1	NA
Fatty acid beta-oxidation	1859	11	1	199	0.329421	TPI1	NA
RAC1/PAK1/p38/MMP2 pathway	1859	11	1	199	0.329421	YAP1	NA
Ras signaling	1859	13	1	199	0.405742	CALML3	NA
Epithelial to mesenchymal transition in colorectal cancer	1859	13	1	199	0.405742	CDH2	NA
Folate metabolism	1859	22	2	199	0.419054	SOD1;SOD2	1
Complement system	1859	22	2	199	0.419054	TXN;C1QBP	1
Regulation of actin cytoskeleton	1859	22	2	199	0.419054	WASF2;MYL3	NA
Cori cycle	1859	14	1	199	0.442355	TPI1	NA
Parkin-ubiquitin proteasomal system pathway	1859	14	1	199	0.442355	UBE2L3	NA
TGF-beta signaling pathway	1859	14	1	199	0.442355	YAP1	NA
Physico-chemical features and toxicity-associated pathways	1859	14	1	199	0.442355	SOD1	NA
Brain-derived neurotrophic factor (BDNF) signaling pathway	1859	15	1	199	0.4777	CDH2	NA
EGF/EGFR signaling pathway	1859	16	1	199	0.511655	PEBP1	NA
VEGFA-VEGFR2 signaling pathway	1859	38	3	199	0.581777	CLTC;TXN;MYL2	NA
Clear cell renal cell carcinoma pathways	1859	19	1	199	0.604502	TPI1	NA
Focal adhesion	1859	30	2	199	0.62452	MYL2;PPP1R12B	1
Glycolysis and gluconeogenesis	1859	21	1	199	0.658656	TPI1	NA
Malignant pleural mesothelioma	1859	26	1	199	0.768206	YAP1	NA

## Sheet: nodesAnalysis
nodes	degree	betweenness_noWeight	betweenness_absWeight	clusteringCoeff	community
NDUFAB1	117	12089.6	8071	0.340259	36
MB	116	12413.5	7361	0.335382	36
SOD2	114	18754.4	18494	0.354293	36
UQCRB	108	16439.4	13880	0.330737	36
NDUFS6	103	15464.3	13980	0.321721	36
TPM1;TPM3	101	11779.9	7276	0.397624	36
ATP5PF	97	8062.33	7647	0.357603	36
SOD1	96	20274.1	14109	0.377851	36
FXN	95	5933.18	4584	0.408287	36
PFDN6	94	9035.38	11681	0.402425	36
PPP1R12A;PPP1R12B	94	8100.34	11663	0.413178	36
COX5A	92	25357.1	24398	0.31032	36
PPP1R12B	91	6084.2	5640	0.399756	36
PFDN2	89	6296.12	4681	0.423391	36
FDX2	87	6579.27	8548	0.415932	36
PFDN4	87	5229.96	3752	0.423149	36
RPL8	87	10296.3	5791	0.416733	17
MYOZ2	84	50540.9	37118	0.330178	1
PIN1	84	7012.46	3574	0.364601	1
RNASEH2A	84	3411.96	2933	0.444062	36
SNX12	82	12377.1	6976	0.376393	1
CRIP2	80	6206.23	6283	0.372152	1
PDAP1	80	18163	7977	0.341772	36
RPL23	80	8873.69	6450	0.432278	17
HNRNPD;HNRNPDL	79	8399.64	5094	0.386238	1
MTFR1L	79	32213.9	34629	0.35508	1
TNNT2	79	12612.7	15769	0.395975	36
TPM2	78	4215.03	5432	0.397602	36
HSPE1	77	8165.22	9613	0.487697	36
RPL12	77	5518.04	3343	0.445318	17
RPL5	77	13549.7	11629	0.433698	17
TPM2;TPM4	77	5070.28	4699	0.439166	36
LDB3	76	9501.69	4548	0.375088	1
NDUFS4	76	9100.22	13101	0.360351	36
TSSC4	76	19491.6	22525	0.364912	36
ARPP19	75	15656.4	16206	0.424865	36
MYL3	75	3651.78	3321	0.503784	36
NDUFV3	74	11285.4	11642	0.332099	36
TPM1;TPM2	74	9162.49	10400	0.467234	36
PARK7	73	1245.49	1112	0.516743	36
ATP5IF1	72	34312.9	34097	0.319249	1
PCBP1	72	6506.38	5207	0.405712	1
TPM1	72	3292.89	2230	0.491002	36
FDX1	71	6934.72	6495	0.429376	36
GLO1	71	9858.29	7439	0.456338	36
HEBP2	71	4987.19	3024	0.44829	36
RPL10A	71	10003	10798	0.485312	17
RPL27A	71	8098.55	5744	0.454326	17
C1QBP	70	2772.79	2809	0.472464	36
EIF3A	70	3084.39	2862	0.438923	36
PDLIM5	70	10307.1	13287	0.393375	1
PFDN1	70	5727.09	3588	0.418219	36
SMAP	70	13568.9	12952	0.373085	36
ATG3	69	14474.8	11794	0.416027	1
MRPS36	69	8359.72	10948	0.395567	36
PLIN3	68	5679.78	3664	0.433714	1
RPL26;RPL26L1	68	8414.06	16342	0.473222	17
LYRM7	67	28108.3	22884	0.345545	1
RPL4	67	5393.27	4627	0.502488	17
AK4	66	6484.04	7596	0.417716	1
RPL24	66	8234.75	9944	0.434033	17
RPS2	66	6169.44	5507	0.502098	17
SERBP1	66	12519.7	8374	0.410723	1
COA6	64	14057.6	12032	0.376488	36
PCNP	64	5936.04	12285	0.518849	36
PDCD5	64	15100.9	10342	0.349206	1
RPS3	64	3848.17	5216	0.512401	17
UQCRH	64	10390	9829	0.440476	36
RCSD1	63	11094.3	5602	0.366615	36
RPL27	63	3784.15	4574	0.502816	17
RPL6	63	2372.13	2325	0.561188	17
SERPINH1	63	8790.45	8254	0.439324	17
CAB39	62	5874.24	3494	0.462718	1
RPS13	62	4229.76	4121	0.495505	17
DAG1	61	1330.96	1000	0.519672	36
SNCG	61	21495.3	14765	0.360109	36
CEFIP	60	6871.54	12216	0.456497	1
MYL2	60	3503.38	5584	0.442373	36
PKIA	60	10805.7	9676	0.406215	36
PPP1R2	60	17897.1	12914	0.29774	1
RPS8	60	7326.44	3684	0.496045	17
SERPINA3	60	24855.2	24033	0.420339	1
ATP5PD	59	6962.06	8410	0.428404	36
EIF3G	59	12239	10219	0.399182	1
MYL1;MYL3	59	6822.75	6722	0.485681	36
CCDC58	58	10578.1	14016	0.407743	36
HSD17B10	58	5455.9	5069	0.433757	1
RPL13	58	4575.3	2815	0.54265	17
UCHL3	58	13212.1	12697	0.419843	1
MSRB2	57	1014.12	2070	0.574561	36
PALMD	57	11000	10009	0.365915	1
RPS3A	57	2722.53	2325	0.563283	17
TXN	57	3447.73	4000	0.530702	36
NOL3	56	15070	19848	0.322727	1
SEC23A	56	30806	26679	0.296104	36
HRC	55	4797.78	3973	0.491582	36
RPS9	55	2970.09	1470	0.571717	17
TIMM13	55	716.167	722	0.594613	36
XPO1	55	52282.3	63453	0.213468	2
PEBP1	54	5128.74	2413	0.531097	36
RPL17	54	5623.29	4075	0.552061	17
DBI	53	1399.28	1762	0.526125	36
GSTK1	53	7036.17	4565	0.394049	1
MAVS	53	1450.89	2032	0.574746	1
RPS15A	53	1504.09	2490	0.608128	17
TPD52	53	4264.11	6488	0.372279	36
TPM1;TPM2;TPM3;TPM4	53	558.086	1134	0.646589	36
FAM136A	52	983.02	1237	0.573906	36
GCSH	52	2320.34	3246	0.600302	36
RPL7A	52	4494.94	4557	0.485671	17
TPD52L2	52	15786.8	10275	0.384615	36
AKAP2	51	15469.9	13867	0.466667	1
COX6B1	51	9430.38	11699	0.341961	36
FKBP3	51	5193.1	4222	0.397647	1
HNRNPA2B1	51	3128.58	1576	0.51451	1
RPL11	51	7441.95	10655	0.512941	17
RPL15	51	2395.27	1775	0.639216	17
RPLP0	51	4773.46	6015	0.534902	17
RAD23B	50	7956.2	8609	0.392653	1
RPS18	50	2103.99	2123	0.539592	17
TNNT1;TNNT2	50	2882.63	1608	0.467755	17
RBM8A	49	4531.65	5259	0.518707	1
SARNP	49	4870.26	4769	0.45068	36
EIF3K	48	2300.44	2739	0.528369	1
LAMTOR5	48	14753.7	13606	0.39805	36
LZIC	48	1511.05	1585	0.511525	36
RPL35	48	1533.75	952	0.558511	17
VPS25	48	3779.79	5060	0.485816	1
EIF4H	47	5157.15	7495	0.39963	36
TBCA	47	8100.3	6129	0.3395	1
ATOX1	46	7912.72	9565	0.377778	1
CALML3	46	10879.2	13694	0.392271	36
EDF1	46	3896.45	3906	0.543961	36
OTUB1	46	25155.9	24957	0.364251	1
HSPA12A	45	2159.45	2572	0.479798	1
NDUFAF2	44	7067.06	8698	0.39852	1
NUCB1	44	5802.13	7516	0.502114	36
RPS4X	44	359.414	425	0.655391	17
TOM1L2	44	3384.95	3627	0.531712	1
FBN1	43	2053.58	2343	0.560354	1
MAPK14	43	3038.66	2054	0.55814	1
TBCB	43	5526.9	5400	0.444075	1
TUBA1C;TUBA4A	43	19016.3	18081	0.259136	6
ELOB	42	3710.6	5752	0.592334	1
ETFRF1	42	5545.07	5840	0.465738	1
PLPBP	42	6949.13	7041	0.401858	1
TUBA4A;TUBA8	42	12497.9	8707	0.281069	6
CTNND1	41	4222.3	3245	0.45122	1
EHD1;EHD2;EHD3	41	3659.72	2668	0.473171	1
HINT1	41	2941.86	5482	0.481707	1
LUC7L3	41	9575.64	12067	0.420732	36
RBM3	41	1315.48	2338	0.608537	1
RPL13A	41	1911.19	2014	0.669512	17
TRIAP1	41	899.118	552	0.539024	36
ARPP19;ENSA	40	6052.14	7274	0.384615	36
ATP5F1D	40	6103.62	3994	0.442308	36
CLTB	40	33480.4	31233	0.269231	14
LSM3	40	4792.27	4092	0.442308	36
MLIP	40	2567.13	2969	0.516667	1
RAB6A;RAB6B	40	17323.7	14678	0.248718	6
ADPRHL1	39	2281.8	1125	0.593792	1
ARF1;ARF5	39	2559.37	1856	0.524966	1
EHD4	39	2248.5	2056	0.473684	1
NDUFS8	39	6830.82	4439	0.406208	36
PCBD2	39	3214.07	3914	0.561404	36
PNKD	39	8906.71	7342	0.539811	1
RPL9	39	43.6305	128	0.788124	17
RPS23	39	847.98	1528	0.696356	17
SUOX	39	23632.2	27182	0.48448	36
TPI1	39	3183.46	3190	0.560054	36
AP2M1	38	16863	16188	0.207681	6
CLTC	38	13934.4	19030	0.41963	36
EIF4E	38	6576	6118	0.439545	1
MYOM1	38	16419	17138	0.246088	10
RPL7	38	409.97	560	0.800853	17
SNAP29	38	16128.2	18785	0.320057	14
SNX1	38	2180.05	1772	0.530583	1
ARL8A;ARL8B	37	2495.18	2774	0.460961	1
BOLA1	37	4423.65	4376	0.459459	1
CDH2	37	982.638	1642	0.528529	36
SMPX	37	5524.87	4741	0.444444	36
VBP1	37	564	226	0.593093	36
CMPK1	36	3443.01	4064	0.436508	1
DDRGK1	36	6759.29	5678	0.430159	1
IDH3A	36	4246.71	4173	0.430159	1
MYH1;MYH13;MYH2;MYH4;MYH7;MYH8	36	45297.1	41651	0.201587	10
NDUFA7	36	1167.04	877	0.5	36
RPS7	36	326.838	234	0.792063	17
RPSA	36	2268.12	1711	0.603175	17
AK1	35	2771.8	1995	0.529412	36
DYNC1H1	35	3067.15	1808	0.416807	36
IARS2	35	23185.7	23398	0.344538	24
MYOM3	35	14608.1	10666	0.317647	10
NDUFB3	35	8289.64	7942	0.314286	5
NUBP1	35	2066.31	2854	0.618487	1
PHPT1	35	2551.8	631	0.642017	36
RPL18	35	2146.3	3249	0.640336	17
TLN2	35	17055.5	15587	0.272269	14
TSC22D1	35	1115.16	1700	0.542857	36
CLNS1A	34	986.839	1231	0.611408	1
COQ9	34	5655.89	6830	0.41533	36
COX5B	34	10489.2	13571	0.28877	2
DDX39B	34	5758.74	7220	0.383244	36
NFU1	34	6780.45	8125	0.372549	1
PPP2R1A	34	303.291	508	0.659537	1
PTPA	34	16584.4	12820	0.317291	6
RPL35A	34	152.559	381	0.727273	17
UBE2B	34	837.451	1082	0.59893	36
CAST	33	2889.33	2342	0.450758	1
CLTC;CLTCL1	33	1690.68	1646	0.479167	36
GCN1	33	30166.6	26355	0.297348	17
GLRX5	33	9304.05	5772	0.386364	36
HINT2	33	2234.64	2790	0.4375	1
NDUFS2	33	11463.1	16962	0.325758	5
RDH13	33	856.615	948	0.589015	1
RPS6	33	2173.09	2157	0.670455	17
TPPP	33	10236.1	8773	0.340909	2
TUBB;TUBB3;TUBB4A;TUBB4B	33	8899.88	9213	0.429924	6
TXNDC17	33	975.778	1285	0.606061	36
UBA3	33	3048.95	3218	0.501894	1
UQCC2	33	1470.81	773	0.410985	36
ADPRS	32	2489.97	3415	0.564516	36
CALM1;CALM2;CALM3	32	2438.99	2070	0.542339	36
FAM162A	32	9255.46	10309	0.350806	1
ILK	32	5509.3	8185	0.350806	6
ITGB5	32	43605	41973	0.0826613	2
NAXE	32	23377.1	19715	0.393145	36
NDUFA9	32	15411.8	9276	0.352823	5
PARVA;PARVB	32	329.104	466	0.645161	1
PFDN5	32	2198.49	3999	0.471774	36
PPIB	32	24342.4	21225	0.217742	2
RPS14	32	1521.44	1888	0.614919	17
TIMM9	32	4286.57	3466	0.570565	1
TNS1;TNS2;TNS3	32	4062.41	3653	0.608871	1
C12orf57	31	2436.81	6348	0.544086	36
CNPY2	31	6940.45	8502	0.313978	14
FXYD1	31	698.938	626	0.6	36
MYH10;MYH9	31	12107.1	7831	0.28172	6
NEBL	31	8935.71	8762	0.410753	1
PKP2	31	4349.5	5232	0.432258	1
RPS16	31	349.788	114	0.886022	17
TUBA1C	31	8460.46	6288	0.337634	6
WNK1;WNK2	31	2627.81	5318	0.533333	1
CYB5B	30	460.083	418	0.714943	36
EHD1	30	1162.3	1328	0.616092	1
HNRNPD	30	2221.53	2190	0.588506	1
RPS4X;RPS4Y1	30	147.069	272	0.636782	17
S100A1	30	1189.18	2176	0.547126	36
STX4	30	1318.27	1672	0.533333	1
ATAD1	29	4120.54	3881	0.581281	1
CMC2	29	1539.44	2155	0.541872	36
EHD1;EHD3	29	5277.63	4875	0.529557	1
MYH13;MYH6;MYH7	29	3313.09	4612	0.399015	10
MYH6;MYH7	29	4068.56	3739	0.391626	10
PHB	29	14131.1	16320	0.288177	5
SUCLG1	29	5794.95	4557	0.41133	24
CCDC124	28	2665.56	5698	0.470899	36
CDV3	28	4233.69	5142	0.42328	36
CFH	28	18634.5	13405	0.486772	19
ELOC	28	357.282	139	0.756614	1
FUS	28	1004.69	1587	0.600529	1
LAMB2	28	1367.25	1294	0.558201	1
ABCF1	27	3037.52	2240	0.452991	1
CKMT2	27	16441.1	14425	0.225071	2
EEF1A1;EEF1A2	27	8870.03	7828	0.253561	6
HPX	27	5783.89	7477	0.507123	19
NUTF2	27	243.12	939	0.672365	36
RRP9	27	1340.16	1269	0.589744	36
SSR4	27	358.023	1299	0.558405	17
TUBA1C;TUBA4A;TUBA8	27	12065.5	11168	0.39886	6
TXN2	27	47.8767	73	0.823362	36
CNN3	26	10743.4	9221	0.332308	1
EEF1A1	26	7182.43	10366	0.295385	6
FN1	26	6448.1	7600	0.504615	17
MTIF3	26	11938.6	13528	0.301538	1
MYH3;MYH7B	26	8144.7	8678	0.326154	10
NDUFA10	26	2078.86	1322	0.455385	5
PSMD11	26	1272.88	1336	0.52	36
RPL31	26	194.263	959	0.787692	17
SEPTIN2	26	13732.9	12930	0.261538	6
SPTBN1	26	4537.86	4220	0.258462	25
UBE2L3	26	3468.65	4591	0.523077	36
UCHL5	26	103.458	295	0.744615	1
UQCRC2	26	12124.6	11746	0.313846	5
A1BG	25	6871.54	11755	0.363333	19
COX4I1	25	4429.54	5228	0.413333	5
DCTN2	25	1551.01	2079	0.49	1
GATD3A;GATD3B	25	7822.57	8151	0.283333	24
HNRNPAB	25	1338.45	1549	0.593333	1
ITIH4	25	10578	13279	0.506667	19
MRPS31	25	7103.73	5234	0.343333	6
MYBPC3	25	3540.86	3785	0.336667	10
MYH10	25	7809.39	6093	0.28	44
MYH7	25	3149.27	987	0.456667	10
NSFL1C	25	221.493	476	0.653333	36
RPLP2	25	6534.76	5956	0.233333	36
TNNC1	25	384.421	183	0.553333	17
ACTN1;ACTN2;ACTN3	24	23732.6	21564	0.438406	14
CFI	24	1601.55	2691	0.518116	19
CHCHD3	24	709.861	2365	0.496377	36
ENSA	24	61.8473	352	0.753623	17
FLNA	24	6036.75	4333	0.365942	57
HSPA9	24	6452.86	8020	0.318841	2
IGHG2;IGHG4	24	8454.97	5079	0.463768	53
ITIH2	24	4854.67	849	0.5	19
KNG1	24	3214.81	367	0.583333	19
MYH1;MYH13;MYH16;MYH2;MYH3;MYH4;MYH6;MYH7;MYH8	24	2819.99	3671	0.474638	10
NDUFB6	24	5292.36	4421	0.365942	5
NDUFS1	24	3779.68	2741	0.471014	5
NDUFS3	24	5548.81	3055	0.431159	5
NRAP	24	7076.46	5159	0.615942	17
PSMC2	24	541.231	1250	0.539855	36
ACTN2	23	5686.32	3869	0.304348	25
ANKRD17	23	12903	15843	0.221344	10
COLGALT1	23	14337.6	12181	0.185771	49
CP	23	5133.24	3102	0.620553	19
CYP2U1	23	28608.4	29648	0.12253	49
HSCB	23	5048.47	5214	0.347826	2
PRKCSH	23	5972.95	3220	0.304348	14
PSMD1	23	281.047	423	0.498024	36
QKI	23	217.539	238	0.699605	1
RPL14	23	2.58149	21	0.936759	17
SERPING1	23	52847.9	43676	0.304348	19
SFPQ	23	6832.84	5524	0.450593	1
TPM2;TPM3;TPM4	23	48.6187	109	0.735178	36
ARVCF	22	2324.93	2617	0.532468	1
ATP5F1B	22	17568	16384	0.281385	5
BSG	22	2662.93	3695	0.47619	36
C5	22	6668.46	10527	0.549784	19
COX6C	22	1730.42	2151	0.471861	5
DHRS4	22	1135.77	867	0.593074	1
EEA1	22	1983.66	1853	0.562771	36
IDH3B	22	474.035	170	0.658009	1
IGHV3-33;IGHV3-74	22	7613.29	2387	0.497835	53
KHSRP	22	5943.32	5448	0.519481	1
KRT10;KRT14;KRT16;KRT27	22	26.9266	23	0.809524	104
KRT14	22	5.29847	7	0.852814	104
KRT5	22	5.29847	1	0.852814	104
NDUFA2	22	7604.02	7069	0.359307	2
NDUFV2	22	6085.76	3694	0.34632	2
RPS20	22	3244.33	3328	0.601732	17
TNNI3	22	7333.45	7439	0.251082	2
ACTR3	21	8325.1	10292	0.309524	2
BAG3	21	15485	14443	0.233333	14
CAND1	21	20805.2	24263	0.2	2
CTTN	21	2635.23	3409	0.338095	14
FKBP1A	21	30926.9	33414	0.228571	36
KRT10;KRT12;KRT14;KRT15;KRT16;KRT17;KRT19;KRT9	21	1.81514	0	0.914286	104
KRT10;KRT13	21	23.4432	25	0.871429	104
KRT10;KRT13;KRT14;KRT15;KRT16;KRT17;KRT18;KRT19;KRT24;KRT31;KRT33B;KRT36	21	1.81514	1	0.914286	104
KRT14;KRT15;KRT16;KRT17;KRT19	21	4.62953	0	0.861905	104
KRT2;KRT3;KRT4;KRT5;KRT6A;KRT6C;KRT7;KRT77;KRT79;KRT8;KRT84	21	1.81514	0	0.914286	104
KRT2;KRT4;KRT6A;KRT6C	21	1.81514	0	0.914286	104
KRT2;KRT5;KRT6A;KRT6C;KRT79	21	1.81514	1	0.914286	104
MYL6;MYL6B	21	6933.52	7140	0.347619	5
MYO1C	21	1847.66	1456	0.319048	6
NDUFA4	21	9490.35	8463	0.338095	1
PPP1R1A	21	12647.8	16704	0.17619	2
PSMD2	21	391.181	238	0.561905	36
PSMD3	21	3260.45	3896	0.37619	2
TUBA4A	21	7702.59	6958	0.357143	6
UBQLN1	21	1448.81	1740	0.366667	14
UQCRC1	21	25431	26843	0.304762	5
USP9X;USP9Y	21	7463.26	11377	0.361905	6
ARPC3	20	11306.4	11210	0.194737	6
CALD1	20	18582.4	14753	0.257895	57
IGHG2	20	4959.59	10326	0.542105	53
KRT1	20	0.443242	0	0.963158	104
KRT1;KRT2	20	0.443242	0	0.963158	104
KRT10	20	0.443242	0	0.963158	104
KRT10;KRT13;KRT24	20	0.443242	1	0.963158	104
KRT2	20	0.443242	1	0.963158	104
LASP1	20	20076.4	17773	0.263158	1
LRPAP1	20	4894.9	4504	0.294737	14
MT-CO2	20	2237.72	1835	0.457895	5
MYL6	20	5961.39	5291	0.342105	57
SEC22B	20	6429.55	9561	0.368421	1
SLC25A12	20	1648.74	1563	0.489474	10
SLC25A12;SLC25A13	20	1340.22	1155	0.526316	10
TNPO1	20	281.964	211	0.678947	1
TSC22D1;TSC22D2	20	1509.95	1703	0.357895	1
TUBA4A;TUBA8;TUBAL3	20	10744.8	8024	0.405263	6
TUBB3;TUBB6	20	8505.85	10324	0.215789	49
VTN	20	6630.52	6451	0.505263	19
ARPC5	19	14676.3	15206	0.22807	5
CAPZA1	19	5536.58	7301	0.333333	6
CLIC1	19	6067.89	4497	0.292398	49
F2	19	1353.44	533	0.578947	19
HSPD1	19	13032.6	15530	0.251462	6
KRT1;KRT2;KRT77	19	0.180147	0	0.982456	104
KRT2;KRT3;KRT5;KRT6A;KRT6C;KRT79	19	1.22904	11	0.935673	104
KRT9	19	0.180147	0	0.982456	104
MSN	19	6198.1	3195	0.298246	2
MTX2	19	8807.2	7898	0.298246	5
MYH1;MYH13;MYH2;MYH3;MYH4;MYH7	19	2442.29	2858	0.467836	10
PHB2	19	1549.09	2198	0.461988	10
RPN1	19	647.331	1993	0.672515	17
SEPTIN7	19	5505.37	7967	0.274854	44
SERPIND1	19	1430.52	1749	0.432749	19
SLIRP	19	1723.5	3524	0.561404	1
TCP1	19	6040.55	4483	0.339181	185
TECR	19	34830.7	31031	0.321637	2
TFAM	19	4843.02	6108	0.520468	1
TUBA1C;TUBA4A;TUBA8;TUBAL3	19	2179.01	959	0.409357	6
TUFM	19	1606.74	2250	0.397661	24
C8A	18	9290.63	6723	0.627451	19
CAP1	18	7528.43	4862	0.235294	44
CFH;CFHR1	18	1894.48	1629	0.633987	19
CSRP1	18	8384.38	4627	0.45098	57
DFFA	18	97.9559	229	0.588235	36
FLII	18	316.158	332	0.849673	17
GLOD4	18	320.837	931	0.457516	36
IGKV3-20	18	2103.31	2088	0.627451	53
ITGAV	18	9235.48	10392	0.261438	49
KRT1;KRT2;KRT3;KRT5;KRT6A;KRT6C;KRT77;KRT8	18	0.0588235	1	0.993464	104
KRT5;KRT6A;KRT6C	18	3.28182	3	0.875817	104
MT-ND1	18	3221.88	4746	0.470588	5
NDUFAF7	18	1285.88	1699	0.431373	24
NDUFB10	18	13738.1	12809	0.228758	5
NDUFV1	18	170.633	256	0.679739	5
NEB;NEBL	18	18925.9	17085	0.169935	2
PAFAH1B2	18	1273.95	2426	0.398693	36
STX7	18	115.308	169	0.535948	36
TIMM10	18	603.1	378	0.535948	36
TIMM8A	18	1771.37	1724	0.398693	36
TUBB	18	5208.11	7248	0.411765	6
TUBB;TUBB2A;TUBB2B;TUBB3;TUBB4A;TUBB4B	18	5445.14	5704	0.379085	6
TUBB;TUBB2A;TUBB2B;TUBB4B	18	3025.69	2795	0.444444	6
VAMP3	18	7248.35	7084	0.535948	17
ACTN1;ACTN2;ACTN3;ACTN4	17	935.043	2881	0.455882	10
ACTN1;ACTN2;ACTN4	17	1686.84	2445	0.352941	25
APOH	17	1025.75	957	0.588235	19
ATP5F1A	17	4253.47	3306	0.323529	5
CORO1C	17	5608.57	7118	0.220588	2
DYNLL1	17	15880.2	13995	0.125	2
GC	17	334.144	862	0.727941	19
IGHV3-43;IGHV3-7	17	247.183	9	0.691176	53
IGKC	17	501.388	128	0.661765	53
IGKV1-27;IGKV1-8	17	474.796	1758	0.705882	53
IGLC3	17	14822.5	18330	0.566176	53
IGLC3;IGLC7	17	745.133	185	0.632353	53
KRT10;KRT27	17	0	0	1	104
MYH10;MYH11;MYH14;MYH9	17	3369.38	2461	0.492647	57
MYH11;MYH14;MYH9	17	3144.68	1730	0.463235	57
N6AMT1	17	1849.13	1713	0.463235	36
NDUFC2	17	3981.64	3297	0.595588	5
PARP1	17	1091.93	1546	0.536765	1
PRDX6	17	2224.88	3357	0.544118	36
SUN1	17	9747.44	8528	0.235294	14
UQCRFS1	17	4394.07	5489	0.375	5
ACTB;ACTG1	16	9032.56	11193	0.358333	6
ACTN4	16	1965.18	3788	0.458333	57
ACTR2	16	412.269	511	0.616667	6
ANP32A	16	2259.09	1597	0.4	36
AS3MT	16	51.9769	93	0.725	1
CCT2	16	4015.37	4656	0.408333	185
CCT4	16	3265.5	2353	0.325	185
GLRX	16	904.269	642	0.558333	36
IGKV3-15	16	471.513	0	0.741667	53
MCEE	16	1000.14	1668	0.6	2
MTHFD1	16	884.313	1362	0.516667	24
MYH11	16	1962.05	2014	0.6	57
MYH9	16	2516.71	1211	0.4	6
NDUFB8	16	13529.8	16310	0.233333	2
OCIAD1	16	52.7689	52	0.725	36
PDLIM7	16	2148.1	2233	0.5	57
PRDX5	16	3498.11	2192	0.341667	2
PSMC5	16	5462.41	5286	0.258333	2
RRAS	16	2609.13	1900	0.475	6
SMYD1	16	3068.85	4594	0.266667	6
TAGLN	16	2346.95	1996	0.491667	57
TKT	16	3802.19	6469	0.316667	44
TMSB4X	16	8551.56	5789	0.208333	14
TOP2B	16	3142.36	2966	0.5	36
TPM4	16	8717.19	7937	0.283333	5
TUBA1A;TUBA3C	16	3793.11	2951	0.483333	6
ALDH2	15	3030.96	3118	0.266667	49
COQ7	15	1903.57	2481	0.228571	2
DPYSL3	15	2133.73	1646	0.4	44
EHD2;EHD3;EHD4	15	1672.79	1715	0.638095	1
FBLN1	15	5918.28	6875	0.257143	2
HSP90AA1;HSP90AB1;HSP90AB3P	15	8335.88	7759	0.209524	60
HSP90B1	15	1838.1	1300	0.390476	49
IGHV4-34	15	123.328	4	0.809524	53
ILF2	15	1228.7	820	0.457143	36
IMMT	15	1414.9	969	0.419048	25
NDUFB5	15	658.741	722	0.533333	5
PLEC	15	3443.72	5651	0.257143	14
PLG	15	208.96	412	0.809524	19
PPP1R14C	15	2226.74	1192	0.514286	36
RIDA	15	4616.29	4950	0.390476	20
SORBS1	15	144.143	259	0.714286	1
STMN1	15	14285.5	20131	0.152381	14
SUMO2;SUMO3	15	6952.6	10980	0.238095	36
TGFB1I1	15	1589.73	2466	0.495238	57
TLN1	15	11634	13368	0.209524	44
TPM1;TPM3;TPM4	15	41.6574	17	0.704762	36
VCAN	15	7842.94	4802	0.27619	44
ABI3BP	14	3841.84	2000	0.494505	183
ABLIM1	14	7149.15	9961	0.450549	1
ACTN1	14	5746.78	4118	0.230769	44
ARPC1B	14	6152.8	7036	0.505495	6
ATP2B1;ATP2B3;ATP2B4	14	4320.94	4856	0.32967	6
BGN	14	3744.49	5863	0.395604	183
C3	14	1066.83	146	0.758242	19
CCSMST1	14	1108.9	2568	0.307692	36
CCT8	14	3702.66	3471	0.450549	185
CKM	14	9490.7	10358	0.131868	2
IAH1	14	30.441	177	0.824176	36
IDH1	14	4999.45	4890	0.516484	36
IGHV3-7	14	156.656	1040	0.802198	53
IGKV3-20;IGKV3D-20	14	1634.96	1639	0.67033	53
ITIH1	14	257.523	697	0.736264	19
LYRM4	14	1154.26	2290	0.505495	24
MCCC1	14	1771.93	2445	0.318681	24
MRPS33	14	4988.5	5201	0.285714	5
MYH1;MYH13;MYH2;MYH3;MYH6;MYH7;MYH7B;MYH8	14	1214.58	2659	0.527473	10
MYH10;MYH11	14	3236.04	3290	0.56044	57
NDUFB4	14	4547.24	6118	0.384615	5
NLRX1	14	3699.67	4399	0.340659	24
PA2G4	14	6050.44	4884	0.32967	17
PACS1	14	4784.83	6559	0.230769	17
PDIA3	14	7554.05	8650	0.208791	14
PTCD3	14	6510.83	6563	0.21978	5
SAMM50	14	1420.58	2290	0.351648	25
SERPINC1	14	5164.43	5711	0.593407	19
SLC25A25	14	2439.97	2270	0.373626	36
SPTBN1;SPTBN2	14	1762.06	1795	0.318681	25
STX8	14	1301.12	822	0.538462	1
THAP4	14	493.233	816	0.67033	36
TUBB6	14	3765.37	5566	0.296703	49
TXNDC5	14	6120.43	6534	0.32967	49
ACTN1;ACTN2	13	1735.25	1375	0.448718	25
CFL1;CFL2;DSTN	13	27325.6	28287	0.179487	108
CNPY4	13	4219.39	4824	0.294872	14
CRIP1	13	506.277	711	0.602564	57
DHX9	13	5284.51	5179	0.102564	20
DPYSL5	13	5145.43	2069	0.294872	14
ECPAS	13	2183.3	2360	0.371795	36
EEF1G	13	15456.8	15436	0.205128	17
EXOC6B	13	4272.4	4180	0.269231	17
FAHD2A	13	2727.43	1726	0.24359	2
GYG1	13	2365.07	1945	0.589744	1
HDGF	13	2159.59	3076	0.435897	36
HSP90AA1;HSP90AB1;HSP90AB2P	13	3027.32	3148	0.358974	60
IGKV2D-28;IGKV2D-29	13	2.74582	2	0.833333	53
IQGAP1	13	2396.36	1637	0.333333	44
LARS1	13	1844.06	2312	0.461538	36
MVP	13	1644.78	1815	0.307692	17
NDUFA13	13	1375.16	1272	0.692308	5
NNT	13	3991.81	5660	0.397436	10
OGN	13	2032.37	1016	0.602564	183
PGAM2	13	5256.12	6544	0.24359	2
RARS1	13	1118.94	1068	0.25641	36
RPS10	13	7.79796	109	0.884615	17
SERPINA7	13	1737.56	1914	0.589744	19
SFXN4	13	15651.8	14920	0.371795	1
ST13	13	494.755	1255	0.397436	14
TMX4	13	1028.98	770	0.371795	1
TTC1	13	1631.18	1632	0.679487	36
UBL4A	13	465.88	1812	0.576923	36
ATP5PO	12	7823.16	8802	0.19697	5
CCT3	12	979.751	141	0.590909	185
COPB1	12	618.195	544	0.287879	17
COX7A1	12	6355.29	5742	0.106061	12
DMD	12	3100.85	2151	0.378788	25
DNM3	12	259.262	1082	0.409091	6
ERP29	12	5016.54	4463	0.287879	14
ESYT1	12	3815.06	2873	0.545455	36
FBLN2	12	5616.06	5117	0.227273	44
HSPB3	12	323.413	86	0.681818	1
HUWE1	12	3245.4	2005	0.484848	17
LAMA2	12	2227.12	3373	0.257576	25
LAMTOR1	12	27.6437	36	0.742424	36
MTCH2	12	387.004	712	0.439394	10
MYH1;MYH13;MYH2;MYH6;MYH7;MYH8	12	67.0249	86	0.757576	10
PERM1	12	1911.05	775	0.257576	2
POSTN	12	6233.37	10111	0.287879	44
POTEF;POTEI	12	829.775	625	0.5	44
RPL29	12	229.613	552	0.80303	17
RPS25	12	3730.59	4000	0.348485	17
STT3A	12	3887.64	3189	0.212121	2
TAGLN2	12	459.162	526	0.621212	57
TF	12	36.3784	80	0.727273	19
VDAC2	12	4197.32	6720	0.439394	5
VIM	12	2563.11	1114	0.484848	57
ACADSB	11	1655.5	3466	0.509091	24
ACTN4;SPTBN4	11	269.306	195	0.636364	57
AFM	11	1808.33	1712	0.563636	19
ARHGDIA	11	5136.48	2550	0.345455	5
ATP5F1C	11	950.921	984	0.490909	5
BGN;DCN	11	25.2624	0	0.836364	183
CA1	11	11	11	0.818182	74
CA2	11	1.4	0	0.890909	74
CAND2	11	345.166	593	0.4	6
CAT	11	1.4	7	0.890909	74
CAVIN1	11	7.82353	107	0.818182	1
CCT5	11	1968.55	1111	0.581818	185
CCT6A;CCT6B	11	969.5	2547	0.509091	185
COL1A2	11	3602.84	4114	0.527273	183
DDX6	11	2630.72	2670	0.290909	6
DPT	11	25.2624	0	0.836364	183
EEF1B2	11	2193.39	2944	0.272727	52
EEF2	11	9756.46	8752	0.2	91
EPPK1;PLEC	11	902.632	686	0.454545	14
FLNC	11	2729.79	853	0.236364	55
GET3	11	637.483	1666	0.6	6
HBA1	11	1.4	0	0.890909	74
HBA1;HBZ	11	1.4	0	0.890909	74
HNRNPA1;HNRNPA3	11	4320.89	3254	0.363636	37
HSP90AB1	11	1221.23	2166	0.345455	60
IDH3G	11	365.069	334	0.545455	24
ISCU	11	27733.7	32000	0.109091	1
KRT16	11	1	6	0.890909	104
LUM	11	25.2624	5	0.836364	183
MACROH2A1	11	11835.5	12435	0.218182	103
MDH1	11	13952.3	14399	0.290909	11
MRPL15	11	12799	12777	0.145455	14
MRPS22	11	2379.96	936	0.327273	5
MRPS34	11	190.132	346	0.490909	5
MT-ND5	11	15.4022	32	0.872727	5
NDUFA5	11	8242.75	7461	0.454545	2
NDUFA6	11	102.892	249	0.745455	5
NDUFA8	11	1569.64	1482	0.6	2
OGDH	11	2596.7	2772	0.436364	10
PRELP	11	25.2624	15	0.836364	183
RACK1	11	2397.91	1927	0.509091	17
REXO2	11	3096.81	4194	0.218182	36
RPL22	11	1876.24	1823	0.6	17
SERPINA6	11	4922.24	7337	0.690909	19
SLC4A1	11	1.4	0	0.890909	74
SLC8A1	11	72.4372	457	0.654545	1
TIMM21	11	618.27	196	0.527273	24
TOMM70	11	772.239	1206	0.545455	1
TXNDC12	11	212.148	220	0.454545	14
XRCC5	11	4007.74	4743	0.218182	20
ZYX	11	7998.23	7387	0.345455	14
AK3	10	684.18	855	0.333333	17
ANXA3	10	6459.83	7353	0.2	2
CAP1;CAP2	10	10937.2	9322	0.2	16
CAPRIN1	10	234.949	128	0.8	1
COPB2	10	70.0667	43	0.422222	17
CPNE1	10	5132.3	3263	0.333333	37
DNM1L	10	0.840754	17	0.933333	1
FLNB;FLNC	10	2189.59	2419	0.222222	55
FMOD	10	526.624	143	0.777778	183
GALM	10	1698.73	1766	0.622222	1
GANAB	10	5900.66	8880	0.244444	50
GOT1	10	7377.86	10414	0.311111	11
H3C1;H3C15	10	3501.88	3170	0.266667	14
HBB	10	0	0	1	74
HBB;HBD	10	0	0	1	74
HBB;HBD;HBE1;HBG1;HBG2	10	0	0	1	74
HBB;HBD;HBG1;HBG2	10	0	0	1	74
HBD	10	0	0	1	74
HDHD5	10	680.845	773	0.444444	24
HNRNPU	10	2993.53	3027	0.222222	20
HSP90AB1;HSP90B1	10	2847.04	2852	0.4	60
KARS1	10	32.5208	174	0.577778	1
LAMB1	10	1392.82	3125	0.422222	6
MOGS	10	314.701	512	0.377778	6
MRPL13	10	3635.53	1281	0.244444	184
MRPS11	10	8154.22	8112	0.111111	35
MT-CO1	10	4370.64	3741	0.466667	5
MT-ND4	10	596.607	425	0.4	5
MYH1;MYH13;MYH2;MYH4;MYH6;MYH7;MYH8	10	8050.8	6338	0.177778	10
MYH1;MYH2;MYH3;MYH4	10	27.1698	119	0.755556	10
MYH3;MYH7	10	4647.28	5597	0.533333	10
MYOM2	10	461.623	2336	0.622222	10
NDUFA3	10	5754.88	6433	0.222222	10
NDUFC1	10	4893.43	5544	0.533333	1
NES	10	5603.57	5181	0.111111	2
PCMT1	10	1737.85	2249	0.444444	2
PFN1	10	7548.66	6284	0.2	16
PGP	10	4343.53	1635	0.266667	11
PPP2R1A;PPP2R1B	10	23.09	73	0.666667	1
PPT1	10	4233.91	4411	0.355556	64
PSMA7	10	19072.7	22796	0.177778	1
PSMB5	10	1687.73	1664	0.622222	1
PSMD4	10	31.1606	39	0.755556	1
RAN	10	18004.5	23579	0.222222	5
TUBB;TUBB1;TUBB2A;TUBB2B;TUBB3;TUBB4A;TUBB4B;TUBB6;TUBB8	10	1021.44	1202	0.511111	49
UBE2N	10	2706.49	2817	0.0888889	2
UQCRQ	10	6868.31	6569	0.4	5
WDR1	10	398.309	240	0.4	6
YWHAH	10	43852.2	37558	0.111111	16
ACTA1;ACTG2;POTEF;POTEI	9	279.761	266	0.583333	10
ACTN2;ACTN3	9	1032.2	1135	0.333333	25
ATP5PB	9	3076.29	2802	0.305556	5
CALR	9	3327.72	4256	0.333333	174
CCT7	9	54.0496	190	0.861111	185
CTSL	9	10288	6839	0.638889	36
DCN	9	4.16962	1	0.944444	183
DES;KRT7;KRT8;PRPH;VIM	9	856.746	89	0.555556	187
GRPEL1	9	3197.01	3122	0.305556	137
HADH	9	593.121	118	0.416667	17
HIBADH	9	933.034	2396	0.333333	2
HSP90AA1	9	1099.32	639	0.361111	60
KLHL41	9	2513.54	5685	0.305556	17
MACROH2A1;MACROH2A2	9	3351.83	3587	0.305556	103
MRC2	9	5070.02	5274	0.194444	44
MRPS9	9	6166.45	5473	0.194444	12
MYH13	9	1266.33	2159	0.472222	1
MYH13;MYH4;MYH6;MYH7	9	17.3463	21	0.888889	10
NAPG	9	0.333802	0	0.944444	36
PDIA4	9	566.216	398	0.583333	49
PEA15	9	5779.34	5198	0.0833333	30
PLS3	9	3744.62	4761	0.472222	44
PPP4R1	9	5687.72	6101	0.222222	49
RRBP1	9	279.961	76	0.527778	49
SF3B1	9	1497.78	2875	0.5	1
SKP1	9	394.92	906	0.416667	14
SNRNP200	9	3482.51	3202	0.138889	20
SNRPE	9	2796.28	3772	0.388889	6
STAT6	9	8778.77	7639	0.305556	5
SUCLA2	9	475.802	446	0.638889	24
TIMM44	9	178.212	295	0.555556	24
TLN1;TLN2	9	1680.31	1837	0.194444	44
TRAP1	9	330.681	775	0.416667	24
VAMP2;VAMP3	9	1064.35	1806	0.25	186
ACTA1;ACTG2	8	203.927	267	0.5	10
ACYP2	8	1834.42	1726	0.428571	11
APOE	8	7142.41	9584	0.107143	19
ARMT1	8	1865.1	2115	0.428571	11
ARPC4	8	4602.45	4084	0.5	2
BCAP31	8	3432.66	4399	0.178571	2
CALU	8	455.843	365	0.5	14
CAVIN2	8	3027.84	2376	0.25	1
CTNNA3	8	4756.66	3423	0.321429	14
CTSG	8	0.300241	1	0.928571	1
CYFIP1	8	2076.59	2243	0.428571	6
DECR1	8	8461.64	8144	0.178571	133
DES;INA;NEFH;NEFL;NEFM;VIM	8	626.729	675	0.571429	187
DES;KRT7;KRT8;KRT84;PRPH;VIM	8	1081.53	701	0.5	187
ELAVL1	8	3142.01	4141	0.464286	20
FLNA;FLNB;FLNC	8	2550.5	2942	0.357143	49
GMFB	8	718.897	1071	0.285714	36
HP	8	133.629	102	0.571429	134
HRG	8	368.327	282	0.642857	19
HSDL2	8	2643.71	2272	0.25	65
HSPB7	8	3299.73	2959	0.25	14
HSPG2	8	2794.5	2623	0.178571	25
IDH1;IDH2	8	2435.14	2400	0.178571	2
IDH2	8	2018.82	2972	0.142857	2
IGKV4-1	8	35.5028	0	0.928571	53
IGLV1-47	8	0	0	1	53
LMCD1	8	617.661	434	0.464286	17
LRRC59	8	4730.81	4641	0.428571	49
LTBP2	8	7067.58	8343	0.0714286	73
MAIP1	8	1665.16	1901	0.535714	24
MATR3	8	1992.82	1977	0.428571	20
MFAP4	8	4.04462	11	0.964286	183
MPST	8	36.4847	48	0.357143	36
MYH1;MYH13;MYH2;MYH3;MYH4;MYH6;MYH7;MYH8	8	1534.39	2020	0.428571	10
MYH1;MYH13;MYH2;MYH3;MYH6;MYH7;MYH8	8	318.399	540	0.642857	10
MYH1;MYH13;MYH3;MYH4;MYH6;MYH7;MYH8	8	726.336	1087	0.25	25
NAP1L4	8	535.485	87	0.571429	14
NID1	8	1227.11	1505	0.5	25
NRBP1	8	602.903	847	0.285714	6
PRPH;VIM	8	1558.33	3085	0.464286	57
PSMD13	8	467.548	290	0.392857	6
RPL26	8	642.534	441	0.214286	17
SGCA	8	22.0154	0	0.5	36
SIAE	8	4071.99	1843	0.464286	64
STMN1;STMN2	8	1083.64	319	0.357143	14
TOM1	8	2028.04	612	0.607143	36
TUBB;TUBB1;TUBB2A;TUBB2B;TUBB4B;TUBB8	8	433.417	685	0.642857	6
XIRP2	8	110.672	13	0.642857	17
XRCC6	8	423.707	411	0.392857	20
ZC3H15	8	1021.6	1262	0.321429	52
ACTN1;ACTN4	7	1852.57	1871	0.333333	44
ANXA1	7	536.686	1003	0.47619	44
AP2A1	7	242.62	31	0.571429	36
APCS	7	3671.07	3239	0.333333	29
ASPN	7	0	0	1	183
ATP2A2;ATP2A3	7	5210.08	7058	0.380952	29
C6	7	296.956	244	0.333333	19
CC2D1A	7	11.6685	15	0.666667	1
CNDP2	7	6971.06	6411	0.285714	103
COL14A1	7	508.912	207	0.380952	44
DBNL	7	6753.46	6568	0.0952381	35
DCXR	7	4169.78	4875	0.238095	45
DLAT	7	448.763	550	0.428571	10
DNAJC11	7	56.4835	6	0.52381	25
EPN1;EPN3	7	219.657	744	0.380952	14
ETFB	7	3475.54	3529	0.333333	46
FAM114A1	7	5013.81	6249	0.238095	52
FAM120A	7	1934.82	1849	0.0952381	36
FGB	7	1460.83	560	0.571429	134
FLNA;FLNC	7	1699.13	3530	0.380952	55
GFAP;KRT3;KRT5;KRT6A;KRT6C;KRT7;KRT78;KRT79;KRT8;KRT83;KRT84;KRT85;VIM	7	284.253	256	0.619048	57
GPI	7	2536.75	1742	0.285714	8
GRHPR	7	7214.86	8315	0.285714	46
HK1	7	172.721	65	0.52381	25
HK1;HK2	7	1290.39	1593	0.428571	25
HNRNPM	7	2580.47	2203	0.190476	20
HP;HPR	7	10.5474	12	0.666667	134
IGKV1-6;IGKV1D-12	7	0	0	1	53
IGKV3D-20	7	1629	1629	0.714286	53
ILF3	7	1683.45	1669	0.190476	20
LAMA5	7	246.478	564	0.380952	1
LDHB	7	2801.51	2023	0.380952	8
LIMCH1	7	174.597	239	0.571429	1
MAP1B	7	443.575	195	0.47619	49
MCCC2	7	2356.33	1636	0.333333	45
MFGE8	7	6159.87	5505	0.047619	73
MRPL43	7	3760.53	2990	0.380952	38
MRPS35	7	74.1548	56	0.52381	5
MSRB3	7	420.408	812	0.52381	14
MYDGF	7	1687.6	3196	0.238095	6
MYH3;MYH8	7	2245.4	3096	0.238095	10
NDUFB9	7	2379.17	2678	0.52381	5
NDUFS5	7	182.436	17	0.428571	5
NENF	7	1647.57	1754	0.428571	36
NUDT2	7	5.6141	39	0.714286	1
P4HB	7	2488.1	1845	0.47619	174
PGAM1;PGAM2	7	2010.38	2806	0.428571	2
PGK1	7	3771.03	4512	0.333333	11
PLS1;PLS3	7	747.365	1199	0.333333	44
PPP6R3	7	6.19168	88	0.857143	1
PSMD12	7	358.618	240	0.52381	36
PTGDS	7	1197.41	1888	0.380952	17
PTRHD1	7	3522.15	2410	0.142857	2
RPS11	7	6407.69	6161	0.047619	17
S100A4	7	81.2491	4	0.761905	57
SCOC	7	2101.57	2018	0.380952	14
SEPTIN11;SEPTIN6	7	1676.29	1464	0.285714	6
SH3KBP1	7	1634.36	1630	0.47619	2
SYNPO	7	0.802638	0	0.857143	1
TFG	7	1.42446	2	0.857143	1
TPT1	7	581.417	561	0.47619	52
TTR	7	1585.16	1095	0.285714	180
TUBB;TUBB2A;TUBB2B;TUBB3	7	299.247	156	0.571429	49
UBA5	7	9964.72	8493	0.0952381	132
UBE2R2	7	1629.21	1629	0.666667	36
URM1	7	6530.98	6561	0.047619	143
VCL	7	5014.58	5010	0.190476	32
XIRP1	7	5114.91	4881	0.47619	17
ACOT9	6	66.3518	33	0.466667	24
ACTA1;ACTBL2;ACTG2	6	1703.61	1948	0.466667	10
AFG3L2	6	4670	5293	0.2	5
AHSG	6	854.802	700	0.533333	180
ANP32E	6	52.9454	15	0.4	36
APOA1	6	23568.9	28412	0.2	180
ATP2A2	6	3750.25	2132	0.4	29
AZGP1	6	1710.93	1395	0.4	19
BZW2	6	7.01854	2	0.6	1
C19orf25	6	14.6152	88	0.733333	36
C4A;C4B	6	256.18	621	0.6	19
C9	6	1646.57	1383	0.466667	19
CCT6A	6	0	0	1	185
CISD2	6	650.75	5	0.733333	37
CLU	6	2624.08	2873	0.466667	19
CMC4	6	3434.94	4449	0.0666667	31
CNOT1	6	151.929	745	0.133333	17
COL18A1	6	3919.78	2121	0.333333	44
COQ8A	6	1.35898	15	0.8	1
CTSD	6	359.289	96	0.733333	64
CTSZ	6	1	1	0.8	64
CZIB	6	497.675	855	0.533333	36
DDAH1;DDAH2	6	2344.56	2579	0.333333	22
DES	6	392.766	507	0.666667	187
DNAJA3	6	5255.54	7313	0.266667	2
DNAJB11	6	84.8664	121	0.733333	49
DYNC1LI1	6	45.1382	8	0.533333	17
EIF4G1	6	1855.49	1923	0.2	115
ETFA	6	3198.58	4071	0.333333	46
EZR;MSN;RDX	6	226.529	259	0.4	6
FGG	6	540.936	0	0.8	134
GAPDH	6	1273.97	2318	0.266667	103
GLYCTK	6	1635.71	1629	0.466667	36
GPNMB	6	10163.9	9109	0.0666667	23
H4C1	6	205.519	146	0.533333	103
HSP90AA1;HSP90AB1;HSP90AB2P;HSP90AB3P	6	167.867	234	0.4	60
HSP90AB1;HSP90AB2P	6	155.44	55	0.8	60
HSP90AB1;HSP90AB3P	6	26.9932	0	0.933333	60
IGHG4	6	0	0	1	53
ITGB1BP2	6	1630.33	1630	0.466667	37
KIAA1549L	6	12451.1	12534	0.2	152
KRT14;KRT17	6	0.181818	2	0.933333	104
LRP1	6	496.34	548	0.266667	5
LRPPRC	6	3897.24	3797	0.266667	12
MANF	6	804.48	722	0.466667	174
MAPK1	6	220.644	605	0.8	2
MRPL38	6	2657.77	1635	0.266667	38
MRPS7	6	317.952	259	0.466667	184
MYH1;MYH2;MYH3;MYH4;MYH6;MYH7;MYH8	6	1760.95	1974	0.4	10
MYH6	6	0	0	1	53
MYO18A	6	0.325506	0	0.933333	1
NAGK	6	913.461	1642	0.6	37
NDUFA12	6	379.626	28	0.6	5
NUDT9	6	21.2179	95	0.333333	36
OLA1	6	88.0149	16	0.533333	11
ORM1	6	1532.44	1334	0.4	175
PDHB	6	2830.45	4026	0.266667	10
PDK2	6	15.7907	62	0.666667	24
PGRMC1	6	62.6174	104	0.533333	14
PGRMC2	6	52.7042	36	0.533333	14
PPP1R12A	6	7938.48	7890	0.0666667	14
PPP1R1C	6	72.5044	370	0.0666667	36
PPP2R2A;PPP2R2D	6	16324.3	16545	0	125
PSMA6	6	6045.69	5729	0.133333	42
PSMD8	6	1572.14	2673	0.533333	3
PSMD9	6	4.79889	44	0.733333	14
PTGR2	6	604.527	1110	0.4	36
PURA	6	4.93619	5	0.666667	1
PYM1	6	179.442	245	0.333333	36
RAB11B	6	3255.69	2057	0.4	3
RAB18	6	3794.16	3237	0.266667	40
RAD23A;RAD23B	6	946.229	452	0.466667	14
RBMX;RBMXL1	6	5699.17	5026	0.133333	20
RNH1	6	1223.63	1239	0.533333	1
RPS27;RPS27L	6	2524.34	2890	0.466667	17
RRAS;RRAS2	6	8252.32	7940	0.0666667	135
S100A11	6	1822	2135	0.0666667	49
SAA1	6	1629	1629	0.666667	57
SAR1A;SAR1B	6	5491.3	7345	0.266667	40
SEC11A	6	3132.75	3367	0.4	20
SELENBP1	6	39.8109	36	0.333333	2
SERPINA1	6	4337.86	4791	0.333333	175
SLC25A20	6	2398.78	2582	0.266667	12
SNTB2	6	1175.34	1700	0.466667	137
SPAG9	6	283.301	534	0.2	6
SUMO2	6	3361.57	3782	0.133333	5
SYNCRIP	6	143.936	112	0.266667	17
SYNPO2L	6	367.756	695	0.533333	6
TNKS1BP1	6	4833.33	5227	0.133333	10
TOMM5	6	23.2399	37	0.533333	1
TPP1	6	1997.59	3087	0.733333	64
USP19	6	1698.88	1759	0.133333	60
UTRN	6	1082.24	1165	0.333333	44
VAPB	6	5733.04	5706	0.2	120
VARS1	6	1631.84	1629	0.533333	17
VDAC3	6	40.8049	154	0.466667	25
WDR37	6	2628.83	4293	0.133333	6
ABCB7	5	187.289	240	0.2	24
ACSS3	5	1698.84	1673	0.3	44
ADD3	5	1651.68	1644	0.3	44
AHSA1	5	1622.51	1602	0.3	60
AKR1C3	5	21	21	0.1	145
APOM	5	701.013	248	0.4	180
APRT	5	43.9155	63	0.6	14
ARCN1	5	103.172	105	0.5	17
ARHGAP1	5	1047.04	915	0.2	73
ATP6AP1	5	648.233	10	0.6	108
BCAM	5	660.835	1000	0.2	36
BPGM	5	0	0	1	74
BST2	5	3275.55	3268	0.1	119
BZW1;BZW2	5	738.611	1032	0.4	40
C1RL	5	4940.67	5356	0.3	134
CAPN1	5	1824.02	1910	0.3	73
CFAP58;MLYCD	5	1445.83	4825	0.6	37
CHMP4A	5	322.786	264	0.1	14
CHMP4B	5	1834.23	1701	0.3	30
CHP1	5	16.0636	15	0.5	6
CLTA	5	4893.05	5776	0.3	5
CTBP1	5	14.5333	32	0.6	37
CYB5A	5	6.79304	11	0.6	36
DDAH2	5	1905.81	1556	0.5	22
DNLZ	5	2593.96	2697	0.3	47
DSP	5	1793.53	2055	0	14
DTNA;DTNB	5	1639.75	1629	0.5	25
DYNLRB1	5	525.271	929	0.3	14
EIF3L	5	554.659	575	0.4	17
EPDR1	5	0	0	1	64
EXOG	5	11.5091	0	0.8	57
FGA	5	0	0	1	134
FNTA	5	4070	4883	0.2	48
GFAP;VIM	5	7346.3	8173	0.1	57
GPC1	5	2.37664	12	0.9	174
H2BC4;H2BU1	5	1670.3	1629	0.3	117
HNRNPR	5	3480.16	4493	0.2	20
IPO5	5	4820.74	4434	0.1	115
IQGAP1;IQGAP2	5	2773.5	3189	0	9
KIF5B	5	22.7221	0	0.8	1
KIF5B;KIF5C	5	312.78	401	0.3	1
KPNA3	5	2221.49	3513	0.2	60
LMNA;LMNB1	5	3860.65	4364	0.3	117
MAP4	5	1495.87	1931	0.3	14
MIEN1	5	9744.67	9746	0.5	39
MRPL17	5	3256	3256	0.4	87
MRPS27	5	1419.5	1134	0.3	5
MYH1;MYH13;MYH2;MYH3;MYH4;MYH6;MYH7;MYH7B;MYH8	5	1801.32	2114	0.3	57
MYH1;MYH2;MYH4;MYH6;MYH7;MYH8	5	0	0	1	10
MYH4	5	9290.2	8225	0.4	10
NAP1L1;NAP1L4	5	287.693	271	0.2	14
NCKAP1	5	7648.03	11784	0	27
NDUFS7	5	0	0	1	5
NELFB	5	5936.49	7176	0.2	20
NONO;SFPQ	5	1575.23	1294	0.2	20
NUMA1	5	1173.08	1564	0.2	20
PDHA1	5	723.084	577	0.4	10
PDIA6	5	2.37664	0	0.9	174
PGK1;PGK2	5	1643.53	1629	0.4	11
PLBD2	5	1629.67	1629	0.5	39
PTGES2	5	9013.57	6546	0.3	2
PTMA	5	915.332	1046	0.2	172
PYGL;PYGM	5	2914.45	2780	0.4	29
RAB5A;RAB5B;RAB5C	5	19477	20787	0.2	59
RAP1A;RAP1B	5	3339.09	2709	0.2	3
RYR2	5	1378.73	2553	0.1	5
SAFB;SAFB2	5	490.524	697	0.4	186
SLC25A3	5	1754.17	1864	0.1	173
SPTAN1	5	458.783	141	0.3	6
SRSF1	5	1693.21	812	0.4	178
STX12	5	1674.35	1781	0.3	36
STX16	5	5364.5	4821	0.4	22
TGFBI	5	3640.32	3799	0.2	44
TIMM8B	5	243.249	638	0.4	2
TMEM143	5	3823.98	4628	0.4	5
TMEM245	5	132.517	112	0.2	1
TPM3	5	1390.6	2359	0.4	22
YWHAE	5	4444.9	3890	0.4	59
YWHAQ	5	11.5118	37	0.5	6
ACO2	4	156.842	0	0.833333	46
ACTR1A	4	270.528	258	0.5	185
AFG3L2;ANK2	4	157.587	0	0.666667	5
AGT	4	0	0	1	19
ALDH1A1;ALDH2	4	428.763	383	0.5	49
ALDOA	4	2212.28	1794	0.166667	43
AP2A2	4	1978.61	2319	0	113
APOOL	4	0	0	1	10
ARF4	4	4164.88	4092	0	113
ATAD3A;ATAD3B	4	292.924	214	0.166667	14
ATP1A1	4	204.066	585	0.166667	20
ATP1A1;ATP1A3	4	215.455	539	0.333333	14
ATP5MF	4	740.433	708	0	25
C6orf136	4	206.119	167	0.333333	1
CAMK2B	4	145.416	433	0.333333	172
CARS2	4	1933.72	2263	0.333333	13
CHCHD7	4	6.8084	48	0.666667	2
COPG1;COPG2	4	0.425545	1	0.833333	17
CUL3	4	4262.3	4126	0	123
CUTA	4	0.125903	0	0.833333	36
CYCS	4	325.214	354	0.333333	20
DBT	4	18.5468	91	0.666667	5
DDOST	4	168.228	633	0.5	17
DES;VIM	4	0	0	1	187
DNAJA4	4	2872.78	2030	0.333333	1
DOCK7	4	177.269	436	0.333333	36
DSC2	4	866.751	1650	0	120
DYNC1I2	4	29.9233	20	0.666667	2
ECH1	4	4887.5	4887	0	34
EEF1D	4	57.5678	0	0.833333	52
EIF3F	4	133.053	147	0.166667	17
EIF5A	4	3267.91	3267	0.333333	182
FAM114A2	4	17018	8185	0.5	16
FERMT2	4	1793.27	1861	0.166667	137
FH	4	3219.14	3865	0	41
FSCN1	4	2091.45	3539	0	2
FUBP1	4	9060.34	8343	0.166667	131
GALT	4	1934.96	1629	0.333333	152
GBF1	4	1629	1629	0.5	39
GIT2	4	2.00844	4	0.5	53
GNA13	4	12983	12983	0.166667	18
GNPDA1	4	8129	8129	0.166667	67
GSTM2	4	1629.23	1631	0.333333	89
H2AC18;H2AX;H2AZ2	4	309.559	209	0.5	117
H2BC4	4	3544.4	2990	0.333333	117
HDDC2	4	48.406	7	0.333333	171
HDGF;HDGFL2;HDGFL3;PSIP1	4	936.914	1319	0	90
HNRNPK	4	4154.36	4854	0.333333	181
HSPA1A;HSPA1L	4	3	3	0.5	51
HSPA5	4	0	0	1	174
HYPK	4	11.0529	6	0.5	36
IPO7	4	629.405	345	0.333333	115
ITGA7	4	4097.84	3572	0.166667	21
LACTB2	4	1630.76	1631	0.166667	78
LAMC1	4	38.2094	39	0.5	6
LETM1	4	2326.7	2240	0	41
LMAN1	4	7.24193	51	0.5	36
LRRC20	4	529.35	501	0.333333	20
LTBP4	4	15	15	0.166667	146
MAPKAPK2;MAPKAPK3	4	0.389531	0	0.833333	24
MCRIP1	4	27.5597	125	0.5	36
MDH2	4	5545.3	4838	0	41
MRPL39	4	394.953	1199	0.5	184
MRPL40	4	759.571	2133	0.666667	38
MRPL49	4	1406.52	3046	0.333333	50
MRPL58	4	124.697	474	0.166667	2
MRPS18B	4	1518.61	2053	0.333333	12
NAXD	4	1629	1629	0.5	92
NCAM1	4	2263.25	2032	0.166667	21
NCL	4	315.824	851	0.5	181
NT5C3A	4	2253.73	1785	0.166667	50
ORM1;ORM2	4	84.7545	0	0.666667	175
PBDC1	4	0.570114	0	0.833333	1
PCBP1;PCBP2	4	12387	20835	0.5	16
PDCL3	4	1530.07	3184	0.166667	35
PEF1	4	2.11209	0	0.666667	1
PGM3	4	2245.44	2895	0.333333	16
PLIN4	4	750.175	1244	0.166667	44
PRKAA1;PRKAA2	4	1570.43	1663	0	172
PSAP	4	2824.16	5262	0	31
PSMA3	4	2149.99	0	0.666667	42
RAB10;RAB12;RAB14;RAB1A;RAB1B;RAB30;RAB35;RAB39B;RAB3A;RAB3D;RAB4A;RAB4B;RAB8A;RAB8B	4	1629	1629	0.5	19
RAP1A	4	63.109	57	0.5	6
RDH14	4	0	0	1	24
RHOT1	4	4.67239	51	0.666667	24
RPS12	4	1923.88	2253	0.166667	7
RPS21	4	128.335	179	0.5	52
SDHB	4	1813.62	1921	0.166667	95
SERPINB1	4	1651.7	1672	0.333333	15
SERPINF1	4	5794.81	8263	0.166667	44
SERPINF2	4	0.126812	0	0.833333	19
SETD7	4	0.666667	0	0.833333	39
SIRT3	4	2213.22	2496	0	177
SLC16A7	4	1706.4	1549	0.166667	90
SLC9A3R1	4	3924.77	2888	0.166667	96
SNAP23	4	72.3702	32	0.333333	14
SNRPD2	4	6	6	0	149
SNX3	4	79.3928	73	0	171
SOD3	4	1505.94	1862	0.166667	22
SPG7	4	0	0	1	1
SPTB;SPTBN1;SPTBN2	4	432.776	132	0.5	1
SSBP1	4	1462.94	1583	0.333333	150
THBS4	4	4884	4884	0	148
TIMM50	4	30.9586	3	0.666667	5
TNS1	4	3256.27	3256	0.333333	1
TPM3;TPM4	4	2913.24	3952	0	5
TRMT112	4	32.1573	28	0.333333	36
TUBB;TUBB2A;TUBB2B;TUBB3;TUBB4A;TUBB4B;TUBB6	4	2297.56	3625	0.333333	35
TUBB;TUBB2A;TUBB2B;TUBB4A;TUBB4B;TUBB6;TUBB8	4	116.78	234	0.5	6
TUBB4A;TUBB6	4	1586.96	1887	0.333333	49
UFD1	4	2534.8	2660	0	28
VCP	4	197.381	417	0.666667	187
AAK1	3	556.345	368	0.333333	60
AASDHPPT	3	130.642	562	0.333333	1
ABCF3	3	2238.16	2087	0	154
ACO1	3	10.6857	33	0.333333	8
ADAL	3	0	0	1	46
ADSS1	3	140.378	335	0.333333	2
AHCY	3	29.9458	0	0.666667	103
ALDH1A1;ALDH1A2;ALDH1A3;ALDH1B1;ALDH2	3	10.5891	1	0.666667	49
APOB	3	2.1393	14	0.666667	19
ARPC2	3	238.9	347	0.666667	16
ATP1B3	3	14	14	0.333333	263
ATP5MPL	3	158.83	361	0	5
ATP6V1G1	3	3260.38	3327	0	264
BCL2L13	3	115.98	103	0	36
BCS1L	3	1126.58	1265	0.333333	21
CAPZB	3	1403.22	1816	0	159
CAV1;CAV3	3	262.63	122	0	150
CCDC51	3	1179.16	873	0.333333	2
CHMP4B;CHMP4C	3	22.6114	0	0.666667	30
CIRBP	3	1629	1629	0.333333	54
COA3	3	141.602	370	0.666667	12
COL1A1	3	3266.51	3256	0	271
COPA	3	17.5719	3	0.333333	17
COPS5	3	2004.37	2226	0.333333	59
COQ10A	3	0	0	1	24
CORO1A	3	1629	1629	0.333333	86
COX7B	3	1.58837	2	0.666667	189
COX8A	3	0.5	1	0.666667	37
CRP	3	4883	4883	0	107
CSDC2	3	1638.56	1631	0	62
CTSB	3	0	0	1	64
DAD1	3	138.306	66	0	17
DHX15	3	285.663	1610	0.666667	141
DIABLO	3	311.965	722	0.666667	40
DNAJB2	3	0	0	1	39
DNM1;DNM2	3	6507	6507	0	93
DNM2;DNM3	3	3257	3257	0	157
DTNA	3	310.407	518	0.333333	90
ECHDC1	3	709.052	450	0.333333	152
EEF2;EFTUD2	3	15.0663	12	0.333333	91
EMD	3	9.1186	0	0.666667	186
ERMP1	3	869.768	1429	0	176
ESD	3	81.5521	59	0.333333	160
FLOT2	3	1646.82	1666	0	110
FUBP1;FUBP3	3	536.095	777	0.666667	178
GNB1;GNB2;GNB4	3	232.63	0	0.666667	3
GNG12	3	1629	1629	0.333333	13
GSTP1	3	0	0	1	36
H2AZ2	3	48.6378	104	0.333333	117
HMGB2	3	3257	3257	0	151
HNRNPA1	3	1629.17	1629	0	68
HNRNPH1	3	3.50496	0	0.333333	1
HSP90AA1;HSP90AB1	3	18.9505	31	0.333333	91
HSP90AB2P	3	0	0	1	60
HSPA1A	3	0	0	1	51
HSPA1A;HSPA1L;HSPA6	3	0	0	1	51
HSPA1A;HSPA6	3	0	0	1	51
HSPB8	3	3257	3257	0	142
HTRA2	3	95.9887	186	0.333333	65
HYOU1	3	185.793	86	0.333333	49
ITGB1	3	123.651	55	0	14
KANK3	3	0	0	1	37
LACTB	3	34.5521	153	0.333333	6
LCMT1	3	1629	1629	0.333333	58
LCP1;PLS3	3	807.498	933	0.333333	9
LMNA	3	841.567	905	0.333333	117
LRG1	3	0	0	1	175
LTBP1	3	2162.98	2534	0	70
MACF1;PLEC	3	0	0	1	14
MEMO1	3	3257	3257	0	144
MRPL1	3	1723.6	1732	0	71
MRPL19	3	21.1271	76	0.666667	184
MRPS23	3	454.787	289	0.333333	179
MYCBP	3	32.1075	27	0.666667	14
MYH1;MYH2;MYH4;MYH7;MYH8	3	0	0	1	10
MYH10;MYH11;MYH9	3	0	0	1	57
NASP	3	813	0	0.666667	48
NDUFB11	3	733.562	0	0.666667	15
NEK7	3	6871.87	1629	0	80
NEXN	3	3256	3256	0.333333	297
NFS1	3	405.018	48	0.333333	1
NME2;NME2P1	3	2	2	0.333333	56
NMNAT3	3	483.451	952	0.333333	177
NPEPPS	3	3548.5	4469	0	300
NPM1	3	0.833333	2	0.666667	178
NUDT6	3	4044.67	4464	0	112
ORM2	3	388.324	1245	0.333333	175
PACS2	3	0.469164	14	0.666667	1
PALM	3	8.0246	0	0.666667	186
PCBD1	3	485.846	355	0	171
PCCA	3	1694.41	1708	0	26
PDLIM1	3	1300.79	1237	0.333333	23
PFKM	3	3257	3257	0	158
PGAM1	3	3257	3257	0	147
PKLR	3	3257	3257	0	155
PLXDC2	3	2085.53	3097	0	76
PPP1R14B	3	70.8314	88	0	14
PRDX3	3	1629	1629	0.333333	63
PROB1	3	66.0317	37	0	2
PSMA4	3	2149.66	6273	0.666667	42
PSMB6	3	2149.66	0	0.666667	42
PSMD7	3	0	0	1	2
RAB10	3	17.492	8	0	6
RAB6A	3	35.3153	214	0.333333	1
RBPMS	3	1629	1629	0.333333	61
RBPMS2	3	0	0	1	55
REEP5	3	506.919	795	0	6
ROCK2	3	293.921	126	0	110
RPL19	3	8125	8125	0.333333	48
RTN3	3	1212.01	1469	0.333333	21
SEPTIN10	3	0	0	1	44
SLC25A4;SLC25A5;SLC25A6	3	438.955	292	0.333333	173
SNX21	3	2	2	0.333333	66
SPTB	3	15.8407	0	0.666667	25
SPTB;SPTBN1	3	73.6765	29	0.666667	14
STAM	3	3	3	0	153
STAU1	3	0	0	1	1
STIP1	3	0	0	1	52
STOML2	3	0	0	1	2
TAF15	3	1629	1629	0.333333	72
TARS1	3	1629	1629	0.333333	141
TMEM43	3	4883	4883	0	105
TMOD1	3	299.923	832	0	6
TNPO1;TNPO2	3	1696.81	1709	0	111
TRIM54;TRIM55	3	3257	3257	0	156
TUBA8	3	0.603393	0	0.666667	24
TUBB4A;TUBB4B;TUBB8	3	1629	1629	0.333333	82
UBE2D1	3	1975.95	1803	0	4
USP14	3	4758.45	4430	0	160
VASP	3	1629	1629	0.333333	7
VDAC1	3	376.165	249	0	5
VPS29	3	1.35679	0	0.666667	6
YARS2	3	1629	1629	0.333333	100
ABCB6	2	12.9401	0	0	43
ACSL3	2	59.8119	81	0	57
ACY1	2	142.772	592	0	4
AIFM1	2	36.0834	38	0	26
AK2	2	4.15437	24	0	6
AKR1C2;AKR1C3	2	799.324	1098	0	25
ALDH1A2;ALDH2	2	1629	1629	0	99
ANP32B	2	1	1	0	165
AP2B1	2	212.723	224	0	17
APOC3	2	15.8257	0	0	180
ARF6	2	0	0	1	66
ARHGDIB	2	0	0	1	16
ARL6IP5	2	68.1382	68	0	6
ATE1	2	0	0	1	6
ATP5MG	2	26.3406	108	0	5
ATP6V1H	2	1629	1629	0	140
BID	2	0	0	1	2
BTF3	2	0	0	1	182
C8orf82	2	1629	1629	0	109
CANX	2	0	0	1	14
CAPZA2	2	496.869	447	0	159
CAV1	2	70.3002	42	0	150
CAVIN3	2	0	0	1	1
CAVIN4	2	2.06924	0	0	90
CD59	2	120.269	536	0	14
CFL1	2	43.2864	56	0	49
CIAPIN1	2	1629	1629	0	69
CISD1	2	1629	1629	0	97
CKAP4	2	131.525	40	0	21
CKB;CKM	2	3256	3256	0	268
CMBL	2	377.063	465	0	159
CNN2	2	375.434	476	0	90
COL6A1	2	0	0	1	192
COL6A2	2	0	0	1	192
COL6A3	2	0	0	1	192
CORO1B	2	522.553	1131	0	73
COTL1	2	1629	1629	0	98
CSNK1A1	2	1629	1629	0	168
CSRP3	2	0	0	1	6
CYB5R3	2	0	0	1	137
DARS1	2	0	0	1	17
DDX1	2	1629	1629	0	116
DPM3	2	45.9616	36	0	190
DPP3	2	0	0	1	55
DSG2	2	93.8924	80	0	120
ECHS1	2	38.3946	50	0	65
ECI1	2	1629	1629	0	114
EIF3B	2	35.8923	29	0	2
EIF3C	2	138.187	164	0	49
ENO3	2	1	1	0	170
EPN1	2	1258.45	1500	0	176
FBLN5	2	1629	1629	0	124
FKBP2	2	25.3675	26	0	47
G3BP1	2	1629	1629	0	122
G6PD	2	1629	1629	0	84
GARS1	2	0	0	1	115
GART	2	9744	9744	0	18
GM2A	2	244.637	330	0	129
GMFB;GMFG	2	0	0	1	48
H2AC18	2	0	0	1	117
HADHB	2	1629	1629	0	138
HCLS1	2	253.247	656	0	35
HMBS	2	14.4038	64	0	25
HMOX2	2	0	0	1	1
HNRNPF;HNRNPH1	2	0	0	1	181
HSBP1	2	0	0	1	14
HSPA2;HSPA8	2	0	0	1	191
HSPA4	2	0	0	1	50
HSPA8	2	0	0	1	191
HSPB1	2	1629	1629	0	128
HSPB2	2	8.04191	0	0	1
HSPH1	2	268.533	417	0	28
IARS1	2	1	1	0	166
IDE	2	3127.65	2892	0	289
IER3IP1	2	1629	1629	0	88
IGF2R	2	0	0	1	67
IGKV2-24;IGKV2D-29	2	0.25	0	0	53
ISCA2	2	67.5156	55	0	20
KMT2A	2	558.026	560	0	5
LBH	2	0	0	1	36
LRRFIP1;LRRFIP2	2	1629	1629	0	136
LYPLAL1	2	0	0	1	40
MACROD1	2	319.705	570	0	24
MAOB	2	0	0	1	45
MAP1S	2	0	0	1	66
MAP2K1;MAP2K2	2	1629	1629	0	101
MAP2K4	2	4881	4881	0	292
MMRN2	2	0.970952	3	0	1
MPDU1	2	0	0	1	17
MPI	2	0	0	1	2
MRPL41	2	8.24942	0	0	17
MRPL53	2	0	0	1	87
MRPL55	2	0	0	1	87
MRPS10	2	8	8	0	121
MRPS25	2	105.392	79	0	179
MT-ATP6	2	1629	1629	0	161
MT-CO3	2	0	0	1	189
MYH14	2	0	0	1	25
NAP1L1	2	0	0	1	49
NDUFAF1	2	0	0	1	108
NDUFAF4	2	1629	1629	0	118
NEFL	2	1629	1629	0	139
NELFA	2	2	2	0	127
NID1;NID2	2	1629	1629	0	77
NME1;NME2	2	0	0	1	56
NME1;NME2;NME2P1	2	0	0	1	56
PAFAH1B1	2	0	0	1	6
PDCD10	2	0	0	1	40
PDK1	2	0	0	1	45
PDK1;PDK2	2	897.102	1290	0	129
PEX14	2	152.513	536	0	171
PGLS	2	0	0	1	5
PHGDH	2	212.295	271	0	41
PHKA2	2	7.40636	5	0	172
PIN4	2	0	0	1	17
PKM	2	1629	1629	0	130
POFUT1	2	1629	1629	0	75
PPM1A	2	1	1	0	164
PPME1	2	21.1915	19	0	113
PPP1CA	2	13.8465	39	0	6
PPP1R12C	2	81.3925	41	0	23
PPP2R5A	2	8.77674	5	0	6
PPTC7	2	1629	1629	0	94
PRKDC	2	1655.32	2470	0	27
PSMB2	2	6614.69	10243	0	27
PSMD6	2	0	0	1	2
PSME1	2	47.5106	20	0	120
PSME2	2	843.399	925	0	306
PTMS	2	31.6456	83	0	14
PTPN11	2	1629	1629	0	102
PYGB	2	0	0	1	32
PYGM	2	0	0	1	29
RPL18A	2	0	0	1	17
RPLP1	2	0	0	1	52
SARS1	2	222.985	278	0	16
SARS2	2	531.192	782	0	188
SCLY	2	1	1	0	162
SCRIB	2	0	0	1	1
SDHC	2	3256	3256	0	33
SDHD	2	4881	4881	0	33
SEPTIN11	2	1629	1629	0	106
SERPINA4	2	0	0	1	180
SERPINB1;SERPINB8;SERPINB9	2	1629	1629	0	79
SGTA	2	0	0	1	36
SH3BGRL	2	1629	1629	0	81
SH3BGRL3	2	239.478	242	0	9
SLC25A4	2	0	0	1	173
SNF8	2	0	0	1	32
SPAG7	2	0	0	1	17
SRL	2	0	0	1	12
SRSF4;SRSF5;SRSF6	2	20.5862	0	0	17
SSB	2	2	2	0	126
TANGO2	2	0	0	1	17
TMED1	2	0	0	1	36
TMEM11	2	52.1761	218	0	57
TMPO	2	20.5673	102	0	186
TMSB10;TMSB4X	2	1629	1629	0	83
TPP2	2	0	0	1	17
TRMT10C	2	56.5262	27	0	188
TST	2	5085.76	4056	0	34
TUBB4A;TUBB4B	2	1	1	0	163
UBE2V2	2	1629	1629	0	85
UFM1	2	1	1	0	167
UPF1	2	137.694	22	0	190
USO1	2	0	0	1	185
USP47	2	287.979	650	0	123
VAPA	2	1629	1629	0	169
VAPA;VAPB	2	3256	3256	0	326
VPS4A;VPS4B	2	749.89	728	0	52
YBX3	2	10514.8	9774	0	131
A2M	1	0	0	NA	256
A2M;PZP	1	0	0	NA	256
ACADS	1	0	0	NA	153
ACADVL	1	0	0	NA	34
ACSL1	1	0	0	NA	2
ACSL1;ACSL6	1	0	0	NA	1
ACTA1	1	0	0	NA	258
ACTA1;ACTBL2;ACTG2;POTEF	1	0	0	NA	255
ACTR1A;ACTR1B	1	0	0	NA	249
ADD1	1	0	0	NA	259
ADSL	1	0	0	NA	11
AGPS	1	0	0	NA	56
AKAP12	1	0	0	NA	248
AKAP13	1	0	0	NA	12
AKR1B1	1	0	0	NA	242
AKR1B10	1	0	0	NA	242
AKR7A2	1	0	0	NA	49
AKT1	1	0	0	NA	230
ALB	1	0	0	NA	19
ALDH3A2	1	0	0	NA	148
ALDH5A1	1	0	0	NA	227
ALDOA;ALDOB;ALDOC	1	0	0	NA	43
ALDOB;ALDOC	1	0	0	NA	224
ALDOC	1	0	0	NA	224
AMT	1	0	0	NA	225
ANK1	1	0	0	NA	226
ANKRD13A	1	0	0	NA	105
ANXA11	1	0	0	NA	217
ANXA2	1	0	0	NA	260
ANXA7	1	0	0	NA	217
AOC3	1	0	0	NA	81
APMAP	1	0	0	NA	149
ARPC5;ARPC5L	1	0	0	NA	1
ARSB	1	0	0	NA	64
ASAH1	1	0	0	NA	261
ATIC	1	0	0	NA	238
ATP1A1;ATP1A2;ATP1A3	1	0	0	NA	147
ATP1A2;ATP1A3	1	0	0	NA	262
ATP2B4	1	0	0	NA	49
ATP6V1A	1	0	0	NA	101
BAD	1	0	0	NA	1
BAG6	1	0	0	NA	28
BANF1	1	0	0	NA	207
BCAT2	1	0	0	NA	8
BCKDHA	1	0	0	NA	44
BDH1	1	0	0	NA	13
BLVRA	1	0	0	NA	80
BRK1	1	0	0	NA	39
C12orf10	1	0	0	NA	72
C16orf96	1	0	0	NA	140
C2orf88	1	0	0	NA	201
CACNA2D1	1	0	0	NA	265
CAPNS1	1	0	0	NA	104
CASQ2	1	0	0	NA	15
CAV2	1	0	0	NA	253
CBR1	1	0	0	NA	250
CBR1;CBR3	1	0	0	NA	250
CBR4	1	0	0	NA	246
CCDC141	1	0	0	NA	247
CD163	1	0	0	NA	266
CD34	1	0	0	NA	119
CD47	1	0	0	NA	239
CD55	1	0	0	NA	225
CD63	1	0	0	NA	30
CDC5L	1	0	0	NA	53
CDH13	1	0	0	NA	2
CFL2	1	0	0	NA	135
CHCHD4	1	0	0	NA	31
CHMP5	1	0	0	NA	162
CKAP5	1	0	0	NA	153
CKB	1	0	0	NA	267
CKMT1A;CKMT2	1	0	0	NA	36
CLASP1	1	0	0	NA	36
CLGN	1	0	0	NA	269
CLPX	1	0	0	NA	37
CMA1	1	0	0	NA	215
CMC1	1	0	0	NA	270
CNN1	1	0	0	NA	1
CNRIP1	1	0	0	NA	212
COMMD3	1	0	0	NA	210
COMT	1	0	0	NA	272
COPS7A	1	0	0	NA	273
COPS8	1	0	0	NA	36
COQ10A;COQ10B	1	0	0	NA	161
COQ3	1	0	0	NA	209
COX20	1	0	0	NA	274
COX7C	1	0	0	NA	5
CPA3	1	0	0	NA	215
CRK	1	0	0	NA	275
CRKL	1	0	0	NA	119
CRYAB	1	0	0	NA	128
CRYM	1	0	0	NA	276
CSE1L	1	0	0	NA	27
CSTB	1	0	0	NA	204
CTNNA1	1	0	0	NA	203
CTNNA1;CTNNA2	1	0	0	NA	203
CTNNB1	1	0	0	NA	277
CUL2	1	0	0	NA	93
CYB5R1	1	0	0	NA	102
CYC1	1	0	0	NA	5
CYGB	1	0	0	NA	212
DAP3	1	0	0	NA	5
DCAF6	1	0	0	NA	163
DCTN1	1	0	0	NA	36
DCTPP1	1	0	0	NA	58
DDAH1	1	0	0	NA	22
DEK	1	0	0	NA	196
DHRS7B	1	0	0	NA	193
DLST	1	0	0	NA	278
DMD;UTRN	1	0	0	NA	194
DMPK	1	0	0	NA	249
DNAJA1	1	0	0	NA	279
DPYSL2	1	0	0	NA	29
DRAP1	1	0	0	NA	126
DST	1	0	0	NA	94
DUSP3	1	0	0	NA	82
DUT	1	0	0	NA	36
DYNLT1	1	0	0	NA	207
ECE1	1	0	0	NA	280
ECHDC3	1	0	0	NA	17
EHD1;EHD3;EHD4	1	0	0	NA	1
EHD3;EHD4	1	0	0	NA	1
EIF1;EIF1B	1	0	0	NA	136
EIF2S3	1	0	0	NA	149
EIF3E	1	0	0	NA	281
EIF4A1	1	0	0	NA	108
EIF4A1;EIF4A2;EIF4A3	1	0	0	NA	111
EIF5A;EIF5A2	1	0	0	NA	69
EIF5B	1	0	0	NA	162
EMC1	1	0	0	NA	17
EMILIN1	1	0	0	NA	65
ENDOG	1	0	0	NA	245
ENO1;ENO2;ENO3	1	0	0	NA	170
ENO2;ENO3	1	0	0	NA	170
ENPP4	1	0	0	NA	36
ENY2	1	0	0	NA	252
EPS15	1	0	0	NA	165
ERGIC1	1	0	0	NA	147
ERH	1	0	0	NA	244
ERO1A	1	0	0	NA	50
EZR	1	0	0	NA	282
FABP3	1	0	0	NA	283
FAH	1	0	0	NA	143
FAM98A	1	0	0	NA	144
FCGRT	1	0	0	NA	235
FGF1	1	0	0	NA	228
FHL1	1	0	0	NA	135
FLG2	1	0	0	NA	104
FLOT1	1	0	0	NA	284
FTH1	1	0	0	NA	231
FTL	1	0	0	NA	231
FUS;TAF15	1	0	0	NA	83
FYN;HCK;LYN;SRC;YES1	1	0	0	NA	1
GBE1	1	0	0	NA	144
GDI1	1	0	0	NA	233
GDI1;GDI2	1	0	0	NA	233
GDI2	1	0	0	NA	2
GFER	1	0	0	NA	48
GFM1	1	0	0	NA	133
GGCT	1	0	0	NA	85
GLS	1	0	0	NA	153
GNAI1;GNAI2;GNAO1	1	0	0	NA	220
GNB1;GNB2	1	0	0	NA	285
GOT2	1	0	0	NA	219
GPD1;GPD1L	1	0	0	NA	218
GPD1L	1	0	0	NA	218
GPT	1	0	0	NA	286
GPX3	1	0	0	NA	143
GSK3B	1	0	0	NA	287
GSTM1;GSTM2	1	0	0	NA	89
GSTM2;GSTM3	1	0	0	NA	216
GSTM3	1	0	0	NA	216
GSTO1	1	0	0	NA	155
H1-0	1	0	0	NA	223
H1-10	1	0	0	NA	124
H1-4	1	0	0	NA	223
H1-4;H1-5	1	0	0	NA	213
HADHA	1	0	0	NA	138
HAGH	1	0	0	NA	92
HDLBP	1	0	0	NA	63
HEXB	1	0	0	NA	163
HIBCH	1	0	0	NA	288
HLA-B	1	0	0	NA	253
HMGB1	1	0	0	NA	151
HMGB1;HMGB2	1	0	0	NA	151
HMGN2	1	0	0	NA	211
HNRNPA3	1	0	0	NA	1
HNRNPDL	1	0	0	NA	54
HNRNPH1;HNRNPH2	1	0	0	NA	1
HOMER1	1	0	0	NA	169
HP1BP3	1	0	0	NA	20
HPRT1	1	0	0	NA	143
HSD17B8	1	0	0	NA	246
HSPA1A;HSPA1L;HSPA2;HSPA6;HSPA8	1	0	0	NA	51
HSPA6	1	0	0	NA	149
HSPBP1	1	0	0	NA	154
ICAM1	1	0	0	NA	208
IGKV1-33;IGKV1D-33	1	0	0	NA	53
IGLV3-21;IGLV3-9	1	0	0	NA	53
INPP4B	1	0	0	NA	75
ITPA	1	0	0	NA	3
JPT2	1	0	0	NA	30
JUP	1	0	0	NA	290
KANK2	1	0	0	NA	1
KCTD12	1	0	0	NA	1
KIF5A;KIF5B	1	0	0	NA	60
KLHL31	1	0	0	NA	206
KPNB1	1	0	0	NA	291
KTN1	1	0	0	NA	205
LAMTOR3	1	0	0	NA	204
LBP	1	0	0	NA	107
LCP1	1	0	0	NA	86
LDHA	1	0	0	NA	10
LGALS8	1	0	0	NA	248
LMO7	1	0	0	NA	32
LMOD2	1	0	0	NA	17
LRRFIP2	1	0	0	NA	14
LTA4H	1	0	0	NA	202
MAPRE1	1	0	0	NA	200
MAT2A	1	0	0	NA	199
MCAM	1	0	0	NA	293
ME2;ME3	1	0	0	NA	197
MECR	1	0	0	NA	227
MFF	1	0	0	NA	208
MLF2	1	0	0	NA	55
MLYCD	1	0	0	NA	46
MOB1B	1	0	0	NA	27
MOCS2	1	0	0	NA	294
MRPL28	1	0	0	NA	165
MRPL34	1	0	0	NA	38
MRPL44	1	0	0	NA	100
MRPL46	1	0	0	NA	71
MRPS14	1	0	0	NA	109
MRPS6	1	0	0	NA	209
MRRF	1	0	0	NA	4
MT-CYB	1	0	0	NA	79
MTRF1L	1	0	0	NA	195
MTUS2	1	0	0	NA	1
MXRA7	1	0	0	NA	10
MYH1;MYH2;MYH3;MYH4;MYH6;MYH7;MYH7B;MYH8	1	0	0	NA	255
MYH1;MYH2;MYH3;MYH6;MYH7	1	0	0	NA	198
MYL1;MYL4	1	0	0	NA	257
MYL4	1	0	0	NA	257
MYL6B	1	0	0	NA	36
MYL9	1	0	0	NA	70
MYLK	1	0	0	NA	57
MYLK3	1	0	0	NA	295
NAPA	1	0	0	NA	226
NCSTN	1	0	0	NA	296
NDUFAF3	1	0	0	NA	118
NDUFB2	1	0	0	NA	2
NIBAN1	1	0	0	NA	205
NISCH	1	0	0	NA	254
NIT1	1	0	0	NA	197
NIT2	1	0	0	NA	298
NME3	1	0	0	NA	36
NMT1	1	0	0	NA	299
NPTN	1	0	0	NA	77
NRP1	1	0	0	NA	220
NUCB2	1	0	0	NA	36
NUDC	1	0	0	NA	238
NUDT21	1	0	0	NA	145
OBSCN	1	0	0	NA	251
OGA	1	0	0	NA	213
OGDH;OGDHL	1	0	0	NA	98
OPA1	1	0	0	NA	195
OPA3	1	0	0	NA	24
OPTN	1	0	0	NA	36
OXCT1	1	0	0	NA	199
P4HA1	1	0	0	NA	45
PABPC1;PABPC3	1	0	0	NA	68
PCCB	1	0	0	NA	26
PCDH1	1	0	0	NA	164
PDCD6	1	0	0	NA	97
PDE1C	1	0	0	NA	6
PDPR	1	0	0	NA	48
PFKL;PFKM	1	0	0	NA	158
PFKL;PFKM;PFKP	1	0	0	NA	158
PGM1	1	0	0	NA	219
PGM2	1	0	0	NA	241
PGM5	1	0	0	NA	148
PICALM;SNAP91	1	0	0	NA	145
PITPNB	1	0	0	NA	37
PKN1	1	0	0	NA	18
PMPCA	1	0	0	NA	240
PMPCB	1	0	0	NA	240
PMVK	1	0	0	NA	14
PON1	1	0	0	NA	19
POPDC2	1	0	0	NA	166
PPA1	1	0	0	NA	96
PPCS	1	0	0	NA	237
PPIC	1	0	0	NA	198
PPIF	1	0	0	NA	114
PPIL1	1	0	0	NA	301
PPP1CB	1	0	0	NA	42
PPP1R13L	1	0	0	NA	245
PPP2CB	1	0	0	NA	302
PPP2R5D	1	0	0	NA	303
PPP2R5E	1	0	0	NA	304
PPP5C	1	0	0	NA	132
PRDX1	1	0	0	NA	236
PRDX1;PRDX4	1	0	0	NA	236
PREP	1	0	0	NA	202
PRKAA1	1	0	0	NA	121
PRKAR1A	1	0	0	NA	243
PRKAR1A;PRKAR1B	1	0	0	NA	243
PRPS1	1	0	0	NA	2
PSMA2	1	0	0	NA	42
PSMB1	1	0	0	NA	305
PSMB10	1	0	0	NA	241
PSMB4	1	0	0	NA	234
PSMC1	1	0	0	NA	78
PSMC3	1	0	0	NA	232
PSMC6	1	0	0	NA	232
PSMD10	1	0	0	NA	57
PTGFRN	1	0	0	NA	167
PYCARD	1	0	0	NA	9
QARS1	1	0	0	NA	307
QDPR	1	0	0	NA	8
RAB2A;RAB2B	1	0	0	NA	108
RAB5C	1	0	0	NA	2
RAB9A	1	0	0	NA	308
RAB9A;RAB9B	1	0	0	NA	309
RAB9B	1	0	0	NA	122
RALB	1	0	0	NA	74
RANBP1	1	0	0	NA	252
RAP1B	1	0	0	NA	146
RASIP1	1	0	0	NA	235
RBBP4;RBBP7	1	0	0	NA	210
RBPMS;RBPMS2	1	0	0	NA	229
RELCH	1	0	0	NA	143
RIC8A	1	0	0	NA	149
RLF	1	0	0	NA	211
RO60	1	0	0	NA	37
RPRD1B	1	0	0	NA	66
RPS17	1	0	0	NA	17
RPS24	1	0	0	NA	17
RPS26	1	0	0	NA	166
RPS28	1	0	0	NA	247
RRAS2	1	0	0	NA	76
RSU1	1	0	0	NA	310
S100A13	1	0	0	NA	36
S100A16	1	0	0	NA	222
S100A8	1	0	0	NA	221
S100A9	1	0	0	NA	221
SAA1;SAA2	1	0	0	NA	311
SAE1	1	0	0	NA	201
SAMHD1	1	0	0	NA	84
SCAMP3	1	0	0	NA	88
SCARB2	1	0	0	NA	23
SCO1	1	0	0	NA	6
SCRN1	1	0	0	NA	167
SDHA	1	0	0	NA	95
SDHAF2	1	0	0	NA	36
SDR39U1	1	0	0	NA	312
SEPTIN8	1	0	0	NA	230
SEPTIN9	1	0	0	NA	313
SERPINB8	1	0	0	NA	47
SF3A3	1	0	0	NA	116
SH3GL1;SH3GL2	1	0	0	NA	142
SH3GLB1	1	0	0	NA	314
SIRT5	1	0	0	NA	315
SLC1A3	1	0	0	NA	316
SLC25A10	1	0	0	NA	317
SLC25A11	1	0	0	NA	145
SLC25A51	1	0	0	NA	318
SLC3A2	1	0	0	NA	229
SLC9A3R2	1	0	0	NA	168
SMU1	1	0	0	NA	20
SMYD5	1	0	0	NA	62
SNRNP70	1	0	0	NA	214
SNX12;SNX3	1	0	0	NA	1
SPARC	1	0	0	NA	7
SPON1	1	0	0	NA	112
SRI	1	0	0	NA	36
SRSF2	1	0	0	NA	196
SRSF3	1	0	0	NA	214
STBD1	1	0	0	NA	237
STK24;STK25	1	0	0	NA	61
STRAP	1	0	0	NA	319
STXBP3	1	0	0	NA	200
SUN2	1	0	0	NA	320
SYNE2	1	0	0	NA	1
TARDBP	1	0	0	NA	125
TAX1BP3	1	0	0	NA	1
TES	1	0	0	NA	222
TGM2	1	0	0	NA	321
TICAM2	1	0	0	NA	6
TMEM109	1	0	0	NA	239
TMEM126A	1	0	0	NA	106
TMEM159	1	0	0	NA	36
TMX3	1	0	0	NA	157
TNS2	1	0	0	NA	156
TPSAB1	1	0	0	NA	67
TRAF3IP1	1	0	0	NA	322
TRIM28	1	0	0	NA	127
TRIM54	1	0	0	NA	193
TRIM54;TRIM55;TRIM63	1	0	0	NA	156
TTN	1	0	0	NA	251
TUBB;TUBB2A;TUBB2B;TUBB4A;TUBB4B	1	0	0	NA	35
TUBB;TUBB4A;TUBB4B	1	0	0	NA	6
TUBB4B	1	0	0	NA	155
TXLNB	1	0	0	NA	228
UBA1	1	0	0	NA	323
UBE2A	1	0	0	NA	324
UBE2I	1	0	0	NA	139
UBE2V1;UBE2V2	1	0	0	NA	325
UBR4	1	0	0	NA	17
UEVLD	1	0	0	NA	206
UGGT1	1	0	0	NA	164
UGP2	1	0	0	NA	91
UNC45B	1	0	0	NA	157
UQCR11	1	0	0	NA	99
USP5	1	0	0	NA	130
USP7	1	0	0	NA	31
VPS26A	1	0	0	NA	6
VPS35	1	0	0	NA	148
VPS4A	1	0	0	NA	1
VWF	1	0	0	NA	44
WASF2	1	0	0	NA	36
WASH6P	1	0	0	NA	234
WASHC5	1	0	0	NA	244
WFS1	1	0	0	NA	194
YAP1	1	0	0	NA	36
YBX1;YBX3	1	0	0	NA	142
YWHAB	1	0	0	NA	12
YWHAB;YWHAG;YWHAH;YWHAQ	1	0	0	NA	327
YWHAB;YWHAQ;YWHAZ	1	0	0	NA	146
YWHAZ	1	0	0	NA	24
ZMPSTE24	1	0	0	NA	254

## Sheet: summaryNetwork
avgDegree	avgStrength	clustCoeff	pathLength	diameter	density	top3Degree
13.0113	7.72849	0.438548	4.86144	14	0.00700285	NDUFAB1(k=117)#MB(k=116)#SOD2(k=114)
