# Supplementary material for: The Human Cardiac “Age‐OME”: Age‐Specific Changes in Myocardial Molecular Expression
Source: Aging Cell. 2025 Sep 7;24(11):e70219. doi: 10.1111/acel.70219 (PMC12610413; doi:10.1111/acel.70219)
Supplement: Supplementary file 8 — Table S6. Weighted Correlation Network Analysis (WCNA) results and over‐representation analysis (ORA) results at the metabolite level. The ORA was performed on the most populated community presented in the WCNA. [file ACEL-24-e70219-s001.xlsx]

## Sheet: ORA
	N_Universe	M_path	k_intesect	n_interest	pval	intersectionSet	feqPosCorr
TCA cycle (aka Krebs or citric acid cycle)	109	9	6	29	0.0080373	HMDB0000134;HMDB0000156;HMDB0000221;HMDB0000538;HMDB0000902;HMDB0001487	1
Neuroinflammation and glutamatergic signaling	109	7	5	29	0.00923759	HMDB0000123;HMDB0000187;HMDB0001112;HMDB0000902;HMDB0001487	1
Vitamin B12 metabolism	109	10	6	29	0.0139709	HMDB0000187;HMDB0000221;HMDB0000244;HMDB0000742;HMDB0000902;HMDB0001487	1
NAD+ metabolism	109	6	4	29	0.01983	HMDB0000902;HMDB0001487;HMDB0001488;HMDB0000221	1
Folate metabolism	109	11	6	29	0.02262	HMDB0000123;HMDB0000187;HMDB0000221;HMDB0000244;HMDB0000538;HMDB0000742	0.666667
Selenium micronutrient network	109	12	6	29	0.0345346	HMDB0000187;HMDB0000221;HMDB0000244;HMDB0000538;HMDB0000742;HMDB0001488	0.666667
Glutathione metabolism	109	5	3	29	0.0421014	HMDB0000123;HMDB0003337;HMDB0000221	NA
One-carbon metabolism	109	5	3	29	0.0421014	HMDB0000742;HMDB0000123;HMDB0000244	1
Vitamin B6-dependent and responsive disorders	109	5	3	29	0.0421014	HMDB0000162;HMDB0000239;HMDB0000279	NA
Cerebral organic acidurias, including diseases	109	5	3	29	0.0421014	HMDB0000902;HMDB0001487;HMDB0000221	1
Sulfation biotransformation reaction	109	5	3	29	0.0421014	HMDB0000221;HMDB0000538;HMDB0003337	1
NAD biosynthesis II (from tryptophan)	109	8	4	29	0.0576892	HMDB0000221;HMDB0000250;HMDB0000538;HMDB0000902	1
Ethanol effects on histone modifications	109	6	3	29	0.072778	HMDB0000123;HMDB0000187;HMDB0000742	NA
Methionine metabolism leading to sulfur amino acids and related disorders	109	6	3	29	0.072778	HMDB0000742;HMDB0000123;HMDB0000538	0
Glucuronidation	109	6	3	29	0.072778	HMDB0000538;HMDB0000902;HMDB0001487	1
Trans-sulfuration, one-carbon metabolism and related pathways	109	12	5	29	0.0923683	HMDB0000123;HMDB0000187;HMDB0000742;HMDB0001565;HMDB0003337	NA
Metabolic Epileptic Disorders	109	18	7	29	0.09283	HMDB0001487;HMDB0000123;HMDB0000221;HMDB0000538;HMDB0000902;HMDB0001112;HMDB0000064	0.5
Methionine de novo and salvage pathway	109	7	3	29	0.112473	HMDB0000538;HMDB0000742;HMDB0000902	0
Amino acid metabolism	109	33	11	29	0.136565	HMDB0000123;HMDB0000134;HMDB0000156;HMDB0000158;HMDB0000159;HMDB0000162;HMDB0000187;HMDB0000742;HMDB0003337;HMDB0000725;HMDB0000898	0.571429
Creatine pathway	109	5	2	29	0.146136	HMDB0000064;HMDB0000123	NA
Sudden infant death syndrome (SIDS) susceptibility pathways	109	5	2	29	0.146136	HMDB0000159;HMDB0000158	1
Cori cycle	109	8	3	29	0.160185	HMDB0000902;HMDB0001112;HMDB0001487	1
Aerobic glycolysis	109	8	3	29	0.160185	HMDB0000902;HMDB0001487;HMDB0001112	1
Urea cycle and metabolism of amino groups	109	8	3	29	0.160185	HMDB0000064;HMDB0000134;HMDB0000162	NA
Metabolic reprogramming in colon cancer	109	10	3	29	0.273367	HMDB0000123;HMDB0000134;HMDB0001112	NA
Biogenic amine synthesis	109	7	2	29	0.284779	HMDB0000158;HMDB0000159	1
Metabolism overview	109	8	2	29	0.359265	HMDB0000134;HMDB0000156	1
Metabolic reprogramming in pancreatic cancer	109	5	1	29	0.386571	HMDB0000221	NA
Glycolysis and gluconeogenesis	109	6	1	29	0.479341	HMDB0001112	NA
Alanine and aspartate metabolism	109	7	1	29	0.563749	HMDB0000134	NA
mRNA, protein, and metabolite inducation pathway by cyclosporin A	109	8	1	29	0.638528	HMDB0000158	NA

## Sheet: nodesAnalysis
nodes	degree	betweenness_noWeight	betweenness_absWeight	clusteringCoeff	community
1-Methylhistamine	13	497.248	618	0.24359	3
Homocysteine	13	483.356	453	0.320513	3
Fructose 1,6-bisphosphate	12	960.057	1272	0.19697	2
Purine	12	132.468	136	0.318182	3
Saccharopine	11	611.719	539	0.327273	3
Creatine	11	929.844	573	0.327273	3
Acetoacetic acid	9	41.2667	6	0.722222	1
Acetylcholine	9	749.267	751	0.694444	1
Phenylalanine	9	55.779	99	0.416667	3
trans-hydroxyproline	9	426.17	679	0.388889	3
3-Phosphoglycerate	8	531.211	136	0.285714	2
3-Aminoisobutanoic acid	8	1.26667	0	0.892857	1
Carnitine	8	1.26667	0	0.892857	1
Gamma-Aminobutyric acid	8	37.1667	75	0.75	1
Methionine	8	116.906	145	0.214286	2
Phosphoethanolamine	8	169.078	246	0.321429	3
Trimethylamine	8	1.26667	0	0.892857	1
Adenosine triphosphate	7	126.989	98	0.333333	3
Acetylcarnitine	7	154	154	0.714286	1
Alanine	7	0.5	0	0.952381	1
Methionine sulfone	7	68.8238	0	0.47619	3
Phosphocholine	7	174.59	209	0.285714	3
Tyrosine	7	68.8238	98	0.47619	3
Malate	6	40.677	45	0.666667	3
Oxidized glutathione	6	37.7556	79	0.533333	3
Pyrophosphate	6	229.833	232	0.4	3
Reduced nicotinamide adenine dinucleotide phosphate	6	248.518	236	0.2	3
5-Aminolevulinic acid	6	0	0	1	1
N-Acetylglutamine	6	890.209	881	0.133333	2
Fumarate	5	29.3508	0	0.8	3
Glyceraldehyde 3-phosphate	5	115.811	74	0.2	3
Hydroxyisocaproate	5	450	450	0	5
Reduced nicotinamide Adenine Dinucleotide	5	18.6239	13	0.3	3
Uridine 5'-diphosphate	5	144.024	142	0.2	2
Indole-3-propionic acid	5	40.8809	38	0.4	2
Pyridoxine	5	21.7587	48	0.7	3
Anthranilate	4	3.66667	1	0.666667	2
p-aminobenzoate	4	78	78	0.5	2
Glycine	4	4.30119	0	0.833333	3
Homoserine	4	14.0833	26	0.666667	2
Threonine	4	14.0833	0	0.666667	2
Uridine	4	121.754	154	0.166667	2
2-Ketohexanoate	3	3	3	0	7
Adenosine diphosphate	3	78	78	0.333333	2
Adenosine monophosphate	3	78	78	0.333333	2
Nicotinate	3	0	0	1	3
Asymmetric dimethylarginine	3	154	154	0.333333	8
Glutamine	3	155	155	0	6
Leucine	3	86.875	82	0	2
Proline	3	0	0	1	3
Riboflavin	3	0	0	1	3
Thyroxine	3	19.0744	92	0.666667	2
Valine	3	58.841	54	0	2
3-Hydroxybutyrate	2	0	0	1	10
Deoxycholate	2	47.5298	40	0	2
Erythrose 4-phosphate	2	0	0	1	11
Fructose 6-phosphate	2	0	0	1	11
Glucose 6-phosphate	2	0	0	1	11
Guanidoacetate	2	8.28333	1	0	2
Inosine	2	78	78	0	4
Malonate	2	0	0	1	10
Mevalonate	2	0	0	1	10
Nicotinamide adenine dinucleotide	2	0	0	1	3
Nicotinamide adenine dinucleotide phosphate	2	36.7536	37	0	2
Uridine diphosphate-N-acetylglucosamine	2	154	154	0	4
3-Deazaadenosine	2	0	0	1	9
Asparagine	2	3.25	13	0	2
Butyrylcarnitine	2	78	78	0	1
Carnosine	2	0	0	1	1
Cytidine	2	0	0	1	9
Cytosine	2	0	0	1	9
Histamine	2	0	0	1	2
Norepinephrine	2	0	0	1	8
Serine	2	0	0	1	3
Spermine	2	0	0	1	8
Phosphocreatine	1	0	0	NA	2
2-Aminoadipate	1	0	0	NA	18
2-Hydroxy-2-methylbutyrate	1	0	0	NA	7
2-Hydroxyglutarate	1	0	0	NA	7
Acetyl-CoA	1	0	0	NA	12
Arginosuccinate	1	0	0	NA	5
Cholesterol sulfate	1	0	0	NA	7
Citraconate	1	0	0	NA	2
Glucose	1	0	0	NA	14
Glutarylcarnitine	1	0	0	NA	3
Glyceraldehyde	1	0	0	NA	14
Kynurenine	1	0	0	NA	17
Lactate	1	0	0	NA	19
Malonyl-coenzyme A	1	0	0	NA	12
N-Acetyl-L-Alanine	1	0	0	NA	3
N-Carbamoyl-L-aspartate	1	0	0	NA	16
Phenyllactic acid	1	0	0	NA	5
Pyroglutamate	1	0	0	NA	19
S-adenosyl-L-homocysteine	1	0	0	NA	4
Thiamine pyrophosphate	1	0	0	NA	2
Urate	1	0	0	NA	15
2'-Deoxycytidine	1	0	0	NA	6
2-Methylbutyroylcarnitine	1	0	0	NA	13
5-Hydroxyindoleacetic acid	1	0	0	NA	17
Aminoadipic acid	1	0	0	NA	18
Choline	1	0	0	NA	2
Citrulline	1	0	0	NA	16
Cyclic AMP	1	0	0	NA	1
Cystamine	1	0	0	NA	15
Isoleucine	1	0	0	NA	2
Isovalerylcarnitine	1	0	0	NA	13
Lysine	1	0	0	NA	6
Serotonin	1	0	0	NA	5
Thiamine	1	0	0	NA	3

## Sheet: summaryNetwork
avgDegree	avgStrength	clustCoeff	pathLength	diameter	density	top3Degree
3.77982	1.131	0.449327	4.1043	11	0.0349983	1-Methylhistamine(k=13)#Homocysteine(k=13)#Fructose 1,6-bisphosphate(k=12)
