# Supplementary material for: The Human Cardiac “Age‐OME”: Age‐Specific Changes in Myocardial Molecular Expression
Source: Aging Cell. 2025 Sep 7;24(11):e70219. doi: 10.1111/acel.70219 (PMC12610413; doi:10.1111/acel.70219)
Supplement: Supplementary file 9 — Table S7. Set enrichment analysis results of younger versus older hearts at the lipid level. [file ACEL-24-e70219-s006.xlsx]

## Sheet: lipidSetEnrichmentAnalysis
class	ES	NES	p_val	p_adj	log2err	setSize	leadingEdges	allNodes
LPE	-0.826299	-2.41859	4.70993e-08	6.12291e-07	0.719513	20	LPE(18:0); LPE(22:3); LPE(20:1); LPE(18:0e); LPE(22:4); LPE(18:1); LPE(16:0); LPE(16:1e); LPE(20:3); LPE(16:0e); LPE(18:1e); LPE(20:2); LPE(18:2e); LPE(18:2); LPE(22:5); LPE(14:0)	LPE(22:6); LPE(20:5); LPE(20:4); LPE(18:3); LPE(14:0); LPE(22:5); LPE(18:2); LPE(18:2e); LPE(20:2); LPE(18:1e); LPE(16:0e); LPE(20:3); LPE(16:1e); LPE(16:0); LPE(18:1); LPE(22:4); LPE(18:0e); LPE(20:1); LPE(22:3); LPE(18:0)
PG	0.760883	2.19126	7.5283e-07	4.8934e-06	0.659444	27	PG(18:3/22:6); PG(18:2/18:2); PG(20:0/22:6); PG(18:2/22:6); PG(16:1/18:2); PG(20:4/22:6); PG(18:2/20:4); PG(22:6/22:6); PG(16:1/18:1); PG(18:1/22:6); PG(18:1/18:2); PG(18:1/20:4)	PG(18:3/22:6); PG(18:2/18:2); PG(20:0/22:6); PG(18:2/22:6); PG(16:1/18:2); PG(20:4/22:6); PG(18:2/20:4); PG(22:6/22:6); PG(16:1/18:1); PG(18:1/22:6); PG(18:1/18:2); PG(18:1/20:4); PG(18:1/18:1); PG(22:5/22:6); PG(17:1/18:2); PG(20:0/20:4); PG(18:0/18:1); PG(16:0/18:1); PG(16:0/22:6); PG(18:1/14:0); PG(16:0/18:2); PG(18:0/22:6); PG(16:0/20:4); PG(17:0/18:1); PG(18:0/20:4); PG(16:0/16:0); PG(16:0/1…
PC	-0.615615	-2.1998	1.5077e-06	6.53335e-06	0.643552	47	PC(18:2e/22:6); PC(16:1e/18:1); PC(18:1e/18:2); PC(16:1e/18:2); PC(18:0/22:4); PC(18:2e/20:4); PC(16:1e/22:6); PC(17:0/18:1); PC(16:0/22:4); PC(19:0/18:2); PC(18:1e/16:0); PC(19:0/18:1); PC(18:0/18:1); PC(18:0e/20:4); PC(18:0/22:5); PC(15:0/18:1); PC(18:0/20:3); PC(17:0/20:4); PC(20:1/18:2); PC(19:0/22:5); PC(18:0/20:4); PC(18:1e/20:4); PC(17:0/18:2); PC(16:0e/16:0); PC(16:0/18:1); PC(18:2e/22:5)…	PC(15:0/16:0); PC(16:0/22:6); PC(16:0/16:0); PC(19:0/22:6); PC(16:1e/20:4); PC(16:0/14:0); PC(16:0/20:5); PC(18:1/18:2); PC(18:1/22:6); PC(16:0/18:2); PC(16:0/20:4); PC(16:0/17:0); PC(15:0/18:2); PC(18:0/16:0); PC(15:0/20:4); PC(14:0/20:4); PC(16:0/16:1); PC(16:0e/20:4); PC(16:1/20:4); PC(18:1/20:4); PC(18:1/22:5); PC(18:2e/22:5); PC(16:0/18:1); PC(16:0e/16:0); PC(17:0/18:2); PC(18:1e/20:4); PC(1…
TG	0.60671	1.93062	0.00010677	0.000347002	0.538434	44	TG(18:1/18:1/18:2); TG(16:1/18:1/18:1); TG(16:0/18:2/18:2); TG(18:0/18:1/18:1); TG(16:0/18:1/20:4); TG(18:1/18:2/18:2); TG(18:1/18:1/18:1); TG(16:0/18:1/18:1); TG(18:1/17:1/18:1); TG(16:0/16:1/18:1); TG(16:1/16:1/18:1); TG(17:0/18:1/18:1); TG(16:0/16:0/16:0); TG(16:0/16:0/18:1); TG(16:0/17:1/18:1); TG(16:0/16:0/16:1); TG(18:0/16:0/16:0); TG(20:0/18:1/18:1); TG(16:1/16:1/16:1); TG(16:0/17:0/18:1);…	TG(18:1/18:1/18:2); TG(16:1/18:1/18:1); TG(16:0/18:2/18:2); TG(18:0/18:1/18:1); TG(16:0/18:1/20:4); TG(18:1/18:2/18:2); TG(18:1/18:1/18:1); TG(16:0/18:1/18:1); TG(18:1/17:1/18:1); TG(16:0/16:1/18:1); TG(16:1/16:1/18:1); TG(17:0/18:1/18:1); TG(16:0/16:0/16:0); TG(16:0/16:0/18:1); TG(16:0/17:1/18:1); TG(16:0/16:0/16:1); TG(18:0/16:0/16:0); TG(20:0/18:1/18:1); TG(16:1/16:1/16:1); TG(16:0/17:0/18:1);…
AcCa	0.555874	1.61626	0.0133493	0.0289235	0.38073	28	AcCa(14:2); AcCa(18:3); AcCa(18:2); AcCa(20:4); AcCa(18:1); AcCa(16:1); AcCa(16:0); AcCa(19:1); AcCa(17:0); AcCa(20:2); AcCa(12:1); AcCa(22:4); AcCa(18:0)	AcCa(14:2); AcCa(18:3); AcCa(18:2); AcCa(20:4); AcCa(18:1); AcCa(16:1); AcCa(16:0); AcCa(19:1); AcCa(17:0); AcCa(20:2); AcCa(12:1); AcCa(22:4); AcCa(18:0); AcCa(14:0); AcCa(13:0); AcCa(20:1); AcCa(19:0); AcCa(12:0); AcCa(20:0); AcCa(22:2); AcCa(21:1); AcCa(10:1); AcCa(10:0); AcCa(9:0); AcCa(22:1); AcCa(21:0); AcCa(6:0); AcCa(8:0)
Cer	0.716934	1.68121	0.0119537	0.0289235	0.38073	11	Cer(d18:1/24:0); Cer(d18:1/22:0); Cer(d18:1/23:0); Cer(d18:1/24:1); Cer(d18:2/24:1); Cer(d18:2/22:0); Cer(d18:2/23:0); Cer(d18:2/18:0); Cer(d18:1/18:0)	Cer(d18:1/24:0); Cer(d18:1/22:0); Cer(d18:1/23:0); Cer(d18:1/24:1); Cer(d18:2/24:1); Cer(d18:2/22:0); Cer(d18:2/23:0); Cer(d18:2/18:0); Cer(d18:1/18:0); Cer(d18:1/16:0); Cer(d18:1/12:0)
PI	-0.45434	-1.44944	0.0356301	0.0661703	0.321776	28	PI(17:1/18:0); PI(19:0/20:4); PI(18:0/18:3); PI(18:1/22:5); PI(16:0/22:6); PI(18:0/22:4); PI(18:0/18:1); PI(17:0/20:4); PI(18:1/20:4); PI(18:0/14:1); PI(16:0/20:4); PI(18:0/20:2)	PI(18:1/14:1); PI(18:1/18:1); PI(18:0/22:6); PI(18:1/18:2); PI(18:0/16:0); PI(17:0/18:2); PI(18:0/16:1); PI(16:0/18:2); PI(18:1e/20:4); PI(16:0/16:0); PI(20:0/20:4); PI(18:0/20:4); PI(18:0/22:5); PI(18:0/20:3); PI(18:1/18:3); PI(18:1/22:6); PI(18:0/20:2); PI(16:0/20:4); PI(18:0/14:1); PI(18:1/20:4); PI(17:0/20:4); PI(18:0/18:1); PI(18:0/22:4); PI(16:0/22:6); PI(18:1/22:5); PI(18:0/18:3); PI(19:0/…
CL	0.623662	1.38505	0.11413	0.185462	0.176694	9	CL(18:2/18:2/18:2/18:2); CL(18:2/16:1/18:2/18:2); CL(20:5/18:2/18:2/18:2); CL(20:5/16:1/18:2/18:2); CL(18:2/18:1/18:2/18:2); CL(20:5/18:2/18:1/18:2)	CL(18:2/18:2/18:2/18:2); CL(18:2/16:1/18:2/18:2); CL(20:5/18:2/18:2/18:2); CL(20:5/16:1/18:2/18:2); CL(18:2/18:1/18:2/18:2); CL(20:5/18:2/18:1/18:2); CL(18:3/18:2/16:1/22:6); CL(18:2/18:1/18:2/18:1); CL(10:0/20:3/14:0/14:0)
DG	0.313723	0.782303	0.751712	0.974799	0.0516356	14	DG(16:1/18:1); DG(18:1/18:2); DG(18:0/18:2); DG(18:0/18:1); DG(18:0/18:0); DG(18:0/16:0); DG(16:0/18:1)	DG(16:1/18:1); DG(18:1/18:2); DG(18:0/18:2); DG(18:0/18:1); DG(18:0/18:0); DG(18:0/16:0); DG(16:0/18:1); DG(16:0/16:0); DG(18:1/14:0); DG(18:2/18:2); DG(16:0/20:4); DG(18:0/20:3); DG(18:1/20:4); DG(18:0/22:5)
HC	0.297163	0.728682	0.82483	0.974799	0.04707	13	Hex1Cer(d18:1/24:0); Hex1Cer(t18:0/22:0); Hex1Cer(t18:0/23:0); Hex1Cer(d41:1)	Hex1Cer(d18:1/24:0); Hex1Cer(t18:0/22:0); Hex1Cer(t18:0/23:0); Hex1Cer(d41:1); Hex1Cer(d42:1); Hex1Cer(d18:1/24:1); Hex1Cer(d20:0/22:6); Hex1Cer(d19:0/20:4); Hex1Cer(t20:0/20:4); Hex1Cer(d18:1/20:4); Hex1Cer(d18:0/20:4); Hex1Cer(d18:1/22:4); Hex1Cer(t20:1/20:4)
SM	-0.253652	-0.809206	0.776316	0.974799	0.0706196	28	SM(d34:0); SM(d37:2); SM(d35:1); SM(d38:2); SM(d36:2); SM(d34:1); SM(d42:4); SM(d20:1/16:0); SM(d44:6); SM(d44:5); SM(d37:1)	SM(d41:1); SM(d39:1); SM(d42:1); SM(d43:5); SM(d41:2); SM(d43:4); SM(d32:1); SM(d44:4); SM(d40:2); SM(d43:2); SM(d40:1); SM(d42:3); SM(d42:2); SM(t42:1); SM(d34:2); SM(d32:4); SM(d38:1); SM(d37:1); SM(d44:5); SM(d44:6); SM(d20:1/16:0); SM(d42:4); SM(d34:1); SM(d36:2); SM(d38:2); SM(d35:1); SM(d37:2); SM(d34:0)
LPC	0.18239	0.505625	0.986885	0.986885	0.0371479	23	LPC(22:6); LPC(20:5); LPC(14:0); LPC(20:4); LPC(16:1); LPC(20:2); LPC(18:2)	LPC(22:6); LPC(20:5); LPC(14:0); LPC(20:4); LPC(16:1); LPC(20:2); LPC(18:2); LPC(20:3); LPC(15:0); LPC(16:2e); LPC(18:2e); LPC(16:0); LPC(22:5); LPC(16:0e); LPC(17:1); LPC(18:1); LPC(18:1e); LPC(18:3e); LPC(18:0); LPC(22:4); LPC(19:0); LPC(20:1); LPC(16:1e)
PE	-0.182559	-0.660009	0.973837	0.986885	0.0643583	49	PE(20:1e/20:4); PE(18:1e/18:2); PE(18:1e/18:1)	PE(18:1/22:6); PE(18:1/18:2); PE(16:1e/22:6); PE(18:0/20:5); PE(18:0/22:6); PE(16:0/22:6); PE(16:0/16:0); PE(20:4/21:1); PE(18:0/20:3); PE(16:0/20:5); PE(16:0/18:2); PE(36:0); PE(18:1/22:5); PE(16:0/18:1); PE(17:0/18:2); PE(18:2/22:6); PE(18:2e/20:4); PE(18:2/21:0); PE(18:1/18:1); PE(18:0/20:4); PE(18:0e/20:4); PE(19:0/22:5); PE(18:0e/22:6); PE(18:0/22:4); PE(20:4/21:0); PE(16:1e/20:4); PE(16:0e/…
