# Supplementary material for: The Human Cardiac “Age‐OME”: Age‐Specific Changes in Myocardial Molecular Expression
Source: Aging Cell. 2025 Sep 7;24(11):e70219. doi: 10.1111/acel.70219 (PMC12610413; doi:10.1111/acel.70219)
Supplement: Supplementary file 10 — Table S8. Weighted Correlation Network Analysis (WCNA) results and over‐representation analysis (ORA) results at the lipid level. The ORA was performed on the most populated community presented in the WCNA. [file ACEL-24-e70219-s009.xlsx]

## Sheet: ORA
	N_Universe	M_path	k_intesect	n_interest	pval	pval_FDR	intersectionSet	feqPosCorr
TG	214	33	17	17	0	0	TG(15:0_16:0_16:0)+NH4;TG(16:0_16:0_16:1)+NH4;TG(16:0_16:0_18:1)+NH4;TG(16:0_16:1_18:1)+NH4;TG(16:0_17:1_18:1)+NH4;TG(16:0_18:1_18:1)+NH4;TG(16:0_18:1_20:4)+NH4;TG(16:0_18:2_18:2)+NH4;TG(16:1_14:0_14:0)+NH4;TG(16:1_14:0_18:1)+NH4;TG(16:1_16:1_16:1)+NH4;TG(16:1_16:1_18:1)+NH4;TG(16:1_17:1_18:1)+NH4;TG(16:1_18:1_18:1)+NH4;TG(18:1_18:1_18:1)+NH4;TG(18:1_18:1_18:2)+NH4;TG(18:1_18:2_18:2)+NH4	1
HC	214	3	0	17	0.213375	0.951975	NA	NA
DG	214	6	0	17	0.383345	0.951975	NA	NA
CL	214	7	0	17	0.431852	0.951975	NA	NA
Cer	214	10	0	17	0.556719	0.951975	NA	NA
LPE	214	11	0	17	0.592246	0.951975	NA	NA
PI	214	11	0	17	0.592246	0.951975	NA	NA
LPC	214	13	0	17	0.655413	0.951975	NA	NA
AcCa	214	19	0	17	0.794148	0.951975	NA	NA
PG	214	19	0	17	0.794148	0.951975	NA	NA
SM	214	21	0	17	0.827241	0.951975	NA	NA
PE	214	26	0	17	0.889427	0.951975	NA	NA
PC	214	35	0	17	0.951975	0.951975	NA	NA

## Sheet: nodesAnalysis
nodes	degree	betweenness_noWeight	betweenness_absWeight	clusteringCoeff	community
TG(15:0_16:1_18:1)+NH4	13	22.6607	0	0.74359	16
TG(16:0_14:0_14:0)+NH4	13	22.6607	33	0.74359	16
TG(16:0_14:0_16:0)+NH4	13	74.348	36	0.717949	16
TG(25:0_16:0_16:1)+NH4	13	12.9991	24	0.717949	16
TG(15:0_14:0_16:0)+NH4	12	3.40409	0	0.80303	16
TG(16:0_16:1_18:1)+NH4	12	64.0864	21	0.636364	10
TG(16:0_16:1_24:0)+NH4	12	8.9182	10	0.757576	16
TG(15:0_14:0_16:1)+NH4	11	35.3633	33	0.690909	16
TG(15:0_16:0_16:1)+NH4	11	10.6598	72	0.836364	16
TG(15:0_16:1_16:1)+NH4	11	6.85119	5	0.818182	16
TG(16:0_14:0_16:1)+NH4	11	33.7295	0	0.763636	16
TG(16:1_16:1_18:1)+NH4	11	46.9594	22	0.654545	10
PC(18:2e_20:4)+HCOO	10	57.9167	54	0.333333	5
TG(16:0_18:1_20:4)+NH4	10	11.5797	2	0.733333	10
TG(16:1_18:1_18:1)+NH4	10	11.5797	28	0.733333	10
TG(18:1_18:1_18:1)+NH4	10	21.2849	35	0.711111	10
Hex1Cer(t20:1_20:4)+HCOO	9	17.6667	13	0.444444	5
TG(15:0_16:0_16:0)+NH4	9	140.249	98	0.416667	10
TG(16:0_16:1_17:0)+NH4	9	111.446	148	0.583333	16
TG(16:1_16:1_17:1)+NH4	9	15.5768	33	0.805556	16
TG(18:0_18:0_18:0)+NH4	9	0.916838	3	0.916667	16
TG(18:1_18:1_18:2)+NH4	9	7.85491	0	0.805556	10
TG(18:1_18:2_18:2)+NH4	9	0.935714	3	0.861111	10
SM(d40:2)+H	8	16.1167	12	0.428571	11
SM(d41:2)+H	8	7.28571	7	0.571429	11
SM(d43:5)+H	8	7.28571	4	0.571429	11
TG(16:0_16:0_16:1)+NH4	8	45.3432	64	0.642857	10
TG(16:0_17:1_18:1)+NH4	8	24.5563	79	0.678571	10
TG(16:0_18:1_18:1)+NH4	8	0.142857	1	0.964286	10
TG(16:1_14:0_18:1)+NH4	8	121.722	145	0.607143	10
TG(16:1_16:1_16:1)+NH4	8	45.3432	0	0.642857	10
AcCa(18:1)+H	7	12.8167	11	0.571429	3
LPE(16:0)-H	7	24.8333	17	0.619048	7
PC(16:1e_22:6)+HCOO	7	17.1667	21	0.428571	5
PE(18:1e_18:1)-H	7	5.5	8	0.571429	5
SM(d39:1)+H	7	4.49524	8	0.619048	11
SM(d40:1)+H	7	12.0762	16	0.428571	11
SM(d43:4)+H	7	7.97857	9	0.571429	11
TG(16:0_16:0_18:1)+NH4	7	0	0	1	10
AcCa(16:0)+H	6	4.03333	6	0.733333	3
AcCa(16:1)+H	6	7.75	5	0.666667	3
AcCa(17:0)+H	6	2.66667	2	0.8	3
AcCa(18:2)+H	6	2.66667	0	0.8	3
AcCa(19:1)+H	6	2.66667	6	0.8	3
LPE(18:0)-H	6	16.25	25	0.666667	7
LPE(18:0e)-H	6	0.833333	0	0.8	7
LPE(18:1)-H	6	0.833333	1	0.8	7
PC(18:0_22:4)+HCOO	6	82.3167	93	0.266667	1
PC(18:0_22:5)+HCOO	6	55.2333	64	0.266667	1
PC(18:1e_16:0)+HCOO	6	44.5	45	0.333333	14
SM(d41:1)+H	6	3.0619	1	0.666667	11
SM(t42:1)+H	6	2.95	5	0.666667	11
TG(16:1_17:1_18:1)+NH4	6	10.8279	17	0.6	10
TG(18:0_16:0_18:0)+NH4	6	0	0	1	16
AcCa(18:0)+H	5	8.23333	11	0.4	3
LPC(16:0)+H	5	11	0	0.6	23
LPC(16:2e)+H	5	11	22	0.6	23
LPE(18:1e)-H	5	0.25	0	0.9	7
PC(16:0_22:4)+HCOO	5	18.1667	7	0.4	1
PC(17:0_20:4)+HCOO	5	40.6333	38	0.2	1
PC(18:1e_20:4)+HCOO	5	34.9167	33	0.3	14
PC(20:1_18:2)+HCOO	5	18.4333	22	0.4	1
PE(18:1e_22:5)-H	5	6.08333	7	0.5	5
PE(20:1e_20:4)-H	5	32.4167	32	0.5	5
PG(18:1_22:6)-H	5	4	4	0.6	17
SM(d42:2)+H	5	1.16667	0	0.8	11
AcCa(20:2)+H	4	5.56667	8	0.5	3
Cer(d18:1_16:0)+HCOO	4	4	4	0.333333	12
Cer(d18:1_24:1)+HCOO	4	9	9	0.5	25
Hex1Cer(d19:0_20:4)+HCOO	4	17	17	0.5	5
Hex1Cer(t20:0_20:4)+HCOO	4	0.416667	2	0.833333	5
LPC(18:1e)+H	4	45	45	0.5	23
LPE(16:0e)-H	4	0	0	1	7
LPE(20:1)-H	4	0	0	1	7
PC(16:0_18:2)+HCOO	4	15	15	0.166667	6
PC(16:0_20:4)+HCOO	4	28.1167	31	0.333333	1
PC(16:0e_16:0)+HCOO	4	3.75	6	0.666667	14
PC(16:1e_18:1)+HCOO	4	1.33333	1	0.666667	5
PC(18:0_20:4)+HCOO	4	4.2	0	0.666667	1
PE(18:0_20:3)-H	4	46.1667	47	0.333333	5
PG(18:2_22:6)-H	4	0	0	1	17
PG(18:3_22:6)-H	4	0	0	1	17
PG(20:4_22:6)-H	4	0	0	1	17
PG(22:6_22:6)-H	4	0	0	1	17
PI(16:0_18:2)-H	4	16	18	0.166667	4
PI(18:1_22:5)-H	4	9.5	11	0.166667	4
SM(d42:1)+H	4	0.333333	0	0.833333	11
SM(d43:2)+H	4	0.25	1	0.833333	11
TG(25:0_15:0_16:0)+NH4	4	0	0	1	16
AcCa(12:0)+H	3	2	2	0.333333	18
AcCa(18:3)+H	3	0	0	1	3
AcCa(19:0)+H	3	4.15	3	0.333333	3
AcCa(20:1)+H	3	0.75	0	0.666667	3
AcCa(21:1)+H	3	0.7	0	0.666667	3
Cer(d18:1_22:0)+HCOO	3	8	8	0.333333	22
Cer(d18:2_22:0)+HCOO	3	0	0	1	25
Cer(d18:2_23:0)+HCOO	3	0	0	1	25
Cer(d18:2_24:1)+HCOO	3	0	0	1	25
LPC(16:0e)+H	3	0	0	1	23
LPC(18:0)+H	3	49	49	0.333333	7
LPC(18:1)+H	3	0	0	1	23
LPC(18:3e)+H	3	0	0	1	23
PC(15:0_18:2)+HCOO	3	6	6	0.333333	6
PC(16:0_16:1)+HCOO	3	3	3	0	24
PC(18:0_16:0)+HCOO	3	0	0	1	14
PC(18:0_18:1)+HCOO	3	33.8667	34	0	8
PC(18:0_20:3)+HCOO	3	20	20	0.333333	1
PC(18:2e_22:6)+HCOO	3	0	0	1	5
PE(16:1e_22:6)-H	3	0.5	1	0.666667	30
PE(18:1_20:4)-H	3	4.33333	4	0.333333	5
PE(18:2e_20:4)-H	3	0.5	0	0.666667	30
PG(16:0_18:1)-H	3	5	5	0	2
PG(18:1_18:2)-H	3	6	6	0.333333	15
PG(18:2_20:4)-H	3	4	4	0.333333	15
PI(18:1_18:2)-H	3	8.5	7	0	4
SM(d42:3)+H	3	0	0	1	11
SM(d44:4)+H	3	0	0	1	11
TG(16:0_18:2_18:2)+NH4	3	0	0	1	10
AcCa(10:0)+H	2	0	0	1	18
AcCa(20:0)+H	2	0	0	1	31
AcCa(22:1)+H	2	0	0	1	31
AcCa(22:2)+H	2	0	0	1	31
AcCa(8:0)+H	2	0	0	1	18
Cer(d18:1_18:0)+HCOO	2	0	0	1	12
Cer(d18:1_23:0)+HCOO	2	0	0	1	22
Cer(d18:1_24:0)+HCOO	2	0	0	1	22
Cer(d18:2_18:0)+HCOO	2	0	0	1	12
CL(20:5_18:2_18:1_18:2)-H	2	1	1	0	29
DG(16:0_16:0)+NH4	2	0	0	1	33
DG(18:0_16:0)+NH4	2	0	0	1	33
DG(18:0_18:0)+NH4	2	0	0	1	33
DG(18:0_18:2)+NH4	2	1	1	0	26
LPC(14:0)+H	2	0	0	1	32
LPC(15:0)+H	2	0	0	1	32
LPC(17:1)+H	2	0	0	1	32
LPC(20:1)+H	2	48	48	0	7
LPC(20:2)+H	2	6	6	0	9
LPE(16:1e)-H	2	0	0	1	12
LPE(18:2e)-H	2	0	0	1	12
PC(15:0_18:1)+HCOO	2	8.5	4	0	8
PC(17:0_18:1)+HCOO	2	6.36667	2	0	8
PC(17:0_18:2)+HCOO	2	0	0	1	6
PC(18:1_18:2)+HCOO	2	10	10	0	9
PC(18:1_20:4)+HCOO	2	0	0	1	1
PC(18:1_22:5)+HCOO	2	0	0	1	1
PC(18:1e_18:2)+HCOO	2	0	0	1	5
PE(16:0_18:2)-H	2	17	17	0	13
PE(16:1e_20:4)-H	2	0	0	1	30
PE(18:0_20:5)-H	2	1	1	0	27
PE(18:1_18:2)-H	2	32	32	0	13
PE(18:1e_18:2)-H	2	17	17	0	20
PE(18:2e_22:6)-H	2	0	0	1	30
PG(16:0_20:4)-H	2	3	3	0	2
PG(16:1_18:2)-H	2	4	4	0	21
PG(18:2_18:2)-H	2	0	0	1	15
PI(18:0_16:1)-H	2	7	7	0	19
PI(18:1_18:3)-H	2	2	0	0	4
PI(18:1_20:4)-H	2	0	0	1	4
SM(d38:1)+H	2	0	0	1	11
SM(d44:6)+H	2	1	1	0	28
TG(16:1_14:0_14:0)+NH4	2	0	0	1	10
AcCa(10:1)+H	1	0	0	NA	18
CL(18:2_16:1_18:2_18:2)-H	1	0	0	NA	42
CL(18:2_18:1_18:2_18:1)-H	1	0	0	NA	29
CL(18:2_18:1_18:2_18:2)-H	1	0	0	NA	29
CL(18:2_18:2_18:2_18:2)-H	1	0	0	NA	39
CL(20:5_16:1_18:2_18:2)-H	1	0	0	NA	42
CL(20:5_18:2_18:2_18:2)-H	1	0	0	NA	39
DG(16:0_18:1)+NH4	1	0	0	NA	26
DG(18:1_18:2)+NH4	1	0	0	NA	26
LPC(18:2)+H	1	0	0	NA	9
LPE(22:3)-H	1	0	0	NA	37
LPE(22:4)-H	1	0	0	NA	37
PC(14:0_20:4)+HCOO	1	0	0	NA	36
PC(15:0_20:4)+HCOO	1	0	0	NA	1
PC(16:0_14:0)+HCOO	1	0	0	NA	36
PC(16:0_18:1)+HCOO	1	0	0	NA	24
PC(16:0_20:5)+HCOO	1	0	0	NA	27
PC(16:1_20:4)+HCOO	1	0	0	NA	24
PC(16:1e_18:2)+HCOO	1	0	0	NA	20
PC(18:0e_20:4)+HCOO	1	0	0	NA	14
PE(16:0_22:6)-H	1	0	0	NA	41
PE(17:0_18:2)-H	1	0	0	NA	6
PE(17:0_20:4)-H	1	0	0	NA	43
PE(18:0_20:1)-H	1	0	0	NA	8
PE(18:0_20:4)-H	1	0	0	NA	43
PE(18:0e_18:2)-H	1	0	0	NA	6
PE(18:1_18:1)-H	1	0	0	NA	13
PE(18:1_22:6)-H	1	0	0	NA	41
PE(18:1e_20:5)-H	1	0	0	NA	2
PE(18:2_23:1)-H	1	0	0	NA	5
PE(19:0_22:5)-H	1	0	0	NA	24
PE(20:0_20:3)-H	1	0	0	NA	1
PE(20:1e_16:0)-H	1	0	0	NA	14
PG(16:0_14:0)-H	1	0	0	NA	40
PG(16:0_18:2)-H	1	0	0	NA	2
PG(16:1_18:1)-H	1	0	0	NA	21
PG(18:0_20:4)-H	1	0	0	NA	2
PG(18:1_14:0)-H	1	0	0	NA	40
PG(18:1_20:4)-H	1	0	0	NA	15
PG(20:0_20:4)-H	1	0	0	NA	27
PG(22:5_22:6)-H	1	0	0	NA	17
PI(16:0_20:4)-H	1	0	0	NA	4
PI(17:0_18:2)-H	1	0	0	NA	4
PI(18:0_18:1)-H	1	0	0	NA	19
PI(18:0_20:2)-H	1	0	0	NA	38
PI(18:0_22:4)-H	1	0	0	NA	38
SM(d20:1_16:0)+H	1	0	0	NA	34
SM(d34:0)+H	1	0	0	NA	35
SM(d34:1)+H	1	0	0	NA	35
SM(d36:2)+H	1	0	0	NA	34
SM(d42:4)+H	1	0	0	NA	28
SM(d44:5)+H	1	0	0	NA	28
TG(16:1_14:0_16:1)+NH4	1	0	0	NA	16

## Sheet: summaryNetwork
avgDegree	avgStrength	clustCoeff	pathLength	diameter	density	top3Degree
3.8972	3.44182	0.671017	2.48401	7	0.0182967	TG(15:0_16:1_18:1)+NH4(k=13)#TG(16:0_14:0_14:0)+NH4(k=13)#TG(16:0_14:0_16:0)+NH4(k=13)
