# Supplementary material for: The Human Cardiac “Age‐OME”: Age‐Specific Changes in Myocardial Molecular Expression
Source: Aging Cell. 2025 Sep 7;24(11):e70219. doi: 10.1111/acel.70219 (PMC12610413; doi:10.1111/acel.70219)
Supplement: Supplementary file 11 — Table S9. Weighted Correlation Network Analysis (WCNA) results and over‐representation analysis (ORA) results at the transcript level. The ORA was performed on the most populated community presented in the WCNA. [file ACEL-24-e70219-s012.xlsx]

## Sheet: ORA
	N_Universe	M_path	k_intesect	n_interest	pval	pval_FDR	intersectionSet	feqPosCorr
Microglia pathogen phagocytosis pathway	14880	20	12	2576	6.71896e-05	0.0291603	3055;5777;3071;5880;7409;1536;4067;1535;7305;2207;27036;10095	1
Synthesis of ceramides and 1-deoxyceramides	14880	12	7	2576	0.00138156	0.299799	64781;427;2531;53947;8694;8877;84002	NA
Sphingolipid metabolism overview	14880	19	9	2576	0.00212744	0.30777	64781;9517;427;2531;8560;8879;253782;8877;259230	NA
ApoE and miR-146 in inflammation and atherosclerosis	14880	8	5	2576	0.00302764	0.328499	4791;5970;7189;3654;6688	1
Pathogenic Escherichia coli infection	14880	35	13	2576	0.00390142	0.337773	10092;10093;10095;10376;203068;347733;51807;7280;7454;84617;929;60;71	0.962963
IL-5 signaling pathway	14880	32	12	2576	0.00466967	0.337773	1439;161742;3717;4067;695;2931;6464;5295;6195;2002;5604;6194	1
Oncostatin M signaling pathway	14880	38	13	2576	0.00774991	0.363187	10401;1051;2185;3717;3718;5295;5970;7297;6194;5829;6464;836;5604	1
Nuclear receptors in lipid metabolism and toxicity	14880	13	6	2576	0.00835117	0.363187	10062;5467;5914;5915;7421;225	1
Osteopontin signaling	14880	10	5	2576	0.00866889	0.363187	3690;5604;5970;6696;5328	NA
Acquired partial lipodystrophy / Barraquer-Simons syndrome	14880	10	5	2576	0.00866889	0.363187	4001;23463;4000;9986;84823	1
Sphingolipid metabolism: integrated pathway	14880	20	8	2576	0.00920521	0.363187	9517;427;2531;8560;8879;253782;8877;259230	NA
Nanoparticle triggered regulated necrosis	14880	11	5	2576	0.0133168	0.442064	7132;8717;11035;8772;2512	1
Biosynthesis and turnover of 1-deoxy-sphingoid bases	14880	8	4	2576	0.0136404	0.442064	9517;2531;8877;427	NA
Lung fibrosis	14880	33	11	2576	0.0142601	0.442064	7040;6696;5328;5806;1051;5265;3082;4502;7076;10144;6356	0.5
Thyroid stimulating hormone (TSH) signaling pathway	14880	46	14	2576	0.0164932	0.473379	1017;2782;5604;896;898;108;5295;5337;6195;6194;23513;2771;2773;3717	0
MAPK cascade	14880	30	10	2576	0.0174518	0.473379	22821;4215;4893;5331;5604;5606;5609;369;2002;4155	1
Pyrimidine metabolism and related diseases	14880	19	7	2576	0.0193708	0.486737	790;51251;7084;1890;1723;51733;29985	NA
GPR143 in melanocytes and retinal pigment epithelium cells	14880	27	9	2576	0.021383	0.486737	4286;434;409;2769;29108;108;196883;5331;5332	0
Felbamate metabolism	14880	6	3	2576	0.0214279	0.486737	125;220;10312	NA
RANKL/RANK signaling pathway	14880	36	11	2576	0.0256925	0.486737	4067;4791;5604;5609;998;4286;7189;6688;5970;5971;5295	1
Sphingolipid pathway	14880	49	14	2576	0.0267995	0.486737	64781;9517;8879;10087;2531;253782;2629;427;5499;56624;8877;1849;5494;259230	NA
Interleukin-1 (IL-1) structural pathway	14880	49	14	2576	0.0267995	0.486737	5609;9252;5606;5604;4615;7189;3654;3556;4215;3020;5970;2002;4155;54472	1
Kit receptor signaling pathway	14880	45	13	2576	0.0281653	0.486737	1398;3717;4067;5604;5777;6195;6464;695;5295;3635;4286;6194;7409	1
Regulation of Wnt / B-catenin signaling by small molecule compounds	14880	17	6	2576	0.030634	0.486737	8312;1452;8658;8325;4035;3556	NA
IL-3 signaling pathway	14880	37	11	2576	0.0306858	0.486737	1439;3717;4067;5293;5295;5604;5777;6464;3635;7409;10971	1
Ovarian infertility	14880	10	4	2576	0.0315887	0.486737	1051;2100;7421;6908	NA
Eicosanoid metabolism via lipooxygenases (LOX)	14880	21	7	2576	0.0322179	0.486737	1962;145482;3248;8309;56413;2358;5467	1
Purinergic signaling	14880	29	9	2576	0.0324321	0.486737	134;29108;2773;2771;5025;5026;64805;9934;5031	1
Tumor suppressor activity of SMARCB1	14880	25	8	2576	0.032687	0.486737	57492;6602;8289;6597;5977;6599;5727;3020	1
Creatine pathway	14880	7	3	2576	0.0347669	0.486737	26271;1152;6535	NA
ID signaling pathway	14880	7	3	2576	0.0347669	0.486737	2002;3399;898	NA
Pro-survival signaling of neuroprotectin D1	14880	14	5	2576	0.0370399	0.502354	7132;8772;8717;11035;836	1
Proteasome degradation	14880	43	12	2576	0.0404221	0.516014	5683;5684;5688;5690;5691;5692;5695;5721;5708;5709;3014;3015	1
Interleukin-11 signaling pathway	14880	22	7	2576	0.0404251	0.516014	10401;3717;5970;6195;8554;6194;7040	NA
ATM signaling pathway	14880	35	10	2576	0.0449128	0.535795	7157;472;1111;11200;1017;8738;25;3014;672;898	0
Bladder cancer	14880	31	9	2576	0.0469731	0.535795	11186;1613;2064;7157;9252;4893;369;5604;7057	NA
Ebstein-Barr virus LMP1 signaling	14880	19	6	2576	0.0501439	0.535795	7189;4215;4791;8717;5970;3654	1
Wnt/beta-catenin signaling pathway in leukemia	14880	19	6	2576	0.0501439	0.535795	6929;862;1452;5914;5371;5467	0.5
Biomarkers for pyrimidine metabolism disorders	14880	19	6	2576	0.0501439	0.535795	51251;7084;1152;1890;1723;51733	NA
Serotonin transporter activity	14880	8	3	2576	0.051994	0.535795	7041;10066;3690	NA
Vitamin D in inflammatory diseases	14880	8	3	2576	0.051994	0.535795	5606;7421;27300	NA
Primary focal segmental glomerulosclerosis (FSGS)	14880	5	2	2576	0.0572813	0.535795	4627;4643	NA
Nanomaterial-induced inflammasome activation	14880	5	2	2576	0.0572813	0.535795	114548;29108	NA
Catalytic cycle of mammalian flavin-containing monooxygenases (FMOs)	14880	5	2	2576	0.0572813	0.535795	2327;2329	NA
Extracellular vesicle-mediated signaling in recipient cells	14880	16	5	2576	0.0624134	0.535795	23533;3082;4893;7040;7043	1
Imatinib and chronic myeloid leukemia	14880	16	5	2576	0.0624134	0.535795	25;11040;613;5159;5156	NA
Kynurenine pathway and links to cell senescence	14880	16	5	2576	0.0624134	0.535795	7157;196;8564;8942;51166	0
Progeria-associated lipodystrophy	14880	16	5	2576	0.0624134	0.535795	4000;23463;7040;4001;84823	1
Arrhythmogenic right ventricular cardiomyopathy	14880	33	9	2576	0.0653607	0.535795	1605;1824;2697;3690;782;6934;3908;60;71	0.5
Neovascularisation processes	14880	33	9	2576	0.0653607	0.535795	2050;4791;5971;5970;4854;7040;4090;7043;94	1
Translation inhibitors in chronically activated PDGFRA cells	14880	42	11	2576	0.0662754	0.535795	1981;5604;5609;9252;11040;6195;8986;5606;6194;5295;5580	1
Metastatic brain tumor	14880	9	3	2576	0.0730824	0.535795	5295;998;7157	0
RalA downstream regulated genes	14880	9	3	2576	0.0730824	0.535795	4893;5880;998	NA
Autosomal recessive osteopetrosis pathways	14880	9	3	2576	0.0730824	0.535795	7189;1186;10312	1
Omega-9 fatty acid synthesis	14880	13	4	2576	0.0779885	0.535795	79966;64834;2181;9415	NA
Familial hyperlipidemia type 2	14880	13	4	2576	0.0779885	0.535795	5360;2690;2053;64005	NA
miRNAs involved in DNA damage response	14880	17	5	2576	0.0781678	0.535795	472;25;3014;896;898	NA
IL-1 signaling pathway	14880	48	12	2576	0.0795357	0.535795	3556;3654;4215;4615;5604;5606;5609;5970;7189;5295;54472;3316	1
PPAR signaling pathway	14880	48	12	2576	0.0795357	0.535795	5467;948;10580;1962;33;34;2181;23305;8309;10062;9415;5360	0.5
PDGF pathway	14880	30	8	2576	0.0812576	0.535795	6464;5604;7409;5295;998;29108;2002;23647	NA
Kisspeptin/kisspeptin receptor system in the ovary	14880	30	8	2576	0.0812576	0.535795	409;5580;5604;4893;29108;5332;5331;5293	1
Acute viral myocarditis	14880	44	11	2576	0.0859789	0.535795	1605;27;5295;1234;836;3592;3908;5880;60;3689;4791	NA
NAD biosynthesis II (from tryptophan)	14880	6	2	2576	0.0875206	0.535795	8564;64802	NA
mir-124 predicted interactions with cell cycle and differentiation	14880	6	2	2576	0.0875206	0.535795	5725;6794	NA
Hypothetical craniofacial development pathway	14880	6	2	2576	0.0875206	0.535795	3664;7043	NA
EDA signaling in hair follicle development	14880	6	2	2576	0.0875206	0.535795	5971;5727	NA
Vitamin B6-dependent and responsive disorders	14880	6	2	2576	0.0875206	0.535795	501;29985	NA
Molybdenum cofactor (Moco) biosynthesis	14880	6	2	2576	0.0875206	0.535795	6821;10243	NA
Cerebral organic acidurias, including diseases	14880	6	2	2576	0.0875206	0.535795	79944;501	NA
Immune response to tuberculosis	14880	22	6	2576	0.0915467	0.535795	8554;3717;7297;3455;3460;8519	NA
MTHFR deficiency	14880	22	6	2576	0.0915467	0.535795	29108;501;259230;10400;836;1786	NA
EPO receptor signaling	14880	22	6	2576	0.0915467	0.535795	10076;3717;5604;6464;8660;2057	NA
Toll-like receptor signaling related to MyD88	14880	31	8	2576	0.0944529	0.535795	5970;5971;4791;54472;4615;7189;3654;54106	1
Signal transduction through IL1R	14880	18	5	2576	0.0959521	0.535795	4615;5970;7189;3556;5606	1
Purine metabolism	14880	18	5	2576	0.0959521	0.535795	57464;5631;3614;1716;3704	NA
Interferon type I signaling pathways	14880	45	11	2576	0.0970622	0.535795	3276;3455;5293;5295;5606;7297;7409;8660;8986;9252;6194	NA
SRF and miRs in smooth muscle differentiation and proliferation	14880	10	3	2576	0.0978439	0.535795	4205;2002;1482	NA
Histone modifications	14880	10	3	2576	0.0978439	0.535795	2145;121536;8085	NA
ERK pathway in Huntington's disease	14880	14	4	2576	0.098764	0.535795	5609;9252;2002;836	NA
Degradation pathway of sphingolipids, including diseases	14880	14	4	2576	0.098764	0.535795	2717;427;56624;4758	NA
Hedgehog signaling pathway3	14880	36	9	2576	0.100582	0.53892	1452;11127;1455;50846;409;1453;156;5727;2619	1
Integrated cancer pathway	14880	41	10	2576	0.105316	0.541463	672;1111;11200;7157;472;4217;1017;23400;836;994	0.333333
IL-18 signaling pathway	14880	41	10	2576	0.105316	0.541463	3315;3654;4615;5295;5609;5970;7132;7157;7189;836	0.857143
Triacylglyceride synthesis	14880	19	5	2576	0.115703	0.541463	116255;8540;8694;55326;57678	NA
Glycerolipids and glycerophospholipids	14880	19	5	2576	0.115703	0.541463	5337;57678;10400;137964;8694	NA
Endochondral ossification	14880	28	7	2576	0.11772	0.541463	2690;5727;7040;7067;9759;4921;55553	NA
Endochondral ossification with skeletal dysplasias	14880	28	7	2576	0.11772	0.541463	2690;5727;7040;7067;9759;4921;55553	NA
Serotonin HTR1 group and FOS pathway	14880	28	7	2576	0.11772	0.541463	112476;2002;5604;5606;9252;2773;2771	1
IL-4 signaling pathway	14880	42	10	2576	0.11856	0.541463	1051;2242;3718;5293;5777;9046;2002;5295;6464;3635	NA
Vitamin A and carotenoid metabolism	14880	15	4	2576	0.122021	0.541463	5914;5915;220;8694	1
Mammary gland development pathway - Puberty (Stage 2 of 4)	14880	7	2	2576	0.123047	0.541463	2064;374	NA
Osteoblast signaling	14880	7	2	2576	0.123047	0.541463	5156;5159	NA
Biomarkers for urea cycle disorders	14880	7	2	2576	0.123047	0.541463	29985;445	NA
G13 signaling pathway	14880	33	8	2576	0.124342	0.541463	3984;5293;57630;7454;998;5216;1072;23191	1
Nicotine effect on dopaminergic neurons	14880	11	3	2576	0.125965	0.541463	2782;108;5499	NA
Ethanol metabolism production of ROS by CYP2E1	14880	11	3	2576	0.125965	0.541463	5604;90693;4097	NA
Type I collagen synthesis in the context of osteogenesis imperfecta	14880	11	3	2576	0.125965	0.541463	4040;29108;5479	NA
FGF23 signaling in hypophosphatemic rickets and related disorders	14880	11	3	2576	0.125965	0.541463	4791;5251;56975	1
MAPK pathway in congenital thyroid cancer	14880	11	3	2576	0.125965	0.541463	8844;5604;6464	NA
SMC1/SMC3 role in DNA damage - Cornelia de Lange Syndrome	14880	11	3	2576	0.125965	0.541463	672;472;22976	NA
Sphingolipid metabolism in senescence	14880	24	6	2576	0.127256	0.541463	1017;2629;2531;427;8560;8877	NA
Extrafollicular B cell activation by SARS-CoV-2	14880	24	6	2576	0.127256	0.541463	10673;3592;3455;3689;613;9168	NA
ATM signaling in development and disease	14880	38	9	2576	0.129179	0.544308	3315;6794;5524;472;1111;4217;80254;11200;9759	NA
PI3K/AKT/mTOR - vitamin D3 signaling	14880	20	5	2576	0.137318	0.550655	7421;5563;3101;5970;3939	NA
Glycogen synthesis and degradation	14880	39	9	2576	0.144958	0.550655	2931;5255;5256;5257;5524;5526;3101;7360;2998	0
Androgen receptor signaling pathway	14880	25	6	2576	0.147389	0.550655	10498;3985;998;10399;2119;5295	NA
Purine metabolism and related disorders	14880	25	6	2576	0.147389	0.550655	57464;5631;5198;3614;1716;3704	NA
MYD88 distinct input-output pathway	14880	16	4	2576	0.147564	0.550655	7189;3654;4615;54106	NA
4-hydroxytamoxifen, dexamethasone, and retinoic acids regulation of p27 expression	14880	16	4	2576	0.147564	0.550655	5606;5604;4296;4217	0.5
Mitochondrial gene expression	14880	16	4	2576	0.147564	0.550655	23082;51106;271;2101	NA
Type II diabetes mellitus	14880	12	3	2576	0.15704	0.550655	23533;5580;5256	NA
Oxysterols derived from cholesterol	14880	12	3	2576	0.15704	0.550655	2053;8309;1880	NA
Fatty acid transporters	14880	12	3	2576	0.15704	0.550655	2181;948;23305	NA
Modulation of PI3K-Akt-mTOR signaling by bioactive sphingolipids	14880	12	3	2576	0.15704	0.550655	5337;64781;56624	NA
S1P receptor signal transduction	14880	21	5	2576	0.160666	0.550655	2771;2773;427;8877;5331	NA
Wnt signaling pathway	14880	21	5	2576	0.160666	0.550655	1855;4040;51701;8312;409	1
Influence of laminopathies on Wnt signaling	14880	21	5	2576	0.160666	0.550655	1051;1052;4000;6696;23463	1
Leptin signaling pathway	14880	40	9	2576	0.161677	0.550655	3717;5563;5604;6464;5295;2002;6195;6194;10657	NA
Somatic sex determination	14880	8	2	2576	0.162836	0.550655	30812;50846	NA
SARS-CoV-2 B.1.1.7 variant antagonises innate immune activation	14880	8	2	2576	0.162836	0.550655	9868;7189	NA
NIPBL role in DNA damage - Cornelia de Lange syndrome	14880	8	2	2576	0.162836	0.550655	472;3014	NA
Ebola virus infection in host	14880	50	11	2576	0.164587	0.550655	2934;998;389;1211;2318;60;10577;84868;5295;3690;153090	1
White fat cell differentiation	14880	26	6	2576	0.168919	0.550655	10062;5914;7090;1879;1051;1052	1
Leucine, isoleucine and valine metabolism	14880	26	6	2576	0.168919	0.550655	56922;57336;586;1629;549;26275	NA
Regucalcin in proximal tubule epithelial kidney cells	14880	26	6	2576	0.168919	0.550655	9104;7040;7132;5534;133022;836	NA
G1 to S cell cycle control	14880	31	7	2576	0.174159	0.550655	1017;1032;4331;472;7157;896;898	0
Nanoparticle-mediated activation of receptor signaling	14880	17	4	2576	0.175154	0.550655	5293;374;5829;5604	NA
Roles of ceramides in the development of insulin resistance	14880	17	4	2576	0.175154	0.550655	7132;5295;8660;948	1
IL6 signaling pathway	14880	36	8	2576	0.17741	0.550655	3717;51701;5580;6464;7409;5295;5604;7076	NA
2q13 copy number variation syndrome	14880	36	8	2576	0.17741	0.550655	8808;23550;3557;6574;5440;5437;382;3556	NA
Hippo-Merlin signaling dysregulation	14880	46	10	2576	0.180192	0.550655	154796;5499;960;9978;5159;7010;5156;1969;8463;7004	1
16p11.2 distal deletion syndrome	14880	22	5	2576	0.185585	0.550655	79874;8519;29108;3276;3717	1
PKC-gamma calcium signaling pathway in ataxia	14880	13	3	2576	0.190609	0.550655	29108;5332;5331	NA
Overview of proinflammatory and profibrotic mediators	14880	13	3	2576	0.190609	0.550655	7040;374;3592	NA
Prion disease pathway	14880	27	6	2576	0.191731	0.550655	6688;6908;1879;29108;2002;836	NA
Eicosanoid metabolism via cyclooxygenases (COX)	14880	27	6	2576	0.191731	0.550655	1962;145482;127281;3248;8309;5467	1
Notch signaling	14880	32	7	2576	0.195256	0.550655	4854;9253;1855;51107;6868;3714;51763	NA
p38 MAPK signaling pathway	14880	32	7	2576	0.195256	0.550655	4217;6464;8717;9252;998;2002;3315	NA
Alstrom syndrome	14880	32	7	2576	0.195256	0.550655	5991;11020;55125;5727;28981;1874;81	NA
Energy metabolism	14880	37	8	2576	0.197079	0.550655	10514;2101;4205;5467;5534;5571;5563;23082	0.6
Osteoblast differentiation and related diseases	14880	42	9	2576	0.197743	0.550655	4040;4854;4090;8322;8325;3714;5727;55502;5580	NA
Cysteine and methionine catabolism	14880	18	4	2576	0.20452	0.550655	29985;57678;23474;6821	1
Dopaminergic neurogenesis	14880	9	2	2576	0.205829	0.550655	7040;4487	NA
Interleukin-1 induced activation of NF-kB	14880	9	2	2576	0.205829	0.550655	7189;3654	NA
ATR signaling	14880	9	2	2576	0.205829	0.550655	144715;1111	NA
15q11.2 copy number variation syndrome	14880	9	2	2576	0.205829	0.550655	23191;81614	NA
TCA cycle in senescence	14880	9	2	2576	0.205829	0.550655	7157;57546	NA
Inclusion body myositis	14880	9	2	2576	0.205829	0.550655	55851;4791	NA
TNF-related weak inducer of apoptosis (TWEAK) signaling pathway	14880	23	5	2576	0.211897	0.550655	4791;5970;5971;8772;836	1
Amyotrophic lateral sclerosis (ALS)	14880	23	5	2576	0.211897	0.550655	4217;57679;6647;7132;836	0
miRNA regulation of p53 pathway in prostate cancer	14880	23	5	2576	0.211897	0.550655	472;51246;11200;7157;836	NA
Tryptophan metabolism	14880	23	5	2576	0.211897	0.550655	3276;8942;51166;259307;389	0.5
Type I interferon induction and signaling during SARS-CoV-2 infection	14880	23	5	2576	0.211897	0.550655	54106;7297;3455;4615;7189	NA
Iron metabolism in placenta	14880	5	1	2576	0.214946	0.550655	7037	NA
Glucocorticoid receptor pathway	14880	5	1	2576	0.214946	0.550655	4791	NA
NOTCH1 regulation of endothelial cell calcification	14880	5	1	2576	0.214946	0.550655	3714	NA
Robo4 and VEGF signaling pathways crosstalk	14880	5	1	2576	0.214946	0.550655	54538	NA
MicroRNA network associated with chronic lymphocytic leukemia	14880	5	1	2576	0.214946	0.550655	7157	NA
Metabolism of alpha-linolenic acid	14880	5	1	2576	0.214946	0.550655	9415	NA
Linoleic acid metabolism affected by SARS-CoV-2	14880	5	1	2576	0.214946	0.550655	9415	NA
Activation of NLRP3 inflammasome by SARS-CoV-2	14880	5	1	2576	0.214946	0.550655	5970	NA
Proximal tubule transport	14880	5	1	2576	0.214946	0.550655	26271	NA
Pentose phosphate pathway in senescent cells	14880	5	1	2576	0.214946	0.550655	7157	NA
Lipid metabolism in senescent cells	14880	5	1	2576	0.214946	0.550655	7157	NA
Glucose metabolism in triple-negative breast cancer cells	14880	5	1	2576	0.214946	0.550655	3939	NA
Benzo(a)pyrene metabolism	14880	5	1	2576	0.214946	0.550655	10327	NA
Mitochondrial long chain fatty acid beta-oxidation	14880	5	1	2576	0.214946	0.550655	2181	NA
Thymic stromal lymphopoietin (TSLP) signaling pathway	14880	28	6	2576	0.215695	0.550655	4791;5604;5970;5971;6194;3717	1
miRNAs involvement in the immune response in sepsis	14880	28	6	2576	0.215695	0.550655	5970;5971;4791;4615;7189;3654	1
Autophagy	14880	28	6	2576	0.215695	0.550655	60673;22863;5563;5571;79065;84335	NA
Oxidative damage response	14880	33	7	2576	0.217342	0.551617	998;714;7189;719;728;836;7133	1
TP53 network	14880	14	3	2576	0.226179	0.554585	7157;472;25	NA
Overview of nanoparticle effects	14880	14	3	2576	0.226179	0.554585	5293;4502;2512	NA
Disorders of folate metabolism and transport	14880	14	3	2576	0.226179	0.554585	2030;4522;441024	NA
Proteoglycan biosynthesis	14880	14	3	2576	0.226179	0.554585	2132;124583;126792	1
Kallmann syndrome	14880	14	3	2576	0.226179	0.554585	23129;10818;29108	NA
Interactions of natural killer cells in pancreatic cancer	14880	14	3	2576	0.226179	0.554585	2214;5817;6868	NA
Phosphoinositides metabolism	14880	44	9	2576	0.236919	0.577075	5331;5332;5293;23396;6305;90809;89869;55529;3635	1
Glycosylation and related congenital defects	14880	24	5	2576	0.239403	0.577075	4247;7841;10195;1798;29925	1
Nucleotide-binding oligomerization domain (NOD) pathway	14880	34	7	2576	0.240311	0.577075	58484;4210;29108;8767;114548;64127;5970	1
Integrin-mediated cell adhesion	14880	29	6	2576	0.24067	0.577075	10580;1398;5829;7094;7791;7408	1
Ganglio sphingolipid metabolism	14880	10	2	2576	0.251006	0.592047	29906;6483	NA
Transcriptional cascade regulating adipogenesis	14880	10	2	2576	0.251006	0.592047	1051;1052	1
PtdIns(4,5)P2 in cytokinesis pathway	14880	10	2	2576	0.251006	0.592047	4478;60312	NA
Nucleotide excision repair	14880	40	8	2576	0.260963	0.59362	4331;5982;9978;5427;7507;2074;2072;57804	0
GPR40 pathway	14880	15	3	2576	0.263252	0.59362	89869;5331;29108	NA
Statin inhibition of cholesterol production	14880	15	3	2576	0.263252	0.59362	5360;4035;8694	NA
Common pathways underlying drug addiction	14880	30	6	2576	0.266507	0.59362	60;369;72;5604;5499;71	1
Overlap between signal transduction pathways contributing to LMNA laminopathies	14880	30	6	2576	0.266507	0.59362	1051;1052;4000;6696;7040;23463	1
NRF2-ARE regulation	14880	20	4	2576	0.267401	0.59362	1051;9978;7525;3162	NA
Monoamine transport	14880	20	4	2576	0.267401	0.59362	10066;7041;3690;5819	NA
Glycine metabolism	14880	6	1	2576	0.278481	0.59362	586	NA
TGF-beta signaling in thyroid cells for epithelial-mesenchymal transition	14880	6	1	2576	0.278481	0.59362	7040	NA
Hedgehog signaling pathway4	14880	6	1	2576	0.278481	0.59362	156	NA
Peroxiredoxin 2 induced ovarian failure	14880	6	1	2576	0.278481	0.59362	836	NA
Cellular proteostasis	14880	6	1	2576	0.278481	0.59362	5201	NA
Glyoxylate metabolism	14880	6	1	2576	0.278481	0.59362	3939	NA
Ulcerative colitis signaling	14880	6	1	2576	0.278481	0.59362	64127	NA
Glucuronidation	14880	6	1	2576	0.278481	0.59362	7360	NA
Methylation pathways	14880	6	1	2576	0.278481	0.59362	4837	NA
Non-genomic actions of 1,25 dihydroxyvitamin D3	14880	36	7	2576	0.288435	0.59362	7132;4791;5971;7421;4893;64127;5580	1
IL-2 signaling pathway	14880	31	6	2576	0.293051	0.59362	3718;5295;6464;2185;5604;6194	NA
Nanoparticle triggered autophagic cell death	14880	11	2	2576	0.297431	0.59362	51100;22863	NA
GABA metabolism (aka GHB)	14880	11	2	2576	0.297431	0.59362	501;137872	NA
Extracellular vesicles in the crosstalk of cardiac cells	14880	11	2	2576	0.297431	0.59362	6647;3315	NA
Aerobic glycolysis	14880	11	2	2576	0.297431	0.59362	2023;3939	1
Familial hyperlipidemia type 3	14880	11	2	2576	0.297431	0.59362	5360;4035	NA
Familial hyperlipidemia type 5	14880	11	2	2576	0.297431	0.59362	5360;4035	NA
Nucleotide GPCRs	14880	11	2	2576	0.297431	0.59362	134;5031	NA
Alpha 6 beta 4 signaling pathway	14880	21	4	2576	0.30031	0.59362	5580;6464;8660;5295	NA
Melatonin metabolism and effects	14880	21	4	2576	0.30031	0.59362	26519;5991;7189;3654	NA
Mechanoregulation and pathology of YAP/TAZ via Hippo and non-Hippo mechanisms	14880	21	4	2576	0.30031	0.59362	8491;3689;3690;259230	NA
Leukocyte-intrinsic Hippo pathway functions	14880	21	4	2576	0.30031	0.59362	10971;7004;8463;83706	NA
NAD+ metabolism	14880	16	3	2576	0.301344	0.59362	23408;349565;64802	NA
Base excision repair	14880	16	3	2576	0.301344	0.59362	5423;5427;57804	NA
1q21.1 copy number variation syndrome	14880	16	3	2576	0.301344	0.59362	2697;50848;55243	NA
DNA mismatch repair	14880	16	3	2576	0.301344	0.59362	5427;5395;57804	NA
Serotonin receptor 2 and ELK-SRF/GATA4 signaling	14880	16	3	2576	0.301344	0.59362	2002;4893;5604	NA
TGF-beta receptor signaling	14880	37	7	2576	0.313351	0.59362	2280;7030;7040;7057;9372;4090;7050	NA
Photodynamic therapy-induced NF-kB survival signaling	14880	27	5	2576	0.327028	0.59362	4791;5970;5971;7132;7189	1
Prader-Willi and Angelman syndrome	14880	27	5	2576	0.327028	0.59362	585;29108;7157;990;4487	NA
Envelope proteins and their potential roles in EDMD physiopathology	14880	27	5	2576	0.327028	0.59362	2010;23353;4893;5604;7043	NA
Zinc homeostasis	14880	27	5	2576	0.327028	0.59362	25800;27173;29985;7922;4502	1
Netrin-UNC5B signaling pathway	14880	43	8	2576	0.330259	0.59362	2185;5499;5524;7157;836;3635;54538;5604	1
Male infertility	14880	22	4	2576	0.333801	0.59362	23369;5423;3159;7057	NA
Network map of SARS-CoV-2 signaling pathway	14880	38	7	2576	0.338674	0.59362	3654;51028;7189;4615;3717;4791;836	1
Interactions between LOXL4 and oxidative stress pathway	14880	17	3	2576	0.339995	0.59362	7040;84171;2252	NA
miR-509-3p alteration of YAP1/ECM axis	14880	17	3	2576	0.339995	0.59362	8463;7004;7058	NA
CAMKK2 pathway	14880	17	3	2576	0.339995	0.59362	10645;28964;9759	NA
Urea cycle and metabolism of amino groups	14880	17	3	2576	0.339995	0.59362	445;1152;6723	NA
Trans-sulfuration pathway	14880	7	1	2576	0.341661	0.59362	1786	NA
HIF1A and PPARG regulation of glycolysis	14880	7	1	2576	0.341661	0.59362	3939	NA
FTO obesity variant mechanism	14880	7	1	2576	0.341661	0.59362	79068	NA
MicroRNA for targeting cancer growth and vascularization in glioblastoma	14880	7	1	2576	0.341661	0.59362	7424	NA
Regulation of apoptosis by parathyroid hormone-related protein	14880	7	1	2576	0.341661	0.59362	2931	NA
mRNA, protein, and metabolite inducation pathway by cyclosporin A	14880	7	1	2576	0.341661	0.59362	6510	NA
PTF1A related regulatory pathway	14880	7	1	2576	0.341661	0.59362	5629	NA
ncRNAs involved in STAT3 signaling in hepatocellular carcinoma	14880	7	1	2576	0.341661	0.59362	3718	NA
Altered glycosylation of MUC1 in tumor microenvironment	14880	7	1	2576	0.341661	0.59362	5970	NA
Ketogenesis and ketolysis	14880	7	1	2576	0.341661	0.59362	7351	NA
Flavan-3-ol metabolic pathway	14880	7	1	2576	0.341661	0.59362	91	NA
IL-7 signaling pathway	14880	12	2	2576	0.344277	0.59362	2185;3718	NA
Oxytocin signaling	14880	12	2	2576	0.344277	0.59362	5580;29108	NA
Differentiation of white and brown adipocyte	14880	12	2	2576	0.344277	0.59362	1051;4090	NA
Transcription factor regulation in adipogenesis	14880	12	2	2576	0.344277	0.59362	1052;1051	1
Mammalian disorder of sexual development	14880	12	2	2576	0.344277	0.59362	23543;50846	NA
SARS coronavirus and innate immunity	14880	12	2	2576	0.344277	0.59362	7297;3455	NA
Familial hyperlipidemia type 1	14880	12	2	2576	0.344277	0.59362	5360;4035	NA
Disorders of bile acid synthesis and biliary transport	14880	12	2	2576	0.344277	0.59362	22868;8309	NA
Resolvin E1 and resolvin D1 signaling pathways promoting inflammation resolution	14880	12	2	2576	0.344277	0.59362	2358;5293	NA
MECP2 and associated Rett syndrome	14880	49	9	2576	0.344682	0.59362	6194;11168;4204;1052;80312;1660;1465;1267;4155	NA
ncRNAs involved in Wnt signaling in hepatocellular carcinoma	14880	49	9	2576	0.344682	0.59362	1855;8325;51701;85409;6934;80319;5328;896;4040	NA
Corticotropin-releasing hormone signaling pathway	14880	44	8	2576	0.354108	0.607442	10499;2697;4217;5563;5970;836;2870;5604	0.25
Interactions between immune cells and microRNAs in tumor microenvironment	14880	28	5	2576	0.357243	0.608907	4791;7040;7043;10401;7189	NA
Sterol regulatory element-binding proteins (SREBP) signaling	14880	39	7	2576	0.364283	0.608907	25956;10484;7376;5563;9632;5571;2931	NA
Gastric cancer network 1	14880	23	4	2576	0.367589	0.608907	121504;3020;54476;55125	NA
Nuclear receptors meta-pathway	14880	23	4	2576	0.367589	0.608907	196;10062;7421;4791	NA
Hepatocyte growth factor receptor signaling	14880	23	4	2576	0.367589	0.608907	1398;5604;3082;2002	NA
Wnt signaling in kidney disease	14880	23	4	2576	0.367589	0.608907	4040;1855;8322;8325	NA
mBDNF and proBDNF regulation of GABA neurotransmission	14880	23	4	2576	0.367589	0.608907	3717;5295;6464;160	NA
Familial partial lipodystrophy (FPLD)	14880	23	4	2576	0.367589	0.608907	4000;23463;4001;84823	1
SARS-CoV-2 mitochondrial chronic oxidative stress and endothelial dysfunction	14880	23	4	2576	0.367589	0.608907	9868;114548;7189;54386	NA
Fas ligand pathway and stress induction of heat shock proteins	14880	34	6	2576	0.375375	0.611538	3315;836;8772;4000;4001;84823	1
IL-17 signaling pathway	14880	18	3	2576	0.378782	0.611538	7189;5970;1051	1
Allograft rejection	14880	18	3	2576	0.378782	0.611538	7040;729;836	NA
Splicing factor NOVA regulated synaptic proteins	14880	18	3	2576	0.378782	0.611538	6813;5332;54386	NA
Serotonin receptor 4/6/7 and NR3C signaling	14880	18	3	2576	0.378782	0.611538	5604;9252;2002	NA
BDNF-TrkB signaling	14880	29	5	2576	0.387628	0.611538	6195;6464;5604;4893;29108	NA
Fibrin complement receptor 3 signaling pathway	14880	29	5	2576	0.387628	0.611538	3689;4615;5970;7189;3654	1
Rett syndrome causing genes	14880	40	7	2576	0.390057	0.611538	6792;23221;9014;1398;4204;3615;6597	NA
MFAP5-mediated ovarian cancer cell motility and invasiveness	14880	13	2	2576	0.390833	0.611538	8076;3690	NA
Inhibition of exosome biogenesis and secretion by Manumycin A in CRPC cells	14880	13	2	2576	0.390833	0.611538	4893;369	NA
Host-pathogen interaction of human coronaviruses - MAPK signaling	14880	24	4	2576	0.401408	0.611538	3429;5609;8519;6195	1
Parkin-ubiquitin proteasomal system pathway	14880	46	8	2576	0.402342	0.611538	51465;10376;203068;347733;51807;7280;84617;898	0.888889
Osteoclast signaling	14880	8	1	2576	0.402995	0.611538	271	NA
Folate-alcohol and cancer pathway hypotheses	14880	8	1	2576	0.402995	0.611538	1051	NA
Drug induction of bile acid pathway	14880	8	1	2576	0.402995	0.611538	7421	NA
Nod-like receptor (NLR) signaling pathway	14880	8	1	2576	0.402995	0.611538	5970	NA
Valproic acid pathway	14880	8	1	2576	0.402995	0.611538	1962	NA
Leptin-insulin signaling overlap	14880	8	1	2576	0.402995	0.611538	3717	NA
Caloric restriction and aging	14880	8	1	2576	0.402995	0.611538	7157	NA
Vitamin B12 disorders	14880	8	1	2576	0.402995	0.611538	25974	NA
Non-homologous end joining	14880	8	1	2576	0.402995	0.611538	2547	NA
Classical pathway of steroidogenesis with glucocorticoid and mineralocorticoid metabolism	14880	8	1	2576	0.402995	0.611538	5864	NA
Cholesterol biosynthesis with skeletal dysplasias	14880	8	1	2576	0.402995	0.611538	27300	NA
Orexin receptor pathway	14880	8	1	2576	0.402995	0.611538	5337	NA
Alanine and aspartate metabolism	14880	19	3	2576	0.417326	0.620272	445;790;259307	NA
Fluoropyrimidine activity	14880	19	3	2576	0.417326	0.620272	1890;2030;51733	NA
miRNA targets in ECM and membrane receptors	14880	19	3	2576	0.417326	0.620272	7058;1284;7057	NA
STING pathway in Kawasaki-like disease and COVID-19	14880	19	3	2576	0.417326	0.620272	2212;114548;5970	NA
NAD metabolism in oncogene-induced senescence and mitochondrial dysfunction-associated senescence	14880	19	3	2576	0.417326	0.620272	3159;7157;5970	1
Dravet syndrome	14880	19	3	2576	0.417326	0.620272	6327;79109;29108	NA
Folate metabolism	14880	36	6	2576	0.430993	0.625234	4791;5970;7157;4522;6647;80308	1
AGE/RAGE pathway	14880	36	6	2576	0.430993	0.625234	3717;5604;5970;6464;998;4478	1
Modulators of TCR signaling and T cell activation	14880	36	6	2576	0.430993	0.625234	3937;5777;7189;1606;7409;5295	1
Complement and coagulation cascades	14880	36	6	2576	0.430993	0.625234	5265;5328;714;729;1378;5329	1
SREBF and miR33 in cholesterol and lipid homeostasis	14880	14	2	2576	0.436511	0.625234	51586;10062	NA
Synaptic vesicle pathway	14880	14	2	2576	0.436511	0.625234	5864;29108	NA
Transcriptional activation by NRF2 in response to phytochemicals	14880	14	2	2576	0.436511	0.625234	1051;3162	NA
Canonical and non-canonical TGF-B signaling	14880	14	2	2576	0.436511	0.625234	7040;84171	NA
Omega-3 / omega-6 fatty acid synthesis	14880	14	2	2576	0.436511	0.625234	2181;9415	NA
Neuroinflammation	14880	14	2	2576	0.436511	0.625234	5970;29108	NA
Antiviral and anti-inflammatory effects of Nrf2 on SARS-CoV-2 pathway	14880	14	2	2576	0.436511	0.625234	5970;3162	NA
TGF-beta receptor signaling in skeletal dysplasias	14880	42	7	2576	0.441649	0.630512	2280;7030;7040;7050;7057;9372;4090	NA
Effect of progerin on genes involved in Hutchinson-Gilford progeria syndrome	14880	31	5	2576	0.448166	0.635635	3020;57504;53615;9219;7157	NA
SARS-CoV-2 innate immunity evasion and cell-specific immune response	14880	31	5	2576	0.448166	0.635635	8519;8717;3455;8772;7189	1
Target of rapamycin (TOR) signaling	14880	20	3	2576	0.455292	0.639472	2280;79109;84335	NA
NAD+ biosynthetic pathways	14880	20	3	2576	0.455292	0.639472	23408;8658;64802	NA
Notch signaling pathway	14880	20	3	2576	0.455292	0.639472	55502;3717;5295	NA
Parkinson's disease pathway	14880	9	1	2576	0.461472	0.639869	836	NA
Mammary gland development pathway - Involution (Stage 4 of 4)	14880	9	1	2576	0.461472	0.639869	7157	NA
Amplification and expansion of oncogenic pathways as metastatic traits	14880	9	1	2576	0.461472	0.639869	6934	NA
Leptin and adiponectin	14880	9	1	2576	0.461472	0.639869	5571	NA
Cardiac hypertrophic response	14880	43	7	2576	0.467251	0.643012	5604;5606;5609;7040;7132;9759;4205	1
TLR4 signaling and tolerance	14880	26	4	2576	0.468184	0.643012	7189;3635;4615;3654	NA
Type 2 papillary renal cell carcinoma	14880	26	4	2576	0.468184	0.643012	7030;5546;7040;7043	NA
G protein signaling pathways	14880	49	8	2576	0.474638	0.646077	2769;2771;2773;5331;108;196883;4893;5580	0.5
Metabolism of spingolipids in ER and Golgi apparatus	14880	32	5	2576	0.477987	0.646077	11226;2531;8877;259230;64781	NA
Deregulation of Rab and Rab effector genes in bladder cancer	14880	15	2	2576	0.480836	0.646077	201294;79083	NA
Initiation of transcription and translation elongation at the HIV-1 LTR	14880	15	2	2576	0.480836	0.646077	5970;5534	NA
Apoptosis modulation by HSP70	14880	15	2	2576	0.480836	0.646077	836;7132	NA
Glycosaminoglycan degradation	14880	15	2	2576	0.480836	0.646077	3423;411	NA
Congenital generalized lipodystrophy (CGL)	14880	15	2	2576	0.480836	0.646077	284119;8694	NA
Hematopoietic stem cell gene regulation by GABP alpha/beta complex	14880	21	3	2576	0.492395	0.65847	6597;1786;472	NA
Apoptosis-related network due to altered Notch3 in ovarian cancer	14880	50	8	2576	0.498377	0.65847	2185;25;3315;3727;8065;8767;7057;8312	1
Trans-sulfuration and one-carbon metabolism	14880	27	4	2576	0.500724	0.65847	1786;200895;441024;4522	NA
Ethanol effects on histone modifications	14880	27	4	2576	0.500724	0.65847	6573;220;125;9759	NA
Spinal cord injury	14880	33	5	2576	0.507311	0.65847	2280;301;389;7157;836	1
Neurodegeneration with brain iron accumulation (NBIA) subtypes pathway	14880	33	5	2576	0.507311	0.65847	6794;60673;4204;84335;22863	NA
Calcium regulation in cardiac cells	14880	39	6	2576	0.512814	0.65847	147;5331;811;29108;480;782	NA
Bone morphogenic protein (BMP) signaling and regulation	14880	10	1	2576	0.516452	0.65847	10140	NA
IL-9 signaling pathway	14880	10	1	2576	0.516452	0.65847	3718	NA
Blood clotting cascade	14880	10	1	2576	0.516452	0.65847	5328	NA
Aryl hydrocarbon receptor pathway2	14880	10	1	2576	0.516452	0.65847	196	NA
BMP2-WNT4-FOXO1 pathway in primary endometrial stromal cell differentiation	14880	10	1	2576	0.516452	0.65847	4090	NA
Kennedy pathway from sphingolipids	14880	10	1	2576	0.516452	0.65847	8879	NA
Serotonin and anxiety	14880	10	1	2576	0.516452	0.65847	29108	NA
Thiamine metabolic pathways	14880	10	1	2576	0.516452	0.65847	10560	NA
Serine metabolism	14880	10	1	2576	0.516452	0.65847	29985	NA
Biotin metabolism, including IMDs	14880	10	1	2576	0.516452	0.65847	56922	NA
Nanomaterial induced apoptosis	14880	16	2	2576	0.523438	0.65847	8772;836	NA
Interactome of polycomb repressive complex 2 (PRC2)	14880	16	2	2576	0.523438	0.65847	2145;121536	NA
Lipid metabolism pathway	14880	16	2	2576	0.523438	0.65847	5563;22918	NA
nsp1 from SARS-CoV-2 inhibits translation initiation in the host cell	14880	16	2	2576	0.523438	0.65847	8662;8668	NA
Familial hyperlipidemia type 4	14880	16	2	2576	0.523438	0.65847	5360;4035	NA
Endothelin pathways	14880	22	3	2576	0.528396	0.660875	2769;5604;790	NA
Type II interferon signaling	14880	22	3	2576	0.528396	0.660875	3460;3717;4261	NA
Major receptors targeted by epinephrine and norepinephrine	14880	28	4	2576	0.532463	0.664049	5563;108;196883;5580	0
One-carbon metabolism and related pathways	14880	34	5	2576	0.536009	0.664811	586;5337;29958;10400;200895	NA
Aryl hydrocarbon receptor pathway1	14880	40	6	2576	0.539202	0.664811	1017;196;5970;948;5604;4893	1
Metabolic reprogramming in colon cancer	14880	40	6	2576	0.539202	0.664811	6510;3101;2023;3939;9123;26271	1
Metabolic reprogramming in pancreatic cancer	14880	40	6	2576	0.539202	0.664811	7157;1737;10498;22918;3939;6510	NA
Cannabinoid receptor signaling	14880	23	3	2576	0.5631	0.678103	222236;51701;196	NA
Vitamin D-sensitive calcium signaling in depression	14880	23	3	2576	0.5631	0.678103	7421;29108;493	NA
FGFR3 signaling in chondrocyte proliferation and terminal differentiation	14880	23	3	2576	0.5631	0.678103	7067;5604;1267	NA
Inflammatory bowel disease signaling	14880	23	3	2576	0.5631	0.678103	7040;64127;3592	NA
Fatty acid beta-oxidation	14880	29	4	2576	0.563258	0.678103	33;34;2181;23305	NA
Host-pathogen interaction of human coronaviruses - interferon induction	14880	29	4	2576	0.563258	0.678103	7297;3455;4615;7189	NA
Development of ureteric collection system	14880	29	4	2576	0.563258	0.678103	80144;23399;5915;5914	NA
Host-pathogen interaction of human coronaviruses - apoptosis	14880	17	2	2576	0.564045	0.678103	8772;836	NA
Prostaglandin signaling	14880	17	2	2576	0.564045	0.678103	29108;114548	NA
3q29 copy number variation syndrome	14880	47	7	2576	0.566179	0.678579	7037;5829;26043;375387;29950;7040;9857	NA
Mammary gland development pathway - Embryonic development (Stage 1 of 4)	14880	11	1	2576	0.567567	0.678579	7040	NA
Nonalcoholic fatty liver disease	14880	36	5	2576	0.591099	0.704772	10062;4217;4296;8660;7132	1
Copper homeostasis	14880	24	3	2576	0.596355	0.707154	836;7157;6647	NA
Synaptic signaling pathways associated with autism spectrum disorder	14880	24	3	2576	0.596355	0.707154	4893;29108;9168	NA
Cell migration and invasion through p75NTR	14880	18	2	2576	0.602464	0.707589	375;56288	NA
RAS and bradykinin pathways in COVID-19	14880	18	2	2576	0.602464	0.707589	7421;4881	NA
Complement activation	14880	18	2	2576	0.602464	0.707589	714;729	NA
Cell differentiation - expanded index	14880	12	1	2576	0.614657	0.707589	4205	NA
MAPK and NFkB signaling pathways inhibited by Yersinia YopJ	14880	12	1	2576	0.614657	0.707589	7189	NA
Methionine metabolism leading to sulfur amino acids and related disorders	14880	12	1	2576	0.614657	0.707589	6821	NA
Pathways of nucleic acid metabolism and innate immune sensing	14880	12	1	2576	0.614657	0.707589	11277	NA
Disruption of postsynaptic signaling by CNV	14880	12	1	2576	0.614657	0.707589	23191	NA
Airway smooth muscle cell contraction	14880	12	1	2576	0.614657	0.707589	29108	NA
Riboflavin and CoQ disorders	14880	12	1	2576	0.614657	0.707589	80308	NA
Disorders of galactose metabolism	14880	12	1	2576	0.614657	0.707589	2998	NA
Factors and pathways affecting insulin-like growth factor (IGF1)-Akt signaling	14880	31	4	2576	0.621562	0.713646	7132;5337;79109;84335	NA
Methionine de novo and salvage pathway	14880	19	2	2576	0.638576	0.729321	259307;6723	NA
Estrogen signaling pathway	14880	19	2	2576	0.638576	0.729321	2002;5604	NA
Microtubule cytoskeleton regulation	14880	38	5	2576	0.642554	0.731938	998;25;3984;1855;161742	NA
Vitamin B12 metabolism	14880	32	4	2576	0.648903	0.73613	4791;5970;27300;6647	1
OSX and miRNAs in tooth development	14880	13	1	2576	0.65771	0.73613	4854	NA
Oxidative stress response	14880	13	1	2576	0.65771	0.73613	3162	NA
Phosphatidylcholine catabolism	14880	13	1	2576	0.65771	0.73613	10434	NA
Transcription co-factors SKI and SKIL protein partners	14880	13	1	2576	0.65771	0.73613	4204	NA
FOXA2 pathway	14880	13	1	2576	0.65771	0.73613	8660	NA
Amino acid metabolism in triple-negative breast cancer cells	14880	26	3	2576	0.658107	0.73613	6510;9517;51166	NA
Hepatitis C and hepatocellular carcinoma	14880	45	6	2576	0.6607	0.73713	960;7040;836;672;7157;1284	NA
Unfolded protein response	14880	20	2	2576	0.672321	0.748172	7157;51493	NA
Mammary gland development pathway - Pregnancy and lactation (Stage 3 of 4)	14880	33	4	2576	0.674959	0.749187	3717;1051;2100;51701	NA
Gastric cancer network 2	14880	27	3	2576	0.686477	0.760029	63922;7157;84823	NA
Cell-type dependent selectivity of CCK2R signaling	14880	14	1	2576	0.696818	0.765415	29108	NA
Krebs cycle disorders	14880	14	1	2576	0.696818	0.765415	55526	NA
MAP3K1 role in promoting and blocking gonadal determination	14880	14	1	2576	0.696818	0.765415	8312	NA
Mitochondrial complex IV assembly	14880	34	4	2576	0.699697	0.765415	28958;152100;90639;1352	1
Cori cycle	14880	21	2	2576	0.703688	0.765415	2023;3939	1
Follicle stimulating hormone (FSH) signaling pathway	14880	21	2	2576	0.703688	0.765415	2870;6194	NA
Photodynamic therapy-induced NFE2L2 (NRF2) survival signaling	14880	21	2	2576	0.703688	0.765415	2950;3162	NA
T cell receptor and co-stimulatory signaling	14880	28	3	2576	0.713142	0.76991	1452;2931;5777	NA
Mitochondrial immune response to SARS-CoV-2	14880	28	3	2576	0.713142	0.76991	9868;7189;4791	NA
Cohesin complex - Cornelia de Lange syndrome	14880	28	3	2576	0.713142	0.76991	5524;114799;5526	NA
T-cell antigen receptor (TCR) pathway during Staphylococcus aureus infection	14880	48	6	2576	0.72339	0.779035	3937;5609;5788;5777;5604;1605	1
Physiological and pathological hypertrophy of the heart	14880	15	1	2576	0.732147	0.781312	3977	NA
Angiogenesis	14880	22	2	2576	0.732705	0.781312	7010;5156	NA
Hair follicle development: cytodifferentiation - part 3 of 3	14880	22	2	2576	0.732705	0.781312	7040;4487	NA
Canonical and non-canonical Notch signaling	14880	22	2	2576	0.732705	0.781312	4854;3714	NA
Joubert syndrome	14880	49	6	2576	0.742422	0.789734	57545;4218;472;585;1855;84247	NA
Urea cycle and associated pathways	14880	23	2	2576	0.759433	0.802754	29985;445	NA
TCA cycle and deficiency of pyruvate dehydrogenase complex (PDHc)	14880	16	1	2576	0.763911	0.802754	1737	NA
Phosphodiesterases in neuronal function	14880	16	1	2576	0.763911	0.802754	108	NA
Mitochondrial complex III assembly	14880	16	1	2576	0.763911	0.802754	90624	NA
Monoamine GPCRs	14880	16	1	2576	0.763911	0.802754	147	NA
Glycolysis and gluconeogenesis	14880	37	4	2576	0.765901	0.802901	2023;3939;3101;1737	1
Angiotensin II receptor type 1 pathway	14880	24	2	2576	0.783953	0.819845	3727;7040	NA
BMP signaling in eyelid development	14880	17	1	2576	0.792349	0.824651	4090	NA
Neural crest cell migration in cancer	14880	17	1	2576	0.792349	0.824651	375	NA
Photodynamic therapy-induced HIF-1 survival signaling	14880	32	3	2576	0.803073	0.83225	7043;3939;7157	NA
Prostaglandin synthesis and regulation	14880	39	4	2576	0.803485	0.83225	301;4286;6281;3248	NA
Photodynamic therapy-induced unfolded protein response	14880	25	2	2576	0.806368	0.833247	811;7453	NA
TCA cycle (aka Krebs or citric acid cycle)	14880	18	1	2576	0.817715	0.842965	6392	NA
Burn wound healing	14880	33	3	2576	0.821589	0.844297	7040;4615;836	NA
One-carbon metabolism	14880	26	2	2576	0.826789	0.844297	4522;1786	NA
PI3K-AKT-mTOR signaling pathway and therapeutic opportunities	14880	26	2	2576	0.826789	0.844297	4893;5295	NA
Prostaglandin and leukotriene metabolism in senescence	14880	26	2	2576	0.826789	0.844297	29108;127281	NA
GDNF/RET signaling axis	14880	19	1	2576	0.840268	0.856048	11020	NA
NO/cGMP/PKG mediated neuroprotection	14880	35	3	2576	0.854308	0.868313	5970;29108;4881	NA
Heart development	14880	36	3	2576	0.86866	0.880837	1482;6910;7424	NA
Hair follicle development: organogenesis - part 2 of 3	14880	21	1	2576	0.877935	0.886102	5727	NA
Hypothesized pathways in pathogenesis of cardiovascular disease	14880	21	1	2576	0.877935	0.886102	6464	NA
Novel intracellular components of RIG-I-like receptor (RLR) pathway	14880	47	4	2576	0.908273	0.914595	8717;8772;5970;7189	1
Cholesterol metabolism with Bloch and Kandutsch-Russell pathways	14880	40	3	2576	0.914513	0.918746	10062;2181;9415	NA
Renin-angiotensin-aldosterone system (RAAS)	14880	32	1	2576	0.974422	0.976672	10488	NA
Th17 cell differentiation pathway	14880	42	1	2576	0.994293	0.994293	7040	NA

## Sheet: nodesAnalysis
nodes	degree	betweenness_noWeight	betweenness_absWeight	clusteringCoeff	community
10093	523	126278	105246	0.258265	78
4150	493	143722	123761	0.25289	78
10025	477	122736	93057	0.252559	78
396	475	171348	168944	0.237086	78
1192	464	139338	117606	0.250047	78
10095	455	112330	94985	0.261171	78
823	452	98314.7	63301	0.270235	78
391	450	117284	88054	0.256936	78
80012	448	134143	121998	0.24984	78
4650	445	142964	107085	0.255491	78
4245	444	97966.3	107518	0.261688	78
10443	442	130204	125555	0.258247	78
23246	433	136208	101923	0.249754	78
10652	431	99351.1	91819	0.278185	78
54732	429	104997	99722	0.278707	78
7016	427	95689	91289	0.272553	78
2275	424	84993.2	66089	0.285461	78
55379	422	201094	184261	0.232588	2
90120	422	139525	152637	0.256949	78
2783	421	127978	83698	0.260333	78
23479	419	150866	108276	0.238298	78
71	419	118495	143111	0.263318	78
163049	414	118525	129706	0.261747	78
5499	410	98472.8	88015	0.267935	78
54664	410	160257	180088	0.236329	78
3654	409	103115	81614	0.273527	78
64855	408	84163.9	71039	0.285036	78
23078	407	122892	124284	0.268031	78
5095	406	176518	111969	0.253701	2
10226	403	114079	115932	0.275953	78
92799	403	87277.4	73768	0.277385	78
339318	402	127164	119995	0.259538	78
6455	401	102381	94495	0.277693	78
1175	401	135741	98396	0.248142	78
27332	401	116320	104660	0.269476	78
9537	398	73025.1	78934	0.292774	78
10488	392	77773.4	108547	0.288833	78
143244	391	112639	134151	0.273159	78
5629	389	128704	139509	0.253889	78
23193	389	121890	127020	0.268969	78
5531	386	164866	143273	0.237265	78
5045	385	104357	92999	0.274608	78
91289	383	106283	81831	0.267631	78
26262	383	85490.5	90250	0.279811	78
57209	382	90229	87158	0.275824	78
1072	381	85414.8	66530	0.27787	78
140576	380	129229	124886	0.259658	78
51228	379	107505	106877	0.270456	78
158866	379	117236	114061	0.252167	78
7030	377	104524	86682	0.258945	78
3692	374	97223.1	73232	0.275236	78
24140	374	115824	94435	0.260269	78
9672	373	147541	168996	0.260544	78
23400	372	63073.9	71850	0.30067	78
158399	372	96476.7	72354	0.274092	78
7745	370	108485	124511	0.263459	78
56005	369	104344	104042	0.272755	78
2771	369	153838	159671	0.255538	78
441024	367	96801.8	93712	0.277616	78
6836	364	109802	81445	0.264281	78
22849	362	58769.5	46736	0.292297	78
56970	362	76045.5	76584	0.290323	78
80727	362	109553	98775	0.266433	78
80228	360	131340	116108	0.280656	2
4627	359	91250.7	77780	0.286021	78
23481	358	109407	86296	0.268798	78
400720	352	83348.2	69814	0.28312	78
83931	351	90802.5	81859	0.275572	78
11117	351	88942.7	80681	0.28521	78
9324	351	116591	83926	0.261115	78
25957	350	92760	100553	0.282456	78
9737	350	102334	102334	0.276643	78
84231	349	77257.5	38867	0.300514	78
4698	346	198813	164754	0.243026	2
10072	344	91390.5	95703	0.278866	78
81550	344	97790.8	98855	0.2789	78
80381	342	62247.2	59520	0.294576	78
79581	341	150515	174203	0.248128	19
9581	340	70530	75944	0.292296	78
84698	339	84153.2	52600	0.276536	78
163087	339	99625.7	116569	0.284093	78
83985	338	111798	88291	0.258968	78
51629	338	102033	103792	0.269556	78
11112	338	136278	106122	0.231401	2
3675	337	64104.8	46253	0.302547	78
8877	337	64421.7	41853	0.291543	78
7791	337	71112.6	61920	0.2834	78
196951	336	90678.2	80332	0.288522	78
55758	335	79454.3	100333	0.288998	78
137872	335	79206.6	62441	0.281151	78
199704	334	108074	98256	0.251425	78
219749	333	54593.8	64039	0.305076	78
10487	332	152560	145059	0.245787	2
6793	332	53648.3	63962	0.298329	78
8273	332	51130.8	39498	0.311488	78
29927	331	114999	120049	0.264817	78
83590	331	107831	89147	0.266136	78
27030	330	63381.9	65800	0.298867	78
824	326	100986	116357	0.278093	78
100303728	324	69201.1	35363	0.278733	2
9711	323	73571.1	51389	0.303233	78
55186	322	92308.8	83026	0.284631	78
79171	321	70124.5	66336	0.312987	78
54868	320	60400.4	71431	0.307308	78
51155	319	39349.9	47340	0.308117	78
23541	317	87612	59934	0.265723	2
64866	317	85719.3	77437	0.260452	78
54414	316	133650	129685	0.238778	2
84790	316	122322	115989	0.262086	2
10897	315	81425.4	57422	0.278435	78
10529	314	82280.3	77490	0.265929	2
7376	314	72672.2	58256	0.297816	78
28988	314	60298.3	51389	0.308439	78
26020	313	103033	116385	0.263107	21
287	313	110034	86424	0.254506	2
51154	312	148161	98460	0.248475	78
6929	312	117890	118275	0.281783	78
84896	311	94625.6	66275	0.253044	78
10362	311	109393	110264	0.280614	78
163255	310	126598	99416	0.273557	78
152815	310	108281	106828	0.259401	78
7697	310	72383.6	72517	0.295584	78
283638	309	83328.9	67680	0.286597	78
339324	309	128063	143845	0.256042	78
6282	308	84920.9	91319	0.28967	78
9784	308	86472.3	74135	0.278375	19
829	307	93091.1	106973	0.269677	2
10212	307	117652	85040	0.252432	78
55009	304	62629.7	54802	0.296465	78
26155	303	134400	174306	0.273206	78
10327	302	110399	102148	0.264571	78
6262	302	93662.7	83890	0.262612	2
123722	302	94188.7	73657	0.272491	2
9961	302	144964	137932	0.241095	78
10409	302	85312.8	58188	0.28831	78
64005	302	83379.2	95583	0.283998	78
83442	301	72986.1	70627	0.295039	78
54442	300	96242.3	100129	0.28243	19
64118	300	47953.8	39660	0.325351	78
113178	300	51447.4	49661	0.337213	78
26017	300	86578.2	66751	0.268584	78
93436	300	63698.9	55454	0.31146	78
5337	300	79046.3	66382	0.29699	78
55599	299	119745	130328	0.26179	78
8907	299	92518.4	86266	0.289354	78
130827	299	87663.3	91057	0.273911	2
6305	299	89846.4	78747	0.289219	78
2870	299	76662.7	70567	0.308388	78
3159	299	90898.3	83036	0.282844	78
23304	299	83972.6	63773	0.281453	78
3689	298	96503.6	106148	0.284817	78
255798	298	56856.3	57685	0.298601	2
6396	297	114101	112511	0.273865	2
83605	297	46681.3	52329	0.316339	78
5216	296	124574	94689	0.257306	78
4151	296	136216	130922	0.243289	2
140885	295	58585.8	51782	0.309397	78
58505	295	71531.1	79317	0.2948	78
54480	295	101224	126795	0.268419	78
7637	294	104132	100915	0.258294	78
79711	294	106736	137298	0.272829	78
353	294	106296	82721	0.261731	21
1408	293	45782.7	52773	0.31612	2
145482	293	63681.5	55181	0.293492	78
83855	293	124751	104314	0.26516	78
64748	293	53664.8	31477	0.311258	78
55777	293	100355	112835	0.275071	78
60626	292	84423	78632	0.284352	78
9375	292	80980.4	81891	0.29179	78
90850	292	127623	134774	0.250977	78
23513	292	123402	117080	0.26943	78
9146	291	70499.1	91350	0.278777	78
7132	289	201463	213962	0.221525	78
79940	289	61375.2	57912	0.293325	78
10540	288	133751	151039	0.286634	78
5878	288	97824.6	85376	0.285884	78
163131	288	172104	118966	0.234321	78
257396	288	98230.7	90283	0.249516	78
10580	284	139355	101205	0.245359	78
23350	284	94039.8	109567	0.272334	78
8772	283	63206.1	95423	0.315365	78
64841	283	62432.9	73624	0.315891	2
10207	282	88717.1	71724	0.268873	2
64837	281	49704	59857	0.318404	78
11021	281	43351.6	30648	0.309431	78
84522	281	55677.5	37176	0.29634	78
27166	281	136370	142357	0.25694	2
8986	280	58229.1	54719	0.326779	78
10567	280	83261.3	90106	0.283973	78
27348	280	82459.2	55814	0.285074	78
57175	279	74292	50672	0.293752	78
80233	279	69285	64696	0.312937	78
84444	279	95317.2	95349	0.259895	78
6185	278	106786	90409	0.279095	78
38	277	74152.1	81162	0.265055	2
80095	277	93679.7	88083	0.269738	78
4771	277	92449.4	72391	0.273636	2
393	277	121331	88934	0.258437	78
27173	276	157332	122311	0.224532	78
26099	275	200709	195671	0.216403	78
55194	275	126560	133909	0.261765	21
79809	275	94264.6	85694	0.269489	78
285671	275	86005.6	84098	0.277346	19
5119	274	63684.5	76139	0.294805	78
84911	273	40020.8	37940	0.331798	78
2822	273	58443.9	53779	0.342545	78
84622	272	89899.1	88311	0.257841	78
7565	272	97788.7	67730	0.270539	21
5211	272	112805	103868	0.278245	21
51246	272	135957	102523	0.251221	78
80254	272	75102.9	97195	0.301226	78
5355	272	72016.5	60670	0.289939	78
388523	271	66270.9	87697	0.306082	78
4999	271	73839.7	69997	0.275577	78
23406	269	50925	51926	0.315097	78
84823	269	84366.7	58330	0.296371	78
10437	269	80745.9	72806	0.278783	78
27230	269	84662.3	108848	0.270821	2
23164	268	105670	92708	0.256806	2
10613	267	83375.1	77495	0.264594	78
10298	267	55937.2	46825	0.311734	78
9857	265	69453.5	53712	0.299342	78
29095	265	69001.2	90769	0.30163	78
10945	265	65689.3	63848	0.290109	78
54867	265	78782.6	76388	0.291252	78
55217	264	102686	65815.5	0.258814	2
10899	263	83633.7	72887	0.281862	78
29097	263	81434.5	73784	0.298581	78
10920	263	144783	120076	0.230372	2
2280	263	65959.9	96913	0.291411	78
55361	262	81039.9	61093	0.262642	2
5589	262	130349	128039	0.259396	78
117583	262	110792	126290	0.257144	78
5905	262	49543.9	70386	0.317803	78
57721	262	57278.7	53851	0.323682	78
54439	262	71058.4	57329	0.29189	21
63914	262	67643.1	63740	0.299289	78
6921	262	73519.8	62961	0.300137	78
10376	260	74358	55131	0.299347	78
9343	260	41348.3	33429	0.334898	78
55260	260	110724	95020	0.26142	2
1059	260	51584.2	67010	0.30401	78
3131	259	63345.8	52133	0.297417	78
1455	258	41587.8	48990	0.335626	78
126321	258	56233.3	54047	0.305432	78
285605	258	86145.3	82400	0.273942	78
26206	258	86900.2	99828	0.283866	78
101928303	257	75395.2	56561	0.30031	78
55844	257	84999.2	79027	0.292163	21
51303	257	99395.6	79738	0.266537	78
1339	257	139700	129485	0.246109	2
4850	257	76791.4	76046	0.295233	21
427	257	76978	61743	0.272708	78
257106	256	67427.3	69269	0.289001	19
10312	256	60144.7	85498	0.308487	78
113000	256	61121.5	59761	0.302574	78
6123	256	87694.5	54454	0.265349	2
51385	256	87240.7	79052	0.283517	21
719	255	44743.3	68166	0.316072	78
25796	255	108713	79261	0.26608	19
7408	255	63741.1	60980	0.316659	78
7533	254	132180	129634	0.244624	78
23595	254	86251.1	86221	0.267001	78
84301	253	73749.5	76520	0.275111	78
127495	253	105365	91195	0.257262	78
6628	253	108668	83876	0.25287	78
79930	253	59643.9	63329	0.26156	2
4034	253	110888	97027	0.259427	78
138428	253	35595.6	32774	0.352939	78
55658	252	120678	157763	0.252672	78
9360	252	80895.6	93611	0.274806	78
4129	252	56450.1	42435	0.295738	2
60673	251	67324.3	72083	0.305849	78
6389	251	60958.7	45221	0.290677	2
84929	251	151652	111880	0.235283	78
4247	250	67566.2	72429	0.275984	78
5819	250	138776	79444	0.237462	78
57190	249	80655.5	63180	0.316848	78
55741	249	44500.9	42229	0.318727	78
55607	249	43413.8	39671	0.297966	78
55048	248	59079.3	58900	0.305897	78
376267	248	64986.3	39374	0.270831	78
124583	248	94713.7	67530	0.259403	78
162655	248	115247	86965	0.256138	78
498	248	94492.6	81543	0.286176	2
79137	248	40100.6	29128	0.334857	78
23530	248	53327.8	48578	0.297669	2
6248	247	50299	30797	0.319805	78
2074	247	111087	139257	0.233271	78
1186	247	75854.4	56457	0.277641	78
47	247	89761.7	65576	0.258813	2
5725	247	102311	138339	0.254666	78
8942	247	65670	67775	0.302953	78
10399	247	74601.4	68747	0.286034	78
55667	247	64835.8	77364	0.309766	78
55853	246	180149	143869	0.241281	78
93058	246	78257	72406	0.289597	78
85377	246	96292.7	75717	0.256645	78
54826	246	84941	73062	0.263182	78
100131089	245	51446.7	56019	0.314587	78
8527	245	69015.8	62147	0.275644	78
51660	245	78616.3	89263	0.296353	2
642776	245	66441.3	59243	0.296688	78
88455	243	55828.6	64548	0.313097	2
29985	243	81469.7	88350.5	0.250961	78
23305	243	43149.1	35934	0.319117	78
55761	242	101765	112879	0.280409	78
203068	242	94128	76128	0.267035	78
53344	242	42561.5	39292	0.297864	78
55268	241	96157.1	109009	0.283264	78
51493	241	77489.2	62306	0.287794	78
23191	240	43365.3	69306	0.317748	78
8777	240	72986.4	77020	0.273222	78
6193	239	74286.3	67120	0.283956	78
23276	239	51638.6	33485	0.296614	2
7045	239	85549.9	76549	0.310924	78
23318	238	48373.1	48448	0.333121	78
7534	238	51277.4	73752	0.321739	2
1984	237	104852	104367	0.28431	78
9364	237	67858.1	61293	0.27276	78
541471	236	53698.1	52756	0.293653	2
51175	236	73366.2	55338	0.302452	78
93594	236	39400.8	40785	0.325496	78
283417	235	55348.4	58489	0.304674	78
5479	235	67109.8	57080	0.285506	78
2817	235	78511	73224	0.292671	21
55670	235	104750	69715	0.254992	2
4289	235	72484	51721	0.29729	21
2620	234	66384.3	59736	0.296431	78
26133	234	34193.5	27547	0.339716	78
11014	234	82617.5	89685	0.279007	2
56165	233	32735.6	41531	0.310012	2
91300	233	111724	109381	0.250333	78
83743	233	95594.9	80181	0.257548	78
162	233	67965.1	67236	0.272421	78
5681	232	104634	96477	0.247612	78
968	232	129958	105528	0.256717	78
10908	232	84850	85345	0.30262	78
84503	231	145155	118196	0.237493	21
55347	231	55179	55273	0.299002	78
5026	230	60137.9	45098	0.304424	78
2907	230	102638	95551	0.259541	78
55920	228	100859	107048	0.268722	78
5264	228	60302.9	47008	0.28901	2
100820829	228	110422	112618	0.246039	2
22870	228	32558.2	36857	0.318997	78
7086	228	67078.2	56622	0.270925	2
9666	228	94492.9	101253	0.268143	78
9853	228	116827	123717	0.261921	78
54896	227	168001	152806	0.214183	78
5189	227	64797.1	43652	0.307006	78
124930	226	38224.9	25540	0.327945	78
51318	226	109642	104283	0.251367	78
836	226	100083	83492	0.31355	78
112939	225	62436.5	34938	0.294762	78
285331	225	64536	82587	0.295873	78
375190	224	43415	38752	0.325993	78
57150	224	128609	124209	0.222934	78
6813	223	84488.9	90678	0.265503	78
23129	223	66007.7	54062	0.289702	78
4306	223	60925.9	59991	0.306064	2
5054	223	53063.6	69746	0.305902	2
51010	223	66985.1	65196	0.297257	78
4478	223	96716.8	75743	0.255121	78
5037	222	144548	117490	0.241694	2
10242	222	78603.4	70033	0.310179	78
6142	221	60597.7	58211	0.302262	78
55851	221	76321.2	84903	0.280995	78
7360	221	43044.9	28069	0.323159	78
1666	221	83762.4	62370	0.286096	2
4000	220	75630.9	64526	0.266542	78
10534	220	20187.2	26506	0.357078	78
161823	220	82068.3	69462	0.261685	78
10066	220	92413.8	99866	0.251266	78
10499	220	54549.6	48470	0.287173	78
23299	220	33077.9	39364	0.341885	78
156	219	67938.4	59181	0.28742	78
8662	219	102420	80862	0.279083	78
85865	219	45917.6	31961	0.320221	78
8985	219	50064.4	59455	0.311466	78
55343	218	72942.1	92331	0.291295	19
8925	218	58823.1	49961	0.32127	78
1890	218	88407	123604	0.255021	78
79871	217	97527.4	62958	0.245733	21
79803	217	109249	74310	0.250683	21
10484	217	73120.2	58842	0.309524	78
284459	217	64023.3	61766	0.315583	78
30832	217	86821.4	70246	0.315839	78
27044	217	66590.5	59096	0.284904	78
8668	216	109935	78888	0.281051	78
118491	216	68714.7	66366	0.297201	78
53615	216	62382.8	68791	0.315245	78
84450	216	53051	46955	0.282343	21
3485	216	99845	96152	0.266753	2
26472	215	54095.4	35347	0.331841	78
81502	215	58464.7	55476	0.300935	78
34	214	55608.9	35992	0.273748	78
55553	214	36884	42457	0.328638	78
79172	214	113744	138200	0.258962	78
275	214	71244.6	53844	0.298627	2
26173	214	85098.4	84429	0.267211	78
22869	214	58053.5	52244	0.29832	78
171425	213	87208.7	79459	0.25671	2
22913	213	55622.8	49051	0.28169	78
257218	213	107236	78157	0.254717	21
83786	212	67423.2	67404	0.292676	78
23408	212	54968.2	57623	0.293615	78
401397	212	86932.2	76618	0.291022	2
64175	211	55142.1	82832	0.283457	2
199777	211	56349	47591	0.28251	78
51114	211	45523.3	54098	0.320108	78
144809	210	24941.7	39585	0.345181	78
5797	210	61464.9	57962	0.280292	78
83475	210	36562.1	35567	0.33265	78
57333	210	101417	106416	0.264616	2
100506776	210	37788.3	29692	0.349601	78
119504	209	109984	140882	0.269001	2
3014	209	94852	83221	0.259155	78
11078	209	77179.8	49640	0.301159	78
9168	208	70097.5	69280	0.28809	78
6494	207	33648.1	22847	0.329956	78
153364	207	53882	69039	0.275128	78
1657	207	55696.9	71979	0.283007	78
670	207	79998.8	92845	0.279443	2
64756	206	74882.1	84647	0.286242	2
6746	206	64719	52967	0.285816	78
57496	206	45683.6	59422	0.32484	78
5606	206	23315.8	24896	0.366138	78
54815	206	82491	73195	0.283732	78
26056	206	71884.8	55356	0.286621	78
23286	206	82130	77141	0.297845	78
203259	206	82781.4	73657	0.26924	21
389	205	93062.8	90693	0.308417	78
144571	205	145616	200510	0.235964	78
54737	205	59573.1	66078	0.315686	78
54816	205	93027.6	92639	0.256385	78
285550	205	50424.5	35347	0.3022	78
950	205	59954	61044	0.295791	78
889	205	94450.8	100682	0.269775	21
55558	205	17667.2	18167	0.385748	78
7314	204	66300.2	66310	0.290447	2
3837	204	78887.9	81865	0.303004	2
100129842	204	65969.9	57105	0.283589	21
84061	204	31424.3	23958	0.316816	2
84460	204	86337	89326	0.285714	78
5328	203	66619.3	63746	0.279618	78
10795	203	63025.9	55463	0.288641	21
7385	203	48791.8	49315	0.307614	2
150709	203	62467.3	50061	0.282446	78
442523	203	107483	86271	0.257036	78
9601	203	43037.8	49200	0.302005	78
84243	202	73193.5	92909	0.272647	78
9526	202	74678.6	68159	0.29038	78
7171	202	110595	111654	0.247722	78
4719	202	63934.6	57121	0.30033	2
60559	202	86457.8	97522	0.282745	2
643836	202	59939.9	67420	0.286045	78
340252	202	39391.3	44964.5	0.325206	78
7462	202	50940.7	53258	0.32092	78
349152	202	35195	41370	0.355648	78
5970	201	126294	135150	0.247861	78
84959	201	122588	155636	0.279055	78
160	201	29035.2	33807	0.332786	78
4615	201	114761	97861	0.236368	78
2631	201	91041.8	90152	0.238806	2
22904	200	162670	135053	0.224322	78
2962	200	45426.7	36268	0.315025	78
10498	200	45398.4	35406	0.314874	78
128977	200	50529.2	54777	0.307186	2
9807	200	55696.6	52335	0.35995	78
91050	200	106054	120078	0.250151	78
23469	200	60055.6	90274	0.289196	19
533	199	44645.1	61478	0.29298	78
128344	199	84152.2	98407	0.276077	2
5604	199	105064	108041	0.314248	78
57130	199	36881.6	43431	0.317243	78
7165	199	62788.4	60925	0.278615	78
200916	199	85878.6	62905	0.263692	2
5708	199	104328	115968	0.294757	78
4625	198	55557.6	52903	0.282674	2
81614	198	28007.2	25911	0.334923	78
388524	198	47035.1	49812	0.304876	78
55577	198	95989.9	103706	0.287392	78
23313	198	68914.2	48329	0.279342	21
409	197	98920.6	95049.5	0.247695	78
6208	197	61310.5	55325	0.283383	21
23413	197	81632.1	77507	0.268466	2
10489	196	95523.5	92669	0.235217	21
1520	196	66912	85394	0.267242	78
6122	196	32689.9	32852	0.336525	78
6688	195	51391.4	62036	0.302511	78
115704	195	76589.3	55470.5	0.284272	78
11068	195	61643	93209	0.289876	78
10078	194	63828.6	84590	0.259602	78
83876	194	51890.3	35205	0.309706	78
11047	194	125212	121317	0.277282	78
23122	194	119088	146127	0.235244	78
9046	194	59352.9	43006	0.274825	78
25855	193	36692	56770	0.332848	78
6141	193	45029.4	57268	0.318383	78
7841	193	63875.5	54762	0.286971	78
65250	193	72688.5	55933	0.244927	21
9172	193	29083.8	36402	0.323025	2
6390	192	65411.9	65585	0.302792	2
114784	192	51406.2	55136	0.278959	2
64834	192	67868	57660	0.295593	78
93550	192	96757.3	105141	0.275196	78
55729	192	54858	69230	0.28245	78
84923	192	78035.7	73377	0.269797	2
11107	192	28514.8	19796	0.371891	78
10670	192	117441	121407	0.236802	21
54440	192	53795.6	62870	0.295484	78
29119	191	94898.8	117812	0.247727	2
9921	191	57234.8	79870	0.289281	78
4707	191	73537.7	81631	0.293579	2
5265	191	45912.7	35693	0.31364	78
10421	191	16212.7	23039	0.389529	78
206412	191	133514	103290	0.229705	78
6523	190	85186.7	64210	0.258702	2
80319	190	84431	66864	0.284823	78
135154	190	29751.9	26899	0.353328	78
10250	189	86302.1	42316	0.236688	21
6050	189	97328.1	68803	0.242035	21
8803	189	70844.5	40718	0.291118	2
1535	189	35531.4	43022	0.33384	78
60681	189	81582	63595	0.282393	2
4542	189	41377.6	44826	0.283012	78
284443	189	44606.4	42658	0.307723	78
1158	189	66009.3	50119	0.304458	2
58506	189	123764	128692	0.230159	21
29959	189	24378.4	26470	0.353146	78
442319	189	47918.5	55879	0.307948	21
115353	188	177398	172949	0.205427	78
123103	188	34647.5	40062	0.317101	78
905	188	87709.8	97127	0.255035	21
1160	188	77119.6	81160	0.301229	2
3054	188	66872.7	64478	0.262317	78
998	187	85403	75154	0.251682	78
80314	187	66947.7	70002	0.321718	78
64319	187	27052.7	32198	0.319131	78
400618	187	87840.1	90334	0.29475	78
79016	187	71333.3	54806	0.302283	78
55201	187	39236.8	37815	0.339946	78
148145	187	57495.1	65267	0.283365	78
165904	187	27316.5	36604	0.340406	78
60487	187	46297.9	51333	0.316486	78
5903	186	88397.7	74720	0.272537	21
254128	186	100438	93667	0.277245	78
9260	186	41313	35078	0.320895	2
8882	185	98084.7	67227	0.244301	2
7296	185	67539.7	64724	0.27309	2
217	185	111924	103110	0.232315	2
90522	185	36848.4	48349	0.329495	78
55786	185	59455.6	50267	0.275617	78
10152	185	63027.5	54848	0.288837	78
79872	185	44865.4	49742	0.324618	78
7133	184	65896	78237	0.277025	78
10121	184	52779	50471	0.276788	78
55298	184	84731.6	119093	0.261167	2
80763	184	89832.4	84180	0.265562	2
57647	184	74307.2	48687	0.271977	78
1198	184	63960	54795	0.275541	78
90313	184	77321.7	63219	0.27756	2
51291	184	30944.9	27520	0.327275	78
5580	184	44770.6	33639	0.322523	78
84498	184	82166.9	112233	0.267106	78
79073	183	42711.5	47086	0.311295	78
10615	183	74838.9	61068	0.255329	2
6223	183	43527.3	35387	0.324206	78
2868	183	58139.1	61979	0.271122	78
23643	183	84627.1	73199	0.234192	19
11079	182	30486.4	35622	0.333252	78
271	182	29391.3	43237	0.370712	78
476	182	69531.3	66282	0.281647	78
9531	182	51746.1	62654	0.305142	78
871	182	83968.6	99920	0.289903	2
3945	182	30005.2	23208	0.334588	2
7421	182	73862.3	73717	0.322506	78
3916	182	29478.5	32380	0.346002	78
79650	182	26740.6	39452	0.350313	78
23370	182	33382.2	40955	0.333252	78
440515	182	124527	87218	0.24528	21
286	182	83233.4	110088	0.2794	78
3992	181	42309.2	44079	0.333333	2
50	181	51131	48318	0.31283	2
51185	181	47541.5	35957	0.313628	78
25930	181	39933	75138	0.309515	78
2257	181	137020	128467	0.223511	2
9650	181	113047	124195	0.253161	2
549	181	23923.9	23056	0.349294	78
54566	181	73304.3	75109	0.285206	2
9056	180	84861.7	67870	0.263128	2
91978	180	59681.3	62988	0.3	21
79709	180	45405.2	57044	0.307511	78
339327	180	78824.2	71074	0.247548	78
4709	180	75468.7	48296	0.318498	2
60684	180	172579	203210	0.190813	78
56260	180	48510.6	60168	0.311173	19
2023	179	45137.6	68713	0.302743	78
7587	179	81180.1	58235	0.253531	21
257160	179	80054.8	63143	0.244115	78
90809	179	28186.1	43472	0.339589	78
550	179	68745.2	59795	0.273994	78
79712	179	27970.2	33544	0.326721	78
29072	179	82495.5	72508	0.24173	21
54853	179	23862.9	24639	0.33055	78
142685	179	43338.9	70039	0.328542	2
55974	178	39161	37435	0.277852	78
10092	178	68198.2	55691	0.305402	78
3071	178	53470.1	66635	0.254047	78
58986	178	61085.6	62630	0.274043	21
267	178	65430.1	73245	0.292897	78
5691	178	99069.1	76599	0.252015	78
9534	178	87102	84845	0.278487	78
1291	178	104909	93956	0.244334	21
91179	178	129403	81869	0.248841	2
8277	178	102555	95629	0.253285	2
65264	177	140473	126295	0.202876	19
728	177	45138.1	48921	0.292501	78
200424	177	39540	59526	0.268939	2
11186	177	94909.2	117686	0.250257	78
375567	177	79995.7	61782	0.256163	78
2782	176	42564.2	49441	0.318182	78
6202	176	41556.2	53297	0.316494	78
27069	176	43471.8	53680	0.317922	2
10094	176	74340.6	53047	0.296364	2
55556	176	60540.4	62979	0.260584	78
9935	176	39970.8	39685	0.328636	78
79734	176	42764.7	41529	0.334091	78
8309	176	63770.9	52599	0.292532	78
81037	176	14117.5	10803	0.395195	78
22828	176	49609.8	44179	0.315325	78
388591	175	60374	58809	0.311199	2
4853	175	75144.1	78391	0.316388	2
22921	175	32348	39820	0.336617	2
89894	175	34772.1	40725	0.356585	78
122953	175	73748.2	76963	0.282693	2
302	175	95584.5	97261	0.264368	2
5428	175	30739.3	30577	0.320328	78
51725	175	42053	24537	0.294647	78
64747	175	37611.4	34570	0.341544	2
11127	175	51786.8	65484	0.292874	78
23386	175	32223.4	25542	0.332742	21
908	175	113075	92660	0.245714	2
79696	174	40697.9	56122	0.343632	78
9266	174	27006.7	37066	0.345758	78
100049587	174	13407.3	15062	0.346356	78
347689	174	133323	107201	0.218059	19
389336	174	87606.8	55556	0.226497	78
140456	174	36382.3	50130	0.35001	2
9459	174	85843.2	73625	0.273802	78
4802	173	102845	122714	0.247681	78
8065	173	59140.1	58005	0.301183	78
54800	173	47795.1	39503	0.29184	78
10345	173	104307	90181	0.244589	2
401562	173	49612.3	58001	0.305686	78
115209	172	59609.3	50580	0.29641	78
116828	172	83602.6	87140	0.31035	21
5598	172	79931.3	83235	0.24983	19
84436	172	122758	139028	0.224942	78
27018	172	231534	208625	0.178907	2
5877	171	84556.6	102948	0.268043	78
6175	171	62001.4	49006	0.301548	78
100505687	171	56860.7	68595	0.273547	2
7957	171	68412.4	74264	0.257929	2
7371	170	79158.5	64720	0.294814	2
57455	170	88294.1	82015	0.267038	19
55900	170	22996	25332	0.321058	78
5971	170	102768	105821	0.252141	78
150368	170	77132	80211	0.289175	78
79888	170	36312.5	30128	0.307275	78
55744	170	43340.2	40744	0.287504	78
5982	170	124967	134020	0.253533	78
84688	170	62392.1	42275	0.32245	78
26149	170	63834.6	46353	0.271076	21
7355	170	9843.29	10049	0.387678	78
81603	169	108907	71577	0.263384	78
22980	169	44696	49845	0.366371	78
353355	169	63441	78232	0.284446	78
125919	169	51098.3	50007	0.293604	78
3614	169	36250	48185	0.32009	78
7581	168	34285.3	47185	0.341389	78
2132	168	97785.4	89784	0.246222	78
6895	168	44831.9	37429	0.293484	2
10778	168	32524.1	27792	0.334474	78
51548	168	39618.8	53647	0.336327	19
10856	168	26793.3	29282	0.331551	78
10172	168	55225.4	64497	0.312732	21
26355	168	57763.8	47185	0.290134	2
7094	168	40448.1	38497	0.335614	78
84957	167	67761.8	48632	0.289662	2
4253	167	31304.6	39267	0.360291	78
7760	167	26009.8	26932	0.363033	78
79585	167	59034.3	65191	0.295794	78
10991	167	88663.6	92932	0.267585	78
6184	167	101419	84704	0.275738	78
7358	167	35203.3	37587	0.315778	2
79654	166	68127.1	57946	0.299963	78
23529	166	70508.2	77179	0.2977	78
1603	166	38134	41185	0.315809	78
4016	166	65121.9	63053	0.327492	197
84617	166	60380.3	50235	0.275867	78
6597	166	77742.7	65393	0.290179	78
57655	166	60365	56680	0.286163	78
51282	166	28792.3	30698	0.320701	21
148738	165	66564.7	57681	0.266001	2
6124	165	57277.7	41302	0.278418	78
10948	165	41512.6	40117	0.301256	21
80148	165	21263.3	18266	0.404065	78
55023	165	60972.3	67228	0.317147	78
8704	164	70819.7	56407	0.271061	21
26000	164	23386.4	24471	0.363534	78
8717	164	41737.8	47227	0.314455	78
285148	164	56627	72724	0.300314	2
170960	164	63159	56222	0.321861	78
84868	164	41332.4	46743	0.280413	78
10455	164	46145.7	61387	0.327099	2
64840	164	64783.6	65861	0.265225	2
253832	163	54222.2	40737	0.320306	2
9882	163	90878.4	72856	0.23934	78
527	163	41047.9	34701	0.2941	78
4294	163	61820.4	68874	0.256381	78
8802	163	67923.4	56814	0.322427	2
539	163	65462.8	85595	0.316973	2
29781	163	48452.2	89999	0.318185	78
79033	162	51522.1	48453	0.333487	78
84171	162	58070.6	92374	0.281497	78
160140	162	75623.2	82288	0.272678	78
284391	162	65213.9	43668	0.2611	78
23474	162	28819.3	38752	0.314853	78
2014	162	43119.4	30987	0.29691	78
79675	162	54818.7	58817	0.297063	78
1290	162	52504.3	79958	0.313473	2
1345	162	119813	78017	0.26271	2
1428	161	40436.8	42608	0.307764	78
2145	161	60573.5	64402	0.282143	78
6130	161	35442.2	40570	0.318789	78
541578	161	7903.72	11917	0.40691	78
127018	160	47253.7	59038	0.322327	78
10607	160	34865.3	37932	0.31195	19
7126	160	93044.6	109003	0.248742	72
81031	160	150393	133298	0.252201	197
11070	160	42436	57636	0.297248	78
5352	160	110990	126609	0.252437	2
3033	160	30608.3	19800	0.313208	2
7915	160	44708.2	40752	0.303538	2
7407	160	23971.6	18984	0.373899	78
65083	160	80889.9	77296	0.257311	78
23116	159	85563.5	79818	0.291856	78
29954	159	49732	60471	0.272908	2
54989	159	89546.9	89958	0.247592	78
899	159	8539.01	12659	0.39352	78
79001	159	149731	117432	0.216464	2
1760	159	33475.2	34095	0.336995	78
147694	159	64846.8	63748	0.285646	19
4705	159	55429.9	54462	0.312714	2
115560	159	52821.5	75008	0.324178	78
987	159	34356.1	58800	0.333731	78
256691	159	70295.5	51908	0.277207	78
80851	158	123333	132605	0.260582	78
159686	158	75037.8	88618	0.285818	78
4296	158	98578.7	100174	0.233008	78
89890	158	40249.8	26913	0.298073	78
124961	158	29101.4	31196	0.349351	78
125950	158	25188.8	23682	0.341208	78
2091	158	89421.2	61931	0.229783	78
388552	158	70209.5	56298	0.273966	78
80309	158	106082	109615	0.250101	2
171023	158	91897.7	103029	0.250504	78
2804	158	156965	140888	0.203419	19
6165	158	83455.5	95720	0.294042	19
5478	158	36504.7	38068	0.3196	2
3339	157	57515	48238	0.279112	2
11215	157	36777.9	31171	0.27413	78
54939	157	32714.9	36125	0.358811	78
4669	157	73581.7	70911	0.267924	21
7757	157	88111	76420	0.246693	21
79586	157	61623.4	55581	0.260003	78
56203	157	126189	109931	0.224645	78
26054	157	51074.5	44592	0.300996	78
139341	157	38556	34217	0.307937	2
200081	156	92083.1	77205	0.263441	78
5837	156	160649	148504	0.22316	2
4701	156	57750.9	68910	0.325227	2
147837	156	45545.9	25274	0.281472	78
10755	156	74260.2	79504	0.279901	78
7040	156	49663	46542	0.261456	78
79677	156	60827	46222	0.245988	21
84695	156	101939	114653	0.282217	2
285025	156	87910	78411	0.245492	2
57591	156	38472.1	24661	0.29694	78
9901	156	72226.2	63782	0.264599	78
9871	156	73796.8	60574	0.269562	2
7458	156	30917	28343	0.321009	78
3652	155	60094.9	55906	0.258567	78
4722	155	41146.7	48969	0.334814	2
84987	155	108026	99359	0.260243	2
79039	155	53363.7	61367	0.298199	78
8312	155	38386.6	47785	0.318475	78
6483	155	55819.7	62875	0.30155	78
10381	155	71223.5	73229	0.254294	2
23533	155	50431.6	53521	0.262757	78
25873	155	35336.8	23580	0.325094	78
163050	155	63051.6	57388	0.261835	78
374899	155	65567.4	44955	0.273481	19
9138	155	64520.3	54090	0.293506	19
10989	155	72656.5	63793	0.29778	2
92689	155	50785.8	36378	0.298785	2
948	155	35923.9	30600	0.278676	78
26515	154	112686	100701	0.234276	21
203859	154	61367.7	54858	0.270266	78
5139	154	104224	73763	0.232238	2
11316	154	42117.1	46939	0.307614	78
10474	154	96070.7	101534	0.242085	21
79848	154	76471.6	76463	0.271878	78
9091	153	84144.9	76182	0.248538	19
81671	153	86718.8	79791	0.258514	2
2335	153	38613.1	35262	0.322153	2
1292	153	75886.9	78718	0.274424	21
91582	153	74495.6	81093	0.273134	78
3015	153	47697.5	28710	0.277176	78
10826	153	48279.4	47195	0.25731	78
167838	153	104162	91676	0.23667	78
65268	153	54556.8	37620	0.331871	2
5052	152	26734.4	28730	0.370425	78
7804	152	54943.1	30520	0.317532	78
963	152	28902.7	29389	0.298536	78
9849	152	77667.9	67101	0.231004	21
4791	152	89389.3	75687	0.261067	78
22856	152	94068.9	70914	0.25244	72
10609	152	49343.5	33817	0.322673	2
79415	152	85935.4	107017	0.289561	78
374291	152	79910.8	91090	0.281457	2
1981	152	59060.3	51317	0.302632	78
57579	152	45963.5	75615	0.291478	21
6400	151	41789.4	38253	0.328035	2
1230	151	81014.6	65667	0.251214	78
5162	151	75669.2	61812	0.313907	2
80817	151	40378.2	42434	0.292627	78
728239	151	58587.1	82058	0.311965	2
84734	150	59162.4	51908	0.272662	78
51086	150	49549.6	51205	0.30085	2
4259	150	92742.3	62030	0.238837	2
94134	150	34661.8	24036	0.360626	78
51647	150	37645.2	37430	0.324832	78
26115	150	84523.1	88812	0.295839	197
10130	150	56100.3	51960	0.268635	2
100131827	150	44525.7	53335	0.288859	78
114932	150	143805	118217	0.193647	19
5524	150	183535	185795	0.170559	78
399909	149	37639.4	34856	0.326592	78
6137	149	38425.3	39909	0.329494	78
3270	149	31324.9	45546	0.346635	2
7837	149	30185.9	42112	0.330038	2
8604	149	55578.7	82944	0.302195	2
23616	149	31636.6	32668	0.333575	78
102546294	149	79798.9	71083	0.237529	21
23036	149	50904.6	33016	0.30156	19
6132	149	62141.4	53480	0.28723	78
10952	149	39783.3	41771	0.29113	78
25920	149	37415.1	31495	0.320697	21
80896	148	119774	122787	0.227248	2
3185	148	99796.1	87898	0.255837	72
220	148	70947.1	88098	0.271833	78
148189	148	70861	71559	0.228167	78
7710	148	60198.7	45538	0.29886	78
4710	148	134261	140508	0.251057	2
152485	148	101625	79228	0.226145	78
133383	148	56336.3	53366	0.305847	2
60	148	42917.2	36661	0.303824	78
56996	148	51989.5	55238	0.3041	19
84134	147	24752.3	18502	0.3379	2
5549	147	35596.8	38141	0.310595	78
5892	147	148236	152624	0.223092	20
7001	147	73239.6	68975	0.302302	2
51070	147	16086.1	21092	0.365576	78
10155	147	52611.9	31216	0.291306	19
1796	147	30918.4	47364	0.320101	2
1281	147	47069.7	65235	0.343491	197
3635	147	14386.4	12606	0.360917	78
1070	147	75956.7	86908	0.249371	19
5224	147	110749	131375	0.287112	2
339451	146	44349	55045	0.271516	21
7805	146	34579.2	28364	0.303448	78
51430	146	92977.5	77118	0.270194	2
506	146	79991.5	48138	0.325083	2
7347	146	41221	38349	0.365234	2
58191	146	24866.7	20492	0.343316	78
353514	146	83057.9	70065	0.279263	78
9913	146	45676.6	40767	0.324232	78
80034	146	86633.6	81909	0.268115	78
22974	146	77006.1	62570	0.249032	2
7226	146	47605.8	55505	0.319698	78
8314	146	33553.9	27880	0.303165	78
10460	146	78332	89735	0.248843	2
10184	146	39550.5	50477	0.30052	2
23353	146	18995.1	32190	0.368068	78
1964	146	41062.2	60126	0.311006	2
22	146	8890.66	15256	0.401134	78
553115	145	16654	23227	0.388889	78
8030	145	24612.8	17906	0.350958	2
54948	145	65895.4	88530	0.26092	2
1798	145	39107	52309	0.334387	78
54458	145	36617.6	34546	0.340805	2
4323	145	46051.7	28767	0.316284	2
6517	145	39677.1	37254	0.328161	2
752	145	79229.1	76057	0.262548	19
51398	145	70063.2	47651	0.256801	21
2063	145	56581.3	61548	0.274808	21
27180	145	38232.9	53684	0.319732	78
1841	145	29211.8	33750	0.351628	78
4217	145	29877.6	29059	0.36523	78
1278	145	61756.6	104675	0.329502	197
23511	145	60785.2	79649	0.26523	78
79656	144	64052.5	57926	0.301282	2
91012	144	135373	98198	0.221251	20
23344	144	82857.1	77593	0.303613	78
10519	144	59194.8	52266	0.275738	78
84337	144	28252.6	28876	0.32634	78
80023	144	76703.8	97838	0.270785	78
57786	144	121763	101297	0.223873	19
330	143	103453	100603	0.242687	2
9194	143	66912.4	57694	0.265833	2
161247	143	75257.5	82929	0.284743	2
10099	143	34535.3	25430	0.301881	2
3927	143	48581.4	55874	0.284251	2
102724532	143	53213.8	62458	0.284645	2
4779	143	50733.6	42264	0.328671	78
114799	143	14557.1	26247	0.382449	78
79763	143	73942.3	71597	0.224564	21
23231	143	27227	21781	0.320693	78
27244	143	32057	31725	0.308776	78
27129	142	65277.7	74179	0.297673	78
83706	142	10477.5	17190	0.366097	78
6392	142	57335.3	60068	0.300869	78
5805	142	38463.9	61367	0.331735	78
57555	142	35831.2	39355	0.307362	78
14	142	68851.5	46954	0.271102	21
10159	142	23693.9	42234	0.373189	2
9372	141	44032.5	52876	0.296251	78
90952	141	115885	101923	0.216819	19
5901	141	49773.9	59572	0.315704	2
26277	141	44513.9	27364	0.291489	78
30001	141	74788.9	69250	0.233029	78
101928784	141	55118.9	46435	0.294326	78
7157	141	105270	59731	0.212665	78
148268	141	35192.6	38067	0.343668	21
23152	141	60345.2	63539	0.263323	78
23332	141	147877	98398	0.192401	78
389114	141	32433.9	23900	0.327761	78
291	141	23474.9	20025	0.381763	2
29934	141	32157	23034	0.304053	78
2802	140	95567	87511	0.290134	2
7750	140	55247.4	61656	0.243371	78
5914	140	62142.7	57870	0.305139	78
199699	140	89162.8	65033	0.227338	78
4634	140	74359.1	63842	0.335355	2
54863	140	42857.2	34360	0.285612	21
127396	139	34785.9	15029	0.316442	78
967	139	42292.8	41576	0.334167	78
122622	139	29640.7	20116	0.355959	2
27327	139	40592	59554	0.30195	78
5831	139	51323	60298	0.268168	2
23526	139	16103.8	11843	0.321864	78
56917	139	50761.1	51919	0.304348	78
103504731	139	28061.5	32056	0.359504	78
101927111	139	120663	89967	0.2225	78
55858	139	87215.7	81395	0.229486	78
1738	139	33576.1	30038	0.348035	2
22797	139	128244	145652	0.231363	2
813	139	32965.9	40456	0.330518	2
373156	139	62675.2	57156	0.292462	2
51150	138	66782.9	71580	0.26563	21
23207	138	20353.4	35456	0.347191	78
9399	138	52612.9	39451	0.271977	21
23136	138	49827.3	49588	0.278642	78
65249	138	92931.9	93770	0.272612	78
27338	138	8474.47	8908	0.40823	78
23177	138	26859.9	62896	0.298424	2
7052	138	20219.3	13751	0.382207	78
3693	138	98715.9	79852	0.270602	2
151613	138	129924	147054	0.202264	21
347734	138	38036	34854	0.2925	21
10422	138	23790.1	33673	0.338834	78
25932	137	56977.2	40211	0.309897	78
1802	137	37364.5	29845	0.304745	2
9147	137	80723.6	113143	0.244096	78
3965	137	123563	145899	0.24678	4
101929693	137	44924	42242	0.308824	78
9123	137	23772.4	20518	0.334049	78
56242	137	23737.3	38986	0.325032	78
22807	137	33069.8	23679	0.322778	78
4668	137	33975.3	32652	0.29766	78
9948	137	77336.6	49444	0.276836	78
7092	137	68522.7	68304	0.272649	2
221955	137	33267.1	42178	0.345749	2
53616	137	34307.3	36015	0.348325	78
54707	136	27233.3	42445	0.367429	78
2805	136	42366.2	53601	0.338017	2
10938	136	27782.8	24184	0.342266	78
54407	136	121722	89796	0.237037	78
64410	136	30950.8	30389	0.331046	2
1201	136	34449.7	40784	0.303595	19
1267	136	96563.6	85785	0.22451	78
57690	136	48706.9	49021	0.281264	78
3055	136	21524.2	27145	0.323203	78
285343	136	50690.9	46967	0.268627	78
4711	136	65268.1	51807	0.261547	2
25836	136	81179.6	102768	0.229521	21
891	136	59090.9	92441	0.275599	2
8427	136	51815.8	70800	0.271678	78
10280	136	33585	29087	0.335403	78
1289	136	34021.7	35393	0.375708	197
633	136	57719.1	47597	0.33573	197
8260	136	42390.9	49030	0.300871	78
5351	135	60573.2	71703	0.274959	21
256364	135	79686.6	101823	0.248646	19
4723	135	41035.4	45661	0.334992	2
7127	135	99982.4	65825	0.22963	78
10573	135	44108.4	53701	0.304478	78
55125	135	33020.9	34894	0.325373	78
6209	135	39667.6	23091	0.314649	78
79634	135	54562	37419	0.275069	78
130617	135	68382.4	54071	0.283029	78
25829	135	45467.1	31061	0.302598	78
8999	135	49834	39994	0.332338	78
23554	135	25779.3	30134	0.332228	78
254048	135	115467	108700	0.211056	21
8519	134	113367	93294	0.216474	78
10410	134	92535.6	97910	0.268208	72
56926	134	21651.4	17804	0.317024	78
51126	134	39709.9	30733	0.30569	2
84164	134	89013.9	70099	0.246774	2
84196	133	28505.2	30564	0.311688	21
338773	133	102399	76364	0.289132	197
51433	133	44677.7	43832	0.292663	2
10198	133	34206.6	24864	0.301777	78
10300	133	49548.9	58869	0.30941	2
80790	133	99001.9	80527	0.239462	72
9144	133	60374.3	65782	0.294714	21
2593	133	135210	149489	0.222032	2
53827	133	70850.5	72259	0.272613	78
3903	133	21517.3	30898	0.349282	78
164832	133	41264.7	53951	0.34951	78
255520	133	66705.9	61819	0.280474	78
57509	133	35623.3	35774	0.293005	78
152007	133	44628.5	37321	0.341422	2
90231	132	46142.6	73097	0.28811	78
3688	132	75076.4	53286	0.325468	2
1892	132	104518	127128	0.272496	2
10313	132	45304	53949	0.322924	2
8909	132	65385.9	47618	0.281633	2
5250	132	44953.6	51048	0.38434	2
55244	132	30454.8	25527	0.33715	78
8175	132	69450.7	66988	0.350567	78
6159	132	37013.4	19485	0.325584	78
677767	132	130790	109911	0.208189	10
51778	132	38455	28955	0.329979	78
5813	132	30643.3	21627	0.322577	21
51428	132	85586.8	80497	0.227967	78
79957	131	92599.1	70628	0.233823	20
112770	131	88928.5	82047	0.260834	78
93185	131	82747.7	86574	0.233705	21
4660	131	53880.8	51013	0.290664	2
121536	131	13913.6	13699	0.361715	78
11103	131	18347.9	16126	0.335056	78
122773	131	44741.2	49712	0.327187	2
49855	131	85711	80203	0.236054	2
10101	131	46978.6	49292	0.26283	21
8192	131	40349.1	41925	0.290546	78
79414	131	83364	89556	0.284322	21
84924	131	35061.8	45345	0.280446	78
1329	131	85252.6	78553	0.28761	2
115123	131	37641.4	43445	0.339636	2
28992	130	32858.4	35912	0.398688	2
1017	130	108772	94299	0.22421	78
253512	130	16692.7	18466	0.337269	78
54982	130	23199.6	27030	0.314252	78
5371	130	55926.5	61075	0.279308	78
84687	130	35066.2	48170	0.322838	78
2769	130	23564.5	31287	0.309481	78
92	130	78657.9	70771	0.250924	21
5770	130	35966	35666	0.357185	2
51512	130	70365.3	60471	0.241026	305
151636	130	105162	116465	0.236136	4
1992	130	60307.2	33231	0.284675	72
57380	130	35587.6	24142	0.339177	78
81688	130	40812.8	27966	0.33059	2
246269	130	82188	89703	0.26285	78
7454	130	30383.5	24033	0.296601	78
203427	130	30648.3	43317	0.319261	78
63931	129	47279.5	37036	0.279191	21
122553	129	22720.4	25161	0.355257	78
1362	129	40313.7	38403	0.299419	2
100101467	129	40875.1	47766	0.339147	78
9687	129	28269.1	35965	0.320252	78
29994	129	45175.5	33351	0.286579	78
1161	129	24320.1	34636	0.293605	21
153830	129	24755.7	32230	0.319767	78
6522	129	49908.6	37329	0.286095	78
5774	129	46056.3	46836	0.332849	78
153090	129	89264.1	96777	0.234496	78
65975	128	35361.5	41982	0.305979	78
145282	128	25641.3	41533	0.314469	78
1277	128	38026.1	38016	0.379675	197
9150	128	22257.9	18875	0.333661	78
11140	128	94724.8	86202	0.198327	21
30846	128	27024.8	31867	0.345103	2
376940	128	36304.5	39397	0.279651	2
54502	128	40854	47490	0.265994	78
100131017	128	9873.04	14487	0.407726	78
6195	127	57126.3	41336	0.247844	78
163486	127	49702.8	42441	0.265342	2
8028	127	40033.1	40002	0.284714	21
100505761	127	109135	99077	0.222222	20
36	127	34463.9	27066	0.292588	2
5954	127	30810.4	25183	0.294713	78
79096	127	14989.5	11953	0.307837	78
81622	127	56227.8	67856	0.272091	21
79738	127	60326.8	62079	0.334083	78
83852	127	28482.8	31084	0.348456	78
100887750	127	53345.8	69304	0.287089	78
57677	127	49433.1	54905	0.284214	78
1439	127	69993.5	59606	0.281715	78
23609	127	17144.5	15890	0.347957	78
26057	127	60235.7	56216	0.256218	21
10981	127	47980.2	48661	0.269591	2
2316	127	51974.8	50986	0.317335	2
6723	126	46072.7	39164	0.32	78
252995	126	36266.2	27077	0.304635	2
26092	126	50000.3	42445	0.26946	78
22884	126	33243.5	24519	0.302476	78
81602	126	25893.4	39182	0.340952	78
146057	126	26655.4	29453	0.344127	2
100506686	126	25740.3	28881	0.347556	78
90799	126	66076.3	66926	0.223873	21
3838	126	57992.4	67387	0.273778	2
90007	126	68590.9	41585	0.264381	72
2307	126	37866.2	36954	0.364063	197
85449	126	102643	101930	0.295873	197
522	126	162777	170592	0.229587	67
317649	126	55544.2	66761	0.26946	2
6624	126	155523	105880	0.21181	2
27067	126	84173.4	93918	0.234667	21
79693	125	140586	124147	0.219613	19
25832	125	112268	100435	0.226839	2
10067	125	49428.1	41402	0.287097	78
7019	125	91017.8	77668	0.293419	2
7351	125	34366.1	30203	0.304	78
55591	125	42735.9	47130	0.313935	78
10959	125	46499.4	33793	0.307355	2
1346	125	54938.4	49719	0.336645	2
2512	125	40693.6	36158	0.311355	78
3777	125	74272	75912	0.266839	2
10521	125	131469	147593	0.198968	21
378	125	58525.1	86324	0.282194	2
9481	125	39194.9	47430	0.292516	78
5238	125	46476.5	52580	0.286452	2
8836	125	88257.8	79585	0.253548	2
9242	125	35179.3	29374	0.325935	2
8038	124	63075.2	35320	0.313008	197
7004	124	87448.6	78067	0.212431	78
7009	124	52568.9	62369	0.29819	78
6541	124	65895.3	68359	0.266588	2
3936	124	19968	21733	0.3353	78
25820	124	60983.8	55837	0.26685	21
7156	124	62617.6	81838	0.289536	2
79089	124	34164	27627	0.306845	21
718	124	108283	98652	0.251246	2
7769	124	30756	27019	0.322581	21
1762	124	40956.3	33359	0.316286	2
65996	124	18270.3	21356	0.346971	2
10135	124	134503	114884	0.241935	72
126792	123	47425.8	40532	0.293483	78
55707	123	46761.7	43460	0.320272	21
509	123	42260.5	38889	0.340131	197
56946	123	38972.9	41913	0.305878	21
3678	123	28634.5	21228	0.286419	2
9377	123	44052.2	23699	0.351859	2
2242	123	31716.2	24114	0.280954	78
28964	123	31701.5	37774	0.325736	78
10476	123	38754.2	35284	0.335732	2
11237	123	31307.5	24767	0.330268	2
26046	123	55055.5	54495	0.271891	78
25917	123	105640	119167	0.218179	21
4017	123	43869.5	64475	0.379582	197
55285	123	57916.3	60735	0.293216	19
85450	122	106852	112187	0.247392	72
5791	122	27352.4	23546	0.307817	78
3091	122	72762.2	74307	0.262972	2
9556	122	46985.6	44229	0.362552	2
10501	122	96606	113902	0.24116	72
84971	122	31382.9	37516	0.316488	21
55041	122	72992.9	58911	0.308088	78
151525	122	42219.3	42515	0.274218	78
25771	122	26382.2	36319	0.313914	78
55357	122	67793.3	56612	0.208373	78
79180	121	32736.1	34622	0.341047	78
221035	121	58332.3	67059	0.296556	2
255480	121	48241.8	50207	0.241322	78
89978	121	27241.8	29569	0.352204	78
83440	121	50642.6	42288	0.278512	19
3959	121	99495.4	86694	0.238843	2
3383	121	85506.9	84747	0.247658	72
27300	121	39936.2	42763	0.266116	78
284996	121	21192.7	21785	0.321212	78
5332	121	74175.5	68026	0.256887	78
79155	121	68270.4	47841	0.252479	21
401152	121	94360	86155	0.259366	2
56112	121	71721.3	84641	0.27989	2
81567	121	60084.4	56168	0.274793	78
4758	121	37242	53847	0.285262	78
23376	121	58531.2	45092	0.293939	78
79970	121	95598.2	85199	0.247383	21
157567	121	9833.24	9899	0.382645	2
441518	121	51835.6	60354	0.260055	78
11332	120	16967.2	11791	0.37437	2
84146	120	44565.2	61725	0.263585	21
282996	120	75510.2	93957	0.229272	78
220004	120	80157.5	35239	0.259524	20
221092	120	78193.3	71659	0.247339	19
7386	120	56817.7	57053	0.348179	2
388558	120	66388.5	50051	0.246639	78
27128	120	50612.2	39092	0.313866	78
4883	120	52411.8	58053	0.291597	78
6902	120	115379	100387	0.216667	10
10234	120	62125.2	75013	0.339636	197
1211	120	10234.1	22305	0.353221	78
51148	120	54906.3	34940	0.321989	197
200132	119	105194	124968	0.228457	4
5526	119	12210	6870	0.394816	78
6734	119	55175	60782	0.316622	19
84876	119	84315.4	133531	0.222903	21
2806	119	21389.9	20730	0.381997	2
79893	119	90588.2	83394	0.233585	78
976	119	26771.4	28429	0.334425	78
6647	119	42499.7	32937	0.342117	78
10144	119	27632.7	23140	0.312349	78
2110	119	66381.5	52203	0.302379	2
493869	119	38930.9	26245	0.35522	2
79810	119	96164.4	114399	0.240991	78
9542	119	105361	143376	0.240422	78
705	119	38295.1	36417	0.313488	78
79690	119	62259.8	73786	0.334995	197
7227	119	86349.8	77123	0.322888	197
23248	118	40777.8	46863	0.27785	21
64067	118	40232.5	62312	0.257424	78
1327	118	62855	59421	0.33174	2
125228	118	12821.7	10252	0.342894	78
2906	118	47284.4	51529	0.343619	2
259307	118	58475.5	62879	0.273504	78
493753	118	65663.2	66602	0.232942	78
3420	118	54656.3	59201	0.317833	2
3615	118	34237.3	39471	0.336955	78
5947	118	61177.6	61735	0.289295	21
10960	118	58935.2	72243	0.248732	78
9863	118	41753.3	39442	0.287556	78
375748	118	107747	84996	0.235405	21
2040	118	61784.2	43541	0.284949	78
4267	118	62867.3	63048	0.303781	78
1650	117	22476.5	25187	0.32906	21
3608	117	28362.7	32853	0.330239	2
2674	117	39997.1	44220	0.313882	2
4256	117	99188.2	92835	0.29664	197
7572	117	20456.5	25153	0.368111	78
7260	117	22780.6	25887	0.350575	2
26137	117	22175.4	27192	0.312555	78
64087	117	41301.9	65757	0.320071	2
84105	117	30577.5	29718	0.307545	78
340075	117	31104.3	22308	0.317418	78
9179	117	90667	93332	0.214854	19
55156	117	38168	38617	0.265105	21
2048	116	37264.9	40113	0.266417	2
26009	116	23564.3	17556	0.362669	78
10539	116	35232.1	34738	0.292054	2
10632	116	12531.3	11140	0.394153	2
100132594	116	24233.8	26603	0.298501	2
196463	116	56603.3	51033	0.295802	21
1112	116	134657	144560	0.170015	19
342510	116	13291.1	27942	0.41964	78
390927	116	41281.4	55248	0.273013	21
84335	116	13363.9	13273	0.341229	78
79443	116	53830.4	45174	0.253973	2
7381	116	74975.1	84078	0.235682	2
6611	116	65651.9	79660	0.271664	2
128240	115	65708.3	67618	0.312281	2
5546	115	33971.3	34340	0.333944	78
57410	115	30897.7	35811	0.322044	78
54841	115	37052.2	43359	0.308619	78
11060	115	16509.2	19940	0.380625	2
2186	115	41941.1	35734	0.255835	19
51079	115	38730.2	38364	0.372082	2
5270	115	40653.9	34965	0.378947	197
706	115	100182	86030	0.19939	21
4001	115	88653.1	63574	0.290923	78
6890	115	107354	120279	0.210221	4
56975	115	64708.2	55984	0.266972	78
7559	115	32194.9	34070	0.274142	78
4191	115	31378.6	39604	0.384134	2
222236	115	32153.3	25380	0.316247	78
11253	115	24473	20016	0.367048	2
256643	115	45766.3	48340	0.284516	78
7391	114	69970.2	68531	0.214718	19
3939	114	51194	57122	0.302438	78
746	114	53924.6	72561	0.275268	78
80724	114	45973.4	27534	0.27356	78
2108	114	51605.8	37537	0.356001	2
23396	114	14580.4	9025	0.410185	78
126069	114	20340.4	21385	0.333333	78
284390	114	25279.6	28402	0.298867	78
51614	114	75196.1	85265	0.280546	2
64092	114	42948.1	37202	0.29483	78
53947	114	22623.4	14442	0.325881	78
23218	114	101734	98042	0.262382	2
285313	114	39622.2	50847	0.334575	2
84859	114	30631.6	32277	0.314237	21
85313	114	36002.6	49567	0.32821	21
1537	114	42603.6	41941	0.388138	2
10999	114	69445.6	50674	0.289396	2
1349	114	87800.8	88465	0.316721	2
84618	113	115877	100997	0.173831	2
55970	113	50892.5	45945	0.317478	2
643723	113	20829.2	11014	0.40787	2
8505	113	28754.1	33032	0.304836	19
5995	113	42199.4	27785	0.328856	197
10579	113	81594.4	91340	0.24763	78
6309	113	13862.1	14499	0.352718	21
11163	113	50929.7	45347	0.290771	72
30817	113	34233.2	42581	0.314633	78
4854	113	65138.8	65610	0.27086	78
10452	113	25573.1	20923	0.317478	2
5424	113	75250.7	85387	0.25237	19
1293	113	22984.2	39212	0.335651	2
6227	113	40858.2	38000	0.309893	19
26205	113	57942.6	63100	0.25158	78
861	113	67534.1	44915	0.255689	2
3956	113	68901.2	40740	0.273546	21
23492	113	40513.8	39718	0.268173	2
8087	113	41992	49216	0.283028	19
4238	113	32352.3	38821	0.291245	78
90523	113	37313.6	35186	0.313843	2
134728	113	13384.2	14645	0.358565	78
25902	113	83517.4	90679	0.262168	72
2053	113	24017.3	24008	0.3317	78
55052	112	101643	144452	0.247265	20
9261	112	110748	104599	0.231178	21
894	112	52925.6	36360	0.27944	2
84975	112	55816.1	45964	0.263996	19
388325	112	34618.3	32987	0.259009	2
23335	112	37291.6	57167	0.272683	21
5688	112	54331.8	47612	0.246782	78
54923	112	96163.7	74681	0.265605	20
23023	112	33915	25244	0.308719	78
308	112	40316.3	63304	0.317889	2
6464	111	39482.1	22508	0.286814	78
220929	111	28784.6	38717	0.295987	78
23410	111	14712.5	13454	0.353153	2
10645	111	51888.9	48736	0.238165	78
30844	111	81487.1	76320	0.224898	4
80301	111	71771.3	64419	0.267158	78
3418	111	99320.7	85908	0.253399	2
162967	111	14602.2	23268	0.333006	21
98	111	36128.2	45832	0.302867	2
83666	111	68840.8	50490	0.229648	4
1794	111	34448.4	21249	0.28878	2
168448	111	32544.8	39677	0.311057	2
286097	111	13497.7	15880	0.347093	78
114789	111	69232.6	52053	0.272563	72
5563	110	69807.6	72097	0.227189	78
23032	110	94898	118182	0.231693	78
56882	110	77162	79039	0.249374	78
80312	110	115456	120779	0.185988	78
83742	110	48076.9	51890	0.34829	197
9219	110	51847.5	61361	0.26055	78
10004	110	84848.5	74496	0.237698	19
80774	110	111082	95657	0.211343	19
2767	110	41196.9	40275	0.252377	21
126364	110	10620.5	10267	0.374979	78
57616	110	72347.7	69279	0.245038	2
8778	110	6991.84	12550	0.357631	78
91662	110	18537.5	26742	0.354462	2
55037	110	13601.5	14596	0.379149	78
8664	110	46993.7	62735	0.278732	2
80305	110	60089.1	58442	0.252377	19
84162	110	31115.9	27687	0.328107	78
64083	110	79065.5	80407	0.255713	72
649	110	32535	27024	0.303253	2
22866	110	56886.1	62462	0.247373	78
2590	109	17324.4	18397	0.335372	2
79596	109	47540.4	56696.5	0.277438	21
81542	109	47749.7	42604	0.270642	78
865	109	109650	102092	0.233435	2
326624	109	61593.6	74684	0.267414	78
6398	109	14586.6	11955	0.301733	78
9063	109	46446.8	62203	0.283214	78
10975	109	117658	143950	0.281176	2
79088	109	27368.1	22018	0.367652	19
3661	109	78562.3	97135	0.228848	19
11284	109	32722.1	34034	0.287292	19
6238	109	68057.2	61224	0.309378	78
1962	109	44981.8	54568	0.277948	78
386617	109	53731.3	41222	0.266735	2
1060	109	35164.5	23772	0.327727	78
8546	109	142475	117810	0.202514	2
25798	109	32065.5	11474	0.351002	78
10927	109	39733.5	32259	0.327047	78
23637	109	9949.03	12076	0.340639	78
85028	108	78824.2	59014	0.280201	20
10969	108	82005.2	71210	0.251471	2
57198	108	117950	100078	0.279508	2
54536	108	16005.2	22163	0.361371	21
112464	108	13230.1	20315	0.437868	78
6445	108	17379.1	18697	0.339564	2
4644	108	77673.8	66786	0.274836	2
51192	108	35183.1	35655	0.318795	2
197259	108	92783.6	103695	0.244721	72
8736	108	53367.6	54746	0.244894	2
78992	108	57678.6	67557.5	0.241952	2
4125	108	31587.6	34491	0.274143	21
4190	108	39456.1	47069	0.322776	2
10096	108	29524.7	20554	0.272066	78
29926	108	12554.1	7883	0.327449	78
7384	108	44499.3	52915	0.390793	2
26354	108	130972	139510	0.174282	78
26064	108	46756.3	57816	0.24351	2
8682	107	67342.6	69734	0.312467	78
2214	107	37783.8	28899	0.273673	78
339500	107	64571.6	54329	0.260801	78
80019	107	37229.3	29966	0.300652	78
3257	107	50344.3	55304	0.266267	78
26229	107	140420	133184	0.178099	19
100874369	107	55281.2	42439	0.275789	2
5830	107	58910.8	45026	0.273849	78
3843	107	64951.6	55064	0.274731	2
113622	107	74183	71876	0.228178	78
56906	107	115252	113813	0.203668	4
548593	107	9156.31	11646	0.406454	78
7041	107	64214.7	69700	0.253571	78
114780	107	40067.9	32962	0.291307	78
10514	107	31167.1	29604	0.308235	78
23131	107	144504	198505	0.187445	21
9931	107	45042.2	35356	0.27861	21
2191	107	56825.2	47873	0.378417	197
26088	107	53083.7	84115	0.276142	21
55330	107	98330.6	104018	0.244578	19
6678	107	28425.1	17938	0.396226	197
9820	107	64909.1	55090	0.252865	2
100500804	107	79499.2	78661	0.243696	19
364	107	36914.6	29889	0.324987	2
55297	106	12738.9	12797	0.408625	78
4069	106	48364.2	45048	0.251393	2
8748	106	43204.1	53226	0.260557	21
4329	106	23045.3	19856	0.390476	2
100137047	106	39673.1	47457	0.304043	2
10302	106	106184	74923	0.22336	19
55055	106	25776.1	39087	0.325606	2
10400	106	8172.49	9272	0.391015	78
348262	106	63417	58586	0.228931	78
3949	106	64089.8	50963	0.269542	72
9310	106	32980.5	35443	0.315544	78
57787	106	16704.2	24803	0.333693	78
54891	106	61811.8	78056	0.257502	21
3162	106	18312.5	31128	0.305481	78
10393	106	48780.6	52224	0.249955	21
23506	106	83351.8	82247	0.223181	21
5191	106	60850.5	64088	0.250674	2
221908	106	68832.6	63670	0.246721	19
25903	105	37069.9	36383	0.277473	2
118461	105	73856.8	86483	0.225458	78
1656	105	18607.7	27473	0.321612	78
1431	105	24239.3	25547	0.399817	2
10956	105	39243.3	36956	0.289011	21
5025	105	8075.87	8413	0.35696	78
4706	105	56696.1	50258	0.365568	67
2314	105	49927.2	50791	0.33956	78
404093	105	74563.7	62019	0.2163	78
79643	105	12172.5	17194	0.392491	78
9553	105	73708	51248	0.262637	20
27429	105	32729.8	19863	0.269597	19
10865	105	24704	23405	0.291575	78
63910	105	13221.3	14774	0.362821	78
4717	105	49054.7	39110	0.298901	2
202051	105	32639.9	49760	0.302747	2
84418	105	44246.4	53503	0.307143	2
5754	105	64851.1	66474	0.327289	197
57037	105	91484.3	100870	0.217399	78
221785	105	67951.2	63364	0.260073	78
168451	105	31710.4	33390	0.320513	19
79845	105	63143.7	113231	0.256593	72
9758	105	48694.4	47414	0.261722	78
9204	104	83876.1	107092	0.194548	4
54873	104	26139.2	33258	0.334765	21
84898	104	100012	90519	0.285474	197
6468	104	96643.5	93400	0.242158	2
54472	104	87889.8	109156	0.207618	78
29953	104	65634.9	56242	0.270538	78
10464	104	29152.9	43161	0.282674	21
64207	104	56940	66488	0.278566	72
55812	104	25350.9	32387	0.304518	78
4218	104	78837	81343	0.293689	78
951	104	26970.1	24167	0.311053	78
23636	104	40161.6	40741	0.323189	21
55769	104	70956.9	83871	0.220127	21
9759	104	29790.5	24244	0.252614	78
9929	104	89602.4	80897	0.228155	78
93	104	52486.1	55585	0.280807	2
80144	104	18313.7	15197	0.380881	78
84869	104	17408.5	21858	0.313667	78
57688	104	49635.6	53877	0.244212	2
55374	104	62343.6	47777	0.275205	20
3182	104	109288	97420	0.233943	2
7741	104	68524.5	64627	0.263443	78
100130890	104	15589.1	17002	0.289768	78
4697	104	31665.6	38335	0.376214	2
5506	104	82126.4	78977	0.220314	78
8767	104	37564.1	46849	0.275019	78
81858	104	72361	73157	0.190254	21
169834	104	18366.8	18255	0.362211	78
7789	104	26413.6	25854	0.290515	2
91452	103	61732.4	52770	0.249001	2
143630	103	138667	126488	0.215496	21
1075	103	34276.1	26218	0.296973	78
160418	103	27164.1	18852	0.293547	2
53373	103	24621.1	16706	0.303826	78
11072	103	27526.5	22412	0.323244	2
51225	103	113283	99942	0.217019	19
6448	103	53423	63353	0.253569	21
200558	103	16849.6	20131	0.348753	78
434	103	23957.1	31811	0.33676	78
11144	103	54008.8	48720	0.297735	78
171568	103	43773.9	40576	0.292214	19
23654	103	27231.9	19974	0.31068	21
57599	103	61989.8	83576	0.258329	2
8975	103	34710.6	38339	0.246907	78
132299	103	114976	101519	0.229393	78
929	103	70672.8	63974	0.249381	78
5159	103	9637.3	7696	0.438416	78
5118	103	74676.4	72231	0.278317	2
7419	103	36885.9	19100	0.312583	2
9831	103	149636	135589	0.203312	20
54829	103	52033.8	25613	0.341329	197
84950	102	37557.8	60525	0.301883	21
80263	102	40584.9	23469	0.292759	78
55328	102	32633.3	36196	0.283052	2
23625	102	41604.2	28767	0.260532	78
9847	102	58258.5	45239	0.250243	78
29127	102	71302.9	54143	0.239953	2
79664	102	30560.5	27155	0.305183	78
80205	102	65768.2	78405	0.202291	21
123920	102	62033.2	56180	0.246554	2
29100	102	43972.8	66011	0.332557	78
23399	102	17712.5	12697	0.37449	78
55028	102	25229.5	26305	0.280334	78
811	102	15695.6	22589	0.325762	78
170463	102	58063.9	43830	0.245972	19
165140	102	63276.3	54094	0.304795	197
9470	102	7523.47	16736	0.39604	78
9770	102	25330.8	34802	0.291594	2
2114	102	43001.1	30972	0.288099	72
80746	102	65332.2	55430	0.265968	21
7508	102	84209	78259	0.2351	21
221496	102	58640.3	43936	0.232188	19
29992	102	11174.8	14196	0.361289	2
10084	102	46572.5	54914	0.231994	78
279	101	22853.9	17343	0.406733	78
51377	101	87300.2	76310	0.192475	19
9188	101	177741	153396	0.197624	72
4728	101	65628.3	60764	0.282574	2
4704	101	37586.9	35090	0.37604	2
10082	101	28782.1	16202	0.392277	197
84166	101	68592.5	71604	0.218812	78
11143	101	36412.8	34052	0.295842	21
90075	101	73010.9	76076	0.206931	78
84865	101	79802.3	76325	0.247129	20
150696	101	36609.7	41782	0.274851	78
27031	101	64779.8	62277	0.263366	20
6745	101	64341.2	67688	0.25604	2
25821	101	42765	47526	0.270891	78
313	101	104886	89309	0.188515	2
81844	101	76103.5	76487	0.207525	4
137902	101	81321.6	89639	0.251287	2
114822	101	79355.2	78956	0.246139	19
1184	101	101792	119989	0.221584	2
9643	101	22404	41782	0.350891	2
29899	100	39515.7	45857	0.289091	78
22889	100	71308.8	78699	0.26101	21
399761	100	25476.6	26892	0.353535	78
10581	100	56772.8	57058	0.267879	72
115761	100	107616	84545	0.234747	20
80224	100	8694.01	12355	0.390101	2
23347	100	39793.7	31633	0.273737	21
9040	100	84682.4	89114	0.205051	21
7840	100	85532.5	92110	0.187677	21
200765	100	18854.2	22088	0.291717	21
85364	100	26694.4	18792	0.338586	19
1051	100	42677.2	55623	0.283838	78
26060	100	36678.4	55028	0.288283	19
10195	100	22267	20693	0.305657	78
56103	100	36047.5	30838	0.288889	2
202374	100	20408	34470	0.356768	78
4794	100	84160.3	89686	0.222626	19
79571	100	39128.1	42700	0.320202	21
23189	100	23686.7	29616	0.298384	78
7569	100	70723.4	56905	0.215354	21
54936	99	46538.8	31919	0.230468	21
100527964	99	72587.1	58802	0.250052	20
57705	99	36530.7	27350	0.287363	19
729092	99	152200	116766	0.180169	20
57017	99	29146	17534	0.317048	2
644815	99	18782.2	20859	0.378891	78
1453	99	81660.3	87493	0.247784	78
4298	99	35491.5	49771	0.320346	78
388536	99	10521.4	14708	0.360544	78
602	99	110246	116677	0.220161	72
5496	99	98651.3	82161	0.198103	78
2355	99	74487.7	88818	0.271284	72
11264	99	99528.9	80955	0.19666	78
9334	99	37303.4	29129	0.279942	78
2632	99	34414.1	38689	0.282004	2
7555	99	65225.3	68321	0.22181	78
100129583	99	35221.9	34343	0.27685	78
57563	99	73485.6	72358	0.267161	72
9180	99	109816	78859	0.27149	72
222234	99	101177	101288	0.208617	78
56254	99	34310.9	34688	0.284477	19
286257	99	36519.3	28872	0.260771	19
84879	98	22039.5	16086	0.320219	2
51100	98	80708.8	65058	0.2409	78
9095	98	50224.8	48875	0.28361	20
64326	98	127642	96405	0.205975	20
7399	98	43967.3	48658	0.271828	2
2665	98	38833.4	43757	0.297917	2
84304	98	78091.3	53436	0.223227	21
6430	98	65663.6	68199	0.265937	78
23274	98	40433.2	51576	0.290764	2
5034	98	37484.4	39213	0.311593	78
3998	98	67023.3	70965	0.253734	2
148022	98	62652.6	59844	0.256259	19
684	98	59681.9	72771	0.259625	4
7311	98	30252.3	16597	0.323585	78
130132	98	61596.5	56882	0.28319	72
5915	98	46679.4	51289	0.237113	78
285267	98	73588.3	83124	0.211866	21
5210	98	77215.8	63329	0.236693	10
9277	98	41992.8	36688	0.282979	78
81873	98	16585	14734	0.35304	2
10807	98	32690.5	39038	0.309278	78
8517	98	24235.6	14043	0.323585	19
57085	97	70019.5	67220	0.275988	19
4524	97	84580.1	58940	0.229811	4
284677	97	6846.95	12922	0.387027	78
8512	97	46497	44321	0.269545	2
25840	97	103262	109113	0.25988	4
283373	97	22111.7	14593	0.379296	78
317	97	75333.2	84168	0.254081	2
29079	97	36327.9	31571	0.314218	78
23224	97	40814.3	40998	0.233892	2
7727	97	18607	18165	0.330541	78
5347	97	38899.3	36155	0.272122	2
23644	97	87657	73114	0.223582	19
23149	97	34405.2	25824	0.260739	78
79036	97	23329.2	21225	0.428694	2
3276	97	13092.9	15434	0.364905	78
2937	97	36944.1	44080	0.236899	2
339855	97	116481	93091	0.193299	2
1609	97	122873	156878	0.179124	19
80306	97	38853	41517	0.286942	21
79925	97	59343.5	51944	0.224656	21
11091	97	117076	79997	0.218213	20
79135	97	43885.7	21310	0.253436	2
2539	97	23277.6	30219	0.329897	2
25961	96	23652.2	14684	0.348465	78
387758	96	53608.1	47829	0.326096	197
738	96	55637.6	56165	0.221053	21
3145	96	81966.5	63227	0.236404	2
50846	96	93592.4	85268	0.189035	78
6311	96	97219.2	97867	0.2375	21
11278	96	72809.7	73972	0.255921	78
10548	96	11557.2	11753	0.360965	78
7057	96	55322.2	45642	0.235088	78
3996	96	124333	130803	0.239474	21
9817	96	85943.4	73122	0.22807	21
126208	96	27060.9	32240	0.295175	78
9689	96	52678.1	34218	0.222149	2
613	96	133141	118812	0.217544	78
324	96	97266	95883	0.233114	19
1174	96	29390.5	36458	0.295175	2
4067	96	14421	10769	0.37807	78
414919	96	59335.6	63001	0.235746	21
2327	95	36147.5	48439	0.293393	78
63875	95	5637.23	4553	0.414334	78
80789	95	42230.2	32196	0.269205	19
10068	95	38358.6	36915	0.279731	78
55208	95	53390.4	59341	0.216573	2
8483	95	50988.3	33074	0.345801	197
782	95	20902.4	9139	0.363494	78
4830	95	44092.4	52141	0.291153	2
5986	95	93895.9	90094	0.238746	21
126068	95	41027.4	42511	0.260918	78
5585	95	47526.4	51902	0.276148	21
374900	95	56111.7	40121	0.213438	19
7771	95	68996.5	72670	0.231355	21
6633	95	18336.9	24475	0.36439	78
51057	95	34662.4	32982	0.260694	21
518	95	14614	10852	0.456887	2
23764	95	67179.6	77283	0.279507	72
29890	95	27401.8	19195	0.28981	78
483	95	49888.3	25850	0.286002	72
54876	95	26684.5	17883	0.385666	78
55300	95	83107.8	64814	0.232923	19
4750	95	53287.3	51138	0.245913	78
91942	95	110637	110559	0.220605	20
5467	95	22658.1	26029	0.319821	78
80346	95	64796.9	61246	0.243225	2
23221	95	30744.4	20729	0.296529	78
84263	95	23747.1	25716	0.299216	2
23157	95	78433.3	67485	0.290929	197
515	94	23693.2	12370	0.374514	2
55870	94	98833.6	94458	0.216655	2
9293	94	35351.6	35830	0.304278	78
375	94	47538.9	64129	0.275681	78
23063	94	84780.6	89604	0.205445	19
977	94	43066.8	33937	0.262411	21
7748	94	33317.2	37472	0.238847	21
54972	94	50134.7	27435	0.277282	21
100506127	94	13413.3	14593	0.293983	78
54477	94	18633.5	25010	0.288721	78
9055	94	51875.9	61092	0.294898	305
1819	94	56224.4	68458	0.265614	21
113277	94	39040.6	39138	0.290094	78
1353	94	53094.9	53368	0.277968	2
10351	94	13092.5	11258	0.333791	78
25804	94	105422	84724	0.206131	21
56006	94	33662.2	33580	0.274079	2
23550	94	101310	95728	0.21208	78
9874	94	27688.9	28274	0.340654	21
11135	94	35836.9	41538	0.31892	19
6747	94	32472.1	33177	0.304965	2
5918	94	94225.5	92571	0.239991	4
375387	94	38176.5	32729	0.275681	78
55754	94	51775.4	44245	0.248685	2
6713	94	21383.8	18478	0.336994	2
84885	94	27865.1	35797	0.3434	78
11141	94	93334	72977	0.217799	2
54587	93	82969.2	66199	0.272791	197
10712	93	36790.8	30980	0.308789	78
83540	93	89590.3	76684	0.226508	305
7431	93	31509.6	40898	0.253389	2
5721	93	69441.6	84789	0.229079	78
100128927	93	36515.1	36661	0.271622	78
374654	93	60322.3	55028	0.273492	20
56963	93	97033.4	78099	0.186536	4
56052	93	47688.5	48298	0.250117	19
1352	93	91652.8	83196	0.213417	78
29916	93	54703	67867	0.282375	19
55771	93	47940.7	68503	0.248247	2
201283	93	23597	20083	0.339411	78
10871	93	43993.4	45180	0.237027	19
23770	93	168592	161886	0.165965	21
7705	93	90174.1	50069	0.207574	19
92283	93	14942.9	12482	0.343151	21
162963	93	38959.1	25147	0.242169	78
79635	93	34130.7	46220	0.297803	78
130507	93	42140.5	52532	0.300842	2
8563	93	59087.1	61425	0.283076	2
11282	93	89390.4	96627	0.212249	21
154467	93	33213	37394	0.328658	21
387263	93	12510.2	17349	0.366526	78
1052	93	74192.6	78439	0.230482	78
1104	92	51685.9	53810	0.302914	78
9406	92	77740.5	71397	0.183469	21
84833	92	34348.1	45039	0.379599	2
5031	92	42941.9	37431	0.271142	78
716	92	52997.4	69915	0.26732	2
23351	92	43036.3	30858	0.277114	78
60485	92	58045.6	65291	0.257764	2
5641	92	44027.2	56699	0.245581	21
23368	92	83917.2	65903	0.199236	78
55505	92	16322.7	8199	0.413043	78
79228	92	37003.8	42806	0.287148	78
91151	92	72051.9	59258	0.248686	78
9114	92	37288.4	37360	0.249403	78
51388	92	101881	96362	0.208791	78
84817	92	9430.56	16468	0.374821	78
5198	92	46539.6	58354	0.258481	78
8446	92	55098.5	42507	0.238653	21
254042	92	58243.4	72239	0.224797	78
29995	92	45725.3	43299	0.31462	78
55167	92	47485.2	43800	0.292642	21
27094	92	22394.2	23098	0.366937	78
79725	92	45685.5	35262	0.262781	21
6100	92	34892.1	20228	0.269709	78
5108	92	30074.7	19159	0.283325	21
5538	91	19521.9	18768	0.28254	2
114803	91	59203	45959	0.224664	21
23507	91	44184.7	41316	0.2779	2
8407	91	16302.7	20201	0.307937	78
4720	91	10205.8	9400	0.460562	2
6207	91	42193.3	37073	0.375336	78
283219	91	25241.4	40231	0.314286	2
8914	91	28678.3	40913	0.287424	78
641467	91	16187.8	10073	0.335775	78
9289	91	79893.9	62052	0.209524	78
124565	91	33745	20617	0.281807	19
399664	91	41718.3	68366	0.288889	21
4599	91	51601	47948	0.287668	4
754	91	14221.6	10020	0.321123	78
440957	91	92083.9	111673	0.243712	10
79960	91	40480.8	41253	0.29304	2
6583	91	79815.1	78335	0.229792	4
64928	91	36219.3	64602	0.228816	19
55014	91	34791	46436	0.254945	21
2002	91	25044.1	22649	0.275946	78
8764	90	81314.2	62510	0.217978	19
10459	90	31626.4	33827	0.284644	78
11313	90	11970.7	4815	0.340574	21
11080	90	69137.8	55043	0.266667	2
4893	90	40893.3	44705	0.296879	78
440672	90	44614.8	49276	0.286142	72
259266	90	59419.1	51766	0.301873	305
10612	90	62038	63498	0.232709	19
29110	90	73757.7	88728	0.20799	19
57336	90	39890.6	42109	0.260924	78
2123	90	46021.2	49394	0.231461	2
147991	90	23274.6	23456	0.401748	2
6320	90	88578.6	77560	0.212734	2
55133	90	40720.1	28848	0.251186	21
9371	90	12432.9	17242	0.348315	2
51006	90	71611.2	67781	0.218477	19
8542	90	71729.1	85679	0.204744	4
25828	90	51347.6	53707	0.31211	2
55573	90	57842.9	31005	0.270911	2
10188	90	47533.1	42131	0.276904	2
55013	90	7110.4	5374	0.366792	78
153241	90	39456.3	46591	0.283146	78
1436	90	49632	49981	0.250687	2
4736	90	47020.2	66311	0.379775	78
10793	90	31423.6	30120	0.265169	78
55909	90	115778	130190	0.247191	20
79670	90	46972.3	24111	0.292884	2
84302	90	28648.1	26341	0.258427	78
367	90	28662.1	37004	0.337328	2
388662	89	46554.7	43179	0.306691	2
8991	89	82868.2	71494	0.225741	2
64801	89	8788.18	5742	0.381001	78
9126	89	61486.9	30712	0.245148	10
643680	89	95601.1	111410	0.207865	4
5756	89	32745.3	42624	0.268131	78
121457	89	19155.9	30103	0.375638	78
115708	89	51437.8	57199	0.277579	78
9101	89	53965.7	44254	0.245914	19
124751	89	20634.9	18258	0.330695	2
10493	89	28490.4	30850	0.28524	78
92960	89	74753.5	71723	0.223698	20
126003	89	63517.6	53658	0.20046	78
5609	89	65589	59318	0.212206	78
1032	89	67633.8	59574	0.227528	78
112597	89	30516.5	29206	0.301328	2
100506286	89	46227.1	46348	0.218335	2
26074	89	5979.56	8178	0.344229	78
56937	89	15512.5	14526	0.367467	2
4282	89	13852	17871	0.355465	21
166929	89	21823.5	17301	0.287028	2
57630	89	81675.8	78256	0.24285	78
1350	89	34252.4	33428	0.356997	2
5917	89	56482.5	62553	0.298774	2
54209	89	36624.6	41893	0.28524	19
285755	89	65593.7	55789	0.255873	21
84955	89	23711	9994	0.315373	72
4920	89	98843.2	129895	0.218846	19
695	89	38417	44624	0.271706	78
55001	88	80646.3	72346	0.22466	2
54627	88	9731.73	8173	0.339603	78
4288	88	16293	11767	0.41954	305
26011	88	41514.5	24429	0.332288	197
91010	88	47793.7	63991	0.328892	197
4234	88	25046.9	18447	0.277691	78
57605	88	38226	43567	0.273772	78
647286	88	97363	86581	0.208203	2
10921	88	27004.5	28683	0.327064	2
581	88	12875.6	10874	0.318443	21
83596	88	26795.9	33382	0.272727	78
7691	88	94263.6	89575	0.207941	21
9419	88	34835.5	33830	0.283177	78
150962	88	46413.1	47389	0.269854	21
400986	88	86720.8	90190	0.224138	78
6819	88	20789.5	30914	0.381923	78
114790	88	43089.6	48664	0.27325	2
93349	88	111913	70846	0.270376	20
9647	88	26922.4	32979	0.273772	78
5359	88	35298.5	28434	0.289446	72
84640	88	13341	11576	0.342476	78
153743	88	65213.1	60460	0.213689	19
202	88	47950.5	45654	0.214211	78
4897	88	40774.7	41159	0.280825	2
26136	88	20467.7	18664	0.376698	78
81796	88	71202.1	46463	0.240073	4
7357	88	40703.6	39853	0.269592	72
25	88	37909.8	37191	0.276907	78
4509	88	58932	46754	0.251567	10
1438	88	50596.3	48050	0.26489	2
10549	88	49034.2	45830	0.231191	305
643837	87	34492.8	31537	0.285752	78
25936	87	64473.3	58062	0.261962	78
196074	87	19586.1	28700	0.344293	2
120534	87	8244.14	10451	0.387597	78
23091	87	67460	41107	0.199947	19
8111	87	61809.7	46146	0.357391	197
3429	87	25416.6	33522	0.314622	78
6665	87	22910.4	24104	0.415397	78
54890	87	22666.6	36973	0.286554	21
7153	87	14049.1	7351	0.42101	305
55040	87	24658.5	18409	0.389201	2
29115	87	14578.5	10566	0.310612	2
9546	87	55569.5	36890	0.326383	21
4713	87	62999	79328	0.33066	67
57711	87	21573.1	16611	0.283079	21
115727	87	43057.2	39030	0.264368	2
10288	87	26016.2	26647	0.303128	78
54454	87	39717.1	27798	0.241112	21
79800	87	48885.6	57984	0.238172	78
23549	87	75203.2	62383	0.241914	78
23264	87	30109.9	32018	0.302593	19
6304	87	179625	174377	0.152633	19
23166	87	15219.4	19453	0.319701	78
131118	87	61042.3	67901	0.217322	2
5860	87	66777.8	52586	0.246191	2
3340	87	28889.2	31646	0.278535	78
8335	87	34833	37928	0.258754	305
25901	87	50376.5	51594	0.241914	78
27075	87	28380.8	24303	0.335472	78
11156	87	110495	89087	0.185245	2
9919	87	15231.2	11260	0.37236	78
55509	86	56361.8	43823	0.287278	72
9937	86	20307.8	22072	0.332969	78
7024	86	20963.2	16116	0.299042	21
140465	86	76080.6	63792	0.25554	2
3714	86	54343	61676	0.229822	78
701	86	25182	25440	0.388509	305
100505573	86	26987.1	25626	0.315185	78
56986	86	41352.5	37161	0.223529	21
55829	86	52604.5	40188	0.254446	78
115939	86	52751.7	41434	0.241587	21
2193	86	41637.5	46773	0.268673	78
147657	86	70799.6	48530	0.216142	19
388566	86	36797	36647	0.253899	21
10520	86	64119	66878	0.274419	78
129607	86	42840.2	32741	0.264843	4
22950	86	102710	100093	0.217237	19
11227	86	34961.5	36033	0.466211	197
10494	86	31044.3	28960	0.303146	21
55152	86	102844	107081	0.218605	21
4338	86	38977.2	60806	0.271683	19
7518	86	51658.4	43700	0.307524	2
113829	86	21159.4	15809	0.333789	78
11285	86	44105.6	53499	0.320383	19
9509	86	27333.1	33147	0.392613	197
222255	86	33611.4	26669	0.276881	78
862	86	15701.2	18486	0.291655	78
1774	86	37884.2	34343	0.311628	2
387509	85	59672.8	54913	0.290196	197
54112	85	33586.7	35756	0.293557	78
84944	85	17349.3	18548	0.319608	78
5832	85	38302.3	44575	0.302801	2
10935	85	54380.7	40679	0.268347	2
66005	85	119269	154404	0.19888	19
57804	85	37422	45702	0.271709	78
4297	85	33577.8	30673	0.304482	21
64581	85	54854.2	48932	0.27563	78
55885	85	10975.6	9030	0.361905	78
6821	85	15970.5	27330	0.322969	78
160428	85	16925.5	22073	0.307003	2
26960	85	7289.79	8039	0.396919	2
64062	85	74599	49880	0.22465	21
7011	85	42437	45012	0.277871	2
57082	85	24412.8	21705	0.373669	305
645212	85	28081.2	26064	0.261064	78
84191	85	67155.8	76071	0.238375	78
54700	85	15563.5	10410	0.364426	78
81926	85	95919.5	111583	0.198039	4
126017	85	42119.6	39334	0.317367	20
63939	85	33601.4	28735	0.253501	78
55738	85	51240.1	37993	0.259944	19
9145	85	43857.4	46682	0.285154	2
1295	85	67260.6	44007	0.360504	197
22820	85	47144.8	38486	0.222689	2
58477	85	94789.4	81819	0.2	2
521	85	75848.8	56690	0.27451	67
55314	85	71621.9	67671	0.230532	78
401207	85	66888.3	85408	0.244818	21
9708	85	45034.2	45226	0.302241	2
54927	85	60652.6	62875	0.220728	19
389677	85	26771.7	38396	0.291317	78
4715	85	103235	112358	0.244258	67
81932	85	62370.5	36100	0.280112	19
9131	85	68704.7	75485	0.260224	2
2209	84	32174.3	34933	0.291738	78
22852	84	21982.5	20911	0.281985	78
53	84	50917.5	30445	0.262478	2
[truncated: 12,881 more rows]

## Sheet: summaryNetwork
avgDegree	avgStrength	clustCoeff	pathLength	diameter	density	top3Degree
39.9278	5.52694	0.280942	4.2684	14	0.0026835	10093(k=523)#4150(k=493)#10025(k=477)
