# Supplementary material for: The Human Cardiac “Age‐OME”: Age‐Specific Changes in Myocardial Molecular Expression
Source: Aging Cell. 2025 Sep 7;24(11):e70219. doi: 10.1111/acel.70219 (PMC12610413; doi:10.1111/acel.70219)
Supplement: Supplementary file 12 — Table S10. Set enrichment analysis results of old versus young hearts at the protein, metabolite and transcript level. The analysis was performed on the WikiPathways database. [file ACEL-24-e70219-s005.xlsx]

## Sheet: omicsSEA
	pathway	ES	NES	p_val	p_adj	log2err	setSize	leadingEdges	allNodes
1	TCA cycle (aka Krebs or citric acid cycle)	0.656674	2.32785	2.25729e-06	0.000970636	0.627257	32	HMDB0000221; HMDB0000538; HMDB0001487; HMDB0000217; HMDB0000134; SDHD; HMDB0000156; HMDB0000902; HMDB0001341; IDH3G; IDH3B; HMDB0000223; HMDB0000254; ACO2; CS; SUCLG1; SUCLG2; SUCLA2	SUCLG2; SUCLG1; DLD; DLST; FH; IDH2; IDH3A; IDH3B; IDH3G; MDH2; OGDH; ACO2; SDHA; SDHB; SDHC; SDHD; SUCLA2; CS; HMDB0000072; HMDB0000134; HMDB0000156; HMDB0000193; HMDB0000208; HMDB0000217; HMDB0000221; HMDB0000223; HMDB0000254; HMDB0000538; HMDB0000902; HMDB0001022; HMDB0001072; HMDB0001201; HMDB0001206; HMDB0001273; HMDB0001341; HMDB0001423; HMDB0001429; HMDB0001487; HMDB0001967; HMDB0002111; H…
2	mRNA, protein, and metabolite inducation pathway by cyclosporin A	-0.751619	-2.22926	1.29931e-05	0.00279351	0.593325	16	HMDB0000158; HMDB0000687; HMDB0000883; SLC1A5; HMDB0000167; HMDB0000168; HMDB0000172; SLC7A11	KEAP1; ATF4; NFE2L2; SLC7A5; SLC1A5; SLC7A11; SLC3A2; HMDB0000687; HMDB0000883; HMDB0000929; HMDB0000172; HMDB0000158; HMDB0000167; HMDB0000161; HMDB0000168; HMDB0000641
3	11p11.2 copy number variation syndrome	-0.516308	-2.04186	0.000117493	0.0127458	0.538434	44	CHST1; CD151; IGSF8; SDC3; ITGA3; ITGB2; TP53I11; CD53; PEX16; TP53; EXT2; TIMP1; HBEGF; CD82; HLA-DMB	PEX16; CLOCK; SYT13; ALX4; REST; CD82; GLI3; PHF21A; LEF1; TP53; EXT2; CHST1; FREY1; SLC25A17; PEX3; BMAL1; NRXN1; ITGA3; CD4; ITGA6; TIMP1; LGALS3BP; HBEGF; ITGA4; CD63; CD53; ITGB1; MS4A1; ITGB2; IGSF8; VANGL1; CD19; CD151; HLA-DMA; HLA-DRA; HLA-DMB; SHH; TP53I11; NDST1; SDCBP; EXT1; B4GALT4; B3GNT7; CHST6; IZUMO1; SDC1; SDC2; SDC4; NRXN3; SDC3; HMDB0001377; ALKBH3; HMDB0001967; HMDB0001426
4	miR-509-3p alteration of YAP1/ECM axis	-0.695923	-2.10722	0.000118566	0.0127458	0.538434	17	BCAR1; COL1A1; TEAD4; TEAD3; COL5A1; TEAD2; COL3A1; FN1	MIR509-3; TEAD3; SNAI2; TEAD2; TWIST1; YAP1; PBX3; TEAD1; TEAD4; BCAR1; COL1A1; SPARC; FN1; COL5A1; EDNRA; COL3A1; GPC6; THBS2
5	GABA metabolism (aka GHB)	0.658651	2.07026	0.000224892	0.0193407	0.518848	20	AKR7A2; MAOB; ALDH9A1; ADH5; PON1; ADHFE1; ADH1B; ABAT; ALDH7A1; ALDH1B1	ADH1A; ADH1B; ADH1C; ADH4; ADH5; ADH6; ADH7; ALDH2; ALDH1B1; ALDH9A1; ALDH3A2; ALDH7A1; PON1; PON2; PON3; GLS; GLS2; AKR7A2; DPEP1; MAOB; GAD1; GAD2; ABAT; ADHFE1; ALDH5A1; HMDB0000148; HMDB0001414; HMDB0031204; HMDB0000300; HMDB0000549; HMDB0000056; HMDB0002064; HMDB0001491; HMDB0000700
6	Aerobic glycolysis	0.653201	2.05313	0.000278535	0.0199617	0.498493	20	HMDB0000807; HMDB0001058; HMDB0001112; HMDB0001487; HMDB0000902; HMDB0000045; LDHA	ENO1; PFKM; PGAM2; PGK1; PKM; SLC2A1; GAPDH; ALDOA; TPI1; LDHA; HK1; HMDB0000902; HMDB0001487; HMDB0000122; HMDB0000190; HMDB0000243; HMDB0000263; HMDB0000362; HMDB0000807; HMDB0001058; HMDB0001112; HMDB0001270; HMDB0001473; HMDB0000045
7	Cori cycle	0.562355	1.97025	0.000552778	0.0339564	0.477271	31	HMDB0000807; HMDB0001058; HMDB0001112; HMDB0001487; PGAM1; HMDB0000902; GPI; LDHA; TKTL1; SLC2A4; GAPDH; PGK2; HMDB0000124; TALDO1; HMDB0001401; PGK1; PKLR	SLC2A1; INS; PGK2; ENO1; ENO2; ENO3; RPIA; G6PD; PGAM1; PFKP; HK1; TKT; TKTL1; TKTL2; PKLR; PKM; ALDOA; PGK1; GPI; GAPDH; TPI1; LDHA; GPT; TALDO1; SLC2A4; HMDB0000902; HMDB0001112; HMDB0002649; HMDB0001270; HMDB0001058; HMDB0001401; HMDB0000124; HMDB0001473; HMDB0000757; HMDB0000122; HMDB0000807; HMDB0001316; HMDB0001487
8	Glutathione metabolism	0.586676	1.93411	0.000685043	0.0368211	0.477271	24	HMDB0000221; HMDB0003337; HMDB0000217; GCLC; GPX4; GPX1	G6PD; IDH1; GSTA5; GGT1; GGT5; OPLAH; GCLC; GCLM; ANPEP; GSR; GSS; GSTA1; GSTM1; GSTM2; GSTT1; GSTT2; GGCT; HMDB0001049; HMDB0000078; HMDB0000123; HMDB0000148; HMDB0000574; HMDB0003337; HMDB0000267; HMDB0000217; HMDB0000221; GPX1; GPX2; GPX3; GPX4; TXNDC12; HMDB0000125
9	Cholesterol metabolism with Bloch and Kandutsch-Russell pathways	-0.4411	-1.74443	0.00326671	0.100335	0.431708	44	SREBF1; NR1H2; ABCG1; ACSL3; DHCR24; ELOVL5; SREBF2; FADS2; SQLE; MVK; ABCA1; SOAT1; CYP51A1; HMGCS1; MSMO1; IDI1; ELOVL2; HSD17B7; FADS1; GGPS1; CH25H; NSDHL	NR1H3; SREBF1; SREBF2; CYP51A1; MSMO1; IDI1; FDFT1; SQLE; SC5D; MVK; HMGCS1; HMGCR; DHCR24; ACAT2; HSD17B7; HMGCS2; CH25H; EBP; NSDHL; TM7SF2; GGPS1; LSS; FDPS; PMVK; MVD; DHCR7; MYLIP; ELOVL5; ACSL4; SCD; ELOVL4; ACOT2; ELOVL3; ACSL3; FADS2; FADS1; ACSL1; ABCG1; ABCA1; FASN; ELOVL2; CYP46A1; SOAT1; CYP27A1; SOAT2; NR1H2; HMDB0006840; HMDB0001419; HMDB0012174; HMDB0000256; HMDB0001188; HMDB005962…
10	Complement and coagulation cascades	0.457238	1.72035	0.0023593	0.100335	0.431708	45	CLU; SERPIND1; CFH; SERPINC1; KNG1; SERPING1; C3; F2; PLG; KLKB1; F5; SERPINF2; C6; FGB; A2M; C9; F9; PLAT; PROS1; C1S	MASP2; CLU; CLTC; CR2; A2M; F2; F3; F5; F7; F8; F9; F10; F12; SERPIND1; CFH; KLKB1; KNG1; LMAN1; SERPINC1; SERPINE1; SERPINA5; SERPINA1; PLAT; PLAU; SERPINF2; PROC; PROS1; MASP1; TFPI; THBD; SERPING1; C1QA; C1QB; C1QC; C1R; C1S; C2; C4B; VWF; C6; C7; C8G; C9; CR1; F2R; FGB; PLG; CFB; C3; PLAUR; BDKRB1
11	Hippo-Merlin signaling dysregulation	-0.416002	-1.69787	0.00325058	0.100335	0.431708	50	PDGFRB; PDGFRA; RBX1; TEAD4; TEAD3; FGFR1; CSF1R; NGFR; TEAD2; TEK; INSR; CUL4A; PPP1CA; NF2; FLT4	YAP1; CTNNB1; AMOT; DDB1; WWTR1; LATS2; CXCL10; LIN28B; MST1; PPP1R12A; NF2; PPP1CA; PPP1CB; PPP1CC; PRKAR1B; SAV1; CUL4A; AJUBA; LATS1; PPP1R14A; CD44; DCAF1; RBX1; FLT4; NGFR; FGFR2; FGFR3; FGFR1; FLT1; MET; PDGFRB; TEK; FLT3; KDR; PDGFRA; IGF1R; EPHA2; EGFR; NTRK2; KIT; FGFR4; INSR; CSF1R; NTRK1; VGLL4; CCND1; MIR98; PTK2; TEAD3; TEAD2; TEAD1; TEAD4
12	Notch signaling	-0.478755	-1.77369	0.00231322	0.100335	0.431708	34	RFNG; NOTCH3; DVL1; APH1A; JAG2; NUMBL; DVL2; DTX2; INPP5K; NOTCH4; DTX1; NOTCH1; DTX3L; PSEN2; DLL4; NOTCH2	CREBBP; KAT2A; KAT2B; MAML1; MAML3; RBPJ; DVL2; NOTCH3; PSEN1; DLL3; MFNG; JAG1; NUMBL; LFNG; DVL1; APH1A; RBPJL; DLL4; NUMB; NOTCH2; APH1B; PSEN2; NOTCH1; ADAM17; DVL3; NCSTN; RFNG; JAG2; DLL1; NOTCH4; TNF; INPP5K; DTX2; DTX4; DTX1; DTX3L; DTX3
13	Phosphodiesterases in neuronal function	0.578606	1.83937	0.00266833	0.100335	0.431708	21	GRIA1; ADCY2; NOS1; PRKG1; CREB1; PDE3B	CAMK2A; PRKACA; GRIN2D; ADORA2A; PPP1R1B; DRD2; GRIN1; DRD1; PRKG1; GUCY1B1; ADCY2; NOS1; PDE10A; LINC00473; PDE4D; GUCY1B2; PDE1B; GUCY1A2; GUCY1A1; ADCY1; CREB1; GRIA1; PDE5A; HMDB0000058; HMDB0001314; HMDB0001397; HMDB0003540; HMDB0000148; HMDB0000073; HMDB0000464; HMDB0003378; HMDB0005039; HMDB0015297; PDE3B; PDE3A
14	miRNA role in immune response in sepsis	-0.518934	-1.82504	0.0029042	0.100335	0.431708	28	IRAK1; IKBKG; MIR145; IRF5; MIR21; RELB; NFKB2; TLR7; IKBKB; IRF7; CHUK; MYD88; RELA	REL; RELA; RELB; NFKBIA; NFKB2; NFKB1; IKBKB; MIR126; CHUK; IKBKG; MIR29A; TAB2; TAB1; MAP3K7; IL6; IL10; MYD88; TRAF6; IRAK1; IRAK4; MIR16-2; MIRLET7I; MIR146B; MIR203A; MIR149; MIR200C; MIR200B; MIR199A1; MIR187; MIR125B2; MIR9-1; MIR125B1; MIR16-1; MIR199A2; MIR106B; MIR758; TNF; MIR155HG; MIR223HG; MIR145; MIR203B; MIR155; MIR106A; MIR21; MIR19A; MIR122; TRAF3; IRF7; IRF1; IRF5; TLR4; TLR7
15	Inflammatory bowel disease signaling	-0.522057	-1.7865	0.00387607	0.111114	0.431708	26	TLR2; JUN; TGFB1; IL12A; IL12RB1; STAT3; GATA3; TLR5; IFNGR1; IL18; IL4R; NOD2	IFNGR1; FOXP3; TBX21; IL4R; IL12RB2; IL12RB1; IL21R; TGFB1; GATA3; IL23A; IFNG; IL4; IL18RAP; IL6; TLR4; TLR2; STAT4; IL21; IL2RG; IL18; IL23R; NOD2; IL12A; TLR5; HLA-DMA; STAT1; RORA; RORC; IL5; STAT6; STAT3; SMAD2; NFKB1; JUN; IL1A; TNF; IL2
16	Biogenic amine synthesis	-0.6485	-1.8099	0.00522897	0.133695	0.407018	13	HMDB0000158; HMDB0000159; HMDB0000870; HMDB0000259; HMDB0000097	AANAT; DBH; DDC; PAH; TH; TPH1; ASMT; PNMT; HMDB0001238; HMDB0000216; HMDB0000148; HMDB0000472; HMDB0000259; HMDB0000158; HMDB0000159; HMDB0000177; HMDB0000929; HMDB0000181; HMDB0000097; GAD1; GAD2; HDC; HMDB0001389; HMDB0000068; HMDB0000112; HMDB0000870; CHAT
17	SMC1/SMC3 role in DNA damage - Cornelia de Lange Syndrome	0.668497	1.7218	0.00528561	0.133695	0.407018	11	SMC3; MRE11; RAD50; BRCA1; PAXIP1; NBN; ATM; MDC1; RAD21; RAD18	BRCA1; MRE11; RAD18; SMC1A; NBN; SMC3; MDC1; ATM; PAXIP1; RAD21; RAD50
18	NAD biosynthesis II (from tryptophan)	0.597073	1.7474	0.00646042	0.154332	0.407018	16	HMDB0000221; HMDB0000538; HMDB0000217; HMDB0000902; HMDB0000045; NMNAT1	QPRT; TDO2; HAAO; NMNAT1; AFMID; NADSYN1; KMO; HMDB0000045; HMDB0000142; HMDB0000148; HMDB0000217; HMDB0000221; HMDB0000232; HMDB0000250; HMDB0000280; HMDB0000538; HMDB0000641; HMDB0000684; HMDB0000929; HMDB0001132; HMDB0001179; HMDB0001200; HMDB0001330; HMDB0001377; HMDB0001476; HMDB0001967; HMDB0002111; HMDB0059597; HMDB0000902; HMDB0011631
19	Zinc homeostasis	-0.503937	-1.75819	0.00683291	0.154639	0.407018	27	SLC39A3; SLC39A13; MT2A; SLC39A6; MT1F; SLC39A1; SLC39A4; SLC39A14; SLC39A11; MT3; SLC39A8; SLC30A1	HMDB0015532; SLC30A9; SLC30A7; SLC39A11; SLC39A12; SLC39A14; SLC39A6; SLC39A1; SLC39A5; SLC39A3; SLC39A2; SLC39A9; SLC30A10; SLC39A4; SLC30A6; SLC39A10; SLC39A8; SLC30A5; SLC30A1; SLC30A2; SLC30A4; SLC39A7; SLC39A13; MT1A; MT1B; MT1E; MT1F; MT1G; MT1H; MT1M; MT1L; MT1X; MT2A; MT3; MT4; MTF1
20	Non-genomic actions of 1,25 dihydroxyvitamin D3	-0.416868	-1.62766	0.00741471	0.158397	0.407018	41	PRKCD; IFNGR2; JUN; MAPK7; PRKCA; TNFRSF1A; RELB; NFKB2; MAPK11; IKBKB; VDR; IFI27L2; NRAS; RXRA; CD40; PRKCZ; IFNGR1; MAPK13	IFNA2; IFNG; CD40; IFNGR1; IFNGR2; MAPK9; TNFRSF1A; PRKCZ; NFKB2; MAPK1; CD40LG; IKBKB; RELB; MAPK8; NFKB1; CYP27B1; VDR; MAPK14; STAT1; MED1; KRAS; ETS1; TLR4; RXRG; MAPK13; MAPK7; SP3; HRAS; JUN; MAPK11; SP1; RXRA; MAPK12; NRAS; TNF; PLCG2; IFNAR2; CCL2; IL6; CXCL8; CYP24A1; CAMK2D; CAMP; NOD2; DEFB4A; DEFB4B; LOC124906748; IFI27L2; PRKCG; PRKCA; PRKCD; PRKCB; HMDB0003550; HMDB0001043; HMDB0001…
21	Sphingolipid metabolism overview	-0.585958	-1.77426	0.00773569	0.158397	0.407018	17	SMPD1; SGMS1; SPHK1; SGPL1; SPTLC2; SGMS2; UGCG; DEGS1	PLPP3; DEGS1; SPTLC1; SPTLC2; SMPD1; KDSR; ASAH1; DEGS2; SGMS1; SGPP2; SGMS2; SGPP1; SPHK2; SPHK1; UGCG; CERK; UGT8; SGPL1; HMDB0001383; HMDB0002111; HMDB0000269; HMDB0004258; HMDB0001114; CERS4; CERS1; HMDB0000252; HMDB0000277; HMDB0006526
22	10q11.21q11.23 copy number variation syndrome	0.439087	1.64297	0.0114248	0.188063	0.38073	44	BAZ1B; EIF4ENIF1; PARG; SMARCC2; SMARCA5; CLOCK; BMPR1A; ERCC6; ERCC8; SMAD5; ATF2; HSF4; PCNA; SIRT1; OGDHL	BAZ1B; CDH1; NEO1; DLD; MAPK8; BMPR1A; SMAD5; SF3B1; DEK; GDF5; MYBBP1A; PCNA; MEN1; CLOCK; BMPR1B; SMARCC2; SMARCA5; DRGX; DDX21; SMAD1; RGMB; OGDHL; MYO1C; ERCC6; FRMPD2; BMP2; DLST; SIRT6; ITCH; SIRT1; HSF4; ATF2; ELK1; JUND; BMAL1; NLRP3; BCL2; EIF4ENIF1; HSF1; SMAD9; NOG; PARG; SMARCB1; ELOA; ERCC8; RIF1; ERCC5; UVSSA; CUL5; HMDB0000097; HMDB0002111; HMDB0247926; CHAT; HMDB0001967
23	3q29 copy number variation syndrome	0.413786	1.56565	0.0122219	0.188063	0.38073	46	GRIA1; TF; CEP350; SMCO1; CEP43; UBXN7; ZNF76; PIGM; FBXO45; CEP19; MYCBP2; DYNC2H1; DYNC2I1; SIRT1; DYNC2LI1; BRINP1	MYCBP2; HFE; TFRC; FNDC8; DLG1; BRINP1; DYNLL1; PXN; TF; NCBP2; SENP5; DYNC2I2; STAT5A; DYNC2I1; MYC; DYNC2LI1; SLC51A; UBXN7; RNF168; PIGX; CASP7; STAT5B; NRROS; CEP19; FBXO45; JUN; PAK2; NF2; DYNC2H1; DYNLT2B; SMCO1; FBXW7; HAMP; ZNF76; PIK3R3; MAD2L1BP; MCRS1; GRIA1; SIRT1; ADAM10; NCBP1; SLC51B; HIF1A; RNF8; UBE2N; PIGM; TGFB1; RABL2B; CEP350; CEP43
24	Glucuronidation	0.629518	1.72427	0.010023	0.188063	0.38073	13	HMDB0000538; HMDB0001487; HMDB0000295; HMDB0000902	PGM3; PGM1; PGM5; PGM2; UGP2; UGDH; HMDB0000122; HMDB0000285; HMDB0000286; HMDB0000538; HMDB0000902; HMDB0000935; HMDB0001401; HMDB0001586; HMDB0002111; HK1; HMDB0001429; HMDB0000061; HMDB0001487; HMDB0000295
25	IL-18 signaling pathway	-0.405434	-1.58349	0.0105544	0.188063	0.38073	42	CASP3; IRAK1; PRKAA1; ELAVL1; TP53; PRKCA; TNFRSF1A; GSK3B; PARP1; IKBKB; NFATC4; MAP2K7; CHUK; NCF2; IL18; MYD88; RELA	CHUK; PARP1; CSN2; CTNNB1; ELAVL1; IL37; GRIN2B; GSK3B; ACACB; HSPB1; FAS; IKBKB; FASLG; IL18; IRAK1; LCK; MYD88; NCF2; NFATC4; NFKB1; NFKBIA; PIK3R1; CYCS; IMP3; PRKCB; MAPK1; MAPK3; MAP2K7; PTEN; BAX; RELA; BID; NCF1; MAP3K7; TNF; TNFRSF1A; TP53; TRAF6; CASP8; IL18RAP; IL18R1; SLC12A3; PRKCA; TICAM2; CASP3; RPS6KB1; MAPK9; PRKAA1; NOX1
26	Photodynamic therapy-induced unfolded protein response	-0.490813	-1.67958	0.011395	0.188063	0.38073	26	BBC3; UBE2E1; DNAJB11; HSP90B1; ATF4; HSPA5; EIF2AK3; ATF3; PDIA6; EDEM1; CALR	ERN1; ATF6; ATF4; XBP1; EIF2A; EIF2AK3; ERP27; DDIT3; HSPA5; HSP90B1; CALR; BCL2L11; PPP1R15A; BBC3; DNAJB9; ASNS; ATF3; NARS1; DNAJB11; DNAJC3; TRIB3; SULT1E1; WARS1; PDIA6; UBE2E1; EDEM1; NFE2L2
27	STING pathway in Kawasaki-like disease and COVID-19	-0.541393	-1.67222	0.012246	0.188063	0.38073	18	IKBKE; IRF3; IKBKG; CGAS; IKBKB; NFKBIE; CHUK; FCGR2A; RELA; NLRP3; STING1	NFKBIA; IKBKB; NFKB1; IRF3; FCGR2A; NFKBIE; NLRX1; NLRP3; REL; RELA; TBK1; STING1; CHUK; IKBKE; IKBKG; CGAS; IFNB1; IL1B; ITPR1; HMDB0001879; HMDB0001035; HMDB0000876
28	nsp1 from SARS-CoV-2 inhibits translation initiation in the host cell	-0.564705	-1.67488	0.0103029	0.188063	0.38073	16	EIF2S3; EIF2S2; EIF3A; EIF3J; EIF3D; EIF1AX; EIF3C; EIF3H; EIF3B; EIF1	EIF1; EIF1AX; EIF2S1; EIF2S3; EIF5; EIF3E; EIF3A; EIF3B; EIF3C; EIF3D; EIF3F; EIF3G; EIF3H; EIF3I; EIF3J; EIF2S2
29	Nucleotide-binding oligomerization domain (NOD) pathway	-0.435056	-1.61179	0.0126989	0.188294	0.38073	34	AAMP; NOD1; IKBKG; RIPK2; IKBKB; NLRP12; NLRC4; CHUK; IL18; MEFV; RELA; NDUFA13; NOD2; NLRP3; DUOX2	NLRC4; NDUFA13; NLRP2; PRDM1; CASP8; ACAP1; HSP90AA1; NLRP1; XIAP; MEFV; PYCARD; RIPK2; IKBKB; CARD8; NOD1; AAMP; CARD6; CASP9; RAC1; CASP1; CASP5; DUOX2; NLRP4; NLRP3; SUGT1; NOD2; NLRP7; COPS6; RELA; NLRP10; CARD9; CHUK; IKBKG; NAIP; NLRP12; NFKBIA; AIM2; IL1B; IL18; ERBIN
30	Cerebral organic acidurias, including diseases	0.614282	1.68254	0.0150736	0.19143	0.38073	13	HMDB0000221; HMDB0001487; HMDB0000902; ALDH7A1; GCDH	ALDH7A1; IDH2; MDH2; D2HGDH; L2HGDH; GCDH; HMDB0001206; HMDB0001339; HMDB0000225; HMDB0000902; HMDB0000929; HMDB0001487; HMDB0000191; HMDB0000812; HMDB0000208; HMDB0000510; HMDB0000694; HMDB0000661; HMDB0000221
31	Oxidation by cytochrome P450	0.686828	1.71508	0.0140882	0.19143	0.38073	10	HMDB0000221; HMDB0001487; HMDB0000902; CYB5R1; CYB5B; CYB5A	CYP2C9; CYB5B; POR; CYB5A; CYB5R4; RIPPLY2-CYB5R4; CYB5R3; CYB5R1; CYB5R2; HMDB0001377; HMDB0000221; HMDB0002111; HMDB0000902; HMDB0001487
32	Photodynamic therapy-induced HIF-1 survival signaling	-0.428589	-1.59583	0.0155815	0.19143	0.38073	35	SERPINE1; BAK1; PFKL; PDHA1; TP53; IGFBP2; SLC16A1; SLC2A1; HK1; MCL1; BIRC5; NOS2; HIF1AN; TGFA; BCL2L1; TGFB3	EDN1; EPO; ANGPT1; ANGPT2; HIF1A; ARNT; NOS2; SERPINE1; EGLN1; HIF1AN; PTGS2; TGFA; TGFB3; VEGFA; HK1; BIRC5; IGFBP1; IGFBP2; IGFBP3; LDHA; MCL1; PFKL; PGK1; PKM; PMAIP1; BAK1; BAX; BCL2A1; BCL2L1; BID; SLC2A1; SLC2A3; SLC16A1; BNIP3; BNIP3L; TP53; PDHA1
33	SARS-CoV-2 innate immunity evasion and cell-specific immune response	-0.439284	-1.58021	0.0145532	0.19143	0.38073	30	TP53I3; TRADD; RAE1; FADD; IFITM1; IRF3; STAT2; MX1	IFIT2; MX1; IFITM1; NFKB1; IFNA1; IFNA2; IFNA4; IFNA5; IFNA6; IFNA7; IFNA8; IFNA10; IFNA13; IFNA14; IFNA16; IFNA17; IFNA21; IFNB1; IFNW1; IFNK; IFNE; CXCL2; TRAF5; MAVS; TRADD; RIGI; NUP98; STAT1; TRIM25; IRF3; TRAF2; TRAF3; TANK; RIPK1; IFNAR1; IFNAR2; JAK1; SMAD3; FADD; CXCL8; TRAF6; TBK1; IRF7; CXCL17; IFNL2; IFNL3; IFNL1; IFNL4; IFN1@; CXCR2; RAE1; STAT2; EP300; TP53I3
34	TNF-related weak inducer of apoptosis (TWEAK) signaling pathway	-0.489286	-1.62525	0.015438	0.19143	0.38073	24	TNFRSF12A; CASP3; FADD; JUN; GSK3B; RELB; NFKB2; IKBKB; CHUK	CHUK; CTNNB1; AKT1; GSK3B; IKBKB; NFKB1; NFKB2; TNFRSF12A; MAPK9; RAC1; RELA; RELB; MAP3K7; TNF; TRAF2; CASP8; TNFSF12; FADD; MAP3K14; NFKBIA; RIPK1; JUN; HDAC1; CASP7; CASP3
35	Valproic acid pathway	0.685451	1.71165	0.0142283	0.19143	0.38073	10	HMDB0000295; ACADSB; HSD17B10; ABAT; IVD; EHHADH; HADHB	HADHB; EHHADH; IVD; CYP2C9; ACSM1; ACADSB; CYP2B6; CYP2A6; HADHA; HSD17B10; HMDB0000935; HMDB0001877; HMDB0013897; HMDB0013898; HMDB0013899; HMDB0060714; HMDB0060740; HMDB0060744; HMDB0060762; HMDB0060877; ABAT; HMDB0000295; HMDB0000901; HMDB0013900; HMDB0060682; HMDB0060684; HMDB0060685; HMDB0060723; HMDB0001275; HMDB0013037; HMDB0060749; HDAC1; HMDB0000112
36	Toll-like receptor signaling related to MyD88	-0.449111	-1.638	0.0173709	0.201878	0.352488	31	IRAK1; TLR2; IKBKE; IRF3; IKBKG; TICAM1; RELB; NFKB2; TLR7; TLR8; IKBKB; IRF7; CHUK; TLR5; MYD88; RELA	RELA; RELB; NFKB2; IKBKB; CHUK; IKBKG; REL; TOLLIP; MAPK1; TLR8; TICAM1; TRAF3; TLR4; TLR2; TIRAP; TLR3; MYD88; TLR1; TLR6; TRAF6; TBK1; IRAK1; TLR5; TLR7; IRAK4; TLR9; TICAM2; IKBKE; NFKB1; IRF3; IRF7
37	Type II interferon signaling	-0.500174	-1.60598	0.0171321	0.201878	0.352488	22	IFNGR2; STAT2; CIITA; H4C14; IRF8; IFI6; IRF9; EIF2AK2; IFNGR1; NOS2; CXCL10; ICAM1; TAP1; CXCL9	IRF9; IRF8; IFNG; IFNGR1; IFNGR2; IRF2; JAK1; JAK2; STAT1; STAT2; IFIT2; CXCL10; EIF2AK2; IFI6; HLA-B; GBP1; IFNA2; IFNB1; CIITA; NOS2; PSMB9; TAP1; H4C14; ICAM1; IRF1; CXCL9
38	Iron metabolism disorders	0.613948	1.5813	0.0204803	0.208637	0.352488	11	TF; CP; CYBRD1; HJV; FTH1	HFE; TFRC; TF; HAMP; TFR2; SLC40A1; HJV; CYBRD1; HEPH; SLC11A2; STEAP3; FTH1; CP
39	Metabolic pathway of LDL, HDL and TG, including diseases	0.61847	1.63718	0.020167	0.208637	0.352488	12	APOE; APOA1; APOB	APOA1; APOE; APOA2; APOC2; APOB; LIPC; MTTP; SCARB1; LIPG; LDLR; PCSK9; LPL; LCAT; ANXA2; LDLRAP1; HMDB0000067
40	Microglia pathogen phagocytosis pathway	-0.485804	-1.55984	0.0208637	0.208637	0.352488	22	LYN; CYBA; NCKAP1L; SYK; HCK; CYBB; TYROBP; NCF2; PTPN6; VAV1; FCER1G; VAV2; SIGLEC7; NCF4; PLCG2; RAC2; NCF1	NCF4; HCK; PTPN6; NCF2; NCKAP1L; RAC2; VAV3; RAC1; VAV1; NCF1; VAV2; SYK; CYBB; RAC3; PLCG2; LAT; LYN; CYBA; TYROBP; FCER1G; SIGLEC7; ARPC1B; HMDB0001377
41	NAD+ metabolism	0.487636	1.59909	0.0200628	0.208637	0.352488	23	HMDB0000221; HMDB0001487; HMDB0000217; HMDB0000902; SIRT5; NT5E; NMNAT1; SIRT1; SIRT3; NMNAT3	CD38; SIRT2; SIRT6; SIRT4; SIRT1; NAMPT; NRK; SIRT5; NT5E; SIRT3; PARP1; NMNAT2; NMNAT3; NMNAT1; SIRT7; NADK; HMDB0000190; HMDB0000217; HMDB0000243; HMDB0000855; HMDB0000902; HMDB0000929; HMDB0001132; HMDB0001197; HMDB0001406; HMDB0001487; HMDB0001488; HMDB0000221; HMDB0001532; HMDB0000280
42	Pathogenesis of SARS-CoV-2 mediated by nsp9-nsp10 complex	0.529554	1.63778	0.0194844	0.208637	0.352488	19	IGHG2; IGHG4; CD3E; CD2; CD3G; CD247; CRP; ZAP70; HLA-DRB1	NKRF; PRG3; CRP; FYN; TRBC1; TRAC; HLA-DRA; HLA-DRB1; HLA-DRB4; HLA-DRB5; IGHE; IGHG1; IGHG2; IGHG4; IGLC2; IGLL1; IL6; CXCL8; LBP; LCK; MMP25; ZAP70; CD2; CD3E; CD3G; CD247; CD4; CD8A; CD8B
43	Wnt signaling pathway	-0.48826	-1.56773	0.0195068	0.208637	0.352488	22	ARRB2; DVL1; ROR2; PRKCA; DVL2; GSK3B; FRAT1; AXIN1	FRAT1; CTNNB1; DVL1; DVL2; AKT1; GCKR; GSK3B; RHOA; LRP6; ROR2; NLK; PRKCA; MAPK1; MAP3K7; TSC1; TSC2; AXIN1; PI4K2A; RAC1; ARRB2; MAPK8; DVL3; MTOR
44	Vitamin B12 metabolism	0.399302	1.52219	0.02187	0.213729	0.352488	47	HMDB0000221; HMDB0001487; APOE; HMDB0000217; APOA1; APOB; HMDB0000902; F2; PLG; CUBN; SOD3; SOD1; MMAB; SOD2; CCL5; PLAT	SERPINA3; CRP; ALB; F2; F7; APOA1; APOB; IFNG; APOE; IL1B; IL6; INS; INSR; LRP2; MPO; NFKB1; NFKB2; SERPINE1; PLAT; PLG; RELA; CCL2; CCL5; SOD3; TCN2; TNF; CUBN; CBLIF; LDLR; MTHFR; MTR; MTRR; SHMT2; SOD1; SOD2; TCN1; MCEE; CBS; ICAM1; MAT1A; MMUT; CTH; HMDB0000044; HMDB0000067; HMDB0000099; HMDB0000122; HMDB0000187; HMDB0000202; HMDB0000217; HMDB0000221; HMDB0000244; HMDB0000492; HMDB0000562; HM…
45	Oxidative damage response	-0.413636	-1.54016	0.0232038	0.221725	0.352488	35	CASP3; BAK1; C1QA; C3AR1; C1QC; TNFRSF1B; CDKN1C; C1QB; C1R; NFKBIE; C5AR1; TNK2; CDKN1A; APAF1; MAPK13	BAD; MAP3K9; BAK1; TNK2; MAP2K4; CDC42; MAP3K1; C5; TDP2; GADD45A; APAF1; PCNA; CASP9; BAG4; C1QC; C1R; C2; BCL2; CYCS; C1QB; C1QA; TRAF6; C1S; C4B; TNF; MAPK10; NFKBIE; MAPK13; C3AR1; C5AR1; NFKB1; CDKN1B; CDKN1A; CDKN1C; CASP3; TNFRSF1B
46	Imatinib and chronic myeloid leukemia	-0.528523	-1.60035	0.0286585	0.267895	0.352488	17	PDGFRB; PDGFRA; CSF1R; PIM1; ABL1	ABL1; PIM2; FOXO3; MYC; PIM1; SKP2; CSF1R; BCR; ABCB1; PDGFRB; ABCG2; PDGFRA; KIT; GADD45A; NOP2; CDKN1B; GAB2; HMDB0014757
47	Antiviral and anti-inflammatory effects of Nrf2 on SARS-CoV-2 pathway	-0.557656	-1.58379	0.0335883	0.280736	0.321776	14	HMOX1; IRF3; IKBKG; IKBKB; RXRA; KEAP1; CHUK; RELA	GUCY1B1; KEAP1; NFKBIA; IKBKB; NFKB1; NFE2L2; GUCY1B2; IRF3; PRKG2; GUCY1A1; RELA; RXRA; CHUK; IKBKG; HMOX1; GUCY1A2; NOX1; HMDB0001008; HMDB03178; HMDB0001314; HMDB0001361
48	Effect of progerin on genes involved in Hutchinson-Gilford progeria syndrome	-0.414313	-1.51109	0.0336552	0.280736	0.321776	31	SREBF1; TP53; H3C13; H3-3B; MBD3; H3C1; H3C10; H3C11; H3C7; H3C4; H3C15; MTA2	H3C1; H3C4; H3C3; H3C6; H3C11; H3C8; H3C12; H3C10; H3C2; H3C7; H3-3A; H3-3B; H3C14; H3C15; H3C13; SUV39H1; KDM1A; MTA3; MBD3; SREBF1; RBBP7; CBX1; CHD4; HDAC1; CBX3; MBD2; MTA2; RBBP4; CHD3; HDAC2; MTA1; TP53; CBX5
49	Female steroid hormones in cardiomyocyte energy metabolism	0.639232	1.59623	0.0336936	0.280736	0.321776	10	PPARGC1B; APOB; PPARA; SLC2A4; ACLY; HADHB	ESRRA; PPARGC1B; ACADM; PPARA; HADHB; MTTP; NOS3; ACLY; SLC2A4; APOB; HMDB0001314
50	Immune response to tuberculosis	-0.463206	-1.48728	0.0334156	0.280736	0.321776	22	IFITM1; IFNGR2; STAT2; OAS1; IFI35; MX1; TYK2; IRF9; IFNGR1; IFNAR2; TAP1; SOCS1; IFNAR1; IRF1; IFIT3	IFNGR1; PIAS1; JAK2; TYK2; STAT1; IFNAR1; IFNAR2; IFNGR2; JAK1; STAT2; PTPN2; SOCS1; IFI35; OAS1; IFIT3; IRF1; MX1; TAP1; IFIT1; IFITM1; PSMB8; IRF9
51	Neovascularisation processes	-0.384193	-1.44918	0.0339494	0.280736	0.321776	37	NOTCH3; ACVRL1; EPHB4; RELB; NFKB2; TGFB1; NOTCH4; NOTCH1; FLT4; EPHB2; DLL4; RELA; TGFB3; PDGFB	KDR; EPHB4; NFKB1; NFKB2; RELB; RELA; JAG1; AKT1; MAPK9; NOTCH1; REL; NOTCH4; KITLG; NOTCH3; TGFB2; MAPK1; HIF1A; MMP9; MAPK3; TGFB1; TGFBR1; CXCL12; MAPK8; SMAD5; TGFB3; SMAD9; ACVRL1; SMAD3; SMAD1; SMAD2; PDGFB; ANGPT1; FLT4; DLL4; EPHB2; KIT; CXCR4
52	Overlap between signal transduction pathways contributing to LMNA laminopathies	-0.414173	-1.51058	0.0336552	0.280736	0.321776	31	SREBF1; CDK4; GSK3B; TARBP2; TGFB1; NOTCH1; ZMPSTE24; CEBPD; CDKN1A; HES5; CEBPB; JUNB; AGO2	CDKN1A; ZMPSTE24; CEBPA; CEBPB; CEBPD; CTNNB1; E2F1; DICER1; AGO2; GSK3B; HDAC1; HES1; JUNB; HES5; LMNA; MIRLET7B; MYOD1; NOTCH1; LEF1; PPARG; RB1; BMP2; SPP1; SREBF1; TARBP2; MIR33B; TCF7; TGFB1; TLE1; TMPO; WNT7B; WNT10B; RUNX2; KAT2B; CDK4; LEMD3; HMGA2
53	Glycerophospholipid biosynthetic pathway	-0.36968	-1.43341	0.0353571	0.286859	0.321776	40	PIK3CD; LCLAT1; ELOVL5; PEMT; LPCAT3; MBOAT7; GPAT4; GPAT2; MBOAT2; PTDSS1; GPAT3; LPIN2; ELOVL2; LPIN1; GPD1; GNPAT; AGPS; ELOVL6; TAFAZZIN; CEPT1; PLA2G2A; LPGAT1	GPD1; GK; PIP5K1A; TAFAZZIN; SLC33A1; LPGAT1; LPCAT3; ELOVL2; NAT10; AGPAT3; AGPAT4; ELOVL5; ELOVL6; MBOAT7; PNPLA3; MBOAT2; MBOAT1; LCLAT1; LPCAT4; CDIPT; GNPAT; CDS2; PLA2G2A; LPIN1; CHPT1; LPIN2; PCYT2; PI4K2A; PEMT; CHKB; CEPT1; GPAM; GPAT3; GPAT4; GPAT2; PIK3CA; PIK3CB; PIK3CD; PIK3CG; AGPS; MOGAT3; IPMK; PTDSS1; HMDB0011750; HMDB0060501
54	Glycolysis and gluconeogenesis	0.382939	1.45981	0.0372367	0.296514	0.321776	47	HMDB0000807; HMDB0001058; HMDB0001112; PGAM1; LDHB; HMDB0000223; GPI; LDHA; ALDOC; GOT2; MDH1; SLC2A4; GAPDH; PGK2	DLD; ENO1; ENO3; MPC2; LDHA; LDHC; PDHA1; PGAM2; LDHAL6B; ENO2; FBP1; G6PC1; GCK; GOT1; GOT2; GPI; HK1; HK2; HK3; LDHB; MDH1; MDH2; PC; PCK1; MPC1; PFKL; PFKM; PFKP; PGAM1; PGK1; PGK2; PKLR; PKM; SLC2A1; SLC2A2; SLC2A3; SLC2A4; SLC2A5; FBP2; GAPDH; ALDOA; ALDOB; ALDOC; TPI1; DLAT; HMDB0000122; HMDB0000190; HMDB0000191; HMDB0000223; HMDB0000243; HMDB0000263; HMDB0000362; HMDB0000744; HMDB0000807; …
55	Extrafollicular and follicular B cell activation by SARS-CoV-2	-0.444198	-1.50115	0.0390036	0.299369	0.321776	25	ITGB2; CD1D; TNFSF13; SYK; IRF8; IL12A; BACH2; CD40; ICOSLG; BCR; TNFSF13B; IFNAR2	CD1D; TNFSF13B; STAT5A; IL6; IRF4; TNFSF13; IL12A; CXCL13; CD40LG; PRDM1; CD40; BACH2; BCL6; CXCR4; CCL21; ITGAX; IRF8; ICOS; PAX5; IFNG; IFNAR2; IL21; AICDA; CXCR5; IL4; ICOSLG; LOC102723996; FOXO1; CXCL12; CCR7; ITGB2; BCR; TMSB10; BLNK; XBP1; CD79A; SYK; CD19
56	G13 signaling pathway	-0.402225	-1.47537	0.0383933	0.299369	0.321776	33	PIK3CD; LIMK1; RHPN2; WAS; ARHGEF1; RTKN; PAK3; DIAPH1; SH3RF1; TNK2; IQGAP2; CIT	GNA13; IQGAP2; CIT; DIAPH1; RHOA; ARHGDIB; ARHGDIG; LIMK1; MAP3K4; MYBPH; PAK3; PIK3CA; PIK3CB; PIK3CD; PIP4K2A; PKN1; SH3RF1; RAC1; ROCK1; RTKN; WAS; RHPN2; IQGAP1; ARHGEF1; CDC42; RPS6KB1; ROCK2; PFN1; CFL1; MAPK10; CYFIP1; CALM1; TNK2; WASL
57	IL-5 signaling pathway	-0.399785	-1.46642	0.0396838	0.299369	0.321776	33	RPS6KA1; RPS6KB2; JUN; ELK1; LYN; GSK3B; SYK; SHC1; BTK; RPS6; STAT3	CSF2RB; SPRED1; AKT1; FOXO3; GRB2; IL5RA; JAK2; KRAS; LYN; MAPT; PIK3CG; MAPK3; MAP2K2; PTPN11; RAF1; RPS6KB2; SOS1; STAT5A; STAT5B; SYK; JAK1; STAT3; BTK; GSK3A; GSK3B; SHC1; PIK3R1; STAT1; RPS6KA1; ELK1; JUN; MAPK1; MAP2K1; RPS6
58	Cysteine and methionine catabolism	0.57042	1.5624	0.0404888	0.300175	0.321776	13	GCLC; SQOR; SUOX; AHCY; GOT1; MPST; CSAD; GSS	GOT1; AHCY; MPST; CTH; CBS; LOC102724560; GCLC; CDO1; BHMT; MTR; SQOR; SUOX; GSS; CSAD; MAT1A; ETHE1; HMDB0002111; HMDB0001448; HMDB0002332
59	TLR4 signaling and tolerance	-0.447033	-1.52977	0.0440443	0.321001	0.321776	26	IRAK1; IKBKE; IRF3; IKBKG; INPP5D; TICAM1; IKBKB; IRF7; CHUK; MYD88	IKBKB; CHUK; MAP3K7; TIRAP; IKBKE; TICAM1; IKBKG; TAB2; TRAM1; TAB1; NFKB1; TRAF3; TLR4; TRAF6; TBK1; CXCL8; INPP5D; IRAK3; IRF3; MYD88; IRAK1; IRF7; IRAK4; NFKBIA; RIPK1; TNF; IL6; IFNB1
60	10q22q23 copy number variation	0.389652	1.4308	0.0465549	0.333644	0.287857	37	PDS5B; SNCG; ZMYND11; WAPL; NRG3; BMPR1A; SMC3; PRXL2A	WAPL; PDS5B; SIRT4; BMPR1A; SMC3; TSPAN14; STAG1; TNFSF11; PDS5A; LDB3; SHLD2; PRXL2A; CDHR1; ADIRF; RAD21; GHITM; DYDC1; SHLD1; SNCG; MMRN2; NRG3; GPR15LG; SHLD3; SMC1A; GLUD1; ZMYND11; BMP2; SF3B4; ADAM10; NFKB1; ACTN2; MAD2L2; SUSD2; MAS1; PPARG; CEBPA; AFG3L2; SH3GL3; BUB1B; VEGFA; ERBB4; GPR15; HMDB0001358; HMDB0002111; OPN4; RGR; HMDB0002152; MAT1A
61	Endochondral ossification	0.424042	1.46639	0.0483271	0.335172	0.282013	29	SOX6; THRA; AKT1; GHR; HDAC4; MEF2C; PTCH1; SOX9; DDR2; HMDB0000058; PTHLH	COL2A1; COL10A1; CST5; FGF2; FGFR3; GH1; GHR; GLI3; IGF1; IGF2; IHH; MEF2C; CHST11; PRKACA; PTCH1; PTH; PTHLH; NKX3-2; SOX9; TGFB1; TGFB2; THRA; RUNX2; FGF18; HDAC4; MMP13; DDR2; ENPP1; PTH1R; STAT1; IGF1R; SOX6; SOX5; SCIN; AKT1; STAT5B; VEGFA; HMDB0000058; HMDB0001377
62	Endochondral ossification with skeletal dysplasias	0.424042	1.46639	0.0483271	0.335172	0.282013	29	SOX6; THRA; AKT1; GHR; HDAC4; MEF2C; PTCH1; SOX9; DDR2; HMDB0000058; PTHLH	COL2A1; COL10A1; CST5; FGF2; FGFR3; GH1; GHR; GLI3; IGF1; IGF2; IHH; MEF2C; CHST11; PRKACA; PTCH1; PTH; PTHLH; NKX3-2; SOX9; TGFB1; TGFB2; THRA; RUNX2; FGF18; HDAC4; MMP13; DDR2; ENPP1; PTH1R; STAT1; IGF1R; SOX6; SOX5; SCIN; AKT1; STAT5B; VEGFA; HMDB0000058; HMDB0001377
63	ATM signaling in development and disease	0.382699	1.40949	0.0542056	0.342777	0.266351	38	RNF20; MAP3K5; CEP63; MRE11; RAD50; ATF2; ATR; NBN; PPP5C; ATM; HDAC4; PTPA; MTOR	PPP5C; MRE11; TSC2; NBN; HSPB1; NFKB1; RAD50; ATF2; STK11; PTPA; TRIM28; PRKAA1; MDC1; LBR; ATM; CHEK1; RNF20; RNF168; CDK5; ATMIN; PPM1D; KAT5; AURKB; MAP3K5; HMGN1; RASGRF1; SMC1A; RBBP8; RNF8; BUB1; CDK1; ATR; CDK5R1; CEP63; CHEK2; MTOR; G6PD; IKBKG; HDAC4; RNF40; HMDB0003125
64	Amino acid metabolism pathway excerpt: histidine catabolism extension	0.534311	1.50435	0.056391	0.342777	0.261664	14	HMDB0000134; HMDB0000156; HMDB0000223; HMDB0000254; GLUD1	UROC1; GLUD1; GPT2; HAL; FTCD; HMDB0034174; HMDB0000072; HMDB0000094; HMDB0000134; HMDB0000148; HMDB0000156; HMDB0000161; HMDB0000223; HMDB0000243; HMDB0000254; HMDB0000177; HMDB0000193; HMDB0001022
65	Cholesterol biosynthesis pathway in hepatocytes	-0.393187	-1.43888	0.0556745	0.342777	0.282013	32	SREBF1; NR1H2; ABCG1; DHCR24; LBR; MVK; ABCA1; CYP51A1; HMGCS1; MSMO1; IDI1; HSD17B7; GGPS1; CH25H; NSDHL	ACAT2; ABCG1; SREBF1; NR1H2; HMGCS1; NR1H3; ABCA1; MYLIP; EBP; NSDHL; HSD17B7; IDI2; LBR; MVD; IDI1; TM7SF2; FDPS; MSMO1; DHCR24; GGPS1; FDFT1; PMVK; CYP51A1; MVK; CH25H; LSS; SC5D; HMGCR; PLPP6; CYP27A1; CYP7A1; CYP46A1; HMDB0006842; HMDB0001206; HMDB0000067; HMDB0001251; HMDB0006841; HMDB0002719; HMDB0006840; HMDB0001170; HMDB0001484; HMDB0006839; HMDB0000227; HMDB0000921; HMDB0001496; HMDB0001…
66	Ebola virus infection in host	-0.34548	-1.41005	0.0541126	0.342777	0.287857	50	NPC2; RHOC; HAVCR2; AXL; IKBKE; IRF3; ITGB3; FLNC; TIAM1; DAB2IP; CLEC4G; NPC1; IRF7; ACTB; EIF2AK2; ITGAV; TYRO3; FLNB; SOCS3; VAV2	GSN; RHOA; CDC42; RHOB; RHOC; RASA2; TIAM1; VAV2; CLTA; FLNA; FLNB; FLNC; CREBBP; EIF2AK2; ACTB; RAB7A; TYRO3; EP300; C1QBP; HAVCR1; IL4; KPNA1; NPC2; HAVCR2; RAC1; ITGAV; IGF1R; PIK3R1; PAK1; MERTK; AXL; PRKRA; TBK1; SOCS3; ITGB3; IKBKE; RFC1; EPS15; DAB2IP; TFAP2A; IRF3; EIF2S1; RAB5A; GAS6; MBL2; TIMD4; CLEC4G; STAT1; NPC1; MFGE8; AKT1; EGFR; RIGI; TLR4; IRF7
67	Glycosphingolipid metabolism	-0.526064	-1.51932	0.0565217	0.342777	0.282013	15	B4GALT3; A4GALT; UGCG; B4GALT5; GALC; B3GNT5; B4GALT6; GLA; ARSA	B4GALT5; GBA1; GLA; ARSA; GALC; UGCG; UGT8; NEU4; GAL3ST1; B3GNT5; GBA3; GBA2; A4GALT; B4GALT6; ST3GAL5; NEU3; B4GALNT1; A3GALT2; B3GALT2; B4GALT3; B4GALT4; B3GALT1
68	NRF2-ARE regulation	-0.46918	-1.50228	0.0573951	0.342777	0.282013	21	RBX1; SLC7A11; HMOX1; PRKCA; GSK3B; INSR; SRC; KEAP1; EPHB2; CEBPB; YES1; CUL3	CEBPB; EPHB2; MAF; NFE2L2; PIK3CA; PRKCA; MAPK8; AIMP2; KEAP1; FYN; CUL3; RBX1; YES1; SRC; GSK3B; INSR; NQO1; GCLC; GCLM; GSTA2; HMOX1; SLC7A11
69	Omega-9 fatty acid synthesis	-0.543614	-1.51717	0.0573248	0.342777	0.276501	13	ACSL3; ELOVL5; FADS2; ELOVL1; ELOVL2; FADS1	ACSL4; ACSL3; ACSL1; ELOVL6; SCD; SCD5; ELOVL5; ELOVL3; FADS2; FASN; ELOVL2; ACOT2; FADS1; ELOVL1; HMDB0001114; HMDB0000220; HMDB0000638; HMDB0000806; HMDB0001322; HMDB0003229; HMDB0000207; HMDB0000827
70	Pathogenic Escherichia coli infection	-0.378347	-1.40876	0.0563991	0.342777	0.282013	35	TUBB2A; ACTG1; WAS; PRKCA; TUBA1B; TUBA3D; TUBB3; ACTB; CD14; ARPC1A; TUBA1A; TUBA3E	ARPC5; ARPC4; ARPC3; ARPC1B; ARPC2; TUBA1B; TUBB3; TUBB4A; TUBB4B; ARPC1A; TUBA3E; TUBA3D; TUBB; TUBB8; TUBB2B; RHOA; TUBA8; PRKCA; TUBB7P; TUBA4A; TUBA3C; TUBB2A; WAS; TUBA1A; TUBAL3; TUBB1; ARPC5L; TUBB6; TUBA1C; WASL; ARHGEF2; CD14; CDH1; ACTB; ACTG1; ROCK1; ROCK2; TLR4; CTNNB1
71	Pentose phosphate metabolism	0.586465	1.51051	0.0563107	0.342777	0.266351	11	HMDB0001112; PGLS; HMDB0001321; HMDB0000124; TALDO1; HMDB0001401; RPE	RPIA; G6PD; PGLS; PGD; RPE; TALDO1; TKT; HMDB0000124; HMDB0001112; HMDB0001127; HMDB0001068; HMDB0001401; HMDB0001316; HMDB0001321; HMDB0000618
72	Warburg effect modulated by deubiquitinating enzymes and their substrates	0.440157	1.52212	0.0561701	0.342777	0.321776	29	HMDB0000807; HMDB0001112; PGAM1; LDHA; FOXO1; AKT1; HMDB0001401; MTOR; USP44; PGK1	USP19; U2AF2; AKT1; FOXO1; MTOR; HIF1A; SIRT7; OTUD6B; PGK1; OTUD7B; USP37; USP7; OTUB2; PIK3CA; VHL; MYC; USP44; USP28; VEGFA; KDR; PGAM1; FBP1; HK2; G6PC1; SLC2A1; LDHA; HMDB0001112; HMDB0000122; HMDB0001401; HMDB0001270; HMDB0000807
73	OSX and miRNAs in tooth development	-0.536852	-1.4983	0.0615711	0.362679	0.266351	13	NOTCH3; MIR145; NOTCH4; BMP7; NOTCH1	MIR29B1; NOTCH3; BMP7; DKK1; RUNX2; NOTCH2; KLF4; NOTCH1; DMP1; SOST; CTNNB1; SP7; MIRLET7E; MIRLET7A2; MIRLET7C; MIRLET7F1; MIRLET7D; MIRLET7G; MIRLET7A1; MIRLET7I; NOTCH4; MIR32; MIR211; MIR586; MIR204; MIRLET7F2; MIR885; MIR34AHG; MIR145; MIR338; DSPP; ALPL; HNF1A
74	1p36 copy number variation syndrome	-0.362761	-1.36431	0.0688172	0.374664	0.252961	36	TNFRSF14; RBX1; PEX10; TNFRSF4; NADK; KLHL17; ELAVL1; ISG15; PEX5	PEX10; PEX2; CUL3; RBX1; PLEKHN1; KLHL17; SKI; ACAP3; MXRA8; PEX12; INTS13; INTS9; INTS10; INTS11; LRP4; INTS14; TNFRSF14; IFIT1; TNFRSF4; TNFRSF18; ISG15; AGRN; MRPL20-AS1; GRIK2; ELAVL1; SMAD2; ARF6; VEGFA; VTN; PEX5; INTS4; MUSK; TRAF2; IFIH1; TNFSF4; TNFSF18; MRPL20; HMDB0000902; NADK; PLCH2; HMDB0304435; HMDB0242173
75	ACE inhibitor pathway	0.53859	1.42573	0.0688337	0.374664	0.237794	12	KNG1; CTSG; AGT; NR3C2; ACE2; BDKRB2	AGT; KNG1; REN; BDKRB2; CMA1; CTSG; CYP11B2; ACE; ACE2; ATP6AP2; NOS3; NR3C2; BDKRB1; AGTR1; AGTR2; HMDB0000016; HMDB0000037; HMDB0001035; HMDB0004246
76	Ether lipid biosynthesis	-0.518312	-1.49693	0.0652174	0.374664	0.261664	15	PEDS1; LPCAT1; ACSS2; LPIN2; LPIN1; ARSA; GNPAT; ACSS1; DHRS7B; AGPS; CEPT1	AGPS; PEX7; PEX5L; ACSS2; ACSS1; GNPAT; ARSA; LPIN1; UGT8; DHRS7B; LPCAT1; FAR1; LPIN2; FAR2; GAL3ST1; LPIN3; CEPT1; PEDS1; PEDS1-UBE2V1
77	Host-pathogen interaction of human coronaviruses - interferon induction	-0.40599	-1.42783	0.0673913	0.374664	0.257206	28	IKBKE; IRF3; JUN; STAT2; IKBKG; TICAM1; TLR7; TYK2; IKBKB; IRF9; CHUK; MYD88	TICAM1; MAVS; NFKBIA; IKBKB; TYK2; RIGI; MAPK8; MAPK14; IFIH1; TRAF3; MAP3K7; RIPK1; IFNAR1; IFNAR2; JAK1; MYD88; TRAF6; JUN; TBK1; TLR7; CHUK; IKBKE; IKBKG; NFKB1; STAT1; STAT2; IRF9; FOS; IRF3
78	Sphingolipid metabolism: integrated pathway	-0.418125	-1.48738	0.0683812	0.374664	0.287805	29	SMPD1; SGMS1; SPHK1; SGPL1; HMDB0010168; PLPP2; SPTLC2; PLPP1; SGMS2; UGCG; DEGS1; CERS5	SPHK2; SPHK1; PLPP1; PLPP2; SPTLC1; CERS4; SPTLC2; ASAH1; KDSR; SGPP1; CERS5; CERS2; DEGS1; CERS3; PLPP3; SGPP2; SGMS2; SMPD1; DEGS2; CERS6; SGMS1; CERS1; SGPL1; UGCG; HMDB0000269; HMDB0001383; HMDB0002111; HMDB0004258; HMDB0001114; HMDB0011761; HMDB0011764; HMDB0011765; HMDB0011769; HMDB0001348; HMDB0012102; HMDB0012103; HMDB0012107; HMDB0011697; HMDB0011698; HMDB0012095; HMDB0006526; HMDB001176…
79	TCA cycle and deficiency of pyruvate dehydrogenase complex (PDHc)	0.43809	1.44427	0.0683453	0.374664	0.231127	24	HMDB0000134; HMDB0000156; HMDB0000223; ACO1; HMDB0000254; HMDB0001372; MDH1; CS; SUCLG2; ACLY; IDH3A	PC; MDH1; CS; DLD; FH; OGDH; DLST; ACO1; ACLY; PDHA1; IDH1; DLAT; IDH3A; PCK1; SDHA; SUCLG2; HMDB0000243; HMDB0000208; HMDB0000223; HMDB0001372; HMDB0000134; HMDB0000156; HMDB0000094; HMDB0000193; HMDB0003974; HMDB0001206; HMDB0000254; HMDB0000263
80	NAD metabolism, sirtuins and aging	0.558799	1.43925	0.0699029	0.375728	0.237794	11	HMDB0000902; FOXO1; SIRT1; TFAM; SIRT3	SIRT1; FOXO3; SIRT3; FOXO1; NAMPT; PARP1; TFAM; NFKB1; PPARG; ROS1; HIF1A; HMDB0000855; HMDB0000902; HMDB0003747
81	miRNA targets in ECM and membrane receptors	-0.460152	-1.4489	0.0707965	0.375833	0.252961	20	COL5A2; COL1A2; COL5A1; COL3A1; FN1; LAMC1; TNXB; THBS2; LAMB2; THBS1	MIR429; MIR30C2; MIR148B; MIR30D; MIR25; MIR30B; MIR200A; MIR548AA2; MIR548AA1; MIR141; MIR200C; MIR200B; MIR532; MIR30C1; MIR589; MIR92A2; COL5A1; COL1A2; COL3A1; THBS2; COL4A2; COL6A3; COL5A2; LAMA4; LAMC1; COL6A1; LAMB2; THBS1; COL5A3; COL4A1; COL6A2; TNXB; FN1
82	Cell lineage map for neuronal differentiation	0.5272	1.44402	0.0734463	0.376821	0.227987	13	DLL1; CLDN11; AQP4; BMP4; CDH2; MAP2	CDH1; DCX; MAP2; RBFOX3; CDH2; DLL1; BMP4; FOXA2; ACHE; GLS; GLRA1; ADRA2A; FEV; GABBR1; BSN; CACNG2; CLDN11; AQP4; AP2A1; CD24
83	Metabolism overview	0.468331	1.41256	0.0744879	0.376821	0.224966	18	HMDB0000134; HMDB0000156; HMDB0000223; HMDB0000254; HMDB0000222; HMDB0000124	HMDB0000051; HMDB0000243; HMDB0001206; HMDB0000148; HMDB0000208; HMDB0000286; HMDB0000223; HMDB0000254; HMDB0000119; HMDB0000191; HMDB0000517; HMDB0000641; HMDB0000263; HMDB0000214; HMDB0000124; HMDB0001586; HMDB0001473; HMDB0000134; HMDB0001310; HMDB0000156; HMDB0000094; HMDB0000060; HMDB0000757; HMDB0000618; HMDB0000193; HMDB0000904; HMDB0001484; HMDB0003391; HMDB0000011; HMDB0001070; HMDB00002…
84	Nuclear receptors meta-pathway	-0.437427	-1.42783	0.0728929	0.376821	0.252961	23	SREBF1; JUN; AIP; NFKB2; SRC; VDR; RXRA; KEAP1; CDC37	ARNT; AHRR; AHR; NR1H4; NR1H3; KEAP1; HSP90AA1; ESR1; CDC37; AIP; PTGES3; VDR; NR3C1; NFE2L2; NR0B2; NR1I3; NR1I2; DNAJC7; RXRA; PPARA; SRC; TNF; NFKB2; JUN; CYP7A1; CYP8B1; SREBF1; EGFR; CYP1B1; CYP1A1
85	TCA cycle in senescence	0.554294	1.42765	0.0737864	0.376821	0.231127	11	HMDB0001487; PDK1; HMDB0000156; HMDB0000223; ME1; MDH1	TP53; PDK1; PDP2; ME1; ME2; FH; PDHA1; MDH1; HMDB0000156; HMDB0001487; HMDB0000223; HMDB01206; HMDB00221
86	Energy metabolism	0.369984	1.36266	0.0766355	0.381592	0.222056	38	PPARA; MAPK14; MED1; CREB1; FOXO1; ATF2; SIRT1; SIRT3; PPP3CA; PPARGC1A; MEF2A; MEF2C; NRF1; NCOA1; CAMK2G; UCP3	MEF2B; MYBBP1A; PPARGC1A; CREB1; ATF2; MAPK14; EP300; ESRRA; FOXO3; SIRT3; SIRT1; GABPA; GSK3B; HDAC1; MEF2A; MEF2C; MEF2D; NRF1; PRKAG2; PRKAG3; PPARA; PPARD; PPARG; MED1; PPP3CA; PPP3CB; PPP3CC; PPP3R1; PPP3R2; PRKAG1; RXRA; CAMK4; CAMK2G; FOXO1; NCOA1; PRKAA1; PRKAA2; PRKAB1; PRKAB2; PPRC1; UCP3
87	Fatty acid beta-oxidation	0.412158	1.40149	0.0772059	0.381592	0.21925	27	ACADL; CPT1A; HADH; ECHS1; ACSL6; GK; GPD2; HADHB; CPT2; ACAT1; ECI1; HADHA; TPI1; HMDB0001206	ECI1; DECR1; ECHS1; ACSL1; ACSL3; ACSL4; ACSL6; GK; GK2; GPD2; HADHA; HADHB; HADH; ACADL; ACADM; LPL; ACSL5; ACSS2; CHKB; CPT1A; CPT1B; CPT2; CRAT; SLC25A20; TPI1; ACADS; ACAT1; HMDB0003948; HMDB0003949; HMDB0002845; HMDB0003943; HMDB0003941; HMDB0006404; HMDB0003940; HMDB0002137; HMDB0001484; HMDB0003952; DLD; HMDB0003938; HMDB0003944; HMDB0001088; HMDB0001206; HMDB0001339; HMDB0001521; HMDB0001…
88	Leucine, isoleucine and valine metabolism	0.401134	1.38237	0.0811808	0.387318	0.213928	28	ALDH6A1; ACADSB; MCCC2; HSD17B10; MLYCD; BCAT2; IVD; MCCC1; ECHS1; ACAD8; BCKDHA; AUH; ACAT1	PCCA; MCCC1; BCAT1; BCAT2; PCCB; DLD; DBT; BCKDHA; BCKDHB; IVD; ECHS1; HIBADH; ACADSB; ALDH6A1; AUH; ACSF3; HIBCH; HSD17B10; MCCC2; ACAD8; MMUT; HMGCLL1; MLYCD; ACAT1; HMDB0001243; HMDB0001356; HMDB0000172; HMDB0000491; HMDB0000557; HMDB0000687; HMDB0000730; HMDB0002366; HMDB0000959; HMDB0000030
89	Melatonin metabolism and effects	0.437842	1.39189	0.0819672	0.387318	0.2114	21	APOE; CLOCK; FOXO1; SULT1A1; TRAF6; SIRT1; CALM1; EDN1; MAP2; HMDB0000058; MAOA	APOE; CAMK2A; NFKB1; BMAL1; MTNR1B; CLOCK; FOXO1; PRKCA; MTNR1A; CALM1; ACHE; CYP2D6; AANAT; CYP1B1; CYP1A1; CYP1A2; CYP2C19; ASMT; MAOA; MAP2; EDN1; SULT1A1; SIRT1; HMDB0001389; HMDB0001238; HMDB0004095; HMDB0000259; HMDB0004081; HMDB0000058; HMDB0000763; HMDB0060069; HMDB0060810; HMDB0041815; ECE1; TRAF6; IRAK1; ADRB1
90	Thyroxine (thyroid hormone) production	-0.451312	-1.42106	0.079646	0.387318	0.237794	20	HMDB0000158; PRKAA1; PRKCA; ELK1	CGA; MAPK3; TPO; TRH; MAP2K2; MAP2K1; CREB1; PRKAA1; PRKCA; PRKAA2; RAF1; RAP1B; RAP1A; DUOX1; SLC26A6; SLC5A5; TSHR; ELK1; TG; MAPK1; NFKB1; DUOX2; HMDB0001532; HMDB0012238; HMDB0000158; HMDB0000058; HMDB0003125
91	Unfolded protein response	-0.441699	-1.41429	0.0816777	0.387318	0.234393	21	BBC3; TP53; ATF4; HSPA5; EIF2AK3	CASP2; MBTPS2; HSPA5; PPP1R15A; XBP1; BBC3; ATF6; TNFRSF10B; ATF4; EIF2S1; MBTPS1; TP53; PMAIP1; BCL2L11; EIF2AK3; DDIT3; ERN1; BID; RTCB; NFE2L2; BCL2
92	8p23.1 copy number variation syndrome	0.380825	1.36714	0.0876866	0.401119	0.206588	34	CTSD; CTSB; TBX5; HMDB0000902; MTMR7; MSRA; TNKS; SLC2A4; TERF1	FCGR2B; MTMR9; CTSD; BLK; GATA4; FCGR2A; MFHAS1; SLBP; CGAS; CTSB; TNKS; PINX1; MTMR7; MTMR8; MTMR6; PDX1; NKX6-1; TBX5; SGPL1; BMP1; MAPK1; MAPK3; RAF1; TLR4; TLR2; HSPD1; ERI1; CSTA; MEPE; S100A10; AXIN1; NUMA1; TERF1; SLC2A4; HEPACAM2; TERT; MCRS1; HMDB0000902; HMDB0002111; FDFT1; DEFB136; HMDB0001406; MSRA; HMDB0000256; HMDB0254119
93	Interactions between immune cells and microRNAs in tumor microenvironment	-0.377066	-1.34132	0.0948276	0.401119	0.213928	29	MIR21; NFKB2; TGFB1; TLR7; TLR8; CD86; PDCD1; STAT3; PIAS3; IL4R; TGFB3; CXCL10; CD274	NFKB2; TGFB2; TLR8; TGFB1; CCL2; NFKB1; IL4; TGFB3; CD274; PIAS3; TLR4; TGFBR2; CTLA4; STAT6; STAT3; CXCL10; TRAF6; SOCS1; TLR7; IRAK4; MIR138-2; MIR138-1; CCL5; MIR146A; MIR29A; MIR21; MIR34A; MIR27A; MIR23A; MIR24-2; IL4R; PDCD1; CD86; CD80; IL2RB; IL2RA; IL2RG
94	Interactome of polycomb repressive complex 2 (PRC2)	0.472743	1.38353	0.0951493	0.401119	0.197822	16	AEBP2; SUZ12; EZH1; JARID2; BCLAF1; RBBP4; MTF2; SETX; THRAP3; MORC3	BCLAF1; THRAP3; EED; RBBP7; TRIM35; ELL; EZH2; SETX; EZH1; STK38; AEBP2; MTF2; MORC3; RBBP4; SUZ12; JARID2
95	Krebs cycle disorders	0.433467	1.36246	0.0945455	0.401119	0.195789	20	HMDB0000134; LDHB; LDHA; SUCLG1; SUCLG2; SUCLA2	NME1; NME2; NME3; NME4; NME5; NME6; NME7; NME1-NME2; SUCLG2; SUCLG1; SUCLA2; LDHA; LDHB; LDHC; LDHAL6B; LDHAL6A; PDHX; DLST; GPT; DHTKD1; MPC1; HMDB0001269; HMDB0000134; HMDB0000161; HMDB0000202; HMDB0062785; FH
96	MTHFR deficiency	-0.424595	-1.38594	0.0888383	0.401119	0.227987	23	HMDB0000742; CASP3; PEMT; MTHFR; GRIN2D; HMDB0000097	GRIN2D; CYCS; CASP9; CHKA; PCYT1A; MARS1; CHDH; GRIN1; CASP3; CHPT1; ALDH7A1; HMDB0000097; HMDB0001252; HMDB0000043; HMDB0000742; HMDB0060501; HMDB0000939; HMDB0002287; MTHFR; PEMT; HNMT; DNMT3B; COMT; DNMT3A; DNMT1; EHMT1; ASMT; EHMT2; HMDB0001396
97	Metabolism of sphingolipids in ER and Golgi apparatus	-0.358753	-1.3291	0.0901288	0.401119	0.21925	34	GALNT7; SPHK1; SGPL1; B4GALT2; GALNT2; GALNT3; UGCG	ST8SIA1; ST3GAL5; B3GALT2; B4GALT2; KDSR; SGPP2; GALNT16; ST6GALNAC3; SGPP1; B4GALT1; B4GALNT1; GALNT1; B3GALNT1; B3GALT1; SPTLC1P2; SPTLC1P3; SPTLC1P4; SPTLC1P1; SPTLC1P5; GALNT2; GALNT3; GALNT4; GALNT6; GALNT5; GALNT8; GALNT9; GALNT7; GALNT10; GALNT11; GALNT17; GALNT14; GALNT12; GALNT13; GALNT15; GALNTL5; GALNT18; GALNTL6; SPHK1; SPHK2; UGCG; CERS3; ST3GAL6; SGPL1; UGT8; CERK; HMDB0000269; HMDB…
98	Mitochondrial gene expression	0.490683	1.41656	0.0940959	0.401119	0.197822	15	PPARGC1B; MYEF2; CREB1; TFAM; PPP3CA; PPARGC1A; NRF1; TFB1M; CAMK4	PPARGC1A; PPARGC1B; CREB1; PPRC1; MYEF2; TFB1M; PPP3CA; TFAM; CAMK4; ESRRA; GABPA; GABPB1; NRF1; POLRMT; TFB2M
99	Nonalcoholic fatty liver disease	-0.349183	-1.33486	0.0899358	0.401119	0.21925	38	SREBF1; BBC3; BAK1; MAP3K11; JUN; TNFRSF1A; ATF4; IRS2; EIF2AK3; INSR; IKBKB	BCL2L11; NR1H3; DDIT3; EIF2S1; ERN1; BBC3; FAS; FASLG; IL6; IL6R; INS; INSR; JUN; LEP; MAP3K5; MAP3K11; ATF4; PPARA; MAPK8; RXRA; BID; TNF; TRAF2; XBP1; ITCH; CASP8; SOCS3; ADIPOQ; EIF2AK3; CYP2E1; BAK1; BAX; IRS1; IRS2; IL1A; CCL2; VCAM1; LEPR; SREBF1; CYCS; TNFRSF1A; IKBKB; CEBPA
100	Pro-survival signaling of neuroprotectin D1	-0.494322	-1.40392	0.093617	0.401119	0.213928	14	CASP3; TRADD; FADD; TNFRSF1A	TNF; TNFRSF1A; CYCS; BAX; TRAF2; FADD; BIRC3; RIPK1; CASP8; TRADD; RIPK3; CASP9; CASP3; CASP7; HMDB0003689; PPP2CB
101	Statin inhibition of cholesterol production	0.428313	1.39007	0.0944742	0.401119	0.193813	22	APOC3; APOE; APOA1; APOB; PDIA2	APOA1; PLTP; PDIA2; MIR33B; MIR33A; CETP; ABCA1; FDFT1; HMGCR; APOA2; APOA4; LCAT; LPL; LRP1; MTTP; SOAT1; SQLE; ACSS1; DGAT1; SCARB1; LIPC; CYP7A1; APOA5; APOB; APOC1; APOC2; APOC3; APOE; HMDB0000256; HMDB0000067; HMDB0001375; HMDB0000619; HMDB0003419
102	Transcriptional cascade regulating adipogenesis	-0.527361	-1.41038	0.0903491	0.401119	0.213928	11	SREBF1; CEBPD; CEBPB; KLF5	SREBF1; KLF5; EGR2; KLF2; PPARG; CEBPG; KLF15; CEBPB; DDIT3; CEBPD; CEBPA
103	Kennedy pathway from sphingolipids	-0.479728	-1.42285	0.0987124	0.412101	0.208955	16	HMDB0001565; HMDB0000187; SGPL1; PEMT; HMDB0000097; PTDSS1	CHKB; PCYT1B; CHKA; CHPT1; PEMT; CEPT1; ETNK1; ETNK2; PTDSS1; PCYT1A; SGPL1; PTDSS2; PCYT2; PISD; HMDB0000097; HMDB0001413; HMDB0001532; HMDB0000095; HMDB0000187; HMDB0000998; HMDB0001565; HMDB0060501; HMDB0014291; HMDB0000149; HMDB0001185; HMDB0000939
104	Mammary gland development pathway - Embryonic development (Stage 1 of 4)	0.534667	1.3771	0.100971	0.417349	0.195789	11	ZEB2; CCND1; NRG3; AKT1; ALPL	TGFB1; MYC; AKT1; ERBB4; NRG3; TNF; ZEB2; ITGA6; ITGB1; CDH1; SFRP1; CCND1; ALPL; TERT; CLDN4; MIR429; MIR200A; MIR200B
105	Osteopontin signaling	-0.54136	-1.38525	0.101911	0.417349	0.204295	10	PLAU; ITGB3; ITGAV; RELA	ITGAV; ITGB3; NFKB1; MAPK1; MAPK3; MAP2K1; RELA; SPP1; MAP3K14; PLAU
106	BMP2-WNT4-FOXO1 pathway in primary endometrial stromal cell differentiation	0.52949	1.36377	0.104854	0.420179	0.191892	11	BCL2L11; FOXO1; SMAD5; HMDB0000058; SFRP1	BMP2; WNT4; CTNNB1; DKK1; SFRP1; SMAD5; SMAD9; FOXO1; SMAD1; DCN; LEFTY2; BCL2L11; SST; HMDB0000058
107	Burn wound healing	-0.350245	-1.29758	0.109442	0.420179	0.197822	34	CASP3; COL1A1; COL1A2; TGFB1; ACTA1; FST; DCN; SERPINH1; CDK16; MYD88	TLR4; KLF4; SNAI2; BRD4; SCEL; EGF; TGFB1; TNF; IFNA2; IL1B; COL1A1; INHBA; LGALS1; TPT1; NFKB1; FST; AKT1; SERPINH1; SMAD3; SFRP2; MYD88; LIN28A; ACTA1; BCL2; NOX4; COL1A2; MMP9; VEGFA; DCN; PECAM1; CXCL12; CXCR4; CASP3; CDK16; BAX; IL6; CXCL8; CCL2; HMDB0060041
108	Nanoparticle triggered regulated necrosis	-0.5159	-1.37972	0.10883	0.420179	0.193813	11	TRADD; FADD; TICAM1; TNFRSF1A; PARP1	MAPK8; TNF; CASP8; TNFRSF1A; TRADD; TICAM1; RIPK3; RIPK1; PARP1; FADD; FTL; PLA2G4A; HMDB0000692; HMDB0000464; HMDB0001043
109	Nanoparticle-mediated activation of receptor signaling	-0.446479	-1.37906	0.107527	0.420179	0.199915	18	PIK3CD; COL1A1; FN1; SRC	PIK3CD; HRAS; COL1A1; FN1; RAF1; ITGB1; SRC; AREG; MAP2K2; PXN; ITGA1; PTK2; SOS1; AKT3; MAP2K1; EGFR; MAPK1; KRAS
110	Pathways of nucleic acid metabolism and innate immune sensing	-0.500881	-1.36672	0.106472	0.420179	0.197822	12	TREX1; IRF3; CGAS; OAS1	RNASEH2A; RIGI; OAS1; RNASEL; IRF3; MAVS; STING1; CGAS; RNASEH2C; IFIH1; TREX1; SAMHD1; RNASEH2B; IFNB1
111	Sphingolipid metabolism in senescence	-0.410724	-1.34066	0.107062	0.420179	0.206588	23	CDK4; SPHK1; PRKCA; GLB1; SGMS2; UGCG; DEGS1; CDKN1A; S1PR2	S1PR1; S1PR5; CDKN1A; PRKCB; PRKCA; CDK2; CDK4; RB1; GBA1; SPTLC1; UGCG; SMPD3; CERS2; DEGS1; SGMS2; GLB1; KDSR; CERS4; ASAH1; SGPP1; SPHK1; MAPK1; RPP38; E2F1; MTOR; HMDB0000277; HMDB0004876; HMDB0000269; TERT; S1PR2
112	Vitamin B6-dependent and responsive disorders	-0.516026	-1.38006	0.10883	0.420179	0.193813	11	HMDB0000279; HMDB0000162; HMDB0000510; HMDB0000239	PIGV; ALPL; PDXK; PNPO; ALPI; PLPBP; HMDB0000162; HMDB0001545; HMDB0001301; HMDB0000182; HMDB0001555; HMDB0001491; HMDB0000239; ALDH7A1; HMDB0000279; HMDB0000510
113	Type 2 papillary renal cell carcinoma	-0.366791	-1.28997	0.113043	0.430165	0.195789	28	EGLN3; TFE3; DVL2; TGFB1; PRCC; SLC2A1; DIAPH1; CDKN1A; EGLN2; TGFA; TGFB3; PDGFB; HIF1A; TFEB	DVL2; CREBBP; TFE3; EP300; HIF1A; TFEB; EPAS1; SFPQ; COL21A1; PRCC; ARNT; ARNT2; CADM2; BIRC7; DIAPH1; CTSK; TGFB2; PDGFB; TGFB1; VEGFA; SLC2A1; TGFB3; TGFA; CDKN1A; HMDB0000134; FH; EGLN3; EGLN1; EGLN2
114	Hair follicle development: organogenesis - part 2 of 3	0.419199	1.33262	0.116576	0.439715	0.175204	21	INHBA; CCND1; CCND2; LEF1; GLI1; BMP4; PTCH1; TP63	LRP5; PDGFA; GLI1; INHBA; GLI2; BMP4; NFKB1; FGFR2; WNT5A; PTCH1; RUNX2; SHH; EDA; SMO; GTPBP4; TP63; LEF1; EDAR; FZD1; CCND1; FOXI3; CCND2; NCAM1; GJB6; CDH1; CTNNB1
115	Bladder cancer	-0.356832	-1.30584	0.117773	0.439801	0.190023	32	CDK4; RASSF1; ARAF; DAPK3; TP53; HBEGF; SRC; NRAS; CDKN1A; ERBB2	CDKN1A; CDKN2A; RASSF1; DAPK1; DAPK3; ERBB2; DAPK2; HRAS; MDM2; MYC; RB1; CCND1; TP53; RPS6KA5; FGFR3; MAPK1; HBEGF; KRAS; EGF; NRAS; BRAF; ARAF; MMP2; MMP9; MAP2K2; RAF1; MAP2K1; SRC; CDK4; E2F1; THBS1; EGFR; UPK3A
116	Blood clotting cascade	0.486609	1.33284	0.118644	0.439801	0.176694	13	F2; PLG; KLKB1; F5; SERPINF2; F9; PLAT	F7; F11; F9; PLAT; SERPINE1; VWF; F3; PLG; PLAU; F10; F12; F13B; KLKB1; SERPINF2; KLK1; F2; F8; SERPINB2; F5; HMDB0015532
117	2q11.2 copy number variation syndrome	-0.465597	-1.34468	0.126087	0.440815	0.184706	15	CIAO2B; MMS19; PLXNB2; SEMA4C; ERBB2; DUSP2	MAPK1; MAPK3; COL2A1; ERBB2; CIAO1; MMS19; DUSP2; CNNM4; CIAO2B; SEMA4C; PARL; ASTL; PLXNB2; CIAO2A; COX11; RHOA; STARD7; ZP2
118	Acute viral myocarditis	-0.324969	-1.26005	0.127119	0.440815	0.181383	40	CASP3; LAMA2; ITGB2; DMD; TICAM1; GSK3B; PARP1; SRC; IL12A; ACTB; STAT3	DAG1; CASP8; TNF; TICAM1; CD4; FYN; CXCR4; CASP9; IL6; BNIP2; AKT1; ABL2; PIK3R1; CXADR; CCR5; JAK1; CASP3; CASP7; ILK; IL12A; CYCS; CCR3; SOCS1; LAMA2; SRC; DMD; BID; NOS1; ITGB2; CAV1; MMP9; GSK3B; RAC2; STAT1; STAT3; PARP1; DFFA; DFFB; IL12B; CASP2; CASP6; SOS1; ACTB; HMDB0000464; HMDB0003213
119	Allograft rejection	0.414135	1.34405	0.122995	0.440815	0.168238	22	C3; C5; C8A; C6; C9; HLA-A; HLA-C; FAS; CASP8	HLA-A; HLA-B; HLA-C; HLA-E; HLA-F; HLA-G; FASLG; C4A; CD80; CD86; CD40LG; C5; CTLA4; FAS; C4B; CASP8; TGFB1; C3; TRA; TRB; CD28; CD40; C6; C7; C8A; C8B; C9; CASP3; FOXP3
120	Differentiation of white and brown adipocyte	0.496064	1.31315	0.124283	0.440815	0.173748	12	PPARGC1B; PRDM16; SMAD5; PPARGC1A; BMP4	BMP7; PPARGC1A; SMAD9; BMP4; BMP2; PLAC8; SMAD1; CEBPB; SMAD5; PPARGC1B; PRDM16; CEBPG
121	JAK-STAT signaling in the regulation of Beta-cells	-0.351122	-1.26307	0.126068	0.440815	0.183024	30	CCND3; CDK4; IFNGR2; AKT1S1; AKT2; STAT3; NRAS; IFNGR1; MLST8; IL6R; STAT5B; SOCS3; PRLR; FOXM1	AKT3; CISH; EPO; EPOR; AKT1; AKT2; GH1; GHR; IFNG; IFNGR1; IFNGR2; IL6; IL6R; JAK2; PRL; PRLR; RPTOR; MLST8; STAT1; STAT3; STAT5A; STAT5B; AKT1S1; SOCS1; SOCS2; SOCS3; MTOR; HRAS; KRAS; NRAS; CDK4; FOXM1; CCND2; CCND3
122	LDL- influence on CD14 and TLR4	-0.415768	-1.30914	0.126106	0.440815	0.186433	20	CREB3; RELB; NFKB2; ATF4; MAPK11; CREB3L4; CD14; MAPK13; CREB5; RELA	MAPK13; CD14; NFKB1; MAPK12; NFKB2; RELB; RELA; REL; MAPK11; MAPK14; AKT1; TLR4; CREB3; CREB1; ATF4; CREB5; CREB3L3; CREB3L2; CREB3L4; CREB3L1; CCL2
123	Trans-sulfuration pathway	-0.495321	-1.35155	0.123173	0.440815	0.183024	12	HMDB0000696; HMDB0000742	CTH; DNMT1; AHCY; MAT2B; CBS; GCLM; CSAD; HMDB0001185; HMDB0000939; HMDB0000243; HMDB0000148; HMDB0000696; HMDB0000574; HMDB0000742; HMDB0000125; HMDB0000251
124	Urea cycle and metabolism of amino groups	-0.349061	-1.25566	0.126068	0.440815	0.183024	30	HMDB0000064; HMDB0000162; ASL; ASS1; PYCR1; OAT	GLUD1; OTC; ASS1; OAT; SRM; CPS1; ALDH18A1; ACY1; GAMT; NAGS; ARG1; ARG2; ASL; SMS; GATM; HMDB0000051; HMDB0003357; HMDB0000128; HMDB0001138; HMDB0000052; HMDB0001301; HMDB0001414; HMDB0001257; HMDB0000904; HMDB0001426; HMDB0000148; HMDB0000064; HMDB0000214; CKM; CKB; PYCR1; PYCR3; SARDH; HMDB0000191; HMDB0000294; HMDB0000517; HMDB0003646; HMDB0000271; HMDB0000134; HMDB0001511; HMDB0000162; HMDB0…
125	IL-17 signaling pathway	-0.434586	-1.34232	0.131183	0.451269	0.179782	18	IKBKG; GSK3B; NFKBIB; IKBKB; IL17RC; CEBPB; RELA; IL17RA	TRAF3IP2; IL17F; AKT1; IL17C; IL17B; IKBKB; IL17A; NFKB1; PIK3CA; MAPK1; IL25; MAP3K7; TRAF6; IL17RC; MAP3K14; IL17RA; GSK3B; IL17RE; IL17RB; NFKBIB; IKBKG; RELA; CEBPB
126	2q13 copy number variation syndrome	-0.336209	-1.26445	0.133333	0.453332	0.17822	36	IL1RL2; POLR2L; POLR2E; IL1RN; PSD4; POLR1G; POLR1D; GATA3; SLC20A1; SOCS3; POLR1H; MERTK; POLR1C; POLR2H; PLCG2; GAS6; SOCS1	POLR1H; POLR1A; POLR2E; MAPK1; POLR2F; TULP1; IL1A; STAT1; IL1R1; IL1RL2; POLR1G; IL37; POLR1B; PSD4; LGALS3; RAC1; IL36G; IL1RN; IL36A; IL36RN; IL36B; POLR1E; SLC20A1; ZC3H8; POLR2K; ACOXL; MERTK; POLR2H; ARF6; PTK2; POLR1C; POLR2L; GRB2; ARL14; GAS6; POLR1D; PLCG2; POLR1F; IL2; SOCS3; SOCS1; IL1RAP; IL23A; IL1B; IL6; CXCL13; CSF2; CSF1; GATA3; HMDB0001201
127	Fibrin complement receptor 3 signaling pathway	-0.344853	-1.25775	0.133891	0.453332	0.175204	31	IRAK1; ITGB2; IRF3; IKBKG; TICAM1; ITGAM; SYK; SRC; IKBKB; CHUK; MYD88; RELA; NOS2; CXCL10	TICAM1; ITGB2; ITGAM; MYD88; PIK3CA; IKBKB; PLAT; NFKB1; PLG; IRF3; AKT1; REL; TLR3; SYK; FGA; FGB; RELA; TRAF6; IRAK1; SRC; IRAK4; CHUK; RASSF5; IKBKG; FGG; NOS2; CCL2; IL12B; IL6; CXCL3; CXCL10; TNF; IFNB1; RHOA
128	Gastric cancer network 1	0.412085	1.29526	0.138182	0.46031	0.159647	20	MCM4; APC; CEP192; LIN9; INO80D	CENPF; H4C16; TPX2; H3-3A; APC; CASTOR3P; MYBL2; NOTCH1; RNF216; INO80D; KIF15; ERVK-6; SMOC2; AURKA; ACTL6A; RUVBL1; CCNA1; NUP107; MCM4; CEP192; GATD3; UBE2C; LIN9; ESM1; E2F7; KIF20B
129	Host-pathogen interaction of human coronaviruses - MAPK signaling	-0.35834	-1.26025	0.141304	0.46031	0.173748	28	IFI27; MAP2K3; RPS6KA1; IFITM1; IFITM2	IFI27; JUNB; MAPK8; MAPK10; MAPK12; BST2; MAP2K3; MAP2K4; MAP2K7; MAP2K6; MAPK14; MAP2K2; IFITM3; MAP2K1; IFITM2; IFITM1; MAPK1; MAPK3; MAP3K4; RAF1; RPS6KA2; ATF2; RPS6KA1; FOS; RPS6KA3; BCL2; EIF4E; DDIT3
130	MYD88 distinct input-output pathway	-0.450998	-1.33763	0.139485	0.46031	0.173748	16	IRAK1; TLR2; JUN; TLR7; TLR8; TLR5; MYD88	TIFA; TRAF6; UBE2N; IRAK1; UBE2V1; TLR8; IL1A; TLR4; TLR2; MYD88; TLR10; TLR1; TLR6; TLR5; TLR7; TLR9; JUN; NFKB1
131	Methionine de novo and salvage pathway	0.370555	1.29371	0.138577	0.46031	0.161979	30	HMDB0000538; MAT2B; HMDB0000902; MAT2A; MSRB3; MSRA; ADI1; ENOPH1; MSRB2; HMDB0000050; AHCY; MTAP; TXN	MAT2A; TXN; MSRB2; MSRB3; MSRA; CHDH; MRI1; MAT2B; MTAP; AHCY; SMS; IL4I1; ODC1; SRM; MTR; AMD1; ENOPH1; BHMT; APIP; MAT1A; ADI1; TAT; HMDB0000034; HMDB0000043; HMDB0000050; HMDB0000051; HMDB0000092; HMDB0000097; HMDB0000142; HMDB0000148; HMDB0000208; HMDB0000214; HMDB0000538; HMDB0000547; HMDB0000692; HMDB0000696; HMDB0000742; HMDB0000902; HMDB0000939; HMDB0000963; HMDB0000988; HMDB0001173; HMDB…
132	Translation factors	-0.440125	-1.33268	0.140693	0.46031	0.173748	17	EIF2S3; EIF2S2; EIF2AK3; EIF2AK2; EIF2B5; EEF2; EIF2B3	EIF2B1; EIF4EBP1; EIF4EBP2; EIF2AK1; EEF2K; EIF2AK2; EIF4EBP3; EIF2B4; EIF2B3; EIF2B2; EIF2B5; EIF2AK3; EIF2S1; EIF2S3; EIF2S2; EIF4E; EEF2
133	Alstrom syndrome	0.3605	1.26304	0.145038	0.465421	0.159647	31	CEP192; IFT172; IFT81; ALMS1; CEP19; TFDP2; RABL2A; RFX2; RFX3; RILPL1; IFT74; PTCH1	DTNBP1; RFX3; IFT25; RFX2; NSFL1C; IFT74; IFT27; CEP192; BLOC1S6; TFDP2; ALMS1; RFX1; BLOC1S1; RABL2A; STX5; VCP; MYO5B; CEP19; VCPIP1; BLOC1S4; DNM3; SNAPIN; SMO; GPR161; PTCH1; IFT81; TUBG1; E2F4; ACTN4; GPRASP2; ARMCX5-GPRASP2; RILPL1; IFT172
134	Modulation of PI3K-Akt-mTOR signaling by bioactive sphingolipids	0.469549	1.28611	0.145009	0.465421	0.158514	13	PLD1; AKT1; TSC1; MTOR; ASAH2	AKT1; S1PR3; PLD1; HIF1A; NFKB1; PIK3CA; IGF1R; S1PR1; MTOR; SPHK2; CERS1; CERK; ASAH2; TSC1; HMDB0000277
135	Metabolic pathways of fibroblasts	-0.389793	-1.27234	0.148064	0.468654	0.173748	23	HMDB0000162; SLC1A5; GCK; PYCR1; HMDB0000123; UGDH; SLC16A1; SLC2A1; ALDH18A1; PSAT1	LPAR1; GLS; LDHA; GPI; SLC2A1; GCK; PGM1; ALDH18A1; SLC1A5; UGP2; PLCG1; RHOA; GLUD1; SLC16A1; PHGDH; PSPH; PSAT1; PYCR1; UGDH; HMDB0000123; HMDB0000641; HMDB01401; HMDB0000124; HMDB0000935; HMDB00122; HMDB00190; HMDB00243; HMDB00807; HMDB0001586; HMDB0000162; HMDB00632; HMDB02061; HMDB01206; HMDB00208
136	Synthesis of ceramides and 1-deoxyceramides	-0.479934	-1.30957	0.148225	0.468654	0.165657	12	A4GALT; SPHK1; DES; DGAT1; UGCG	SPTLC1; B4GALT1; ASAH1; KDSR; UGCG; DES; SPHK1; A4GALT; B4GALNT1; B3GNT5; A3GALT2; CERK; UGT8; DGAT1; HMDB0000277; HMDB0000252; HMDB0004876; HMDB0000269; HMDB0006752; HMDB0062485; HMDB0060482
137	Urea cycle and associated pathways	-0.38831	-1.2675	0.150342	0.471875	0.172324	23	HMDB0000296; ASL; SLC25A12; ASS1; SLC25A13; PYCR1; OAT; HMDB0000300; SLC25A15; NAGS	SLC25A12; GLUD1; OTC; GOT2; ASS1; OAT; ASL; ARG1; FH; GOT1; GPT; NOS3; NOS1; ALDH4A1; CPS1; NOS2; MDH1; MDH2; NAGS; GLS2; SLC25A13; SLC25A15; LDHB; HMDB0000296; HMDB0001301; HMDB0001138; HMDB0000300; PYCR1
138	Copper homeostasis	0.396098	1.28552	0.153298	0.477115	0.149208	22	APC; CCND1; FOXO1; AKT1; MDM2; SOD1; XIAP; ATOX1; MAPT	GSK3B; XIAP; PIK3CA; XAF1; MDM2; COX17; AKT1; PTEN; COMMD1; CCS; ATOX1; SLC31A1; CCND1; APC; MAPT; CASP3; TP53; COX11; FOXO3; FOXO1; ATP7A; SOD1
139	Interleukin-1 induced activation of NF-kB	0.502077	1.29316	0.15534	0.477115	0.155242	11	HMDB0000538; HMDB0001341; TRAF6	PRKCZ; AJUBA; TIFA; SQSTM1; TRAF6; UBE2N; IRAK1; UBE2V1; IL1A; NFKB1; HMDB0000538; HMDB0001341
140	NAD+ biosynthetic pathways	0.377634	1.26077	0.154265	0.477115	0.15017	25	HMDB0001487; PARP2; HMDB0000902; SIRT5; NMNAT1; SIRT1; SIRT3; TNKS	TDO2; QPRT; NAMPT; IDO1; NAPRT; NADSYN1; NMNAT1; ACMSD; CD38; SIRT2; SIRT6; SIRT4; SIRT1; PARP4; TNKS2; BST1; SIRT5; PARP2; SIRT3; PARP1; TNKS; SIRT7; HMDB0000232; HMDB0000684; HMDB0000902; HMDB0000929; HMDB0001132; HMDB0001179; HMDB0001200; HMDB0001330; HMDB0001476; HMDB0001488; HMDB0001406; HMDB0001487
141	Spinal cord injury	-0.344845	-1.2267	0.157328	0.479793	0.16318	29	RHOC; CASP3; TP53; PRKCA; NGFR; RTN4R	APEX1; NOS2; RTN4R; RHOA; FKBP1A; SEMA6A; MAPK1; PDYN; MAG; RTN4; SOX9; OMG; LOC101927057; ROCK2; ANXA1; PPP3CA; RHOB; RHOC; LEP; BDNF; GRIN1; LILRB3; LOC102725035; LOC107987425; LOC107987462; ROS1; TNF; TP53; GAP43; PLXNA2; TACR1; PRKCA; XYLT1; GFAP; COL2A1; CHST11; COL4A1; PLA2G5; IL2; CASP3; NGFR; HMDB0001043; HMDB0035233; PLA2G6; HMDB0001381; CDK1
142	Fatty Acids and Lipoproteins Transport in Hepatocytes	-0.426275	-1.29074	0.160173	0.481995	0.161979	17	NPC2; STARD3; ACSL3; LIPA; ABCA1; SOAT1; LDLR; OSBPL5	LDLRAP1; APOB; DBI; LDLR; PCSK9; VDAC1; STARD3; APOE; ACSL1; OSBPL5; NPC2; ACSL6; ACSL5; LRP1; ACSL3; LIPA; STAR; SOAT1; SOAT2; HMDB0000067; ABCA1
143	Follicle stimulating hormone (FSH) signaling pathway	0.399073	1.26864	0.160291	0.481995	0.147331	21	APPL1; MAPK14; CREB1; RPS6KB1; FOXO1; AKT1	AKT1; MTOR; FSHR; GRK6; PRKACA; MAPK1; RAF1; RHEB; RPS6KB1; RPS6KB2; SRC; TSC2; FOXO1; EIF4EBP1; SGK1; APPL1; CREB1; MAPK14; H3-4; PRKCA; MAPK3; RPS6
144	Ebstein-Barr virus LMP1 signaling	-0.410914	-1.2715	0.165563	0.487617	0.160801	19	IRAK1; TRADD; IKBKG; NFKB2; IKBKB; CHUK; RELA	MAP3K14; TRAF1; IKBKB; MAP3K7; TRAF6; MAP3K3; CHUK; IKBKG; HSP90AA1; NFKB2; NFKBIA; TRADD; MAPK8; NFKB1; CXCL8; IFNB1; RELA; IRAK1; TNF; CCL5; CCL20; MAPK1
145	Methionine metabolism leading to sulfur amino acids and related disorders	0.398384	1.25219	0.165455	0.487617	0.144631	20	HMDB0000538; MAT2B; MAT2A; HMDB0000045; SUOX	MTR; MAT1A; MAT2A; MAT2B; GNMT; CDO1; CTH; AHCY; CBS; LOC102724560; CSAD; ADK; HMDB0000271; HMDB0000050; HMDB0000696; HMDB0000965; HMDB0000939; HMDB0000742; HMDB0000043; HMDB0000123; HMDB0000099; SUOX; HMDB0000045; HMDB0002111; HMDB0000538; HMDB0000251; HMDB0001448
146	Proteoglycan biosynthesis	-0.466515	-1.30199	0.163482	0.487617	0.158514	13	CANT1; SLC35B2; CHST14; B4GALT7; B3GAT3; CHSY1; B3GALT6	B4GALT7; CHST3; SLC35B3; SLC26A2; SLC35B2; CHST14; B3GALT6; PAPSS2; BPNT2; B3GAT3; HMDB0001448; HMDB0002704; CHSY1; CANT1; HMDB0000045; HMDB0000288
147	Amyotrophic lateral sclerosis (ALS)	0.358348	1.23921	0.167286	0.489341	0.145516	29	GRIA1; MAP3K5; MAPK14; NOS1; GPX1; SOD1; PPP3CA; ALS2	MAPK14; DAXX; APAF1; MAP3K5; NEFH; PPP3CA; PPP3CB; MAP2K2; MAP2K6; ALS2; SOD1; TNF; TNFRSF1A; CASP1; CASP9; CCS; CST3; GRIA1; NOS1; NEFL; PRPH; PPP3CC; RAB5A; RAC1; NEFM; DERL1; BID; CASP3; GPX1; SLC1A2; HMDB0000148; HMDB0000464; HMDB0000517; HMDB0002168; HMDB0003125; HMDB0003378; HMDB0000657; HMDB0001039; HMDB0002179; HMDB0002111
148	Nucleotide excision repair	0.328443	1.22223	0.168856	0.490594	0.145516	42	ERCC4; XPC; RFC1; MNAT1; ERCC6; ERCC8; CETN2; DDB2; GTF2H5; PCNA; XPA; RPA3; RFC4; GTF2H2; RFC3; CUL4B; POLD3; RPA1; RAD23B	ERCC1; MNAT1; RFC1; ERCC8; RFC2; POLD1; POLD3; RBX1; POLE2; ERCC2; POLD2; GTF2H1; GTF2H3; RFC5; POLE4; RPA2; RAD23B; RPA1; RFC3; CDK7; CCNH; DDB2; ERCC5; XPA; CUL4A; GTF2H2; GTF2H2C; CETN2; POLE3; XPC; CUL4B; RFC4; DDB1; GTF2H4; ERCC6; GTF2H5; ERCC4; ERCC3; PCNA; POLD4; POLE; RPA3; RAD23A
149	Ganglio sphingolipid metabolism	-0.491119	-1.25669	0.176221	0.501821	0.152145	10	ST3GAL2; B3GALT4	ST6GALNAC6; ST8SIA3; ST3GAL5; ST3GAL1; ST8SIA5; ST8SIA1; ST3GAL2; B3GALT4; B4GALNT1; A3GALT2; FUT1; SLC33A1; HMDB0004844; HMDB0004855; HMDB0004898; HMDB0004913; HMDB0004925; HMDB0004926; HMDB0004927; HMDB0004938; HMDB0006750; HMDB0004853; HMDB0011777; HMDB0004910; HMDB0004928
150	Physiological and pathological hypertrophy of the heart	0.434385	1.25404	0.175277	0.501821	0.141225	15	MAPK14; MYEF2; AGT; IL6ST; CALM1; EDN1; MAPK8	MAPK14; CTF1; AGT; EDN1; MAPK8; CAMK2D; RAC1; MYEF2; IL6ST; LIFR; FOS; JUN; GATA4; NFATC4; CALM1; HMDB0000464
151	Riboflavin and CoQ disorders	-0.493052	-1.26164	0.176221	0.501821	0.152145	10	FLAD1; SLC52A2; HMDB0000244	COQ9; SLC52A1; ETFDH; FLAD1; RFK; COQ2; SLC52A2; COQ6; COQ7; HMDB0000244; HMDB0001520; HMDB0013111; HMDB0001072
152	Cholesterol synthesis disorders	-0.417898	-1.26538	0.177489	0.502108	0.153159	17	DHCR24; LBR; SQLE; MVK; CYP51A1; HMGCS1; MSMO1; IDI1	CYP51A1; MSMO1; IDI1; FDFT1; SQLE; SC5D; MVK; HMGCS1; HMGCR; LBR; EBP; LSS; FDPS; PMVK; MVD; HSD3B2; DHCR24; DHCR7; HMDB0001188; HMDB0059621; HMDB0001251; HMDB0002719; HMDB00032; HMDB0001170; HMDB01285; HMDB00227; HMDB00961; HMDB01206; HMDB0000067
153	Interleukin-11 signaling pathway	0.375808	1.23238	0.181172	0.509177	0.135741	23	PIAS1; CREB1; RPS6KB1; AKT1; PTPN11; IL6ST; JAK2; ATF1	PIAS3; GRB2; HRAS; IKBKB; IL6ST; JAK2; ATF1; PDPK1; PTPN11; RELA; RPS6KA1; RPS6KB1; STAT3; SOCS3; PIAS1; RAF1; STAT1; CREB1; AKT1; ICAM1; RPS6; BCL2; TGFB1
154	Growth factors and hormones in Beta-cell proliferation	-0.370274	-1.22993	0.188341	0.512573	0.151149	24	CDK4; RASSF1; PGF; TGFB1; INSR; AKT2	SMAD7; KRAS; TGFB1; INS; IGF1; INSR; IGF1R; BRAF; FLT1; MAPK3; MAPK1; AKT1; AKT2; TGFBR1; PGF; FOXO1; CRTC2; AKT3; RASSF1; RAB43; PDX1; MYC; CDK4; CDK2; FOXM1; HMDB0000265
155	Host-pathogen interaction of human coronaviruses - autophagy	0.412003	1.24267	0.188082	0.512573	0.13649	18	ULK2; RB1CC1; PIK3R4; ATG10; MTOR; BECN1; ATG3	ATG13; ULK1; ATG12; ATG7; MTOR; BECN1; ATG16L1; ULK2; ATG16L2; PIK3C3; RB1CC1; ATG4A; PIK3R4; ATG10; ATG5; MAP1LC3A; ATG3; ZFYVE1; HMDB0060501
156	Microtubule cytoskeleton regulation	-0.309312	-1.18245	0.186296	0.512573	0.148262	38	DVL1; LIMK1; PRKCA; TRIO; GSK3B; TIAM1; ABL1; SRC; STAT3; TESK2; DIAPH1; EPHB2; MAPKAPK2	DIAPH1; RAC1; RHO; F2RL2; TRIO; ROCK1; TESK2; CDC42; PRKACA; MARK2; GSK3B; DPYSL2; ABL1; PARD6A; LIMK1; DVL1; MARK1; CLIP1; MAP1B; EPHB2; AKT1; PAK1; CAMK4; PRKCA; GNAQ; TIAM1; TAOK1; MAPKAPK2; SPRED1; STAT3; CDK1; AURKB; SRC; PTEN; CFL2; STMN1; MAPT; MAPRE1; TPPP; KIF2C
157	PI3K-AKT-mTOR signaling pathway and therapeutic opportunities in prostate cancer	0.346042	1.22669	0.186916	0.512573	0.137251	32	PDK1; BAD; FOXO1; AKT1; RB1CC1; PIK3R1	RB1CC1; PIK3CB; TSC2; PIK3R2; PIK3CG; RHEB; PIK3R3; MAPKAP1; PIK3CA; KRAS; RPTOR; AKT1; PDK1; RICTOR; MLST8; HRAS; ULK1; MTOR; NRAS; PIK3R1; PTEN; ATG13; GSK3B; GRB10; TFEB; EIF4EBP1; BAD; CDKN1B; FOXO3; FOXO1; NOS3; FOXO4; HMDB0010035; HMDB0010147
158	PtdIns(4,5)P2 in cytokinesis pathway	-0.457207	-1.24755	0.185804	0.512573	0.146416	12	RAB35; RDX; AFAP1; RACGAP1; ANLN	EZR; MSN; RDX; KIF23; SEPTIN2; RAB35; MYL2; AFAP1; RACGAP1; ANLN; OCRL; RHOA
159	Ethanol effects on histone modifications	-0.32083	-1.1946	0.190889	0.513535	0.147331	35	HMDB0000696; HMDB0000742; HMDB0000187; HMDB0000123; ALDH1A3; MTHFR; MTR; HDAC7; HDAC5; HDAC10; ACSS2	AHCY; ALDH2; MTR; ALDH1A2; CYP2E1; ACSS2; MAT1A; ALDH1A1; SLC19A1; TYMS; MTHFR; ALDH1A3; ADH1A; ADH1B; EHMT2; DHFR; ADH1C; KAT2B; ATF2; HAT1; ELP3; HMDB0000108; HMDB0000123; HMDB0000187; HMDB0000696; HMDB0000742; HMDB0000939; HMDB0001185; HMDB0001206; HMDB0001533; HMDB0000121; HMDB0000990; HMDB0001396; HMDB0001423; HMDB0001227; HMDB0001409; HDAC9; HDAC7; HDAC4; HDAC6; HDAC10; HDAC5; HDAC1; HDAC8;…
160	Overview of proinflammatory and profibrotic mediators	-0.44716	-1.24798	0.191083	0.513535	0.145516	13	TGFB1; IL12A; CXCL10; CXCL9; CXCL1; AREG; CCL2; CSF1	CCL2; IL12A; IL22; MMP9; TGFB1; AREG; IFNG; IL17A; IL17F; VEGFA; IL1B; IL6; CXCL9; MMP3; CXCL1; CXCL8; CSF1; MMP1; IFNA1; TNF; CSF3; IL2; CSF2; CXCL10; HMDB0001220
161	Prostaglandin synthesis and regulation	0.326375	1.21236	0.19434	0.519044	0.135002	40	PPARGC1B; MITF; AKR1C2; EDNRB; ANXA3; ANXA4; PPARGC1A; CYP11A1; EDN1; SOX9; PTGDS; S100A6; AKR1B1; EDNRA	PPARGC1A; PPARGC1B; EDN1; EDNRA; EDNRB; ANXA1; ANXA2; ANXA3; ANXA4; ANXA5; ANXA6; MITF; PPARG; PTGFRN; S100A10; SOX9; ANXA8L1; CYP11A1; AKR1C1; AKR1C2; HPGDS; HPGD; HSD11B1; HSD11B2; PLA2G4A; PTGDS; PTGIS; PTGS1; PTGS2; TBXAS1; SCGB1A1; AKR1C3; CBR1; PTGES; AKR1B1; S100A6; PTGFR; HMDB0001139; HMDB0002802; HMDB0000464; HMDB0001335; HMDB0001452; HMDB0003175; HMDB0001403; HMDB0001043; HMDB0001830; H…
162	Cardiac hypertrophic response	-0.296065	-1.17086	0.199575	0.526487	0.142057	44	MAP2K3; IKBKE; MAPK7; PRKCA; MAP4K1; TNFRSF1A; GSK3B; TGFB1; HDAC7; AKT2; IKBKB; MAP2K7; HDAC5	HDAC5; MAP4K1; MAPK14; AKT1; AKT2; FGF2; FGFR2; GSK3B; IKBKB; MAP3K1; NFATC2; NFKB1; NPPA; HDAC7; PDPK1; PPP3CA; PRKCA; PRKD1; PRKG1; MAPK1; MAPK3; MAPK8; MAP2K1; MAP2K2; MAP2K3; MAP2K5; MAP2K6; MAP2K7; RAC1; RAF1; MAP2K4; MAP3K7; TGFB1; TGFBR1; TNF; TNFRSF1A; CALM1; CAMK2D; MAP3K14; IKBKE; HDAC9; HDAC4; GUCA1A; MEF2A; MTOR; MAPK7; HMDB0001498; HMDB0000464; HMDB0001314; HMDB0007009
163	Hippo-YAP signaling	-0.365373	-1.21365	0.199552	0.526487	0.146416	24	RASSF1; TEAD4; TEAD3; MAP4K1; MAP4K2; TEAD2; MINK1; NF2	YAP1; WWTR1; LATS2; MST1; NF2; LATS1; TEAD3; MAP4K3; RASSF1; MAP4K4; TEAD2; MAP4K1; MINK1; TNIK; MAP4K2; TEAD4; NDRG1; TEAD1; SFN; YWHAB; YWHAE; YWHAG; YWHAH; YWHAZ; YWHAQ
164	Glucose metabolism in triple-negative breast cancer cells	0.475463	1.22461	0.203883	0.528341	0.133555	11	HMDB0001058; PDK1; LDHA; HMDB0000124; PDP1; PKM; HMDB0001206	PDK1; HK1; PFKP; SLC2A1; LDHA; PKM; PDP1; SLC16A1; HMDB0000124; HMDB0001058; HMDB0001206
165	Kisspeptin/kisspeptin receptor system in the ovary	-0.325981	-1.18892	0.207113	0.528341	0.138022	31	PIK3CD; PRKCD; ARRB2; PRKCA; PLCB3; AKT2; NRAS; PLCB2; PRKCH	PRKCH; PRKCQ; MAPK1; MAPK3; AKT2; NFKB1; PRKCG; MAP2K2; BMP15; RAF1; KRAS; ARRB1; ARRB2; AKT1; PDK1; PRKCA; PRKCD; GDF9; PRKCB; MAP2K1; KISS1; PRKCE; HRAS; NRAS; PIK3CB; PLCB4; PIK3CG; PIK3CA; PLCB2; PLCB3; PIK3CD; PLCB1; LOC105372522; MMP9; KISS1R; CYP11A1; STAR; HSD3B1; HMDB0001830
166	Netrin-UNC5B signaling pathway	-0.290551	-1.16225	0.207343	0.528341	0.140406	46	CASP3; COL1A1; JUN; TP53; PRKCA; INPP5D; ROBO4; SRC; PPP1CA; PTK2B; SELE; PLEKHH1	YAP1; COL1A1; DAPK1; AKT1; PTK2B; UNC5B; ARHGEF12; ALPL; FYN; ICAM1; IL1A; IL10; JUN; NEO1; PIK3CA; PPP1CA; PTPA; PRKCA; MAPK1; MAP2K2; RGMA; PTK2; PTPN11; RAC1; RAF1; NTN4; RLF; CCL2; SELE; SRC; TNF; TP53; VCAM1; CCN2; PPP2R1B; CASP3; AGAP2; MYF5; CDH5; INPP5D; KDR; RHOA; ROBO4; PLEKHH1; CIP2A; DCSTAMP; ITGB4; MAPK3; MAPK14; MAP2K1
167	Oxytocin signaling	-0.446054	-1.21712	0.206681	0.528341	0.138022	12	PRKCD; PRKCA; PRKCZ; PRKCH; PLCD1; OXTR; PRKCB	PRKCA; PRKCB; PRKCD; PRKCE; PRKCG; PRKCH; PRKCI; PRKCQ; PRKCZ; OXTR; GNAQ; PLCD1; CD38; HMDB0002865
168	RAS and bradykinin pathways in COVID-19	0.379762	1.20725	0.20765	0.528341	0.127505	21	KNG1; SERPING1; NOS1; KLKB1; PRKG1; AGT	AGT; AGTR2; IL1A; IL1B; NFKB1; VDR; TNF; BDKRB1; KNG1; BDKRB2; CYP24A1; RHOA; MAPK1; F12; SERPING1; PRKG1; ACE; AGTR1; ACE2; REN; CPN1; KLKB1; NOS1; NOS3; NPR1; CYP3A4; ROCK1; KLK1; SERPINE1; HMDB0000517; HMDB0000876; HMDB0001035; HMDB0004246; HMDB0001043; HMDB0001314; HMDB0000464; HMDB0000037; HMDB0001220
169	SARS coronavirus and innate immunity	-0.459094	-1.2278	0.205339	0.528341	0.137251	11	IRF3; STAT2; TICAM1; TYK2	IFNAR1; TYK2; IFNB1; TICAM1; MAVS; RIGI; IFIH1; STAT1; IRF3; ACE2; TRAF3; IFNAR2; STAT2
170	Base excision repair	-0.407773	-1.20943	0.218884	0.548205	0.135741	16	POLD4; POLE4; POLD1; PARP1; XRCC1; POLD2	POLD1; POLB; XRCC1; POLD3; POLE2; POLD2; POLE4; PCNA; PARP1; POLE3; FEN1; POLD4; POLE; PARP2; LIG3; LIG1
171	IL-3 signaling pathway	-0.302139	-1.15502	0.220557	0.548205	0.135002	38	PIK3CD; JUN; RAPGEF1; INPP5D; LYN; SHC1; SRC; STAT3; STAT5B; PRKACA; PTPN6; VAV1; IL3RA; BCL2L1	CRKL; CSF2RB; AKT1; FYN; GRB2; HRAS; IL3RA; JAK2; LYN; PIK3CD; PIK3R1; PIK3R2; PRKACA; MAPK3; MAPK8; MAP2K1; BAD; PTPN6; PTPN11; RAF1; BCL2L1; SHC1; SOS1; SRC; STAT3; STAT5A; STAT5B; CBL; GAB2; RAPGEF1; INPP5D; BCL2; JAK1; VAV1; FOS; JUN; MAPK1; YWHAQ
172	Omega-3 / omega-6 fatty acid synthesis	-0.418144	-1.20764	0.219565	0.548205	0.13649	15	ACSL3; ELOVL5; FADS2; PLA2G5; ELOVL2; FADS1	FADS2; FADS1; ELOVL5; ACSL4; PLA2G4A; ACSL3; PLA2G5; ACSL1; PLA2G6; ELOVL2; PLA2G4B; ACOT1; ACOX3; ACOT2; ACOX1; HMDB0006514; HMDB0060311; HMDB0000673; HMDB0001388; HMDB0003073; HMDB0001999; HMDB0001043
173	SARS-CoV-2 mitochondrial chronic oxidative stress and endothelial dysfunction	0.375783	1.19461	0.216758	0.548205	0.124434	21	TERF2; NDUFAF2; AGT; TRAF6; MAVS; TERF2IP; NDUFAF1	REN; MAVS; NFKB1; TRAF3; TOMM70; NLRX1; NLRP3; TRAF6; PHB1; NDFIP2; NDUFAF1; NDUFAF2; TERF2IP; LOC105371348; ACAD9; AGT; ACE; ACE2; NOX1; TNF; IL6; IL18; STING1; ECSIT; TERF2; SIRT6; HMDB0061196; HMDB0001035
174	Neuroinflammation	0.441754	1.20998	0.224105	0.553824	0.124434	13	HMDB0000221; MAPK14; MTOR; MAPK8	NFKBIA; MAPK8; MAPK14; TLR4; ASCC1; FOS; RELA; JUN; MTOR; CHUK; NOS2; COX2; COX1; HMDB0000517; HMDB0001377; HMDB0000221
175	16p11.2 distal deletion syndrome	0.355495	1.18686	0.22686	0.557428	0.120985	25	HMDB0000538; C3; ATP2A1; SLN	CD81; CR2; C3; RABGEF1; VAV2; RAB4A; ATXN2L; SLN; NFATC2IP; CD19; RABEP2; SH2B1; IFITM1; PLN; RAB5A; GRB2; KDR; MPL; ATP2A1; TRAF1; PRMT1; TRAF2; CD82; SDCCAG8; JAK2; INSR; HMDB0000538
176	TP53 network	-0.414558	-1.19728	0.228261	0.557683	0.133555	15	BBC3; BOK; TP53; ABL1	MYC; PMAIP1; BOK; TP53; SUMO1; TNFSF10; TP73; MDM2; ATM; OTX2; TP63; CDKN2A; BID; BBC3; BAX; ABL1; BCL2
177	S1P receptor signal transduction	-0.370973	-1.19114	0.231293	0.55874	0.135741	22	SPHK1; MAPK7; GNAI3; PLCB3; GNAI2; AKT2; PLCB2; RACGAP1; SMPD2	AKT3; S1PR1; AKT1; AKT2; GNAI1; GNAI2; GNAI3; ASAH1; PIK3C2B; SPHK2; SMPD2; SPHK1; RACGAP1; PLCB1; PLCB2; PLCB3; MAPK1; MAPK3; MAPK4; MAPK6; MAPK7; MAPK12
178	Type I interferon induction and signaling during SARS-CoV-2 infection	-0.372008	-1.19446	0.231293	0.55874	0.135741	22	TLR2; IKBKE; IRF3; STAT2; TLR7; TYK2; IRF7; IRF9	TLR7; TLR4; TLR2; TREML4; TLR9; TLR6; MAVS; TYK2; RIGI; IFIH1; STAT1; IRF3; TRAF3; IFNAR1; IFNAR2; JAK1; STAT2; MYD88; TBK1; IRF7; IRAK4; IKBKE; IRF9; TRAF6
179	Lung fibrosis	-0.309418	-1.14633	0.233906	0.561896	0.130777	34	MT2A; PLAU; PTX3; TIMP1; TGFB1; DPP9; DSP	DSP; PDGFB; SMAD7; TGFB1; STN1; SPP1; PLAU; IL1B; SKIL; TGFA; PTX3; CEBPB; SERPINA1; TNF; CCL5; HGF; PARN; PDGFA; CCL4; MT2A; MMP2; MMP9; TIMP1; CCN2; CCL3; IGF1; CMA1; IL12B; ATP11A; GREM1; FGF2; CXCL2; CSF3; CCL2; IL4; IL5; CCR2; IL6; FAM13A; CSF2; IL13; CXCL8; CCL11; CCR3; DPP9
180	Disorders of bile acid synthesis and biliary transport	-0.446617	-1.19443	0.23614	0.563261	0.126876	11	HSD17B4; ABCD3; AMACR; ACOX2; CYP7B1	SLC27A2; SCP2; ABCD3; SLC27A5; HSD3B7; AKR1D1; HSD17B4; CYP27A1; AKR1C4; BAAT; AMACR; CYP8B1; CYP7A1; ACOX2; CYP7B1; HMDB0000067; HMDB0014291; HMDB0012454; HMDB0012453; HMDB0060304; HMDB0000601; HMDB0003873; HMDB0006887; HMDB0006892; HMDB0001496; HMDB0012459; HMDB0060138; HMDB0060306; ATP8B1; HMDB0000951; HMDB0000138; HMDB0006898
181	Familial hyperlipidemia type 3	0.459546	1.21649	0.237094	0.563261	0.121543	12	APOE; APOA1; APOA4	APOA4; APOA1; APOE; APOA2; CETP; PLTP; LIPC; LPL; LCAT; LDLR; LRP1; VLDLR; HMDB0000067; SCARB1
182	Bone morphogenic protein signaling and regulation	0.481481	1.20231	0.239171	0.565075	0.119888	10	BMPR1A; TOB1; BMPR1B; BMPR2; TOB2; SMAD6	BMP2; BMPR1A; RUNX2; SMAD6; TOB1; SMAD1; NOG; TOB2; SMURF1; BMPR2; BMPR1B
183	Nuclear receptors in lipid metabolism and toxicity	0.379346	1.14417	0.243948	0.573211	0.117766	18	PPARA; RARB; ABCD2; ABCC2; ABCB4; CYP2E1	NR1H3; PPARA; PPARD; PPARG; RARA; RARB; RARG; VDR; NR1I2; NR1I3; NR1H4; MIR33B; MIR33A; CYP7A1; CYP27B1; ABCA1; ABCG5; ABCG1; CYP4A11; ABCD2; ABCB4; ABCD3; CYP4B1; CYP26A1; CYP2B6; CYP2C9; CYP3A4; CYP24A1; ABCC2; ABCB1; CYP1A2; CYP2E1; ABCC3; CYP8B1; ABCB11; HMDB0001852; HMDB0000067
184	Cell differentiation - expanded index	-0.427577	-1.1667	0.246347	0.573787	0.125033	12	SRF; MIR145; EZH2; HDAC5; MEF2D	PAX7; MEF2A; MEF2C; EZH2; TLX1; HDAC5; SRF; TLX2; ID2; MEF2D; RUNX2; MYOD1; TLX3; MIR1-1; MIR302C; MIR302D; MIR206; MIR302A; MIR9-1; BORCS8-MEF2B; MEF2B; MIR302E; MIR486-1; MIR486-2; MIR214; MIR143; MIR133B; MIR133A1; MIR133A2; MIR145; LEFTY2; LEFTY1
185	TROP2 regulatory signaling	-0.316625	-1.1548	0.246862	0.573787	0.125033	31	CDK4; ACVRL1; JUN; PAK4; SRC; NOTCH1; MDK	ADAM10; RACK1; CLDN7; CTNNB1; IGF1; IGF1R; IGF2; ITGA5; ITGB1; JAK2; TACSTD2; MDK; NOTCH1; PIK3R1; PSEN2; PTEN; PTK2; SRC; ADAM17; TLN1; CLDN1; CDH1; CDK4; PAK4; CHEK1; EGFR; IGF2R; JUN; NFKB1; RAC1; CCND1; ACVRL1; CDKN2A; ABCC1
186	MAP3K1 role in promoting and blocking gonadal determination	-0.410866	-1.1669	0.251064	0.580416	0.125033	14	GSK3B; FRAT1; MAPK11; AXIN1	GSK3B; MAPK1; AXIN1; SOX9; WNT4; MAPK11; CTNNB1; FGFR2; RHOA; ROCK1; MAP3K4; MAP3K1; FGF9; GADD45G; FRAT1; FOXL2; SRY
187	IL-4 signaling pathway	-0.289281	-1.12984	0.264392	0.607961	0.121543	42	FES; PIK3CD; ELK1; INPP5D; DOK2; MAPK11; SHC1; IKBKB; STAT3; CHUK; IL4R; STAT5B; CEBPB; PTPN6	CEBPB; MAPK14; AKT1; FES; GRB2; IKBKB; IL2RG; JAK1; JAK3; NFKB1; PIK3CA; PIK3CD; MAPK3; MAPK11; PTPN6; PTPN11; SOS1; STAT1; STAT3; STAT5B; STAT6; SOCS1; CBL; SOCS3; DOK2; SOCS5; GAB2; FLNA; ATF2; ELK1; BAD; RPS6KB1; PIK3R1; SHC1; NFKBIA; IL4R; INPP5D; CHUK; MAPK1; STAT5A; FOS; PIK3R2
188	Host-pathogen interaction of human coronaviruses - apoptosis	-0.417888	-1.14026	0.271399	0.620752	0.118288	12	CASP3; BBC3; FADD	BAD; BID; CASP8; BBC3; FASLG; MCL1; ADAMTSL4-AS1; BCL2L11; FADD; BCL2L1; BCL2; TNF; BAX; CASP3; CASP7
189	Interleukin-1 (IL-1) structural pathway	-0.272824	-1.11351	0.274892	0.625415	0.119888	50	IRAK1; MAP2K3; MAP3K8; IRAK2; ELK1; NFKBIB; H3-3B; MAPK11; IKBKB; IRF7; MAP2K7; CHUK; MAPKAPK2; MKNK2; MYD88; RELA	MAP2K4; MAP2K7; RPS6KA5; IKBKB; MAP3K8; TANK; CHUK; NFKB1; NFKBIA; MAPK8; MAPK9; MAPK10; NFKBIB; MAP3K14; MAP2K3; TAB2; MKNK1; MAP3K1; MAPK1; TAB1; MAPK3; MAP2K6; MAPK14; IL1A; IL1R1; MAP2K2; IRAK2; MAP3K7; MAPKAPK2; MAP2K1; MYD88; TRAF6; IRAK1; MAPK11; IL1RAP; IRAK4; MAP3K3; H3-3A; H3-3B; RELA; ATF2; ELK1; FOS; TAB3; EIF4E; MKNK2; MYC; MBP; TOLLIP; SAFB; IRF7
190	H19 action Rb-E2F1 signaling and CDK-Beta-catenin activity	-0.410354	-1.14525	0.280255	0.629582	0.11725	13	CSRP2; CDK4	E2F1; CCND1; MACROH2A1; CDK8; CDK4; RB1; CTNNB1; MED1; CDH1; TULP3; JAG1; SOX4; PMAIP1; CSRP2
191	One-carbon metabolism	-0.299994	-1.10038	0.281116	0.629582	0.117766	33	HMDB0000696; HMDB0000742; HMDB0000244; HMDB0000123; MTHFR; HMDB0000097; MTR; MTHFS	MTHFS; MTHFD2; ALDH1L1; FTCD; MTFMT; DHFR; DNMT1; DNMT3A; DNMT3B; AHCY; AHCYL2; FOLH1; MTHFD1L; GART; MAT2B; AMT; MAT1A; MTHFD1; MTHFR; ATIC; BHMT; TCN2; TYMS; CHDH; SHMT1; SHMT2; GLRX; HMDB0000742; HMDB0000123; HMDB0002274; HMDB0015532; HMDB0000043; HMDB0000939; HMDB0000244; HMDB0001185; HMDB0000696; MTR; MTRR; HMDB0000575; HMDB0001491; HMDB0002174; HMDB0001396; HMDB0000972; HMDB0000121; HMDB000…
192	SREBF and miR33 in cholesterol and lipid homeostasis	-0.398803	-1.13264	0.278723	0.629582	0.117766	14	SREBF1; SIRT6; SREBF2; MED15; LDLR; HMGCS1	SREBF1; SREBF2; SIRT6; SIRT1; MTOR; FASN; SCD; MED15; HMGCS1; HMGCR; LDLR; NR1H3; PPARGC1A; PPARA
193	Mechanoregulation and pathology of YAP/TAZ via Hippo and non-Hippo mechanisms	-0.328881	-1.12545	0.284141	0.63306	0.118815	26	SGMS1; ITGB2; ITGB3; MAP4K1; MAP4K2; SRC; NF2	YAP1; YWHAQ; WWTR1; MST1; NF2; MAPK8; MAPK9; SRC; LIMD1; LATS1; MAP4K3; MAP4K5; CTNNA1; MAP4K4; ITGB5; MAP4K1; ITGB8; ITGB6; ITGB4; ITGB7; ITGB1; ITGB2; MAP4K2; ITGB3; TEAD1; SGMS1
194	Alanine and aspartate metabolism	0.320029	1.12124	0.288168	0.635447	0.108394	31	HMDB0000134; HMDB0000223; NIT2; ABAT; HMDB0000254; GOT2; ASPA	DARS1; GOT1; GOT2; ASPA; DDO; IL4I1; NIT2; ADSS2; ADSS1; ASNS; ASS1; PC; CAD; ADSL; NARS1; NARS2; HMDB0000161; HMDB0000243; HMDB0000223; HMDB0000191; HMDB0001310; HMDB0001206; HMDB0059653; HMDB0000094; HMDB0000208; HMDB0000254; HMDB0000744; HMDB0000168; ABAT; AGXT; GAD1; GAD2; GPT; CRAT; HMDB0000828; HMDB0000056; HMDB0000134; HMDB0006483; HMDB0000201; HMDB0000033
195	Monoamine GPCRs	-0.363497	-1.14456	0.287611	0.635447	0.118288	20	ADRA1B; HMDB0000870; ADRA2C; HMDB0000259; HMDB0000895; ADRA1D; HRH1	HMDB0000068; HMDB0000216; HMDB0000895; HMDB0000259; HMDB0000870; ADRA1D; ADRA1B; ADRA1A; ADRA2A; ADRA2B; ADRA2C; ADRB1; ADRB2; ADRB3; CHRM1; CHRM2; CHRM3; CHRM4; CHRM5; HTR1A; HTR1B; HTR1D; HTR1E; HTR1F; HTR2A; HTR2B; HTR2C; HTR4; HTR5A; HTR6; HTR7; HTR5BP; HRH1; HRH2
196	Progeria-associated lipodystrophy	-0.369771	-1.14213	0.290323	0.636932	0.115734	18	POLD1; TGFB1; FBN1; PARP1; ZMPSTE24; ICMT; LMNB2; LMNB1	LMNA; ZMPSTE24; ICMT; KCNJ6; FBN1; FNTA; SPRTN; TGFB1; LMNB1; PPARG; SMAD4; PARP1; WRN; SMAD3; MUCL3; BANF1; SMAD2; LMNB2; FFAR3; RECQL; POLD1
197	Integrated cancer pathway	0.301271	1.11911	0.29434	0.642467	0.106323	40	MAP3K5; BAD; AKT1; MRE11; RAD50; BRCA1; MDM2; ATR; ATF1; ATM; CASP8	AKT1; BRCA1; SMAD3; CDKN1A; CHEK1; CHEK2; TP53; RB1; BCL2; CDK4; CASP9; MDM2; ATM; ATR; CASP8; SMAD2; NOXA1; BAD; MAP3K5; POU2F1; CDKN1B; CDKN2B; CDK1; CDK2; PTEN; E2F1; MMP1; BAX; STAT1; MSH2; MRE11; MSH6; BLM; ATP13A2; RAD50; CASP3; CDC25B; CDC25A; ATF1; BACH1; GRIK1-AS2; PLK1
198	Cardiomyocyte signaling pathways converging on Titin	-0.354333	-1.13455	0.298013	0.64385	0.115734	21	PRKCA; TTN; FHL2; MYPN; TCAP; TRIM55; PRKACA; CRYAB; TRIM63; PRKAR1A	TRIM63; TTN; CRYAB; PRKACA; MDM2; PRKG2; NBR1; TRIM55; CAMK2A; MAPK1; PRKAR1A; CSRP3; MYPN; ANKRD1; PRKCA; ANKRD23; ANKRD2; TCAP; GUCY1B1; GUCD1; FHL2; HMDB0001314; HMDB0000058
199	Creatine pathway	-0.43915	-1.12371	0.29724	0.64385	0.113313	10	HMDB0000064; HMDB0000123; OAT	OAT; SLC6A8; GATM; GAMT; CKB; HMDB0001185; HMDB0000128; HMDB0000939; HMDB0000562; HMDB0000064; HMDB0000123; HMDB0001511
200	Hair follicle development: cytodifferentiation - part 3 of 3	0.343776	1.11571	0.299465	0.64385	0.101714	22	BMPR1A; LEF1; SMAD4; FOSB; SOX9; TP63; BMP6; RUNX3	TGFB1; NR3C1; IGF1; GLI2; NFKB1; BMP6; CTNNB1; BMPR1A; WNT5A; SOX2; LHX2; TP63; GPRC5D; LEF1; RUNX3; FOS; FOSB; KRTAP6-1; KRTAP15-1; KRTAP8-1; KRTAP3-3; KRTAP2-4; KRTAP2-3; EGR2; FOXE1; KITLG; ADAMTS20; MSX1; SMAD4; SMAD1; SOSTDC1; LGR5; SOX9; GJB6; PERP
201	CKAP4 signaling pathway map	0.302244	1.11154	0.314286	0.657978	0.102822	39	RPS6KA6; MAPK14; CCND1; AKT1; BRCA1; SMAD4; ATM; ITGB4	NFKB1; WNT3A; CKAP4; DUSP6; ITGB4; PRKAA2; MIR527; BIRC5; EGFR; ESR1; ITGB1; IL6R; SRC; CCN2; AKT1; TGFBR1; BRCA1; STAT1; PIK3CA; GSK3B; TGFB2; RELA; MAPK14; MAPKAPK3; CAND1; FBXW7; PFDN5; GOLPH3; RPS6KA6; FBXO3; ANGPTL2; MYC; MYCN; MAPK1; ITGA5; JUN; CCND1; PTEN; CTNNB1; SMAD4; ATM; PTK2B; MMP1
202	Estrogen metabolism	0.42436	1.12334	0.311663	0.657978	0.103576	12	STS; HSD17B10; HSD17B8; HSD17B3	CYP1A2; CYP3A4; STS; CYP2C8; CYP19A1; CYP2C9; HSD17B1; CYP3A5; COMT; CYP3A7; CYP3A7-CYP3A51P; CYP2C19; HSD17B3; HSD17B2; AKR1C3; SULT1E1; HSD17B4; HSD17B7; CYP1B1; HSD17B8; HSD17B10; HSD17B14; UGT2B7; UGT1A10; UGT1A8; HMDB0000151; HMDB0000153; HMDB0000145; HMDB0005896; HMDB0000343; HMDB0000335; HMDB0000234; HMDB0000053; HMDB0006765
203	Initiation of transcription and translation elongation at the HIV-1 LTR	0.37437	1.09563	0.309701	0.657978	0.102449	16	NFATC3; HEXIM1; CCNT1; PPP3CA; NFATC2; PPP3CB; NFATC1; EP300; CREBBP; PPP3CC	CREBBP; NFATC3; EP300; NFKBIA; NFATC4; NFATC2; PPP3CB; NFKB1; PPP3CC; CCNT1; NFATC1; CDK9; PPP3CA; RELA; HEXIM1; PPP3R2; PPP3R1; HMDB0041901
204	Kleefstra syndrome	0.356549	1.10272	0.313297	0.657978	0.100279	19	MBD5; ASH2L; RBBP5; KMT2C; NCOA6; PAXIP1	KMT2C; EHMT1; SMARCB1; RBBP5; ARID1A; ASH2L; KDM6A; PAXIP1; DPY30; ASXL1; RXRA; NCOA6; MBD5; PAGR1; H3-3A; H3-3B; NR1I3; WDR5; SMARCA2; BAP1
205	Lipid metabolism pathway	-0.383667	-1.10806	0.315217	0.657978	0.111011	15	PDHA1; ACACA; ACSS2; PRKAR2A; ABHD5; PRKAB1	PRKAR2B; ABHD5; PRKAB1; PRKAR2A; HILPDA; PRKAA2; PRKAR1B; ACSS2; ACLY; PDHA1; FASN; PNPLA2; ACACA; LIPE; ACSBG1; HMDB0001206; HMDB0000220
206	Transcription factor regulation in adipogenesis	0.393355	1.10749	0.31203	0.657978	0.102449	14	CREB1; FOXO1; SLC2A4; PPARGC1A	NR3C1; CREB1; TWIST1; PPARG; LPIN1; FOXO1; NRIP1; RXRA; CEBPA; CEBPD; CEBPB; PPARGC1A; SLC2A4; PCK2
207	Arrhythmogenic right ventricular cardiomyopathy	-0.28534	-1.06245	0.331887	0.665304	0.107554	35	LAMA2; ACTG1; CACNB1; DMD; ITGB3; RYR2; DSP; ACTB; CACNA1F; TCF7L1; DSC2; CACNA2D3; ITGB5; ITGB8; CACNB3	CDH2; CACNG3; CACNG2; CTNNB1; DAG1; DSC2; DSG2; DSP; GJA1; CACNG5; CACNG4; ITGB1; ITGB3; ITGB4; ITGB5; ITGB6; ITGB7; ITGB8; CACNA2D3; CACNG8; CACNG7; CACNG6; CACNA1C; CACNA1D; CACNA1F; CACNA1S; CACNA2D1; CACNB1; CACNB2; CACNB3; CACNB4; CACNG1; CACNA2D2; CACNA2D4; RYR2; LEF1; TCF7; TCF7L2; TCF7L1; DMD; LAMA2; ACTB; ACTG1
208	Cannabinoid receptor signaling	0.320352	1.08932	0.336397	0.665304	0.096563	27	HMDB0000538; CNR1; MAPK14	CNR1; PRKAR2B; PRKACA; PRKAR1A; PRKACB; DAGLB; PRKACG; PRKAR1B; CNR2; ADCY7; DAGLA; CYP2C9; NAPEPLD; ADCY1; MAPK14; MAPK1; MAPK3; MAPK7; MAPK8; MAPK11; MAPK9; MAPK10; MAPK13; MAPK12; NLK; HMDB0000538; HMDB0001043; HMDB0041865; HMDB0000058; HMDB0000464; HMDB0004080; HMDB0004666; HMDB0060906; HMDB0000112; HMDB0000148
209	Degradation pathway of sphingolipids, including diseases	0.368053	1.09018	0.325926	0.665304	0.0988903	17	GM2A; PSAP; ASAH1; HEXB	HEXA; GM2A; GLB1; HEXB; HEXD; GLA; SMPD1; SMPD2; SMPD3; SMPD4; ENPP7; GBA1; PSAP; GALC; NEU4; NEU1; NEU3; NEU2; ARSA; ASAH1; ASAH2; ACER1; ACER2; HMDB0004841; HMDB0004876
210	Development of ureteric collection system	0.310556	1.08424	0.338951	0.665304	0.0972151	30	FRAS1; RARB; BMPR1A; GPC3; BMPER; ITGA8; BMP4; FREM1; GDNF; GFRA1; BMPR2	HOXA11; PAX2; ITGA8; BMP7; EYA1; GLI3; BMPR1A; BMP5; BMP4; BMP2; SIX1; SMO; HOXD11; FST; GDF11; FRAS1; GREB1L; GPC3; CRIM1; GFRA1; SPRY1; BMPER; SHH; FREM1; GDNF; SIX2; CTDNEP1; BMPR2; GREM1; WNT11; TGFB2; RET; SMAD1; RARB; RARA; RARG
211	Disorders of folate metabolism and transport	-0.351963	-1.10824	0.327434	0.665304	0.109684	20	HMDB0000696; HMDB0000742; MTHFR; MTR; MTHFS; ALDH1L2; SLC19A1; SHMT2	FTCD; MTHFS; MTHFD1; MTHFD2; MTHFD2L; DHFR; ALDH1L1; TYMS; ATIC; SHMT1; SHMT2; MTHFR; ALDH1L2; SLC46A1; MTR; QDPR; FOLR1; SLC19A1; HMDB0000972; HMDB0001396; HMDB0000939; HMDB0000121; HMDB0001967; HMDB0003192; HMDB0000696; HMDB0000742
212	Estrogen signaling pathway	0.337737	1.07366	0.338798	0.665304	0.0956031	21	MAPK14; SP1; BRAF; CREB1; AKT1	CHUK; CREB1; MAPK14; AKT1; ESR1; GNGT1; IKBKB; NFKB1; PIK3CA; PRKACA; MAPK9; IKBKG; MAPK1; BRAF; GNAS; FOS; JUN; SP1; ELK1; MAP2K1; HMDB0000151; HMDB0000058; GPER1
213	FOXA2 pathway	0.384317	1.10949	0.322878	0.665304	0.0992333	15	PPARGC1B; APOB; FOXO1; ABCC2	FOXA2; FOXA1; MTTP; SREBF1; PPARGC1B; IRS1; IRS2; ACACA; FASN; MLXIPL; APOB; FOXO1; ABCC2; SLC27A5; ABCC3; ABCC4; SLCO1B1; GSTM2; GSTA1; GSTA2
214	Influence of laminopathies on Wnt signaling	-0.337464	-1.10153	0.328018	0.665304	0.111463	23	SREBF1; GSK3B; TARBP2; ZMPSTE24; CDK6; CEBPD; HES5; CEBPB	CDK6; ZMPSTE24; CEBPA; CEBPB; CEBPD; CTNNB1; DICER1; AGO2; GSK3B; HES1; HES5; LMNA; MIRLET7B; LEF1; PPARG; CCND1; SLC2A4; SPP1; SREBF1; MIR33B; TCF7; TLE1; WNT10B; HMGA2; ADIPOQ; TARBP2; RUNX2
215	Mitochondrial immune response to SARS-CoV-2	-0.330659	-1.09834	0.340807	0.665304	0.107972	24	IKBKE; IRF3; CGAS; TICAM1; NFKB2; NDUFB9; IRF7; PHB2; ACAD9; STING1; AGTR2; IFIH1; ACE; TRAF3	IRF3; IRF7; IFIH1; PHB2; NLRX1; TICAM1; PHB1; STING1; MAVS; RIGI; ECSIT; TRAF3; NDUFB9; TOMM70; TRAF6; ACAD9; TBK1; IKBKE; ACE; CGAS; ACE2; NOX1; IFN1@; NDUFAF1; NFKB2; NFKB1; MAS1L; HMDB0061196; HMDB0001035; AGTR1; AGTR2
216	Nanomaterial induced apoptosis	-0.383134	-1.08814	0.321277	0.665304	0.108394	14	CASP3; BAK1; FADD	CFLAR; BID; FAS; CASP8; FASLG; APAF1; FADD; CYCS; PRF1; BAK1; BAX; CASP6; CASP3; CASP7; CASP9
217	Neurotransmitter disorders	0.401423	1.09951	0.338983	0.665304	0.0975449	13	ALDH9A1; ALDH7A1; ALDH1B1; ALDH2; MAOA	SLC18A2; DDC; COMT; SLC6A3; MAOA; TPH1; TPH2; TH; DBH; PNMT; ALDH2; ALDH1B1; ALDH9A1; ALDH3A2; ALDH7A1; HMDB0000022; HMDB0000929; HMDB0000472; HMDB0001491; HMDB0000259; HMDB0001336; HMDB0001434; HMDB0004063; HMDB0000118; HMDB0001389; HMDB0000913; HMDB0000763
218	Orexin receptor pathway	-0.26532	-1.06759	0.341935	0.665304	0.105125	47	PRKCD; ARRB2; PRKAA1; RPS6KA1; DAGLA; MAPK7; PRKCA; POMC; CAMKK2; BMP7; SLC2A1; RPS6; STAT3; PRKCZ	GH1; GRIA1; HCRTR1; HCRTR2; HIF1A; LHB; NFE2L2; PRKCD; SLC1A2; SLC2A1; BMP7; STAR; DAGLA; ADIPOQ; ARRB2; MAPK14; STAT3; FOXO1; MAPK3; MAPK9; CREB1; MAPK7; BGLAP; PRKAA1; CAMKK2; PRKCA; PRKCE; PRKCZ; BMPR1A; RPS6KB1; ARRB1; EIF4EBP1; MAP2K2; GNAS; PLCD1; GNAI1; CCK; PTPN11; PLD1; SLC2A4; POMC; GCG; OPRK1; NPY; GNAQ; DYNLT1; MAPK1; MAP2K1; TH; SMAD1; CASP9; RPS6; EIF4B; RPS6KA1; HMDB0010032; HMDB00…
219	Parkinson's disease pathway	-0.425913	-1.08984	0.33758	0.665304	0.105125	10	HMDB0000158; CASP3	APAF1; CYCS; PINK1; SNCA; CASP9; TH; CASP2; CASP3; CASP6; CASP7; DDC; HMDB0000158; HMDB0000181; HMDB0000073
220	Vitamin A and carotenoid metabolism	0.352919	1.06446	0.340782	0.665304	0.096563	18	ALDH1A1; RARB; SULT1A1; RXRG; CYP2E1; CYP26B1	RARA; RARB; RARG; RXRA; RXRB; RXRG; AWAT2; BCO1; RPE65; BCO2; DGAT1; DHRS3; SCARB1; LRAT; SDR16C5; CYP2E1; CYP26A1; CYP26B1; SULT1A1; RETSAT; ALDH1A1; ALDH1A3; ALDH1A2; RDH12; RDH5; HMDB0000305; HMDB0000561; HMDB0001358; HMDB0001852; HMDB0003598; HMDB0006216; HMDB0006217; HMDB0006218; HMDB0003000; HMDB0003154; HMDB0006285; HMDB0002152
221	miRNA regulation of p53 pathway in prostate cancer	-0.333531	-1.10788	0.331839	0.665304	0.109684	24	CASP3; BBC3; SERPINE1; SHISA5; TP53	BID; CASP8; PERP; TP53AIP1; APAF1; TNFRSF10B; CASP9; ATM; SHISA5; ZMAT3; CHEK2; SIAH1; CYS1; MIR548C; MIR27B; MIR548B; MIR182; MIR320A; MIR1305; MIR4491; MIR4482; TP53; EI24; CASP3; BBC3; DDB2; MDM2; PMAIP1; SESN3; PTEN; BAX; SERPINE1
222	Novel intracellular components of RIG-I-like receptor pathway	-0.262448	-1.05888	0.348584	0.675185	0.104733	48	TRADD; FADD; IKBKE; IRF3; ISG15; IKBKG; NFKBIB; TBKBP1; IKBKB; IRF7; CASP10; DHX58; CHUK; RELA; CYLD; CXCL10; STING1; ATG5; DDX3Y; IFIH1; ATG12; OTUD5; TRAF2; TRAF3	CASP10; SIKE1; ATG5; CASP8; DDX3Y; OTUD5; CYLD; MAVS; MAP3K1; DDX17; SNW1; NFKBIA; RNF125; TRADD; IKBKB; NFKBIB; RIGI; DHX58; NFKB1; MAPK10; IFIH1; TRIM25; IRF3; TRAF2; PIN1; TRAF3; MAP3K7; TANK; RIPK1; ATG12; TKFC; NLRX1; AZI2; FADD; RELA; TRAF6; TBK1; IRF7; ISG15; TBKBP1; CHUK; DDX3X; IKBKE; IKBKG; STING1; MAPK9; CXCL12; CXCL10; CXCL8; TNF; IFNG; IFNK; IFNB1; IFNE; IFNA1
223	Corticotropin-releasing hormone signaling pathway	0.286483	1.07196	0.352166	0.676048	0.095288	44	MAP3K5; GRK3; MAPK14; SP1; BRAF; CREB1; AKT1; NCOA2; GJA1	CASP12; RAPGEF3; NCOA2; CREB1; CRH; CRHR1; CRHR2; MAPK14; CTNNB1; GRK3; ECE1; AKT1; ERN1; FOS; GJA1; GNAI1; GNAO1; GNAQ; GNAS; GNAZ; GSK3B; NR4A1; MAP3K5; NFKB1; NFKBIA; POMC; PRKAA2; RAP1B; RELA; SP1; BRAF; TFAP2A; CASP3; CASP9; TBX19; CRHBP; GNA11; GRK6; PTK2; TLR4; TCF4; BCL2; NOS3; MAPK8; ACACA; MAP2K1; PARP1
224	Quercetin and Nf-kB / AP-1 induced apoptosis	-0.368803	-1.06514	0.352174	0.676048	0.103958	15	JUN; PLB1; IKBKB; KEAP1; PLA2G5	NFKBIA; IKBKB; NFKB1; NFE2L2; JUN; KEAP1; FOS; HMDB0001043; HMDB0001381; HMDB0003235; HMDB0005794; COX1; PTGS2; HMDB0001139; HMDB0001220; HMDB0001335; HMDB0001403; HMDB0001452; PLA2G1B; PLA2G2A; PLA2G4A; PLA2G5; PLA2G6; PLA2G10; JMJD7-PLA2G4B; PLA2G2D; PLA2G2E; PLA2G3; PLA2G2F; PLA2G12A; PLA2G12B; PLA2G4E; PLB1; PLA2G2C; PLA2G4B
225	Major receptors targeted by epinephrine and norepinephrine	-0.340354	-1.07169	0.356195	0.677716	0.104344	20	HMDB0000187; PRKAA1; ADRA2C; ADCY4	ADRB2; ADRB1; ADCY1; ADCY2; ADCY3; ADCY5; ADCY6; ADCY7; ADCY8; ADCY9; ADCY10; ADCY4; ADRA2A; ADRA2B; ADRA2C; PRKAA1; PRKAA2; PRKACA; PRKACB; PRKACG; PRKX; HMDB0000187
226	T cell receptor and co-stimulatory signaling	0.310701	1.07444	0.355019	0.677716	0.0940503	29	PDK1; ITK; AKT1; DYRK2; TBK1; PPP3CA; NFATC2; CALM1; DYRK1A	CSNK1A1; CTLA4; DYRK1A; FYN; GSK3A; GSK3B; ITK; LCK; NFATC2; NFKB1; PDCD1; PDK1; PPP3CA; PTPN6; TRA; TRB; CALM1; DYRK2; CD8A; CD8B; NFKBIA; AKT1; PRKCA; CHUK; IKBKB; IKBKE; TBK1; PLCG1; PTEN; ZAP70; CD28; IL2; RASGRP1; HMDB0001059; HMDB0010059; HMDB0000464; HMDB0007223; HMDB0010147
227	Aryl hydrocarbon receptor pathway	-0.421468	-1.07847	0.358811	0.679686	0.101351	10	AIP; SRC; CDC37; PTGES3	CDK2; CDKN1A; CDKN1B; CDC37; KLF6; NCOA7; CYP1A1; CYP1A2; NQO1; AHR; EP300; ESR1; FGF21; HPGDS; HSP90AA1; LPL; ARNT; NF1; NFE2L2; NFKB1; MAPK1; AHRR; RB1; RELA; SRC; TNF; NRIP1; PSRC1; CD36; NCOR2; AIP; MAP2K1; RAF1; KRAS; HRAS; NRAS; EGFR; CYP1B1; GCLC; CCL1; VEGFA; MYC; PTGS2; E2F1; PLAGL1; RET
228	IL-9 signaling pathway	-0.415124	-1.06223	0.367304	0.689697	0.0999277	10	STAT3; STAT5B; JAK3; MAP2K2; CDK9	CDK9; IL2RG; IL9R; JAK1; MAP2K2; STAT1; STAT3; STAT5B; GRB2; JAK3; MAPK1
229	Metabolic reprogramming in pancreatic cancer	0.279579	1.06579	0.366853	0.689697	0.0922597	47	HMDB0000221; HMDB0001058; HMDB0000223; GPI; LDHA; BCAT2; GOT2; ME1; MDH1; GLUD1; CS; HMDB0000124; BCKDHA; ACLY; GOT1; SLC16A4; HMGCS2	KRAS; TP53; PDHA1; DLD; DLAT; PDHB; CARM1; PDHX; SLC16A4; BCAT2; SLC43A1; CS; PGM3; LDHA; GLUD1; GOT2; LDLR; HMGCR; GPI; SLC2A1; BCKDHA; PKM; GOT1; PFKL; HK1; MDH1; ME1; HK2; ACLY; SLC16A1; HMGCS2; SLC7A5; GFPT1; SLC1A5; GNPNAT1; GLS2; RPIA; RPE; SOAT1; UAP1; FASN; GPT; HMDB0000124; HMDB0000221; HMDB0001206; HMDB0001062; HMDB0000067; HMDB0001058; HMDB0000618; HMDB0000223; HMDB0000208; HMDB0000290
230	Calcium regulation in cardiac cells	-0.271417	-1.04999	0.375262	0.701577	0.0978773	39	ATP2A2; ADRA1B; CACNB1; ADRA1D; CASQ1; PLCB3; RYR2; ITPR3; ATP1B1; ORAI1; SLC8A1	ADRA1D; ADRA1B; ADRA1A; ADRB1; ADRB2; ADRB3; GNA11; GNAQ; GNAS; ITPR1; ITPR2; ITPR3; PLCB3; CALR; CASQ1; CASQ2; STIM2; ATP2A2; ATP2A3; CACNA1A; CACNA1B; CACNA1E; ORAI1; RYR1; RYR2; RYR3; HMDB0000464; HMDB0000586; HMDB0000588; HMDB0001341; HMDB0001429; HMDB0001532; HMDB0000068; KCNB1; KCNJ3; KCNJ5; ATP1A4; ATP1B1; ATP1B2; ATP1B3; FXYD2; ATP2B1; ATP2B2; ATP2B3; SLC8A1; SLC8A3; CACNA1C; CACNA1D; CAC…
231	Renin-angiotensin-aldosterone system (RAAS)	0.293358	1.05314	0.378731	0.704998	0.0905429	34	CTSG; CREB1; AGT; ATF2; ATF1; CYP11A1; CALML3; ITPR2; CALM1; CAMK2G; CALML4; CAMK1D; CAMK4; CALM2	AGT; AGTR1; ATF1; ATF2; ATF4; ATF6B; CALM1; CALM2; CALM3; CALML3; CALML4; CALML5; CALML6; CAMK1; CAMK1D; CAMK1G; CAMK2A; CAMK2B; CAMK2D; CAMK2G; CAMK4; CREB1; CREB3; CREB3L1; CREB3L2; CREB3L3; CREB3L4; CREB5; GNAQ; CMA1; CTSG; ACE; REN; CYP11A1; CYP21A2; HSD3B1; HSD3B2; ITPR1; ITPR2; ITPR3; PLCB2; STAR; CYP11B2; AGTR2; HMDB0000067; HMDB0000253; HMDB0001547; HMDB0000319; HMDB0001035; HMDB0001830; …
232	Purine metabolism	0.331816	1.04296	0.381818	0.70768	0.0886261	20	HMDB0000045; HPRT1; HMDB0000050; RRM2B; PRPS1; APRT; ADSL; ITPA; ADSS2; RRM1; ATIC	HPRT1; RRM1; RRM2; RRM2B; PRPS1; PRPS2; PRPS1L1; PNP; ADA; APRT; IMPDH1; AMPD1; ADSS2; ADSL; ATIC; XDH; DGUOK; ITPA; HMDB0000132; HMDB0000050; HMDB0000034; HMDB0000133; HMDB0000085; HMDB0000101; HMDB0000157; HMDB0000195; HMDB0000292; HMDB0000299; HMDB0000071; HMDB0000045; HMDB0001548; HMDB0000289; HMDB0000280
233	Type II diabetes mellitus	0.363636	1.04979	0.392989	0.725259	0.0878313	15	HMDB0000538; SOCS4; GK; SLC2A4; MTOR; MAPK8	PRKCZ; MAPK1; INS-IGF2; PIK3R5; SLC2A2; PRKCD; IRS1; INSR; SOCS4; ADIPOQ; GK; TNF; SLC2A4; PHKA2; MAPK8; MTOR; HMDB0000243; HMDB0000122; HMDB0000464; HMDB0000538
234	Transcriptional activation by NRF2 in response to phytochemicals	-0.359824	-1.02193	0.397872	0.731133	0.095288	14	SLC7A11; HMOX1; PRKCA; KEAP1; EPHB2; CEBPB	CEBPB; EPHB2; MAF; NFE2L2; PIK3CA; PRKCA; MAPK8; AIMP2; KEAP1; NQO1; GCLC; GCLM; GSTA2; HMOX1; SLC7A11; HMDB0002269; HMDB0005792; HMDB0038461
235	4-hydroxytamoxifen, dexamethasone, and retinoic acids regulation of p27 expression	-0.339274	-1.02731	0.402597	0.736668	0.0956031	17	MAP2K3; PRKAA1; MAP3K11	PRKAA1; MAP2K3; MKNK1; MKNK2; MAPK1; MAPK3; MAP2K6; MAP2K2; RAF1; AKT1; TSC1; MAP2K1; MAP3K11; EIF4EBP1; MAP3K5; MTOR; EIF4E; PBK
236	Endoplasmic reticulum stress response in coronavirus infection	-0.352324	-1.01754	0.406522	0.737571	0.095288	15	ATF4; HSPA5; EIF2AK3; EIF2AK2	MBTPS2; ERN1; PPP1R15A; HSPA5; XBP1; ATF4; ATF6; EIF2AK2; DDIT3; MBTPS1; EIF2S1; EIF2AK1; EIF2AK3; BCL2; MAPK8
237	Integrin-mediated cell adhesion	-0.287927	-1.03574	0.405983	0.737571	0.0943564	30	BCAR1; RAPGEF1; SRC; AKT2; GIT2; MYPN; VCL; VASP; TLN1; PXN	SORBS1; CRK; GRB2; RAPGEF1; PDPK1; PIK3R2; PTK2; PXN; RAP1A; RAP1B; RHO; SOS1; SRC; TLN1; TNS1; ZYX; BCAR1; GIT2; MIR34C; ROCK1; ROCK2; VCL; MAPK10; AKT3; AKT1; AKT2; HRAS; CAPNS1; VASP; ARHGEF7; CAV1; MYPN
238	miRNAs involved in DNA damage response	-0.332161	-1.02596	0.410753	0.742116	0.0940503	18	CCND3; MIR145; MIR21; H2AX; ABL1; CDK6; CDKN1A	MIR449A; MIR210; MIR373; MIR421; MIR203A; MIR3074; MIR222; MIR181A1; MIR34B; MIR221; MIR16-1; MIR106B; MIR145; MIR20A; MIR15A; MIR29B1; MIR29A; MIR195; MIR21; MIR29C; MIR424; MIR17; MIR330; MIR223; CDK6; CDC25A; RAD52; ATM; ABL1; H2AX; CDKN1B; CREB1; CCND1; CCND3; CCNE1; CDKN1A; MYC; E2F1
239	Glycosylation and related congenital defects	-0.334353	-1.0346	0.417219	0.747493	0.0946646	19	MGAT2; DPAGT1; DPM3; ALG1; GMPPB; ALG9; ALG12; PMM2; DPM2; ALG14	ALG14; DPM2; PMM2; MPI; MOGS; ALG1; ALG12; DPAGT1; ALG9; SRD5A3; ALG13; DOLK; GMPPB; ALG6; DPM1; DPM3; MGAT2; ALG2; ALG8
240	Kynurenine pathway and links to cell senescence	0.32904	1.01764	0.418944	0.747493	0.0835991	19	EIF2AK1; HMDB0000902; NOS1; AADAT	TLR4; TNF; IFNB1; IFNG; TP53; IL1R2; AHR; EIF2AK4; KMO; IDO1; HAAO; TDO2; KYNU; AFMID; IDO2; ACMSD; CDKN1A; EIF2AK1; AADAT; NOS1; HMDB0000732; HMDB0001476; HMDB0001123; HMDB01179; HMDB0001339; HMDB00232; HMDB02243; HMDB0004078; HMDB0000902; HMDB00881; HMDB01290; QPRT; HMDB0000715
241	Purine metabolism and related disorders	0.302214	1.02764	0.417279	0.747493	0.0843144	27	HMDB0000045; HPRT1; GART; HMDB0000050; RRM2B; PRPS1; PAICS; APRT; ADSL; ITPA; AOX1; ADSS2; RRM1; ATIC	RRM2B; HPRT1; RRM1; RRM2; PRPS1; PRPS2; PRPS1L1; PFAS; PNP; ADA; APRT; IMPDH1; GART; PAICS; AMPD1; ADSS2; ADSL; ATIC; XDH; PPAT; DGUOK; MOCOS; ITPA; AOX1; HMDB0000132; HMDB0000050; HMDB0000034; HMDB0000133; HMDB0000085; HMDB0000101; HMDB0000157; HMDB0000195; HMDB0000292; HMDB0000299; HMDB0000071; HMDB0000045; HMDB0001548; HMDB0000148; HMDB0051532; HMDB0000289; HMDB0000280; GRM5
242	Canonical and non-canonical TGF-B signaling	-0.346775	-1.00151	0.421739	0.749371	0.0931455	15	LOXL4; BMP1; LOX; TGFB1; LOXL2; LOXL1	MAPK9; TGFB1; TGFBR1; MAPK8; MAPK14; LOX; LOXL1; LOXL2; LOXL4; SMAD4; TGFBR2; GREM1; SMAD3; BMP1; SMAD2; BMPR2
243	Familial hyperlipidemia type 2	0.384278	1.01724	0.437859	0.774084	0.0838361	12	APOA1; APOB; GHR; APOA4	PLTP; APOA4; LDLRAP1; APOA2; PCSK9; LPL; GPIHBP1; APOB; CETP; GHR; APOA1; LIPC; LCAT; LDLR; HMDB0000067
244	GPR143 in melanocytes and retinal pigment epithelium cells	-0.286114	-0.998223	0.441048	0.774084	0.0908241	27	HMDB0000158; ARRB2; POMC; ADCY4; MC1R; PLCB3; GNA15; PLCB2	GNA15; MITF; TYRP1; PMEL; GPR143; MLANA; DCT; ASIP; POMC; CREB1; ARRB1; ARRB2; MC1R; PRKACA; GNAS; PRKCB; TYR; PLCB4; ADCY2; ADCY4; PLCB2; PLCB3; ITPR1; ADCY9; PLCB1; LOC105372522; VEGFA; SERPINF1; GNAQ; PRKACB; PRKACG; HMDB0000181; HMDB0000158; HMDB0001229; HMDB0000073; HMDB0012931; HMDB0000058
245	Histone modifications	0.407043	1.01643	0.440678	0.774084	0.0826646	10	AEBP2; KMT2C; EZH1; KMT2A; EED	EED; SETD1A; EZH1; KMT2A; AEBP2; SETD1B; KMT2D; KMT2B; EZH2; KMT2C
246	Airway smooth muscle cell contraction	0.37943	1.00441	0.460803	0.7801	0.0810802	12	PPP1CB; GDI1; ROCK2; MYLK; ROCK1	MYLK; RHOA; ROCK1; ROCK2; GNAQ; PPP1R14A; MYL1; IL13; GDI1; PPP1CB; CD38; PLCB1; LOC105372522; RYR1; ITPR3; HMDB0001201
247	Factors and pathways affecting insulin-like growth factor (IGF1)-Akt signaling	0.279945	0.997882	0.447761	0.7801	0.0813027	33	PDK1; PLD1; RPS6KB1; AKT1; FBXO32; NEB; IGFBP5; MTOR	TNFRSF1A; JKAMP; IGF1; PLD1; GSK3B; PIK3CG; RPS6KB1; NFKB1; PRKAB1; ACVR2B; IGFBP5; MAPKAP1; TNFSF9; MSTN; IGF1R; RPTOR; AKT1; ITGB1; PDK1; DEPTOR; FBXO32; RICTOR; ILK; SMAD3; MLST8; IRS1; PTEN; SMAD2; NEB; MTOR; AKT1S1; TNF; EIF2B2; TRIM63; EIF4E; WASL
248	Hepatocyte growth factor receptor signaling	-0.309184	-1.02701	0.455157	0.7801	0.0905429	24	JUN; RAPGEF1; ELK1; MAP4K1	MAP4K1; CRK; CRKL; GAB1; RAPGEF1; HRAS; MET; PIK3CA; MAPK1; MAPK3; MAP2K1; MAP2K2; PTK2; PTPN11; RAF1; RAP1A; RAP1B; MAPK8; DOCK1; HGF; STAT3; ELK1; FOS; JUN
249	Kallmann syndrome	-0.335734	-0.969629	0.454348	0.7801	0.0888945	15	PLXND1; TMEM98; FGFR1	PROKR2; ASCL1; SEMA3E; NEUROG1; PLXND1; TMEM98; ANOS1; FGFR1; MAPK1; SOX10; FGF8; PIK3CA; PROK2; OTX2; FRS2; CHD7; GRB2; PTPN11; OLIG2; MYRF; GNRH1; MAP2K2; AKT1
250	NAD metabolism in oncogene-induced senescence and mitochondrial dysfunction-associated senescence	-0.316687	-0.997162	0.457965	0.7801	0.0894367	20	PRKAA1; HMGA1; ELAVL1; TP53; PARP1; SLC2A1; NAMPT; NMNAT2; RELA	PRKAA1; HMGA1; TP53; MDH1; SIRT2; SIRT1; NAMPT; GOT1; GOT2; PARP1; MDH2; NMNAT2; RELA; ELAVL1; SLC2A1; IL1B; IL6; G6PD; SLC2A4; CCL27; HMDB0001406; HMDB0000156; HMDB00902; HMDB0000280; HMDB01487
251	Oxidative stress response	0.358943	1.0106	0.460526	0.7801	0.0802023	14	MAPK14; SP1; GPX1; NFE2L2; MAOA; GPX3; NFIX; MAPK10; FOS	FOS; JUNB; NFIX; NFKB1; SP1; NFE2L2; MAOA; NOX4; XDH; NOX5; NQO1; GPX1; GPX3; HMOX1; UGT1A6; CYP1A1; MAPK14; MAPK10
252	Photodynamic therapy-induced NF-kB survival signaling	-0.285503	-1.00409	0.454348	0.7801	0.0888945	28	TNFRSF1A; RELB; NFKB2; IKBKB; CHUK; EGLN2; SELE; BIRC5; RELA	EGLN2; CHUK; IKBKB; NFKB1; NFKB2; REL; RELA; RELB; TNF; TNFRSF1A; TRAF6; CSF2; CXCL2; BIRC2; BIRC3; BIRC5; ICAM1; IL1A; IL1B; IL2; IL6; CXCL8; MMP1; MMP2; MMP3; MMP9; PTGS2; CCND1; BCL2A1; BCL2L2; SELE; VCAM1; VEGFA; CFLAR; CD40LG
253	Urotensin-II-mediated signaling pathway	-0.271906	-0.995051	0.456103	0.7801	0.0878313	32	IRF3; GSK3B; TGFB1; IKBKB; CYBB; HDAC5; STAT3; CHUK; PRKACA; RELA	CREBBP; CYBB; IRF3; NCF1; TGFB1; SMAD2; JAK2; NFKB1; MAPK3; MAPK1; AKT1; STAT3; GSK3A; GSK3B; PTEN; UTS2R; NFKB1A; CHUK; EGFR; PRKACA; MAPK8; MAPK9; RELA; PTPN11; MAPK14; CAMK2A; HDAC5; EP300; SMAD3; CTNNB1; IKBKB; PLN; RHOA
254	Wnt/beta-catenin signaling pathway in leukemia	0.315443	0.991493	0.450909	0.7801	0.0795565	20	APC; RUNX1T1; CCND1; AKT1; LEF1	JUP; TCF3; RUNX1T1; GSK3B; SALL4; ZBTB16; CSNK1A1; RARA; APC; LEF1; PML; AXIN2; CTNNB1; DKK1; BCL9; FLT3; AKT1; WIF1; PYGO1; CCND1; PPARD; MYC; LRP5; WNT1; HMDB0001429
255	Sterol regulatory element-binding proteins (SREBP) signaling	-0.25572	-0.998457	0.462656	0.780164	0.0852885	41	SREBF1; NR1H2; PRKAA1; SEC23A; SEC13; SREBF2; SCAP; INSIG1; PRKACA; SEC24D; SEC24C; PRKAB1; KPNB1; LPIN1	INS; MBTPS2; PRKACA; SREBF1; SEC31B; SAR1A; SIRT1; SEC23A; SEC23B; FGF21; PRKAG2; KPNB1; PRKAB1; SEC24A; SCAP; PRKAG3; ATF6; PIK3CA; INSIG2; NR1H2; PRKAB2; PRKAA1; RBP4; SEC31A; SEC24B; MBTPS1; AKT1; SEC24D; SAR1B; SEC13; PRKAA2; RNF139; SEC24C; PRKAG1; INSIG1; MTOR; SREBF2; CDK8; PPARGC1B; GSK3A; LPIN1; HMDB0000067; HMDB0000122; HMDB0000641; SP1
256	Deregulation of Rab and Rab effector genes in bladder cancer	0.345283	0.996805	0.47417	0.796457	0.0776799	15	GCC2; MYRIP; EXPH5; SYTL5; MLPH; SYTL1; MADD; RAB27B	RAB27B; RAB27A; TBC1D10A; MADD; RPH3A; UNC13D; MLPH; GCC2; SYTL1; MYRIP; RPH3AL; SYTL4; EXPH5; SYTL2; SYTL5; SYTL3
257	Congenital generalized lipodystrophy	-0.330533	-0.954607	0.484783	0.801179	0.0852885	15	DGAT1; AKT2; GPAT3; LPIN2; LPIN1; AGPAT2; HIF1A	AGPAT2; FYN; DGAT2; HIF1A; LPIN2; CAV1; PIK3CA; LPIN3; IRS1; CAVIN1; INS; LPIN1; GPAT3; DGAT1; GRB2; AKT2
258	Envelope proteins and their potential roles in EDMD physiopathology	-0.276812	-0.984692	0.480603	0.801179	0.0852885	29	PLEC; SUN1; SRF; LBR; NRAS; TMEM43; KIF5B; TGFB3; ADCY7; ADCY5; MAP3K9	ADCY7; SYNE3; SYNE4; EMD; SYNE2; SUN1; HRAS; KIF5B; KRAS; RHOA; LBR; SMAD3; MAP3K9; NRAS; PLEC; MAPK1; MAPK3; MAP2K1; MAP2K2; SOS2; TAFAZZIN; TGFB3; TMPO; TMEM43; ADCY5; BANF1; LEMD3; ADCY10; SMAD2; SRF
259	Fatty acid biosynthesis	0.338323	0.990137	0.483209	0.801179	0.0772747	16	HMDB0000223; HADH; ACACB; ACSL6; ACLY	ACSS2; FASN; ACAA2; ACACA; ACACB; ACLY; SCD; HADH; ACSL1; ACSL3; ACSL4; ACSL6; ACSL5; HMDB0001206; PC; HMDB0000223
260	Genetic causes of porto-sinusoidal vascular disease	0.307394	0.977198	0.48816	0.801179	0.0755015	21	TLR9; SP1; GTF2I; KCNN3; SBDS	IBTK; BTK; ARHGAP31; ESR1; TLR8; DOCK6; EFL1; CYBC1; SP1; TLR9; GTF2I; NFKB1; MAPK1; MAPK3; RAC1; CDC42; SBDS; CYBB; KCNN3; HMDB0000085; HMDB0000101; HMDB00151; DGUOK
261	Tryptophan metabolism	0.286417	0.990464	0.48513	0.801179	0.0768737	29	HMDB0002302; AADAT; GOT2; HADH; GCDH; KYAT3; ALDH2; ACAT1; HMDB0000732; MAOA; CAT; AOX1; HMDB0001206; AOC1; TPH1	AHR; STAT1; IDO1; IDO2; TPH2; AFMID; AANAT; DDC; DLD; HAAO; AOC1; AOX1; MAOA; ASMT; TDO2; CAT; KMO; KYNU; URAD; ALDH2; TPH1; GCDH; ACMSD; CYP1A1; KYAT3; GOT2; KYAT1; AADAT; IL4I1; HMDB0000715; HMDB0002302; HMDB0000929; HMDB0000472; HMDB0004083; HMDB0001238; HMDB0001389; HMDB0001206; HMDB0004086; HMDB0000303; HMDB0004073; HMDB0060281; HMDB0029737; HMDB0000738; INMT; ACAT1; HADH; HMDB0000842; HMDB0…
262	Vitamin B12 disorders	0.394658	0.985503	0.487759	0.801179	0.0772747	10	CUBN; MMACHC; MMAA; MMAB; HMDB0001520; MTRR	CUBN; TCN1; TCN2; CBLIF; AMN; CD320; MMACHC; MMADHC; MMAA; MMAB; MTRR; HMDB0001520; HMDB0001269; MMUT
263	Inclusion body myositis	-0.382739	-0.979366	0.490446	0.80187	0.0833634	10	PSENEN; NFKB2	PSEN1; PSEN2; NCSTN; BACE1; PSENEN; NFKB2; SIRT1; NFKB1; APP; MSTN; MAPT
264	Mammalian disorder of sexual development	-0.35878	-0.978982	0.492693	0.802493	0.0822055	12	DHH; MAPK11; FST; SRD5A1	NR5A1; CTNNB1; FGFR2; RBFOX2; AMH; PTGDS; SOX9; GATA4; DMRT1; DHH; WNT4; RSPO1; SRY; WT1; MAPK11; FST; AMHR2; FOXL2; INSL3; HMDB0000234; HMDB0001403; SRD5A1; HMDB0006770
265	Nicotine effect on dopaminergic neurons	0.348287	0.980602	0.496241	0.805221	0.0762797	14	HMDB0000538; ADCY2	CDK5; DRD2; DRD3; DRD4; GNAI1; GNB1; GNG2; PRKACA; PPP1R1B; ADCY2; DDC; SLC18A2; TH; KCNK3; KCNK9; PPP1CA; HMDB0000073; HMDB0000158; HMDB0000181; HMDB0000464; HMDB0000538; HMDB0000586; HMDB0000588; HMDB0000058; HMDB0001934; CHRNA3; CHRNA4; CHRNA5; CHRNB2; CHRNA6
266	Disorders of fructose metabolism	0.366776	0.97091	0.502868	0.809862	0.0764767	12	ALDH1A1; GPI; SLC5A1; HMDB0001401; PGM1; GLYCTK; TPI1	PGM1; SLC5A1; GPI; TPI1; ALDOB; KHK; SORD; PFKL; HK1; SLC2A2; ALDH1A1; FBP1; G6PC1; GLYCTK; HMDB0001586; HMDB0000139; HMDB0001473; HMDB0001401; HMDB0000757; HMDB0003391
267	Serotonin transporter activity	-0.377765	-0.966638	0.501062	0.809862	0.0822055	10	ITGB3; SCAMP2; HMDB0000259	IL1B; NOS1; SLC6A4; TGFB1I1; TPH2; IL1R1; SCAMP2; ITGB3; PPP2CB; STX1A; HMDB0000929; HMDB0000259; HMDB0005038
268	IDO metabolic pathway	0.364289	0.964326	0.506692	0.812976	0.0760837	12	HMDB0000902; AADAT; GOT2; KYAT3	TNF; IFNG; KMO; IDO1; TDO2; KYNU; IDO2; GOT2; KYAT1; KYAT3; AADAT; HMDB0000732; HMDB0001476; HMDB0000232; HMDB0001123; HMDB0000929; HMDB0002243; HMDB0000902; HMDB0000715
269	Dravet syndrome	0.287073	0.958424	0.509982	0.813384	0.0730744	25	STXBP1; AKT1; SCN3A; SCN1A; CALM1; MTOR; FGF13; SCN2B; CALM2; CHD2; PRR5	SCN2B; TNF; CALM1; CALM2; CALM3; PRKCA; NFKB1; AKT1; SCN1A; PIK3CA; MTOR; STXBP1; PRR5; SCN1B; MAPK11; PRR5L; RICTOR; SCN4B; FGF13; MAPKAP1; MLST8; SCN3B; CAMK2A; CHD2; SCN3A; HMDB0000112
270	Mammary gland development pathway - Pregnancy and lactation (Stage 3 of 4)	-0.260041	-0.953833	0.51073	0.813384	0.0817516	33	MAPK7; PTPN1; MAPK11; ORAI1; CHUK; PNCK; MAPK13; CEBPB; BCL2L1; PRLR; USF2; MYC	GAL; TNFRSF11A; PRLR; EGFR; PRL; ATP2C2; PGR; JAK2; YY1; NR3C1; TNFSF11; TTC9; BCL2L1; CEBPB; PTPN1; ESR1; USF2; MYC; ESR2; CHUK; MAPK14; MAPK1; MAPK3; MAPK7; MAPK8; MAPK11; MAPK9; MAPK10; MAPK13; MAPK12; NLK; ORAI1; CAV1; CSN2; TPM3; PNCK; CEBPA; EIF4E; HMDB0001926; HMDB0001830
271	Amino acid metabolism in triple-negative breast cancer cells	-0.289336	-0.944437	0.526196	0.818404	0.0833634	23	SLC1A5; SLC7A11; SPTLC2; GCAT; SLC2A1; PSAT1; ACCS; SHMT2; PHGDH	PHGDH; GLS; PSAT1; SLC1A5; SLC2A1; PSPH; SLC7A11; SHMT1; SHMT2; ALAS1; ALAS2; KYAT1; GOT1; GOT2; GPT; TAT; SPTLC2; SPTLC1; GCAT; AADAT; SPTLC3; KYAT3; ACCS; GPT2; GOT1L1; ACCSL
272	Enterocyte cholesterol metabolism	0.27749	0.968792	0.518727	0.818404	0.0738053	30	APOA1; SC5D; APOB	NSDHL; MSMO1; ABCG8; HSD17B7; APOA4; APOA1; LBR; PMVK; DHCR7; FDFT1; FDPS; HMGCR; HMGCS1; IDI1; MVD; MVK; SC5D; SQLE; NPC1L1; DHCR24; LDLR; EBP; LSS; CD36; FABP2; SLC27A4; ABCG5; APOB; ABCA1; TM7SF2; ACAT2; HMDB0001188; HMDB0059621; HMDB0000067; HMDB0001251; HMDB0302632; HMDB0000256; HMDB0001206; HMDB0001375; HMDB0006841; HMDB0002719; HMDB0006839; HMDB0000227; HMDB0001170
273	Ganglio series sphingolipid metabolism	-0.352044	-0.960602	0.519833	0.818404	0.0793435	12	ST3GAL2; B3GALT4; ST3GAL4	ST8SIA5; B3GALT4; HEXA; HEXB; ST8SIA6; B4GALNT1; ST3GAL1; ST3GAL4; ST3GAL2; NEU4; ST8SIA1; ST3GAL5; NEU3
274	Hippocampal synaptogenesis and neurogenesis	0.289024	0.952834	0.52518	0.818404	0.0711327	24	HMDB0000248; MAPK14; CREB1; CCND2; RPS6KA5; PPARGC1A; CALM1	RPS6KA5; RPS6KA1; PRKCA; CREB1; CAMKK1; NRXN3; MAPK1; HNRNPL; CAMKK2; MAPK14; CAMK4; NRXN1; CALM1; DIO2; CCND2; NGF; NCAM1; BCL2; PRL; BDNF; NRXN2; PPARGC1A; CAMK2B; CAMK2A; SYT2; SYT12; HMDB0000248
275	NO/cGMP/PKG mediated neuroprotection	0.256383	0.954071	0.527205	0.818404	0.0730744	42	HMDB0000221; AKAP9; BAD; HMDB0000045; NOS1; CREB1	BAD; CAMK2B; CNGB1; CAMK2A; ACTN2; TSPO; NFKBIA; GRIN2D; NFKB1; IFNG; CREB1; NPPB; GUCY1B2; IL1B; AKAP9; DLG4; PRKG2; CNGA3; CAMK2D; CAMK2G; GUCY1A2; GRIN2C; GUCY1A1; CNGB3; BCL2; CYCS; RELA; NPPA; GRIN1; GRIN2A; CNGA2; CNGA1; CALM1; TNF; GRIN2B; NEFL; GUCY1B1; NPR1; XIAP; CNGA4; PPID; NOS2; CASP9; NOS1; NOS3; PDE3A; PDE2A; HMDB0000517; HMDB0000221; HMDB0000058; HMDB0000148; HMDB0001314; HMDB0013…
276	Prostaglandin signaling	-0.298725	-0.940606	0.526549	0.818404	0.0817516	20	IRF7; PTGER2; NLRP3; CXCL10; CXCL1; PTGES; CCL2; CSF1; CCR2; CASP1; MMP9; PTGER4; NFKB1	NFKB1; PTGER2; PYCARD; CCL2; IL1B; CASP1; NLRP3; CXCL1; PTGER4; IRF7; TNF; IL6; PTGES; CXCL8; CCR2; IL1A; CXCL10; CCL3; PIK3CG; VEGFA; CSF1; IFNA1; MMP9; HMDB0001220; HMDB0000058
277	Synaptic vesicle pathway	0.360294	0.953753	0.520076	0.818404	0.0747385	12	STXBP1; STX1B; RAB3A; PARK7; HMDB0000641; SLC38A1	RAB3A; STXBP1; RIMS1; STX1B; STX1A; STX2; STX3; HMDB0000073; HMDB0000259; HMDB0000641; PARK7; SLC22A3; SLC6A4; SLC38A1
278	Canonical and non-canonical Notch signaling	-0.278656	-0.941711	0.532151	0.823111	0.0813027	25	NOTCH3; JAG2; NOTCH4; MFAP2; NOTCH1; CHUK; PSEN2; DLL4; NOTCH2	DLL1; NOTCH1; NOTCH3; PSEN1; DLL3; JAG1; MFAP2; RRAS; DLL4; CNTN6; NOTCH2; ADAM10; MFAP1; PSEN2; RBPJ; DLK2; MAML2; JAG2; DLK1; DNER; NOTCH4; CHUK; MAML1; MAML3; HES1; LEF1; HEY1
279	Fas ligand pathway and stress induction of heat shock proteins	-0.253588	-0.944222	0.542299	0.833486	0.0791317	35	CASP3; FADD; SPTAN1; JUN; PARP1; CASP10; MAPKAPK2; APAF1; LMNB2; DAXX; LMNB1	FAF1; DAXX; DFFA; DFFB; APAF1; HSPB1; IL1A; FASLG; ARHGDIB; MAP3K1; NFX1; PAK1; PAK2; CYCS; PRKDC; MAPK8; RB1; MAP2K4; SPTAN1; MAP3K7; TNF; MAPKAPK3; CASP3; CASP6; CASP7; CASP8; CASP9; CASP10; CFLAR; MAPKAPK2; FAS; FADD; PARP1; JUN; LMNA; LMNB1; LMNB2; HMDB0001429; HMDB0004953; HMDB0004957
280	PDGF pathway	-0.26499	-0.953234	0.542735	0.833486	0.0782955	30	JUN; ELK1; TIAM1; SHC1; SRC; STAT3	SHC1; GRB2; MAP2K1; SOS1; MAP3K1; RASA1; HRAS; MAPK1; MAPK3; MAP2K4; RAF1; SRC; VAV1; PIK3R1; STAT3; STAT1; MAPK8; VAV2; CDC42; RAC1; TIAM1; COX2; PLCG1; ELK1; RHOA; JUN; WASL; ARFIP2; PAK1; PLA2G4A; HMDB0001335; HMDB0000058; HMDB0001043
281	GPCRs, class A rhodopsin-like	-0.292072	-0.919658	0.548673	0.839606	0.0795565	20	HMDB0000870; HMDB0000259; HRH1; TBXA2R; HTR7; PTGER2	HMDB0013072; HMDB0001035; HMDB0001389; HMDB0000259; HMDB0000870; HMDB0001442; SSTR1; SSTR2; SSTR3; SSTR4; SSTR5; AGTR1; AGTR2; MTNR1A; MTNR1B; GPR50; HTR1A; HTR1B; HTR1D; HTR1E; HTR1F; HTR2A; HTR2B; HTR2C; HTR4; HTR5A; HTR6; HTR7; HRH3; HRH1; HRH2; PTGDR; PTGER1; PTGER2; PTGER3; PTGER4; PTGFR; PTGIR; TBXA2R
282	TGFÎ²/Smad signaling pathway	-0.337532	-0.921002	0.555324	0.84677	0.0758887	12	SERPINE1; TGFB1	TGFB1; SERPINE1; SPARC; CCN2; TGFBR1; TGFBR2; YWHAG; SMAD3; SMAD4; POSTN; SMAD2; WWTR1
283	Parkin-ubiquitin proteasomal system pathway	-0.235058	-0.940271	0.559395	0.849965	0.0772747	46	TUBB2A; UBE2J2; HSPA8; TUBA1B; TUBA3D; UBE2L6; HSPA5; TUBB3; HSPA1B; SEPTIN5	STUB1; UBE2J2; RNF19A; HSPA1A; HSPA1B; HSPA1L; HSPA2; HSPA4; HSPA5; HSPA6; HSPA8; HSPA9; PRKN; HSPA14; UBE2J1; FBXW7; SIAH1; SIAH2; UBA1; UBE2G1; UBE2G2; UBE2L3; CASP1; CASP8; CUL1; CASK; UBE2L6; SNCAIP; HSPA7; GPR37; TUBA1B; TUBB3; TUBB4A; TUBB4B; TUBA3E; TUBA3D; TUBB; TUBB8; TUBB2B; TUBA8; TUBB7P; SNCA; TUBA4A; TUBA3C; TUBB2A; TUBA1A; TUBAL3; TUBB1; TUBB6; TUBA1C; CCNE1; SEPTIN5; TUBA4B
284	Heart development	0.253806	0.933406	0.561905	0.850771	0.0706196	39	TBX5; NFATC3; BMPR1A; PTPN11; SMAD4; NFATC2; FOXC1; MEF2C; BMP4	NKX2-5; CTNNB1; SMYD1; ERBB3; FOXC1; FOXC2; HEY1; HEY2; GATA4; GATA6; FOXA2; ISL1; SMAD1; MEF2C; NFATC1; NFATC2; NFATC3; NFATC4; NOTCH1; TBX20; PTPN11; SHH; BMP2; BMP4; BMPR1A; BMPR2; TBX1; TBX2; BHLHE40; FOXH1; MIR1-1; SRF; BMP10; IRX4; TBX5; HAND1; HAND2; MAPK1; SMAD4; VEGFA; VEGFB; VEGFC; FGF8; FGF10; PITX2; MIR145; MIR143
285	ATM signaling pathway	0.255901	0.939665	0.569832	0.853962	0.0687943	37	TLK1; CREB1; MRE11; RAD50; ATF2; BRCA1; MDM2; NBN; ATM; TP53BP1	TP53; ATM; CDC25C; CHEK1; MDM4; NBN; CHEK2; CDK2; MRE11; CRADD; RIPK1; MDC1; RAD50; ATF2; CDKN1A; CDC25A; PIDD1; GADD45A; CCNB1; MDM2; MAPK9; TP53BP1; ABL1; CREB1; CDK1; TLK1; CASP2; IKBKG; H2AX; NFKBIA; BRCA1; BID; AP3B2; SMC1A; FANCD2; CCNE1; JUN; RAD51; TP73; RAD9A
286	Cohesin complex - Cornelia de Lange syndrome	0.268893	0.926646	0.571956	0.853962	0.0681513	28	PDS5B; WAPL; ESCO1; SMC3	PPP2R5A; REC8; PPP2CB; PPP2R1A; PPP2R5D; PPP2R5E; PTTG1; CDCA5; AURKB; SGO1; CDK1; PPP2R5B; ESPL1; WAPL; SMC1A; PPP2R5C; PDS5B; STAG2; SMC3; PPP2CA; PTPA; PDS5A; PPP2R1B; ESCO1; HDAC8; SGO2; PLK1; ESCO2; RAD21
287	Dopamine metabolism	-0.359145	-0.918992	0.569002	0.853962	0.0755015	10	HMDB0000158	DDC; PPP2CB; PRKACA; PRKACB; COMT; TH; TYR; PPP2CA; PRKACG; MAOA; MAOB; HMDB0000181; HMDB0003791; HMDB0001229; HMDB0001336; HMDB0000022; HMDB0000027; HMDB0000051; HMDB0000073; HMDB0000158; HMDB0001185; HMDB0001248; HMDB0001377; HMDB0001430; HMDB0001967; HMDB0002111; HMDB0002281; HMDB0003125; HMDB0004067; HMDB0005175; HMDB0012219; NQO1; HMDB0000118; HMDB0000939; HMDB0004369; HMDB0001253; HMDB00040…
288	Eicosanoid metabolism via lipooxygenases (LOX)	0.291009	0.925109	0.571949	0.853962	0.0675189	21	PPARA; PTGR2; CYSLTR1; EHHADH; LTA4H; TRPV1	ALOX5; DPEP1; GGT5; ALOX12; LTA4H; ALOX15; CYP4A22; HPGD; ALOX15B; CYP4F2; CYP4F12; CYP4A11; LTC4S; CYSLTR2; CYSLTR1; TRPA1; PPARD; PPARA; TRPV1; PTGR1; PTGR2; ACAA1; ACOX3; EHHADH; ACOX1; ACOX2; HMDB0001043; HMDB0001085; HMDB0001198; HMDB0003080; HMDB0001337; HMDB0004385; LTB4R; LTB4R2; HMDB0062409; HMDB0001509; HMDB0010210; HMDB0005087; HMDB0005088; HMDB0005089
289	Eicosanoid synthesis	-0.267674	-0.904597	0.578714	0.855144	0.0768737	25	TBXAS1; ALOX5; PRXL2B; GPX7; PLA2G5; LTC4S; MPO; AKR1C3; ALOX15B; PTGS1; PTGIS	ALOX15B; ALOX5; ALOX15; ALOX12; ALOX5AP; PTGES; PLA2G6; JMJD7-PLA2G4B; PLA2G4B; GGT1; PTGS1; PTGS2; PLA2G5; PTGDS; PLA2G4A; LTC4S; PTGES2; GPX1; GPX2; GPX3; GPX5; GPX7; GPX6; LPO; MPO; EPX; PRDX6; CBR1; LTA4H; DPEP1; TBXAS1; PTGIS; PRXL2B; AKR1C3; HMDB0011135; HMDB0001043; HMDB0001220; HMDB0001403; HMDB0001198; HMDB0003080; HMDB0001337; HMDB0002710; HMDB0011134; HMDB0003876; HMDB0001085; HMDB0001…
290	Folate-alcohol and cancer pathway hypotheses	-0.332295	-0.906713	0.578288	0.855144	0.0738053	12	HMDB0000696; HMDB0000742; MTHFR; MTR	CEBPB; CREB1; ALDH1L1; CYP2E1; MTR; ADH5; ALDH1A1; MTHFR; HMDB0001533; HMDB0000939; HMDB0000099; HMDB0000108; HMDB0000742; HMDB0000990; CBS; HMDB0001396; HMDB0000574; HMDB0000696
291	Glycosaminoglycan degradation	-0.312086	-0.901331	0.576087	0.855144	0.0760837	15	NAGLU; GUSB; HPSE; SGSH; GLB1; HYAL2	IDS; HYAL2; HYAL4; NAGLU; ARSB; HYAL1; IDUA; GNS; GALNS; HGSNAT; GUSB; GLB1; HPSE2; HPSE; SGSH; HEXB; HEXA
292	Sphingolipid pathway	-0.230303	-0.939962	0.584416	0.860612	0.0751182	50	SGMS1; SPHK1; HMDB0000187; SGPL1; SPTLC2; PLPP1; SGMS2; PPP1CA; UGCG; CERS5; DUSP22; DUSP2; DUSP5; DUSP14; DUSP8; B4GALT6	SPTLC1; SGPP2; CERS3; KDSR; CERS6; GBA1; CERS2; ASAH1; PPP1CA; PPP2CA; SPTLC3; ASAH2; SPHK2; SERINC1; GBA2; CERK; CERS4; PLPP1; SPHK1; CERS5; SPTLC2; DUSP1; DUSP2; DUSP3; DUSP4; DUSP5; DUSP6; DUSP7; DUSP8; DUSP9; PPM1A; PPM1B; PPP1CB; PPP1CC; PPP2CB; PPP3CA; PPP3CB; PPP3CC; PPP5C; PPM1D; DUSP14; DUSP10; DUSP22; DUSP16; ACER1; ACER2; UGCG; SGMS2; CERT1; UGT8; SGMS1; B4GALT6; GAL3ST1; SGPL1; HMDB00…
293	FOXP3 in COVID-19	-0.329918	-0.900228	0.586639	0.860938	0.0730744	12	CD86; STAT3; IL6R; STAT5B	IL2; IL2RB; IL2RG; IL6; IL6R; IL6ST; FOXP3; CD80; CD86; STAT3; STAT5A; STAT5B; IL2RA; CD28
294	Leptin signaling pathway	0.247904	0.918712	0.594231	0.862079	0.0683111	41	SP1; BAD; CREB1; RPS6KB1; AKT1; PTPN11; PIK3R1; JAK2; MTOR; NCOA1; SOS1	CREB1; AKT1; ESR1; MTOR; FYN; SH2B1; GRB2; SOCS7; HRAS; JAK2; RHOA; PIK3R2; PRKAA2; MAPK1; MAP2K1; PTPN11; RAF1; RPS6KB1; SHC1; SOS1; STAT1; STAT3; IKBKG; ROCK2; BAD; EIF4E; EIF4EBP1; IRS1; PIK3R1; STAT5B; ROCK1; ACACA; ELK1; RPS6KA1; MAPK3; RPS6; KHDRBS1; SP1; NCOA1; NFKB1; CFL2
295	Serotonin HTR1 group and FOS pathway	-0.236008	-0.921492	0.595436	0.862079	0.0720033	41	MAP2K3; SRF; GNAI3; ELK1; HMDB0000259; PLCB3; GNAI2; STAT3; PLCB2; MAPKAPK2	RASGRP1; PRRT2; CREB1; MAPK14; ELK1; GNAQ; HTR1A; HTR1B; HTR1D; HTR1E; HTR1F; HTR2A; JAK2; RHOA; MAP3K1; PDPK1; MAPK3; MAP2K1; MAP2K2; MAP2K3; MAP2K6; RAP1A; RASGRF1; SRF; BRAF; MAPKAPK3; RPS6KA5; MAPKAPK2; MAPK1; ITPR1; PLCB2; PLCB3; PLCB4; PLCD1; PLCG1; PLCG2; PLCB1; PLCD4; PLCD3; FOS; ELK4; GNAI3; GNAI1; GNAI2; GNAO1; STAT3; HMDB0000259; HMDB0031712
296	Thiamine metabolic pathways	0.333484	0.913427	0.59322	0.862079	0.0673624	13	HMDB0001112; HMDB0000223; BCKDHA; HMDB0001401	BCKDK; SLC25A19; SLC19A2; PDHA1; SLC19A3; TPK1; BCKDHA; TKT; OGDH; HMDB0000223; HMDB0001112; HMDB0001473; HMDB0001401; HMDB0001548; HMDB0001586; HMDB0002666; HMDB0001206; HMDB0000126
297	Thyroid stimulating hormone (TSH) signaling pathway	0.244431	0.931803	0.590317	0.862079	0.0670513	47	ADCY2; MAPK14; PLD1; BRAF; RBL2; RPS6KB1; AKT1; PIK3R1; JAK2; APEX1; GNAS; MTOR	CDK2; CDK4; CDKN1B; AKT1; MTOR; GNAQ; GNAS; GNB1; KCNIP3; HRAS; APEX1; PDPK1; PIK3CA; PIK3R2; MAP2K1; MAP2K6; RAP1B; RBL2; RPS6KB1; BRAF; TSHR; CCND3; CCNE1; RB1; PLCB1; ADCY2; ADCY3; PIK3R1; RAF1; RALGDS; MAPK1; MAPK14; PLD1; RPS6KA1; RPS6; GNA13; SCRIB; GNA12; GNAI1; GNAI2; GNAI3; GNAO1; JAK1; JAK2; PDE4D; SRC; STAT1; STAT3
298	Splicing factor NOVA regulated synaptic proteins	0.295502	0.913918	0.599271	0.86472	0.0652353	19	GRIK2; PLCB4; TERF2IP; CDH2; CAMK2G; APLP2; CASK; KCNMA1; MAPK9; SNW1	NCDN; MAPK9; PRKCZ; KCNQ2; RAP1GAP; STXBP2; SNW1; PLCB4; GABBR2; MAPK4; CASK; CAMK2G; GRIK2; CDH2; DAB1; APLP2; CAV2; KCNJ6; ANK3; TERF2IP; LOC105371348; KCNMA1; HMDB0010032
299	Mitochondrial complex I assembly model OXPHOS system	0.236123	0.911787	0.612963	0.876156	0.0649408	50	NDUFAF7; NDUFAF3; NDUFAF2; NDUFAF4; NDUFB1; NDUFA7; NDUFAB1; NDUFAF1; NDUFC1; NDUFV3; NUBPL; NDUFS4; COA1	NDUFAB1; NDUFA1; NDUFS4; NDUFB5; NDUFB3; NDUFC1; NDUFA2; NDUFS5; NDUFS2; NDUFS6; NDUFB1; NDUFS3; NDUFB6; NDUFA3; NDUFB4; NDUFB8; NDUFB2; NDUFA7; NDUFC2; NDUFA10; NDUFB10; ND1; ND2; ND4L; ND4; ND5; ND6; NDUFB7; NDUFV2; NDUFS1; NDUFV1; NDUFA8; NDUFV3; NDUFA6; NDUFA5; NDUFAF6; NDUFAF7; TMEM126B; NDUFAF2; NUBPL; TMEM186; FOXRED1; DMAC1; ECSIT; NDUFAF3; TMEM70; COA1; ACAD9; TIMMDC1; DMAC2; NDUFB11; ND…
300	Modulators of TCR signaling and T cell activation	0.24567	0.904809	0.611215	0.876156	0.0655321	38	GRAP2; ITK; AKT1; PRKCQ; TRAF6; CD3E; PIK3R1	TRA; TRB; CBLB; CD3E; MAP3K14; LCP2; PRKCQ; GRAP2; NFKBIA; IKBKB; MAP4K1; PIK3R2; MAP3K8; PTPN6; ITK; ZAP70; TNFAIP3; PDPK1; AKT1; BCL10; CD8A; UBASH3A; CD3G; CD3D; RHOH; MALT1; TRAF6; CD28; LCK; SH2D1A; CARD11; CD247; CHUK; LAT; DGKA; PLCG1; DGKZ; VAV1; NFKB1; GRB2; IKBKG; PIK3R1; SH2B3
301	Pyrimidine metabolism and related diseases	0.272374	0.897943	0.613309	0.876156	0.0635008	24	ALDH6A1; NT5C; NT5E; HMDB0000273; DHODH; RRM2B; NT5C1A	RRM2B; CAD; UMPS; DHODH; NT5E; NT5C2; NT5C; NT5C3A; NT5M; NT5C1A; NT5C1B; TK2; TYMS; TYMP; CPS1; DPYD; DPYS; AGXT2; UPB1; RRM1; RRM2; OTC; ALDH6A1; HMDB0000012; HMDB0000296; HMDB0000089; HMDB0000300; HMDB0000828; HMDB0000076; HMDB0000273
302	Regucalcin in proximal tubule epithelial kidney cells	0.265183	0.896331	0.616788	0.878209	0.0639272	26	RGN; HMDB0000045; NOS1; BRAF; AKT1; SMAD4; CASP8; MTOR	CALCA; RGN; SEC16B; TGFB1; TNFSF11; CASP9; SMAD4; PTH; TGFBR1; G3BP1; TNFRSF1A; BAX; APAF1; PIK3CA; AKT1; PPP3R1; FFAR3; BAK1; CASP8; PDE1B; NOS1; CASP3; MCU; SMAD2; ACTA2; RAF1; BRAF; MTOR; HMDB0000045; HMDB0000037; HMDB0000058; HMDB0000474
303	White fat cell differentiation	-0.256292	-0.911697	0.622845	0.883905	0.0716527	29	SREBF1; RARA; TLE3; CEBPD; GATA3; STAT5B; CEBPB; KLF5; GATA2; TCF7L1	NR1H3; CTNNA1; RORA; SREBF1; MECOM; KLF5; ZNF423; GATA3; NR3C1; CREB1; EGR2; STAT5A; KLF2; RARA; PPARG; KLF4; TLE3; FOXO1; TCF7L1; KLF15; EBF1; WNT10B; CEBPB; STAT5B; DDIT3; NR2F2; CEBPA; INS; CEBPD; GATA2; HMDB0000058
304	Fatty acid transporters	0.344602	0.887563	0.629126	0.889882	0.0659816	11	DBI; FABP3; ACSL6	CD36; ACSL4; ACSBG1; ACSL3; ACSBG2; ACSL1; ACSL6; ACSL5; SLC27A4; DBI; FABP3; FABP2; FABP1; FABP5; FABP6; FABP7
305	BMP signaling in eyelid development	0.295443	0.891104	0.635009	0.892614	0.0635008	18	DKK2; SMAD5; SMAD4; FOXC1; BMP4; MAP3K1; FGF10; MAPK9; SFRP1; INHBB	MAPK9; FOXC1; FGFR2; FGF10; MAP3K1; SMAD5; BMP4; EGFR; DKK2; INHBB; TGFA; PITX2; SHH; SMAD1; FOXC2; JUN; NOTCH1; SMAD4; MAPK3; SFRP1
306	Monoamine transport	0.265074	0.884979	0.635209	0.892614	0.062249	25	MAPK14; NOS1; RBL2; FBXO32; AGT	SCAMP2; UNC13B; MAPK14; AGT; AMPH; IL1B; IL1R1; ACHE; NOS1; PPP2CB; SLC6A2; SLC6A4; STX1A; SYN1; TDO2; TGFB1I1; TH; TNF; HRH3; TNFRSF11B; TSC2; CDC25C; SLC6A3; SLC5A7; SLC6A1; FBXO32; TPH2; ADORA2A; ITGB3; NECTIN2; RBL2; HMDB0000216; HMDB0000259; HMDB0000073; HMDB0000929; HMDB0000112; HMDB0000068; HMDB0005038
307	DNA mismatch repair	-0.279912	-0.847562	0.65368	0.893014	0.0694481	17	POLD4; POLE4; POLD1; POLD2	POLD1; MLH1; POLD3; MSH2; POLE2; RPA3; POLD2; POLE4; MSH6; RPA2; PMS2; RPA1; PCNA; POLE3; EXO1; POLD4; POLE
308	Familial hyperlipidemia type 5	-0.317587	-0.866581	0.651357	0.893014	0.0678338	12	PLTP; LDLR; CETP; LMF1; SEL1L	SEL1L; LMF1; APOA5; APOA4; APOA1; APOA2; LPL; APOC2; GPIHBP1; CETP; PLTP; LIPC; LCAT; LDLR; LRP1; HMDB0000067
309	MAPK pathway in congenital thyroid cancer	0.342602	0.882413	0.638835	0.893014	0.0652353	11	BRAF; SOS2; SOS1	ALK; MAPK3; GAREM2; MAP2K2; RAF1; KRAS; KSR1; BRAF; MAP2K1; SOS2; SOS1; SHC1; HMDB0001201
310	Mitochondrial complex III assembly	-0.297783	-0.860023	0.643478	0.893014	0.0704501	15	UQCC3; UQCRC1; CYC1; UQCRFS1; UQCRC2	UQCRC1; TTC19; BCS1L; UQCC1; UQCR11; UQCC2; UQCRC2; UQCRB; UQCRQ; UQCRFS1; UQCRH; CYC1; UQCR10; LYRM7; CYTB; UQCC3
311	Oncostatin M signaling pathway	-0.230626	-0.89219	0.647799	0.893014	0.0683111	39	CASP3; TYK2; SHC1; SRC; RPS6; STAT3; PTK2B; PIAS3; STAT5B; CEBPB; RELA; PXN; SOCS3	PIAS3; CEBPB; AKT1; PTK2B; GRB2; HRAS; IL6ST; IRS1; JAK1; JAK2; JAK3; NFKB1; NFKBIA; PIK3R1; MAPK3; MAP2K2; RAF1; RELA; SOS1; SRC; STAT1; STAT3; STAT5B; TYK2; SOCS3; OSMR; VEGFA; MAPK1; EGR1; RPS6; PXN; SHC1; PTPN11; MAPK14; MAPK8; CASP3; MAP2K1; FOS; CDKN1B
312	Photodynamic therapy-induced NFE2L2 (NRF2) survival signaling	0.271355	0.880669	0.645276	0.893014	0.0606404	22	GCLC; MAPK14; ABCC2; ABCG2; GSTP1; MAPK8; CES1; NFE2L2	MAPK14; FOS; JUN; NFE2L2; MAPK8; MAPK11; MAPK13; MAPK12; KEAP1; ABCC4; CES1; ABCC2; SRXN1; NQO1; EPHX1; GCLC; GCLM; GSTP1; HMOX1; ABCC6; NQO2; ABCC3; ABCG2
313	Serotonin receptor 2 and ELK-SRF/GATA4 signaling	-0.252584	-0.864353	0.654185	0.893014	0.0702813	26	SRF; ELK1; PLCB3; NRAS; PLCB2; MAPKAPK2; PLCD1; GATA4; PLCG2; MAP2K1; PLCG1; MAP2K2; HRAS; RASGRP1; PLCB1; ITPR1; PLCD3	RASGRP1; ELK1; HRAS; HTR2A; HTR2B; HTR2C; KRAS; NRAS; MAPK3; MAP2K1; MAP2K2; RAF1; RASGRF1; SRF; MAPKAPK2; MAPK1; GNAQ; ITPR1; PLCB2; PLCB3; PLCB4; PLCD1; PLCG1; PLCG2; PLCB1; PLCD4; PLCD3; ELK4; GATA4
314	T cell modulation in pancreatic cancer	-0.265337	-0.849588	0.653422	0.893014	0.0704501	21	HAVCR2; TNFRSF4; LGALS9; CD86; PDCD1; CD40	LGALS9; PVR; TNFSF4; CD40LG; CD80; TNFSF9; CD86; FASLG; B2M; PDCD1LG2; CD274; HLA-A; TRBC1; HAVCR2; CD226; TIGIT; TNFRSF4; CD40; CD28; CTLA4; TNFRSF9; FAS; PDCD1; TRAC; HMDB0000034; ARG1; NT5E; ENTPD1; HMDB0000050; HMDB0000214; HMDB0000294
315	Thymic stromal lymphopoietin (TSLP) signaling pathway	0.25497	0.881717	0.648699	0.893014	0.0623861	29	MAPK14; IL7R; AKT1; PTPN11; JAK2; MTOR; MAPK8	MAPK14; EIF4EBP1; AKT1; MTOR; IL7R; JAK1; NFKB1; NFKB2; NFKBIA; PIK3CA; PI4K2A; MAPK3; MAPK8; MAP2K1; MAP2K2; PTPN11; RELA; RELB; CRLF2; STAT1; STAT3; STAT4; STAT5A; STAT5B; STAT6; MAPK9; RPS6; JAK2; MAPK1; GAB2
316	Complement activation	0.280634	0.882083	0.656364	0.893153	0.0607719	20	C3; C5; C8A; C6; C9; C1S	MASP2; CD55; CFD; CFP; MASP1; CFB; C1QA; C1QB; C1QC; C1S; C2; C3; C4B; C5; C6; C8A; C8B; C8G; C9; C1R; C4A; C7; HMDB0002111
317	Neurodegeneration with brain iron accumulation (NBIA) subtypes pathway	-0.238142	-0.873508	0.660944	0.896549	0.0684715	33	ATG101; PRKAA1; PANK2; AKT1S1; ACACA; WDR45; WIPI2; MLST8; STK11	RB1CC1; ATG5; WIPI1; PIK3C3; ATG16L1; MAP1LC3A; ATG4A; TSC2; RHEB; STK11; ATG101; BECN1; PRKAA1; RPTOR; ATG3; ATG12; ATG10; DEPTOR; WIPI2; MLST8; MECP2; ATG13; ULK1; PIK3R4; ATG7; MTOR; AKT1S1; COASY; PANK2; ATG14; WDR45; TSC1; ACACA
318	Autophagy	-0.245701	-0.874023	0.674569	0.898033	0.067676	29	ATG101; PRKAA1; ATG9A; AKT1S1	RB1CC1; PIK3C3; PRKAG2; AMBRA1; PRKAB1; PRKAG3; ATG101; BECN1; ATG14; PRKAB2; PRKAA1; MAP1LC3B; RPTOR; ATG3; DEPTOR; PRKAA2; MLST8; ULK1; PRKAG1; PIK3R4; ATG7; MTOR; ATG9A; AKT1S1; ATG13; UVRAG; ATG5; ATG16L1; ATG12; WIPI2; HMDB0060501
319	GPR40 pathway	-0.301329	-0.8558	0.674468	0.898033	0.0670513	14	PKD1; PLCB3; ITPR3; PLCB2; PLCD1; GNA11; PLCG2	GNA11; FFAR1; PLCH1; PLCL1; PLCG1; PLCB2; PLCE1; PLCZ1; PLCB3; PLCD3; PLCB1; LOC105372522; PLCD1; PLCG2; PKD1; ITPR3
320	Notch signaling pathway	0.278125	0.874195	0.672727	0.898033	0.0596037	20	CIR1; AKT1; PIK3R1; JAK2; MAPT	EP300; AKT1; HDAC1; HDAC2; HES1; LCK; MAGEA1; PIK3R2; HES6; RING1; SRC; STAT3; TLE1; MAML1; MAPT; NCOR2; CIR1; JAK2; PIK3R1; SNW1; FHL1
321	Roles of ceramides in development of insulin resistance	-0.27821	-0.842409	0.664502	0.898033	0.0686326	17	TNFRSF1A; IRS2; INSR; EIF2AK2; PRKCZ	INS; TNF; TNFRSF1A; RPS6KB1; PIK3R1; IRS1; PRKAG3; IRS2; EIF2AK2; MAPK8; ERN1; PPP2CA; PRKCZ; TRAF1; CD36; ACSL1; SMPD3; INSR; CPT1B; AKT1; PDX1; MAFA; HMDB0000220; HMDB0000207; HMDB0012091
322	Signal transduction through IL1R	-0.271593	-0.838882	0.666667	0.898033	0.0681513	18	MAP2K3; JUN; IKBKB; CHUK; MYD88; RELA	TAB1; CHUK; MAPK14; IL1B; JUN; MAP3K1; MYD88; ECSIT; MAPK8; MAP2K6; RELA; MAP3K7; TRAF6; MAP3K14; IKBKB; IL1RAP; MAP2K3; NFKB1
323	p38 MAPK signaling pathway	0.245654	0.875652	0.673507	0.898033	0.0607719	33	MAP3K5; MAPK14; CREB1; ATF2; RPS6KA5; MAX	MAPK14; DAXX; GRB2; HRAS; MAP3K1; MAP3K5; MAP3K9; MAP2K6; RAC1; RASGRF1; MAP2K4; SHC1; MAP3K7; TGFB2; TGFBR1; TRAF2; MAPKAPK5; TRADD; RIPK1; RPS6KA5; MAPKAPK2; CDC42; ATF2; DDIT3; ELK1; MAX; MEF2D; MYC; PLA2G4A; STAT1; MKNK1; HSPB1; CREB1; HMGN1
324	Prader-Willi and Angelman syndrome	0.23873	0.871583	0.679702	0.902074	0.0602484	36	PCM1; CCND1; CDKN2C; FMR1; CCND2; MDM2	GABRR1; GABRR2; MDM4; GNRH1; OXT; POMC; FSHB; LHB; GHRH; INS; CDK4; BDNF; CCND1; TACR3; CCND2; CDKN2A; CDKN2B; CDKN2C; CDK6; MDM2; KISS1; GHRL; E2F1; OCA2; DLX5; UBE3A; MSX1; GABRB3; PCSK1; MKRN3; GABRA5; RB1; PRKCZ; PCM1; GABRG2; HERC2; SNRPN; BBS4; HTR2C; FEZ1; STT3A-AS1; GABRG1; FEZ2; NHLH2; GABRG3; NDN; MAGEL2; SNURF; CYFIP1; GABRR3; TP53; CGA; CDC6; RNF8; UBE2N; FMR1; EIF4E; TYR; SLC45A2; HM…
325	1q21.1 copy number variation syndrome	-0.267548	-0.826386	0.686022	0.903145	0.0667426	18	PYGO1; PYGO2; KIRREL1	TJP1; PRKAG2; PRKAG3; BCL9; GJA8; AMELX; PRKAB2; PYGO2; CTNNB1; PYGO1; TJP3; TJP2; GJA3; AFDN; GJA1; F11R; KIRREL1; OCLN; PRKAB1; HMDB0001020; HMDB0007855; HMDB0000045; FMO5; ACP6; HMDB0001466; HMDB0011567; HMDB0001429
326	Common pathways underlying drug addiction	0.246757	0.861496	0.691011	0.903145	0.0597318	30	GRIA1; GRIA3; PPP1CB; CREB1; CALM1; GNAS; GRM1; RAP1A	DRD4; CAMK2A; PRKACA; ACTB; ARAF; GNAS; MAPK1; MAPK3; RAP1A; CREB1; GRIA2; GRIA3; PRKCG; MAP2K2; RAP1B; GNAI1; RAF1; PPP1R1A; PRKACB; DRD2; CAMK4; GRM1; PRKCA; GRIA1; ACTG2; ADCY1; PRKACG; PRKCB; GRM5; MAP2K1; PPP1CA; GRIN1; GRIN2A; DRD1; PPP1CC; CALM1; PPP1CB; ADCY8; GRIA4; ACTG1; GJB1
327	Familial hyperlipidemia type 1	-0.298654	-0.833512	0.687898	0.903145	0.0659816	13	PLTP; LDLR; CETP; LMF1; SEL1L	SEL1L; PLTP; LMF1; APOA5; APOA1; ANGPTL8; ANGPTL3; APOA2; ANGPTL4; LPL; APOC2; GPIHBP1; CETP; APOA4; LIPC; LCAT; LDLR; LRP1; HMDB0000067
328	MAPK cascade	-0.237143	-0.86491	0.690377	0.903145	0.0650878	31	MAP2K3; ARAF; JUN; ELK1; PLCB3; MAP2K7; NRAS	MAP3K2; RASA3; GRB2; HRAS; KRAS; MAP3K1; MAP3K3; NRAS; PLCB3; MAPK1; MAPK3; MAPK10; MAP2K1; MAP2K2; MAP2K3; MAP2K6; MAP2K7; RAF1; RRAS; MAP2K4; SOS2; BRAF; MAP3K12; ARAF; SOS1; ELK1; MAP2; MBP; JUN; MAPK14; MAPK12
329	Rett syndrome causing genes	0.232609	0.864052	0.683019	0.903145	0.0606404	40	STXBP1; BRAF; NCOR1; SCN2A; CDKL5; SCN1A; MEF2C; TRRAP; CRK	CDKL5; RHOBTB2; HIVEP2; SYNE2; SMC1A; ACTL6B; SMARCA2; MEF2C; GNAO1; TBL1X; SMARCA1; HDAC5; TAF1B; HDAC1; SATB2; GPS2; SCN2A; STXBP1; NCOR1; SCN1A; HDAC8; CRK; MECP2; HAP1; FOXG1; TBL1XR1; KCNJ10; IMPDH2; GABRD; TRRAP; NCOR2; TCF4; HTT; SHANK3; GRIN2B; BRAF; SMARCA4; GABBR2; CECR2; CHD4; SCN8A; KCNQ2; GABRA3; KDM5B; EIF2B2; SYNGAP1; GRIN2A
330	A network map of Macrophage-stimulating protein (MSP) signaling	-0.213299	-0.868535	0.69697	0.905947	0.0662842	49	RPS6KA1; JUN; TP53; ELK1; GSK3B; ABL1; ACACA; PARP1; SRC; RPS6	NDRG1; CTNNB1; ELK1; AKT1; MTOR; ABL1; GAB1; GSK3B; HSPB1; JUN; MST1R; NFKB1; PIK3R1; PRKAA2; MAPK3; MAP2K2; PTEN; RAF1; RELA; RPS6KB1; SRC; WNT10B; PRKCB; SIX1; RPS6KA1; RPS6; CRKL; PCNA; TP53; PARP1; MAPK14; DUSP4; IFNB1; ITGB1; SMAD1; SMAD2; SMAD6; PDPK1; PLCG1; MAPK1; MAPK8; MAP2K1; PTK2; RPS6KA3; VIM; CLDN1; ZEB2; CDH1; ACACA; RPS6KA4; RPS6KA5; CXCL8; PDCD4
331	Inhibition of exosome biogenesis and secretion by Manumycin A in CRPC cells	0.29838	0.840088	0.697368	0.905947	0.059476	14	BRAF; MRAS; RRAS	RAB27A; RRAS; KRAS; RRAS2; MRAS; HNRNPH1; PDCD6IP; HRAS; NRAS; ARAF; MAPK1; MAPK3; RAF1; BRAF
332	Disorders of galactose metabolism	0.308304	0.844455	0.700565	0.907358	0.0593488	13	GYS2; SLC5A1; GYG1; HMDB0001401; GYG2; AKR1B1; PGM1	GYG2; SLC5A1; PYGL; GYS1; GALK1; GYS2; GBE1; GALE; SLC2A2; GYG1; GALT; PGM1; AKR1B1; HMDB0000645; HMDB0000757; HMDB0001401; HMDB0001586; HMDB0000107
333	Alpha 6 beta 4 signaling pathway	-0.259845	-0.834324	0.705215	0.907944	0.0679923	22	PRKCD; PRKCA; IRS2; SHC1; SRC	AKT1; MTOR; HRAS; IRS1; ITGB4; RHOA; PIK3R2; PRKCA; PRKCD; PTPN11; SHC1; SRC; IRS2; SOS1; PTK2; GRB2; EIF4EBP1; MAPK1; RAC1; MAPK14; GAB1; PIK3R1
334	Familial partial lipodystrophy	-0.238632	-0.832563	0.70524	0.907944	0.0661326	27	SREBF1; AKT2; ZMPSTE24; GATA3; ICMT; LMNB2; STAT5B; KLF5; GATA2; LMNB1	LMNA; ZMPSTE24; ICMT; FNTA; MAPK9; SREBF1; KLF5; AKT2; GATA3; LMNB1; PRRX1; KLF9; PIK3CA; KLF2; PPARG; PLIN1; STAT5B; LMNB2; GATA2; PPARA; CIDEC; CEBPA; PNPLA2; CIDEA; FABP4; BANF1; LPL; LIPE
335	Angiotensin II receptor type 1 pathway	0.255196	0.836858	0.712256	0.914239	0.0558265	23	SP1; AGT; PTPN11; RRAS; SMAD4; TGFBR2; ACE2	SMAD4; AGTR1; SMAD3; AGT; HIF1A; JUND; IL11; MAPK1; TGFB1; TGFBR1; COL1A1; MAP2K6; CCN2; RRAS; RAF1; TGFBR2; COL1A2; PTPN11; SP1; ACE2; NOX4; IL11RA; F12; PDGFD; ACTA2; MAS1
336	Lactate shuttle in glial cells	-0.317031	-0.811228	0.717622	0.917174	0.0639272	10	SLC16A3; SLC16A1; SLC2A1; HK1; NUDT14	SLC16A3; SLC16A7; SLC2A1; SLC16A1; LDHA; LDHB; HK1; HMDB0001377; HMDB0001586; HMDB0001967; HMDB0000595; HMDB0001401; SLC4A4; NUDT14
337	Serotonin receptor 4/6/7 and NR3C signaling	0.277966	0.838391	0.718808	0.917174	0.0576091	18	BRAF; CREB1; ATF1; RPS6KA5; GNAS; RAP1A; EGR1	CREB1; EGR1; ELK4; HTR4; HTR6; HTR7; ATF1; MAPK3; MAP2K1; MAP2K2; RAP1A; SRF; BRAF; RPS6KA5; MAPKAPK2; MAPK1; NR3C1; GNAS; ELK1
338	7-oxo-C and 7-beta-HC pathways	-0.247796	-0.793423	0.737307	0.925325	0.0645031	21	NPC2; ACOT7; NPC1; AMACR; ACOX2; ACOT8	EBP; DHCR7; DBP; SCP2; BAAT; ACOT2; ACOT7; ACOT4; ACOT1; ACOX2; AMACR; CYP27A1; CYP7A1; HSD11B1; HSD11B2; NPC1; NPC2; SLC27A2; SLC27A5; ACOT8; EPHX2; ACOT6; THEM5; ACOT11; ACOT12; ACOT13; ACOT9; HMDB0000067
339	Acquired partial lipodystrophy / Barraquer-Simons syndrome	0.323593	0.808046	0.728814	0.925325	0.0574877	10	C3; C5; FNTA	LMNB1; ICMT; C3; LMNA; FNTA; RCE1; LMNB2; CFD; CFB; C5
340	Amplification and expansion of oncogenic pathways as metastatic traits	0.32006	0.799224	0.734463	0.925325	0.0571259	10	TCF7L2; LEF1	POSTN; WNT2; TNC; JAG1; VHL; TCF7; LEF1; TCF7L2; TCF7L1; NOTCH1; EPAS1
341	Cell interactions of the pancreatic cancer microenvironment	-0.248853	-0.796807	0.735099	0.925325	0.0646485	21	CSF1R; IFITM2; CD86; CSF2RA	TRA; TRB; HLA-DRB1; HLA-DRA; CXCL12; CCL2; VEGFA; CD86; FASLG; CD80; BAG3; CSF2; CXCL10; CSF1; CCL5; CXCR4; CCR2; NRP1; KDR; CTLA4; FAS; IFITM2; CSF2RA; CXCR3; CSF1R; CCR5
342	Cholesterol biosynthesis pathway	-0.26339	-0.797534	0.74026	0.925325	0.0633597	17	SQLE; MVK; CYP51A1; HMGCS1; MSMO1; IDI1	PMVK; CYP51A1; FDFT1; FDPS; HMGCR; HMGCS1; IDI1; LSS; MVD; MVK; NSDHL; MSMO1; SC5D; SQLE; DHCR7; HMDB0000256; HMDB0001206; HMDB0001188; HMDB0059621; HMDB0001375; HMDB0001251; HMDB0000227; HMDB0001170; HMDB0000067
343	IL-7 signaling pathway	0.303879	0.804412	0.739962	0.925325	0.0574877	12	BAD; AKT1	AKT1; PTK2B; IL2RG; JAK1; PIK3R2; MAP2K2; STAT5A; GSK3B; BAD; JAK3; STAT5B; MAPK1
344	Interactions between LOXL4 and oxidative stress pathway	-0.265434	-0.803724	0.738095	0.925325	0.0635008	17	LOXL4; PKD1; TGFB1; FN1; CDC37	PKD1; SIRT1; TGFB1; NRF1; FN1; NFE2L2; BMP2; LOXL4; COL2A1; FGF7; IGFBP7; ANXA5; DDR1; SUV39H1; ECSIT; EXOC6; NQO1; CDC37
345	G1 to S cell cycle control	0.228674	0.81063	0.757009	0.92565	0.0553643	32	CCND1; CDKN2C; MNAT1; CCND2; TFDP2; MDM2; PCNA; ATM	CDK2; CDK4; CDK6; CDK7; CDKN1A; CDKN1B; CDKN1C; CDKN2A; CDKN2B; CDKN2C; CDKN2D; GADD45A; E2F1; E2F2; E2F3; MDM2; MNAT1; MYC; MYT1; ATM; RB1; CCND1; TFDP1; TFDP2; TP53; WEE1; CCND2; CCND3; CCNE1; CCNH; CCNE2; CDC25A; PCNA
346	Hypothesized pathways in pathogenesis of cardiovascular disease	0.255306	0.811612	0.757741	0.92565	0.0541201	21	MAPK14; SMAD4; TGFBR3; MAPK8; TGFBR2; LTBP2; FLNA	LTBP1; TGFBR3; ANGPT2; MAPK1; MAPK3; TGFBR1; ENG; MAPK8; LTBP2; FBN2; SMAD4; FBN3; AGTR1; SHC1; TGFBR2; FBN1; SMAD3; SMAD2; NR2C2; FLNA; MAPK14; RUNX2
347	Leukocyte-intrinsic Hippo pathway functions	-0.247693	-0.795304	0.752834	0.92565	0.0647943	22	TEAD4; TEAD3; TEAD2; FERMT3; LATS2; KNSTRN; ITGAL; FYB1; TEAD1; TAFAZZIN	NDRG1; YAP1; YWHAQ; STK38L; FYB1; LATS2; ITGAL; MST1; MOB1A; RAC1; SAV1; STK3; TAFAZZIN; TEAD1; TEAD4; TEAD3; RASSF5; TEAD2; KNSTRN; LATS1; FERMT3; PRDM1
348	Metastatic brain tumor	-0.308652	-0.789789	0.749469	0.92565	0.0618406	10	TP53; CDK6; MYC; MIR29C; CDC42	LOC124900575; MIR29C; PIK3R1; CDC42; MYC; TP53; MIRLET7E; MIRLET7C; MIRLET7F1; MIRLET7D; MIRLET7G; MIRLET7A1; CDK6; E2F3
349	Osteoblast differentiation and related diseases	-0.212209	-0.828819	0.75693	0.92565	0.0615707	42	PRKCD; NOTCH3; JAG2; HES6; FGFR1; NOTCH4; NOTCH1; FZD8	LRP6; NOTCH3; WNT11; DLL3; JAG1; FGF9; WNT2; BMPR1A; WNT3; LOC101929777; FGF6; FZD10; SMAD5; WNT5A; WNT6; SMAD9; WNT1; BMP4; BMP2; SMO; DLL4; NOTCH2; BMPR1B; NOTCH1; WNT7A; FGF18; WNT9B; LRP5; IHH; RBPJ; WNT10B; SMAD1; FZD4; FZD8; FZD2; JAG2; PTCH1; FGF3; FZD9; DLL1; BMPR2; NOTCH4; CTNNB1; HES2; HEY2; HES6; HEY1; HES3; FGFR2; FGFR3; FGFR1; FGFR4; SMAD4; GLI2; GLI3; PRKCD
350	PI3K/AKT/mTOR - vitamin D3 signaling	0.256161	0.81433	0.746812	0.92565	0.054794	21	HMDB0000538; LDHA; AKT1; TSC1; HMDB0001401; MTOR	GSK3B; TSC2; VDR; PIK3CA; MYC; AKT1; PRKAA2; RXRA; MTOR; SLC2A3; PFKFB4; HK3; RELA; TSC1; CYP24A1; LDHA; CD86; CD80; HLA-DRA; PDHA1; HMDB0000538; HMDB0001401; HMDB0003540
351	RANKL/RANK signaling pathway	-0.221477	-0.832958	0.756989	0.92565	0.0619763	36	LYN; RELB; NFKB2; SPI1; FHL2; SRC; AKT2; MAP2K7; CHUK	MAPK14; AKT2; FHL2; LYN; NFATC1; NFKB1; NFKB2; NFKBIA; PIK3R2; MAP2K1; MAP2K6; MAP2K7; SRC; MAP3K7; TRAF1; TRAF2; TRAF3; TNFSF11; TNFRSF11A; SQSTM1; PAPSS2; MITF; MTOR; TRAF6; GAB2; SPI1; RELA; RELB; AKT1; MAPK3; MAPK8; PIK3R1; CBL; CHUK; TRAF5; TNFRSF11B; PLCG1; HMDB0001498
352	TGF-beta receptor signaling in skeletal dysplasias	-0.212628	-0.840888	0.751592	0.92565	0.0617054	44	SERPINE1; TGIF1; TFE3; JUN; TGFB1; FBN1; FST; STAT3	FST; LEFTY1; CTNNB1; EGF; ENG; FKBP1A; BAMBI; HRAS; IFNG; INHBA; ITGB6; JAK1; JUN; LIF; LTBP1; SMAD1; SMAD2; NFKB1; MAPK9; SKI; SKIL; BMP4; STAT1; TFE3; TGFB1; LEFTY2; TGFBR1; TGFBR2; TGIF1; THBS1; TNF; WNT1; NOG; ZFYVE9; FBN1; LTBP3; MIR302A; SMAD3; SMAD5; SMAD9; LEF1; TGFBR3; MAPK3; STAT3; FOS; SMAD6; SMAD7; CREBBP; EP300; SERPINE1
353	Purinergic signaling	0.247662	0.803773	0.761141	0.927169	0.052913	22	HMDB0000538; HMDB0000045; P2RY14; HMDB0000050; GNAS; HMDB0000058; GNAZ; P2RX6	ADORA2A; ADORA1; ADORA2B; P2RY11; ADORA3; GNAS; GNAI3; GNAO1; GNAT1; GNAI2; GNAI1; GNAZ; GNAT2; GNAT3; HMDB0000538; HMDB0000045; HMDB0000050; HMDB0000125; HMDB0001847; HMDB0001889; HMDB0000286; P2RX5; P2RX7; P2RX6; P2RX1; P2RX3; P2RX4; P2RY2; P2RX2; P2RY14; HMDB0000058
354	IL-26 signaling pathways	-0.252413	-0.781048	0.763797	0.927776	0.0628004	19	JUN; TGFB1; TYK2; STAT3; MPO; RELA	MAPK14; JAK1; JAK2; JUN; NFKBIA; PIK3CA; MAPK1; MAPK3; MAPK8; MAPK9; TYK2; EPHA3; RELA; STAT1; STAT3; TGFB1; AKT1; MPO; SMAD2
355	Neural crest cell migration in cancer	-0.249286	-0.769978	0.767742	0.929941	0.0613026	18	JUN; NGFR; STAT3	EPHB6; AKT1; F2RL2; JUN; NGFR; NTRK2; PAK1; PAK2; PIK3CG; KIDINS220; RAC1; BDNF; STAT3; ARF1; TWIST1; RHOA; MMP2; MMP9
356	Male infertility	0.243815	0.791288	0.773619	0.931479	0.052163	22	CLU; CCNT2; PUM2; CCNT1	CREBBP; YBX2; PUM2; POLB; TRIP13; CCNK; DAZL; EP300; EPPIN; CLU; PRM2; CTCFL; SEMG1; CCNT1; CCNA1; CDK9; HMGA1; BRDT; HORMAD1; DDX4; CXXC1; PRDM9; H3-4; IHO1; PRM1; HORMAD2; VCX; NANOS1; PRMT6; DND1; H4C1; DDX20; CCNT2; LTF; SPO11; MMP2; MMP9; THBS1; HMDB0001088; HMDB0001423; HMDB0015193
357	Ovarian infertility	0.300866	0.774916	0.774757	0.931479	0.0560596	11	NCOR1; TBP; EGR1; PGR; ESR2; INHA; SMAD3	GDF9; INHA; SMAD3; CEBPB; EGR1; ESR2; NR5A1; PGR; VDR; NRIP1; NCOR1; TBP
358	Target of rapamycin signaling	-0.244552	-0.785219	0.77551	0.931479	0.0633597	22	RRAGA; PRKCA; RRAGC; AKT1S1	RRAGD; RRAGB; FKBP1A; TSC2; RHEB; PRKAB1; RRAGC; MAPKAP1; RPTOR; AKT1; DDIT4L; RRAGA; RICTOR; TSC1; MLST8; MTOR; AKT1S1; RAC1; PRKCA; RPS6KB1; ULK1; EIF4EBP1
359	Phosphatidylcholine catabolism	0.278238	0.762105	0.785311	0.940623	0.0540088	13	HMDB0000538; PLA2G4B; LYPLA1; CHKA; LYPLA2; PLA2G12A	PLA2G1B; PLA2G2A; PLA2G4A; PLA2G5; PLA2G6; PLA2G10; JMJD7-PLA2G4B; PLA2G2D; PLA2G2E; PLA2G3; PLA2G2F; PLA2G12A; PLA2G12B; PLA2G4E; PLB1; PLA2G2C; PLA2G4B; LYPLA1; LYPLA2; PLA2G15; HMDB0000097; HMDB0000538; CHKA; CHKB
360	Gastric cancer network 2	-0.223825	-0.796204	0.790948	0.944012	0.0599892	29	CHTF8; TP53; LBR; RNF144B; COL9A1; MTDH; LMNB2; TOP2A	COL9A1; CTNNB1; EGFR; RNF144B; ATAD2; UBE2T; LBR; MYC; PLAC8; FANCI; BRIX1; OTUD5; RAD17; RFC3; RFC4; S100A6; CHTF18; TOP2A; TP53; DSCC1; SNURF; COL9A3; AHCTF1; CACYBP; CEBPZ; UBE2C; LMNB2; CD48; CHTF8; MTDH
361	Glycogen synthesis and degradation	-0.207881	-0.811671	0.792531	0.944012	0.0580984	41	PYGM; PPP2R5B; AGL; HK3; GSK3B; PYGL; HK1	PPP2R3B; GSK3A; GSK3B; PHKA1; PHKA2; PHKB; PHKG1; PHKG2; PPP2CA; PPP2CB; PPP2R1A; PPP2R1B; PPP2R2A; PPP2R2B; PPP2R2C; PPP2R3A; PTPA; PPP2R5A; PPP2R5B; PPP2R5C; PPP2R5D; PPP2R5E; CALM1; CALM2; CALM3; PYGB; PYGL; PYGM; HK1; HK2; HK3; HKDC1; GYG1; GYS1; GYS2; UGP2; GYG2; AGL; GBE1; PGM1; HMDB0001586; HMDB0000757; HMDB0000286; HMDB0000058; HMDB0000122
362	Hepatitis C and hepatocellular carcinoma	0.210012	0.800592	0.795158	0.944525	0.052913	47	CCND1; PODXL; AKT1; BRCA1; PTPN11; LEF1; CTTN; UCHL1; SMAD4; FRZB	MIR92A1; E2F2; BIRC3; CD44; BIRC5; HIF1A; MAPK3; TGFB1; TGFBR1; MAPK8; NFKB1; PODXL; HNF1A; IL6; MYOF; LEF1; SMAD4; AKT1; UCHL1; VAV2; IL6R; JAK1; SMAD3; STAT3; CXCL8; JUN; GRB2; PTPN11; MIR744; MIR155; MIR34A; MIR24-2; MIR24-1; MIR92A2; RRM2; CASP9; CASP3; CASP7; CTTN; VEGFA; MYC; NOS2; PTGS2; CCND1; BCL2L1; MMP1; FASLG; CDKN1A; BRCA1; TP53; RAC1; CXCR1; SOS1; FRZB; COL4A2
363	Kit receptor signaling pathway	0.209515	0.798698	0.802607	0.948135	0.0524828	47	MITF; MAPK14; BAD; RPS6KB1; AKT1; PTPN11; PIK3R1; JAK2; MAPT; MAPK8; SOS1; CRK	CRK; CRKL; DOK1; EP300; AKT1; FOXO3; GRB2; GRB10; HRAS; JAK2; LYN; MAPT; PIK3R2; PLCG1; PRKCA; MAPK3; MAPK8; MAP2K1; MAP2K2; PTPN6; PTPN11; RAF1; RPS6KA1; RPS6KA3; SHC1; SOS1; STAT1; STAT3; STAT5A; STAT5B; BTK; TEC; SOCS1; CBL; SOCS6; GAB2; PIK3R1; INPP5D; MITF; BAD; RPS6KB1; PRKCB; MAPK1; MAPK14; KIT; RPS6; VAV1
364	Resolvin E1 and resolvin D1 signaling pathways promoting inflammation resolution	0.274257	0.751201	0.80226	0.948135	0.0530213	13	PDK1; AKT1; MTOR; HMDB0000058; PIK3CB	GRK1; FPR2; PIK3C3; PIK3CD; PIK3CA; PIK3CB; PIK3CG; CMKLR1; MTOR; EPHB2; PDK1; AKT1; HMDB0001085; HMDB0010410; HMDB0003733; LTB4R; HMDB0000058
365	MFAP5-mediated ovarian cancer cell motility and invasiveness	-0.261719	-0.743306	0.812766	0.957505	0.0580984	14	JUN; ITGB3; ITPR3; ITGAV	PRKCQ; MAPK1; MAPK3; TNNC1; CREB1; PLCG1; ITGAV; PTK2; JUN; MFAP5; ITGB3; ITPR3; RYR3; HMDB0000464; HMDB0007098
366	Translation inhibitors in chronically activated PDGFRA cells	-0.204894	-0.81235	0.817987	0.961023	0.0580984	45	PRKCD; MAP2K3; RPS6KA1; RPS6KB2; PRKCA; PIM1; AKT2; RPS6; MAP2K7; EIF4G1; RPS6KA2; PRKACA	EIF4A1; EIF4A2; EIF4B; EIF4E; EIF4EBP1; EIF4G1; MAPK1; MAPK3; MAP2K1; MAP2K2; EIF4G3; MAP2K4; RPS6KA2; MAP2K7; RPS6KA5; CSNK2A1; PIM2; RPS6KB1; MAP2K6; MAPK14; RPS6KA1; PIM1; MAP2K5; RPTOR; PDCD4; PRKCA; RPS6KA4; RPS6KB2; MAPK8; MAPK9; MAPK10; MAP2K3; PIK3CB; PRKACA; AKT2; PIK3R2; PIK3CG; AKT3; PIK3R3; PIK3CA; RPS6; AKT1; PIK3R1; PDK1; PRKCD
367	AGE/RAGE pathway	0.208126	0.759851	0.836127	0.964802	0.0506004	36	MAPK14; SP1; FOXO1; AKT1; ATF2; JAK2	MAPK14; DDOST; DIAPH1; AKT1; FOXO1; ALPL; HIF1A; IKBKB; INHBB; JAK2; JUN; RHOA; FOXO4; NFKB1; NFKBIA; IRAK4; CYCS; PRKCB; PRKCZ; MAP2K1; RAC1; RAF1; RELA; ROCK1; SHC1; SP1; STAT1; STAT3; STAT5A; ATF2; EGFR; CDC42; STAT5B; NCF1; AGER; MAPK1; MSN
368	ERK pathway in Huntington's disease	-0.246673	-0.731618	0.83691	0.964802	0.0571259	16	CASP3; ELK1; MAP2K7	MAP2K7; MAPK1; RAF1; EGF; EGFR; NTRK2; GRM1; HRAS; BDNF; HTT; RPS6KA5; CREB1; ELK1; CASP3; CASP7; HMDB0000148
369	Hemesynthesis defects and porphyrias	0.274395	0.706738	0.834951	0.964802	0.0525899	11	ALAS1; HMBS; CPOX; FECH; PPOX; UROS	CPOX; ALAD; ALAS1; ALAS2; FECH; HMBS; PPOX; UROD; UROS; HMDB0001149; HMDB0000123; HMDB0000737; HMDB0000743; HMDB0001952; HMDB0001956; HMDB0000245; HMDB0000789; HMDB0001957
370	IL6 signaling pathway	-0.210422	-0.793711	0.823656	0.964802	0.0579755	37	PRKCD; NR2F6; GSK3B; TIMP1; SHC1; STAT3; IL6R; VAV1; BCL2L1; SOCS3; JUNB	AKT1; GAB1; GRB2; HDAC1; JAK1; JAK2; NLK; PIK3R2; PRKCD; MAP2K2; PTPN11; RAC1; MAP2K4; SHC1; SOS1; STAT1; STAT3; MAP3K7; VAV1; SOCS3; GSK3B; BAD; RPS6KB1; PIK3R1; IL6; IL6R; IL6ST; MAPK1; MAP2K1; CRP; IRF1; JUNB; BCL2L1; PRDM1; TIMP1; VIP; NR2F6
371	Involvement of Î´-secretase in neurodegenerative diseases	0.254387	0.716227	0.836466	0.964802	0.0510114	14	MAOB; AKT1; MAPT; NTRK2; PPP2CB	APP; MAPT; BDNF; AKT1; AKT2; STAT1; PPP2CB; SRPK2; NTRK2; LGMN; AKT3; CEBPB; MAOB; BACE1; HMDB0000073; HMDB0003791
372	Regulation of sister chromatid separation at the metaphase-anaphase transition	0.256885	0.72326	0.830827	0.964802	0.0513223	14	APC; SMC3	MAD1L1; ESPL1; CENPE; BUB3; BUB1B; MAD2L1; PTTG1; BUB1; APC; SMC1A; SMC3; CDC20; STAG1; RAD21
373	SRF and miRs in smooth muscle differentiation and proliferation	0.29122	0.727209	0.830508	0.964802	0.0514265	10	MYOCD; CCND2; MEF2A; MEF2C	SRF; MEF2A; MEF2C; MEF2D; ELK1; KLF4; BORCS8-MEF2B; MEF2B; MYOCD; NKX2-5; CCND2; CAMK2D
374	Phosphoinositides metabolism	-0.197522	-0.790119	0.844492	0.966115	0.057006	46	PIP4P1; PIK3CD; SBF1; INPP5D; PIP5K1C; PLCB3	PIK3C3; PIP4K2A; PIP4K2B; PIP4K2C; PIK3C2A; PIK3C2B; PIK3C2G; MTMR11; PIK3CD; PIP5K1B; PIP5K1C; SBF1; PIK3CA; PIK3CB; PIK3CG; PTEN; OCRL; MTM1; MTMR1; MTMR2; MTMR3; PIP4P1; SBF2; PIP4P2; MTMR8; MTMR9; PIP5K1A; MTMR12; SACM1L; MTMR10; MTMR4; MTMR7; MTMR6; INPP5D; PIKFYVE; PLCB2; PLCB3; PLCB4; PLCD1; PLCG1; PLCG2; PLCB1; PLCD4; PLCD3; PLCH2; PLCH1; PLCZ1; PLCE1
375	TGF-beta receptor signaling	-0.203738	-0.788171	0.840671	0.966115	0.0558265	39	SERPINE1; TGIF1; TFE3; JUN; TGFB1; FST; STAT3	FST; LEFTY1; CTNNB1; EGF; ENG; FKBP1A; BAMBI; HRAS; IFNG; INHBA; JAK1; JUN; LIF; LTBP1; SMAD1; SMAD2; NFKB1; MAPK9; BMP4; STAT1; TFE3; TGFB1; LEFTY2; TGFBR1; TGFBR2; THBS1; TNF; WNT1; NOG; ZFYVE9; MIR302A; SMAD3; SMAD5; SMAD9; LEF1; TGFBR3; MAPK3; SKI; SKIL; TGIF1; STAT3; FOS; SMAD6; SMAD7; SERPINE1
376	Wnt signaling in kidney disease	-0.221777	-0.74949	0.844789	0.966115	0.0582216	25	WNT5B; DVL1; DVL2; FZD8; WNT6	WNT16; DVL2; LRP6; WNT11; FZD3; WNT2; DVL1; WNT3; LOC101929777; WNT5B; WNT5A; WNT6; INVS; WNT1; WNT2B; WNT10A; WNT3A; WNT7A; FZD7; FZD1; WNT9B; DVL3; LRP5; WNT4; FZD5; FZD6; WNT10B; FZD4; FZD8; FZD2; WNT7B; FZD9; NPHP3-ACAD11; MAPK9; RHOA; MAPK8; MAPK10; CTNNB1; HMDB0000464
377	Familial hyperlipidemia type 4	-0.23153	-0.715135	0.851613	0.966325	0.0564118	18	PLTP; GCK; LDLR; CETP; LMF1; SEL1L	GCKR; SEL1L; LMF1; APOA5; APOA4; APOA1; APOA2; LPL; PDIA2; APOC2; GPIHBP1; GCK; FAS; DGAT2; CETP; PLTP; MTTP; ACSS1; LIPC; LCAT; LRP1; LDLR; HMDB0003419; HMDB0000067
378	MAPK and NFkB signaling pathways inhibited by Yersinia YopJ	-0.261611	-0.713841	0.858038	0.966325	0.0546808	12	IKBKG; IKBKB; CHUK	NFKBIA; MAPK1; IKBKB; NFKB1; RAF1; CHUK; IKBKG; MAP2K6; MAP3K1; MAP3K14; RRAS; TRAF6
379	Nanoparticle triggered autophagic cell death	-0.26242	-0.716051	0.858038	0.966325	0.0546808	12	SH3GLB1; INSR; VMP1	INS; SH3GLB1; AMBRA1; BECN1; ATG14; ATG10; CHAF1A; UVRAG; INSR; VMP1; ATG9B; ATG5; ATG16L1; ATG12
380	Prion disease pathway	0.216706	0.736884	0.858456	0.966325	0.048799	27	PRNP; SMC3; CREB1; EBF1; CTCF; MEF2C; TBP; BCL11A; CHD2; RFX5; RAD21; IRF4	FYN; POU2F2; SPI1; MEF2C; EP300; CTCF; SMC3; NFKB1; TBP; BCL11A; IRF4; RFX5; NCAM1; BATF; EBF1; RAD21; STAT3; PTK2; BCL2; PRNP; CHD2; RXRA; PAX5; CASP12; MAPK1; MAPK3; ELK1; FGFR1; CREB1; CASP3
381	RalA downstream regulated genes	-0.260219	-0.710044	0.858038	0.966325	0.0546808	12	NRAS; EXOC8; RAC2; CDC42; RALA; HRAS	RALBP1; HRAS; KRAS; NRAS; RALA; RAC1; RAC2; RAC3; CDC42; EXOC8; EXOC2; YBX3
382	Tumor suppressor activity of SMARCB1	0.218142	0.737332	0.84854	0.966325	0.0489954	26	SMARCC2; DPF3; SMARCE1; GLI4; GLI1; SMARCD3; PTCH1	DPF1; ARID1B; SMARCD1; SMARCE1; ACTL6B; SMARCD3; SMARCB1; CDK6; EZH2; SMARCD2; GLI1; ARID1A; SMARCA4; SMO; DPF2; CDK4; SMARCC2; CDKN2A; SMARCC1; PTCH1; DPF3; ACTL6A; RB1; H3-3B; H3-3A; GLI2; GLI3; GLI4
383	Aryl hydrocarbon receptor pathway	-0.195023	-0.761468	0.863071	0.966998	0.0541201	41	AIP; PLAGL1; KLF6; SRC; NRAS; CDC37; CDKN1A; PSRC1; RELA; NCOR2; MYC; CDK2; E2F1; MAP2K1; LPL; HRAS; NQO1	CDK2; CDKN1A; CDKN1B; CDC37; KLF6; NCOA7; CYP1A1; CYP1A2; NQO1; AHR; EP300; ESR1; FGF21; HPGDS; HSP90AA1; LPL; ARNT; NF1; NFE2L2; NFKB1; MAPK1; AHRR; RB1; RELA; SRC; TNF; NRIP1; PSRC1; CD36; NCOR2; AIP; MAP2K1; RAF1; KRAS; HRAS; NRAS; EGFR; CYP1B1; GCLC; CCL1; VEGFA; MYC; PTGS2; E2F1; PLAGL1; RET
384	Hedgehog signaling pathway	0.201015	0.740344	0.863551	0.966998	0.0492918	38	GRK3; CCND1; CDON; KIF3A; CCND2	EVC; CUL3; GLI2; GRK3; GLI3; SUFU; SMURF2; GLI1; CSNK1A1; PTCH2; SPOP; SMO; KIF3A; CSNK1G2; ARRB1; DHH; ARRB2; CSNK1D; GPR161; SPOPL; FBXL17; CSNK1G3; IHH; HHIP; SHH; KIF7; CSNK1G1; GRK2; EVC2; CSNK1A1L; PTCH1; SMURF1; CSNK1E; CCND1; CCND2; BCL2; PRKACA; PRKACB; PRKACG; CDON; LRP2; BOC; GAS1
385	Autophagy in pancreatic ductal adenocarcinoma	0.236188	0.712383	0.873371	0.968218	0.0486034	18	MITF; MDM2; PRKN; BECN1; NFE2L2; IPO8	VMP1; NFKB1; TFEB; NFE2L2; IPO8; MDM2; MAP1LC3B; SQSTM1; MITF; HMGB1; AGER; KRAS; TFE3; TP53; ATG7; BECN1; STAT3; PINK1; PRKN
386	FGFR3 signaling in chondrocyte proliferation and terminal differentiation	0.222273	0.732774	0.875899	0.968218	0.046882	24	MAPK14; THRA; SOX9; RBL1; FGF9; PTHLH	FGFR3; RBL1; PTHLH; MAPK1; FGF9; MAPK3; MAPK14; PPP2CA; STAT1; SNAI1; THRA; MAP2K2; RAF1; FGF18; MAPK13; NPR2; PTH1R; IHH; MAP2K1; CNP; MAPK11; MAPK12; ATG5; SOX9; CDKN1A
387	Regulation of Wnt / B-catenin signaling by small molecule compounds	-0.232329	-0.689074	0.875536	0.968218	0.0550211	16	DVL2; GSK3B; AXIN1; FZD8	LRP1; WNT1; DVL2; DKK3; GSK3B; AXIN1; SFRP4; CSNK1A1; APC; LEF1; FZD7; CTNNB1; MBOAT1; TNKS; FZD8; FZD1; TCF4
388	Transcription co-factors SKI and SKIL protein partners	0.241505	0.679958	0.87218	0.968218	0.049094	14	NF1; LATS1; SIN3A; SATB2; ING2; STK3; SKIL	PRMT5; MERTK; SATB2; LATS2; HDAC1; NF1; SKI; SKIL; SIN3A; HDAC3; ING2; MECP2; STK3; LATS1
389	Vitamin D-sensitive calcium signaling in depression	0.241657	0.715794	0.868519	0.968218	0.0486034	17	GCLC; ITPR2; GSR; KCNQ3; NFE2L2; GRIN2C; CACNA1C; GRIN2A; G6PD; BCL2; GGT1	GRIN2C; GRIN1; GRIN2A; VDR; NFE2L2; BCL2; RXRA; GRIN2B; ITPR3; GRIN2D; ITPR2; ITPR1; CACNA1C; CACNA1C-IT2; GCLC; KCNQ2; GGT1; GSR; CYP27B1; CYP27A1; G6PD; KCNQ3; CALB1; HMDB0002168; HMDB0000876; HMDB0003550; HMDB0015352; HMDB0003125; HMDB0001498
390	Androgen receptor signaling pathway	0.210999	0.704442	0.892922	0.977231	0.0464155	25	AKT1; MDM2; PIK3R1; DSTN; AR; RLN1; ROCK2; ROCK1; PATZ1; RACK1	CARM1; FKBP4; PATZ1; AR; RHOB; LIMK2; MDM2; PIK3R2; PTEN; PTK2; RNF6; SRC; ROCK2; CDC42; RNF4; RACK1; EGFR; ETV5; ROCK1; DSTN; HDAC1; AKT1; PIK3R1; RLN1; RHOA
391	Biomarkers for pyrimidine metabolism disorders	0.205628	0.667354	0.901961	0.977231	0.0451344	22	NT5C; NT5E; HMDB0000273; DHODH; RRM2B; NT5C1A; TK2; RRM1; HMDB0000089; NT5M; TYMP	UMPS; NT5E; NT5C2; NT5C; NT5C3A; NT5M; NT5C1A; NT5C1B; TK2; TYMS; TYMP; DHODH; DPYD; DPYS; RRM1; RRM2; RRM2B; PUS1; UPB1; HMDB0000012; HMDB0000296; HMDB0000089; HMDB0000300; HMDB0000076; HMDB0000273; HMDB0000630
392	Eicosanoid metabolism via cyclooxygenases (COX)	-0.204196	-0.718139	0.893478	0.977231	0.0546808	28	TBXAS1; TBXA2R; PRXL2B; HPGD; PLA2G5; PPARD; ACOX2; PTGDR2; ACOX3; PTGS1; PTGIS	PTGDS; PTGES; TBXAS1; PTGS2; AKR1B1; PTGS1; PLA2G4A; PTGIS; PLA2G5; PRXL2B; HPGD; PLA2G6; PLA2G4B; TBXA2R; ACAA1; ACOX3; EHHADH; ACOX1; CYP4A22; ACOX2; CYP4F2; CYP4F12; CYP4A11; PPARD; PTGIR; PTGR1; PTGR2; HMDB0005079; HMDB0001043; HMDB0001139; HMDB0001220; HMDB0001403; HMDB0003252; PPARG; PTGFR; PTGDR; PTGDR2; HMDB0003876; HMDB0060042; HMDB0003247; HMDB0002710; HMDB0004242
393	Glycerolipids and glycerophospholipids	0.225661	0.680632	0.905028	0.977231	0.0469759	18	PLD1; GPAM; PCYT2; PCYT1A; DGAT2	AGPAT4; DGAT2; PLD1; CHKB; PNPLA3; CHPT1; GPAM; PEMT; DGKZ; PTDSS1; GPAT4; PCYT1A; CDS1; PTDSS2; PNPLA2; DGAT1; PCYT2; PISD; PLA2G1B; CDIPT; ETNK1; HMDB0060501
394	Hematopoietic stem cell gene regulation by GABP alpha/beta complex	0.216824	0.681517	0.896364	0.977231	0.0463228	20	TERF2; SMAD4; ATM; ZFX	ZFX; EP300; GABPB1; FOXO3; SMARCA4; DNMT1; ETV6; SMAD4; GABPA; CREBBP; DNMT3B; GZMB; DNMT3A; FLT3; TERF2; MCL1; ADAMTSL4-AS1; ATM; BCL2L1; BCL2; PTEN
395	IL-1 signaling pathway	-0.18356	-0.747442	0.898268	0.977231	0.0542316	49	IRAK1; MAP2K3; IRAK2; JUN; IKBKG; IKBKB; MAP2K7; CHUK; PRKCZ; MAPKAPK2; MYD88; RELA	MAP3K2; CHUK; ATF2; MAPK14; IKBKB; IL1A; IL1B; IL1R1; IL1RAP; IRAK1; IRAK2; MAP3K1; MAP3K3; MYD88; NFKB1; NFKBIA; IRAK4; ECSIT; PIK3R2; MAPK9; MAP2K1; MAP2K3; MAP2K6; MAP2K7; PTPN11; REL; RELA; MAP2K4; MAP3K7; TRAF6; UBE2N; IKBKG; MAPKAPK2; MAP3K14; PLCG1; JUN; PIK3R1; TOLLIP; IRAK3; PELI2; PELI1; AKT1; MAPK8; MAPK1; TAB2; TAB3; PRKCZ; SQSTM1; HSPB2; MAP2K2; HMDB0000464
396	Interferon type I signaling pathways	-0.182177	-0.73304	0.905376	0.977231	0.0535669	47	PIK3CD; MAP2K3; RAPGEF1; STAT2; IRS2; TYK2; RPS6; IRF9; STAT3	IRF9; CRKL; MAPK14; EIF4B; EIF4EBP1; MTOR; PDCD4; RAPGEF1; PRMT1; IFNAR1; IFNAR2; IRS1; JAK1; LCK; MAP3K1; PIK3CD; PIK3R1; PIK3R2; MAP2K3; MAP2K6; RPTOR; PTPN11; RAC1; RPS6KB1; MLST8; STAT1; STAT2; STAT3; STAT4; TYK2; VAV1; ZAP70; SOCS1; IRS2; CBL; RPS6KA4; SOCS3; RPS6KA5; STAT5A; EIF4A1; EIF4E; RAP1A; REL; GAB2; RPS6; FYN; CREB1; HMDB0001201
397	Network map of SARS-CoV-2 signaling pathway	-0.186727	-0.724021	0.90678	0.977231	0.052805	40	CASP3; IRAK1; IRF3; IKBKG; NFKB2	TBK1; IRAK1; VPS36; VPS11; RPTOR; RHEB; BID; MLST8; DEPTOR; VPS33A; TRAF6; CASP8; EIF4E; MYD88; TGFBR2; TRAF2; AKT1; TRAF3; EIF4EBP1; VPS41; IKBKG; JAK2; STAT1; IFNB1; ACE2; CASP9; DDX58; ITCH; LARP1; ULK1; ATG13; MTOR; NFKB2; HIF1A; SMAD1; VPS18; IRF3; IRF9; IFIH1; CASP3; MAVS
398	Prostaglandin and leukotriene metabolism in senescence	-0.206018	-0.718778	0.89083	0.977231	0.0550211	27	TBXAS1; MAPK11; ALOX5; PRXL2B; CDKN1A; PTGER2; LTC4S	PLA2G4A; CYSLTR1; ALOX5; GNAS; GNAI1; RB1; MAPK11; CDKN1A; PTGER3; PTGER2; PTGER1; PTGER4; PTGS2; PTGS1; PTGDS; PTGES; SIRT1; ALOX12; LTA4H; ALOX5AP; ALOX15; ALOX15B; LTC4S; ADCY3; HRAS; PRXL2B; TBXAS1; IGFBP5; PTGIS; GNAQ; HMDB0001403; HMDB0001337; HMDB0001198; HMDB01043; HMDB0003080; HMDB0005079; HMDB0001220; HMDB00058; HMDB0001085; HMDB0002226; HMDB11135; HMDB0001139
399	Prostaglandin and leukotriene metabolism in senescence	-0.19221	-0.691426	0.903846	0.977231	0.0533478	30	TBXAS1; MAPK11; ALOX5; PRXL2B; CDKN1A; PTGER2; LTC4S	PLA2G4A; CYSLTR1; ALOX5; GNAS; GNAI1; RB1; MAPK11; CDKN1A; PTGER3; PTGER2; PTGER1; PTGER4; PTGS2; PTGS1; PTGDS; PTGES; SIRT1; ALOX12; LTA4H; ALOX5AP; ALOX15; ALOX15B; LTC4S; ADCY3; HRAS; PRXL2B; TBXAS1; IGFBP5; PTGIS; GNAQ; HMDB0001403; HMDB0001337; HMDB0001198; HMDB01043; HMDB0003080; HMDB0005079; HMDB0001220; HMDB00058; HMDB0001085; HMDB0002226; HMDB11135; HMDB0001139
400	17p13.3 (YWHAE) copy number variation	0.222572	0.671314	0.910615	0.978295	0.0466948	18	DCTN6; YWHAE; YWHAQ; YWHAH; DCTN2; PAFAH1B1; DCTN4; CDK5	DCTN6; DCTN3; YWHAQ; YWHAB; YWHAG; YWHAE; YWHAZ; PPP2CA; CDK5; YWHAH; DCTN2; DCTN5; NDEL1; DISC1; DCTN4; TH; DDC; DCTN1; PAFAH1B1; DYNC1H1; DBH; HMDB0000181; HMDB0000073
401	Extracellular vesicles in the crosstalk of cardiac cells	-0.234815	-0.640725	0.912317	0.978295	0.0518458	12	STAT3; BIRC5; GATA4; ETS2; TLR4	GATA4; MIR19A; BIRC5; IL6; TLR4; SOD1; MIR455; MIR320A; PTEN; KDR; STAT3; HSPB1; MMP9; IGF1; ETS2
402	BDNF-TrkB signaling	0.185917	0.662713	0.919776	0.981545	0.0463228	33	BRAF; CREB1; RPS6KB1; AKT1; TSC1; MTOR; DLG4; SOS1; HMDB0000058; NTRK2	GAB2; MKNK1; MAPK1; TSC2; PIK3CG; RHEB; GAB1; SOS1; RPS6KA1; CREB1; DLG4; KRAS; TRPC6; AKT1; NTRK2; BRAF; SHC1; TSC1; MAP2K1; HRAS; BDNF; GRB2; EIF4EBP1; MTOR; NRAS; TRPC3; ADCY1; EEF2K; HOMER1; ARC; GRIN1; PLCG1; RPS6KB1; HMDB0000058
403	Extracellular vesicle-mediated signaling in recipient cells	-0.215559	-0.652704	0.919913	0.981545	0.0531298	17	PIK3R5; TGFB1; NRAS; TGFB3; HGF; MET	PIK3R5; HGF; HRAS; KRAS; MET; NRAS; TGFB1; TGFB2; TGFB3; TGFBR1; TGFBR2; TGFBR3; AKT1; RAF1; SMAD2; SMAD3; SMAD4
404	Apoptosis modulation by HSP70	-0.223647	-0.64591	0.926087	0.983724	0.0530213	15	CASP3; TNFRSF1A	APAF1; HSPA1A; FAS; MAP3K1; CYCS; CASP8; CASP9; FASLG; TNF; CASP2; CASP3; CASP6; CASP7; MAPK10; AIFM1; BID; TNFRSF1A
405	EPO receptor signaling	0.198458	0.650796	0.930728	0.983724	0.0435378	23	PDK1; AKT1; JAK2	PTPRU; CISH; EPO; GRB2; IRS1; JAK2; PDK1; PIK3CG; MAPK3; MAP2K1; MAP2K2; RAF1; RASA1; SHC1; SOS1; STAT1; STAT3; STAT5A; SOCS1; IRS2; EPOR; MAPK1; AKT1; STAT5B
406	Nucleotide GPCRs	-0.229526	-0.626293	0.931106	0.983724	0.0509083	12	ADORA2B; P2RY6; ADORA3; P2RY4	HMDB0000050; HMDB0000034; ADORA1; ADORA2A; ADORA2B; ADORA3; LPAR6; LTB4R; LPAR4; P2RY1; P2RY2; P2RY4; P2RY6
407	Synaptic signaling pathways associated with autism spectrum disorder	0.201126	0.663057	0.929856	0.983724	0.0441523	24	RPS6KB1; AKT1; TSC1; NF1; MTOR; CAMK4; NTRK2; GRIN2C; CACNA1C	AKT3; GRIN3A; GRIN3B; AKT1; MTOR; GRIN2C; KRAS; NF1; NRAS; NTRK2; MAPK1; MAPK3; RHEB; BDNF; TSC1; TSC2; UBE3A; GSK3B; CACNA1C; RPS6KB1; RPTOR; ARC; EIF4EBP1; CAMK2B; CAMK4; HMDB0015015; HMDB0001201
408	Endothelin pathways	-0.195876	-0.661959	0.933481	0.983816	0.0535669	25	ATP2A2; PRKCA	GNA15; MYLK; GNB5; EDN1; GNAS; MAPK1; CALCA; GNG13; RAF1; ADCY10; PRKCA; NPY1R; MAP2K1; RIIAD1; CALM1; COX2; GUCY1B2; NOS3; ATP2A2; PLCB1; LOC105372522; MYL1; EDNRB; EDNRA; CAD; CALCRL; GNAI1; CNN1; NPY; PTGIR; HMDB0000517; HMDB0000904; HMDB0001440; HMDB0001532; HMDB0003378; HMDB0010032; HMDB0000464; HMDB0001043; HMDB0000058; HMDB0001314; HMDB0007008; HMDB0001059
409	Angiogenesis	-0.181548	-0.603044	0.952915	0.989742	0.0531298	24	PDGFRA; TEK; SRC	MAPK14; FGFR2; HIF1A; KDR; PIK3CA; TEK; VEGFA; PTK2; ANGPT1; FLT1; PLCG1; FGF2; SMAD1; SRC; PDGFB; MMP9; TIMP2; TIMP3; AKT1; CREBBP; ARNT; PDGFRA; MAPK1; NOS3
410	Biosynthesis and regeneration of tetrahydrobiopterin and catabolism of phenylalanine	-0.205759	-0.61027	0.95279	0.989742	0.0511148	16	PTS; HMDB0000259	DNAJC12; CBR1; CBR3; AKR1B1; DDC; TH; DBH; PNMT; SPR; PTS; DHFR; PAH; QDPR; GCH1; AANAT; TPH1; TPH2; MAOA; MAOB; COMT; ASMT; HMDB0001185; HMDB0001238; HMDB0000259; HMDB00068; HMDB0002215; HMDB0001490; HMDB0001434; HMDB0001389; HMDB0000291; HMDB0000763
411	CAMKK2 pathway	-0.195252	-0.591216	0.952381	0.989742	0.0515309	17	GIT1; CAMKK2	DNM1L; CAMKK2; CHRM3; CREB1; EP300; GIT1; ICAM1; MAPK3; RPTOR; WFS1; CAMK4; CAMK1; ARHGEF7; MAPK1; RAC1; MTOR; HDAC4; HMDB0006462; HMDB0005794; HMDB0002124; HMDB0030094; HMDB0005809; HMDB0002655; HMDB0002865; HMDB0014324
412	Disruption of postsynaptic signaling by CNV	-0.213305	-0.595311	0.949045	0.989742	0.0508054	13	RYR2; HOMER1; ARC; DLG1; MAPK1; CYFIP1; CAMK2D; NLGN4X; NRXN1; NLGN3; NRXN3; NLGN1; CAMK2G	NRXN3; NRXN1; RPH3A; ARC; MAPK1; NLGN4X; DLG1; CAMK2D; CAMK2G; HOMER1; NLGN1; NLGN3; RYR2; CYFIP1
413	Interactions of natural killer cells in pancreatic cancer	0.212291	0.621291	0.945896	0.989742	0.0450443	16	FOXO1; CCL5; CD96; CD226; NCR3LG1	MICA; MICB; NCR3; FCGR3A; GZMB; PRF1; GATA2; KLRK1; KLRC4-KLRK1; CD96; CD226; TIGIT; NCR3LG1; PVR; MYC; ADAM10; FOXO1; ADAM17; NCR1; BMI1; CSF2; IFNG; CCL2; CCL1; TNF; CCL5; CCL4; CCL3
414	Leptin and adiponectin	-0.236222	-0.604452	0.951168	0.989742	0.0507028	10	PRKAA1; ACACA	ADIPOR2; PRKAB1; LEPR; PRKAA1; ADIPOR1; LEP; ADIPOQ; PRKAG1; ACACA; CPT1A; HMDB0001206
415	HIF1A and PPARG regulation of glycolysis	0.222175	0.554796	0.962335	0.991336	0.0446854	10	LDHA; GAPDH; TPI1; HMDB0000190	HIF1A; PPARG; GAPDH; TPI1; SLC2A1; GPD1; GPAT3; LDHA; HMDB0000243; HMDB0000122; HMDB0001473; HMDB0000190
416	IL-19 signaling pathway map	0.220391	0.583409	0.963671	0.991336	0.0453152	12	MAPK14; SOCS5; STAT6	IL19; IL4R; IL20RA; IL20RB; STAT3; STAT6; TNFRSF1A; SOCS1; SOCS5; JAK1; MUC5AC; CCL11; MAPK14; MAPK3
417	Nitric oxide metabolism in cystic fibrosis	0.196444	0.553088	0.962406	0.991336	0.0445962	14	CA5B; CA2; CA3; CA1; PTPRG	NOS2; NOS3; CA1; CA2; CA3; CA4; CA5A; CA6; CA7; CA8; CA9; CA11; CA12; PTPRG; PTPRZ1; CA5B; CA14; CA10; CA13; HMDB0000517
418	mBDNF and proBDNF regulation of GABA neurotransmission	0.186457	0.630234	0.959854	0.991336	0.0433637	26	CREB1; GABRB1; PIK3R1; JAK2; GABRE; NTRK2; GABRA4; PIK3CB; ROCK1	AP2B1; GABRA3; GABRA1; PIK3CB; NGFR; RHOA; ROCK1; GABRP; JAK2; GABRE; PIK3R2; PIK3CG; GABRA4; GABRG2; PIK3R3; PIK3CA; SLC12A5; PLCG1; PIK3R1; GABRA6; GABRB2; NTRK2; GABRA2; SHC1; GABRG1; GABRB3; STAT3; PTEN; BDNF; GABRG3; AP2A2; GABRA5; GABRD; AP2A1; GABRQ; GABRB1; CREB1; CREM
419	15q11q13 copy number variation	-0.189441	-0.53803	0.982979	0.99604	0.0492918	14	SERPINH1; GJD3; RELA; GJC2; STX1A; CXADR; APP; NECAB3; TJP1; KLF13; UBN1; MYZAP; KAT2B; CALM1	APBA2; TJP1; KLF13; STX1A; NECAB3; APP; RELA; UBN1; CGN; CXADR; GJD3; CALM1; GJC2; MYZAP; KAT2B; SERPINH1
420	Fluoropyrimidine activity	-0.173848	-0.547403	0.984513	0.99604	0.0510114	20	TK1; UPP1; ABCC4; DPYD	MIR29C; ABCC5; ABCC4; CES1; SLC22A7; UPP2; DPYD; DPYS; TYMP; SLC29A1; PPAT; RRM1; RRM2; TK1; UMPS; UPP1; ABCC3; CES2; ABCG2; CDA; TDG; UPB1; TYMS; HMDB0014684; HMDB0001409; HMDB0015233; HMDB0001227; HMDB0060397
421	GDNF/RET signaling axis	-0.172589	-0.534047	0.986755	0.99604	0.0508054	19	SOX11; ROBO2	FOXC1; PAX2; IFT25; IFT27; SALL1; EYA1; GLI3; GATA3; BMP4; SLIT2; GFRA1; SPRY1; SOX17; RET; GREM1; CTNNB1; GDNF; FOXC2; SOX11; AGTR2; ROBO2; FAT4
422	IL-2 signaling pathway	0.152932	0.545138	0.983209	0.99604	0.0432769	33	RPS6KB1; AKT1; PTPN11; PIK3R1; MAPT; SOS1	CRKL; AKT1; FYN; GRB2; IL2RG; JAK1; JAK3; LCK; MAPT; PIK3R1; MAP2K2; PTPN11; RAF1; RPS6KB2; SHC1; STAT1; STAT3; STAT5A; STAT5B; CBL; SOCS3; GAB2; HRAS; SOS1; FOXO3; IL2RB; PTK2B; RPS6KB1; MAPK1; MAP2K1; RPS6; NMI; IL2RA
423	Leukotriene metabolic pathway	-0.184172	-0.49255	0.989733	0.99604	0.0473534	11	ALOX5; LTC4S	ALOX5; GGT5; GGT1; ABCC1; LTA4H; ALOX5AP; LTC4S; DPEP1; DPEP2; PTGR1; CYP4F3; HMDB0012634; HMDB0011135; HMDB0001085; HMDB0001337; HMDB0001043; HMDB0000125; HMDB0001198; HMDB0012607; HMDB0001509; HMDB0003080; DECR1; DECR2
424	Mevalonate arm of cholesterol biosynthesis pathway	0.212554	0.547457	0.972816	0.99604	0.0455878	11	ACAT2; HMGCL; ACAT1; PMVK	GGPS1; HMGCR; FDPS; ACAT1; HMGCL; MVD; HMGCS1; MVK; IDI1; PMVK; ACAT2; IDI2
425	Mitochondrial complex IV assembly	-0.150589	-0.549231	0.993724	0.99604	0.048022	31	COX7B; SURF1; COX16; PET100; COX4I1; TMEM177; COA3; COX20; HIGD1A; COX6C	COX6A1; COX7A2; COX6B1; COX7C; PNKD; COX4I1; COX7B; COX16; COX5B; TACO1; COX17; TMEM177; SURF1; COX18; COX6C; COX11; COA6; COX8A; COX14; COX5A; HIGD1A; COA3; CMC1; NDUFA4; COX2; COX1; COX3; COX20; PET100; PET117; COX19; SMIM20; COX10; COX15
426	Oxysterols derived from cholesterol	-0.169143	-0.590124	0.980349	0.99604	0.0506004	27	NR1H2; ACOT7; INSIG1; AMACR; ACOX2; ACOT8; CH25H; CYP7B1	NR1I2; EPHX2; DHCR7; AKR1C4; CYP27A1; SCP2; BAAT; ACOT2; ACOT7; ACOT4; ACOT1; ACOX2; AKR1D1; AMACR; CYP39A1; CYP3A4; CYP8B1; DBP; HSD3B7; LBP; SLC27A2; SLC27A5; ACOT8; CYP7B1; ACOT6; THEM5; ACOT11; ACOT12; ACOT13; ACOT9; CYP46A1; CH25H; CYP7A1; HSD11B1; HSD11B2; UGT3A1; EBP; SULT2A1; HMDB0000067; HMDB0001419; HMDB0006887; HMDB0001496; INSIG1; NR1H2; HMDB0000619; HMDB0000518
427	Th17 cell differentiation pathway	-0.142688	-0.56572	0.991435	0.99604	0.0491928	45	JUN; IL27RA; TGFB1; IKBKB; STAT3; GATA3; IFNGR1; IL6R; IL4R; PER1; SOCS3; CD4	CRY1; CD4; IFNGR1; FOXP3; PRKCQ; RORA; TBX21; IL4R; MAPK1; HIF1A; NFKBIA; IL21R; IKBKB; IL27RA; TGFB1; TGFBR1; GATA3; MAPK8; IL2; IL23A; IFNG; MAPK14; IL4; ZAP70; PLCG1; IL1B; NR1D1; IL2RA; IL6; IRF4; IL21; PPP3CA; RORC; IL6R; IL23R; NFIL3; PER1; LCK; SOCS3; IL27; CD247; LAT; BMAL1; CLOCK; STAT1; RUNX1; LOC100506403; STAT6; FOS; NFKB1; STAT3; SMAD2; JUN; MTOR; STAT5A; NFATC1
428	Triacylglyceride synthesis	-0.181488	-0.571457	0.977876	0.99604	0.0513223	20	PLPP2; PLPP1; DGAT1; GPD1; GNPAT; AGPAT2; AGPS; LPL; PNPLA2; AGPAT4	AGPAT1; AGPAT2; MOGAT1; GK; GK2; GPD1; MOGAT3; LIPC; LIPE; LPL; AGPAT5; AGPAT3; AGPAT4; PNPLA2; GPAM; MOGAT2; GNPAT; DGAT2; LIPF; AGPS; PLPP1; PLPP2; PLPP3; DGAT1; HMDB0001473
429	UDP-derived sugars synthesis in fibroblasts	-0.181268	-0.463834	0.993631	0.99604	0.0487011	10	UGDH; GALE; UXS1; HK2	PGM3; PGM1; GPI; UGDH; HK2; GFPT1; GALE; UXS1; HMDB0000122; HMDB0001401
430	Proteasome degradation	0.136391	0.513171	0.998131	0.998131	0.0426734	45	PSMD9; PSMD8; PSMD5; UCHL1; PSMD4; PSMD10; PSME2; PSMB10; UBB; PSMA2; PSMB4; PSMA6; UCHL3; PSMA4; PSMB2	PSME3; IFNG; PSMA1; PSMA2; PSMA3; PSMA4; PSMA5; PSMA6; PSMA7; PSMB1; PSMB2; PSMB3; PSMB4; PSMB5; PSMB6; PSMB7; PSME1; PSME2; UBC; UBB; PSMC1; PSMC2; PSMC3; PSMC4; PSMC5; PSMC6; PSMD1; PSMD2; PSMD3; PSMD4; PSMD5; PSMD7; PSMD8; PSMD9; PSMD10; PSMD11; PSMD12; PSMD13; PSMD6; UCHL3; UCHL1; PSMB8; PSMB9; PSMB10; H2AX; H2AZ1; H2AC4
