# Supplementary material for: The Human Cardiac “Age‐OME”: Age‐Specific Changes in Myocardial Molecular Expression
Source: Aging Cell. 2025 Sep 7;24(11):e70219. doi: 10.1111/acel.70219 (PMC12610413; doi:10.1111/acel.70219)
Supplement: Supplementary file 13 — Table S11. Results of network analyses done separately on the younger and older cohorts for the protein, metabolite, lipid, and transcript level as well the identification of significant functional modules in each omics set [file ACEL-24-e70219-s007.xlsx]

## Sheet: summary
YOUNGER							OLDER
PROTEIN-PROTEIN							PROTEIN-PROTEIN
avgDegree	avgStrength	clustCoeff	pathLength	diameter	density		avgDegree	avgStrength	clustCoeff	pathLength	diameter	density
12.1209	5.37004	0.410887	4.86885	14	0.00519988		16.6334	6.83825	0.411372	4.79968	16	0.00639499
METABOLITE-METABOLITE							METABOLITE-METABOLITE
avgDegree	avgStrength	clustCoeff	pathLength	diameter	density		avgDegree	avgStrength	clustCoeff	pathLength	diameter	density
4.63636	1.67758	0.493117	4.26933	11	0.0532915		3.11111	0.921244	0.371287	5.8679	14	0.0388889
LIPIDS-LIPIDS							LIPIDS-LIPIDS
avgDegree	avgStrength	clustCoeff	pathLength	diameter	density		avgDegree	avgStrength	clustCoeff	pathLength	diameter	density
3.65	1.63829	0.37013	3.51538	7	0.0935897		3.27273	3.05576	0.526316	2.03636	4	0.327273
TRANSCRIPT-TRANSCRIPT							TRANSCRIPT-TRANSCRIPT
avgDegree	avgStrength	clustCoeff	pathLength	diameter	density		avgDegree	avgStrength	clustCoeff	pathLength	diameter	density
4.74159	0.541818	0.296086	11.5981	39	0.000728132		4.60042	0.350567	0.294877	11.8176	36	0.00041678

## Sheet: protein
YOUNGER											OLDER
	nodes	degree	betweenness_noWeight	betweenness_absWeight	clusteringCoeff	community	hubs	bottleneck	backbone			nodes	degree	betweenness_noWeight	betweenness_absWeight	clusteringCoeff	community	hubs	bottleneck	backbone
TECR	TECR	114	89929.4	60472	0.164105	2	TRUE	TRUE	TRUE		PDCD5	PDCD5	158	17562.4	15265	0.391518	2	TRUE	TRUE	TRUE
NUDT2	NUDT2	108	51086.8	35813	0.363448	4	TRUE	TRUE	TRUE		TPM1;TPM3	TPM1;TPM3	154	11799.9	14864	0.403361	2	TRUE	TRUE	TRUE
ITPA	ITPA	106	61902.4	52525	0.294519	2	TRUE	TRUE	TRUE		SOD2	SOD2	153	9150.88	4928	0.419849	2	TRUE	FALSE	TRUE
HNRNPD;HNRNPDL	HNRNPD;HNRNPDL	98	18163.9	18057	0.443089	4	TRUE	TRUE	TRUE		MB	MB	152	18422.8	16478	0.377832	2	TRUE	TRUE	TRUE
UBA3	UBA3	96	32981.1	30687	0.40307	4	TRUE	TRUE	TRUE		SOD1	SOD1	151	13886.5	15281	0.402296	2	TRUE	TRUE	TRUE
RPL23	RPL23	93	9851.67	6310	0.389434	2	TRUE	FALSE	TRUE		PFDN4	PFDN4	148	11695.7	6841	0.41947	2	TRUE	FALSE	TRUE
CRIP2	CRIP2	92	4858.93	2777	0.481844	4	TRUE	FALSE	TRUE		FKBP3	FKBP3	145	8312.7	6467	0.437261	2	TRUE	FALSE	TRUE
PIN1	PIN1	90	4917.63	2659	0.480899	4	TRUE	FALSE	TRUE		SMPX	SMPX	145	9992.1	5927	0.42136	2	TRUE	FALSE	TRUE
ATP2B1;ATP2B3;ATP2B4	ATP2B1;ATP2B3;ATP2B4	89	65164.2	48052	0.172114	2	TRUE	TRUE	TRUE		ATP5PF	ATP5PF	144	8401.61	8614	0.431721	2	TRUE	FALSE	TRUE
SNX12	SNX12	89	6649.39	4345	0.50332	4	TRUE	FALSE	TRUE		RNASEH2A	RNASEH2A	143	8396.59	5608	0.427263	2	TRUE	FALSE	TRUE
RPL4	RPL4	88	8663.95	7612	0.421891	2	TRUE	FALSE	TRUE		PFDN2	PFDN2	138	15312.4	15279	0.413096	2	TRUE	TRUE	TRUE
RPL24	RPL24	87	7648.89	9270	0.379043	2	TRUE	FALSE	TRUE		PFDN6	PFDN6	137	17594.2	15259	0.420889	2	TRUE	TRUE	TRUE
SEPTIN11;SEPTIN6	SEPTIN11;SEPTIN6	87	28484.8	20504	0.283079	2	TRUE	TRUE	TRUE		ARPP19;ENSA	ARPP19;ENSA	136	8693.4	4595	0.431917	2	TRUE	FALSE	TRUE
CTNND1	CTNND1	86	20765	13527	0.482079	4	TRUE	TRUE	TRUE		FXN	FXN	136	10540.3	11097	0.436819	2	TRUE	FALSE	TRUE
HNRNPA2B1	HNRNPA2B1	86	72335.2	57487	0.409302	4	TRUE	TRUE	TRUE		HEBP2	HEBP2	136	9675.65	14006	0.459259	2	TRUE	TRUE	TRUE
LDB3	LDB3	86	6382.76	3982	0.491929	4	TRUE	FALSE	TRUE		NDUFAB1	NDUFAB1	135	10507.8	7275	0.428192	2	TRUE	FALSE	TRUE
MYOZ2	MYOZ2	86	67955.4	62407	0.3658	4	TRUE	TRUE	TRUE		PLPBP	PLPBP	135	15003.6	12174	0.363847	2	TRUE	FALSE	TRUE
CCT4	CCT4	85	5769.91	3108	0.377031	2	TRUE	FALSE	TRUE		TPD52	TPD52	134	6857.49	6193	0.46942	2	TRUE	FALSE	TRUE
PCBP1	PCBP1	85	5548.26	972	0.505602	4	TRUE	FALSE	TRUE		ARPP19	ARPP19	133	12022.6	7292	0.434495	2	TRUE	FALSE	TRUE
ATG3	ATG3	84	21667.2	11049	0.49082	4	TRUE	TRUE	TRUE		GLO1	GLO1	133	21857.1	14568	0.422534	2	TRUE	TRUE	TRUE
EHD1;EHD2;EHD3	EHD1;EHD2;EHD3	84	24342.4	33235	0.46615	4	TRUE	TRUE	TRUE		COA6	COA6	132	9899.04	6992	0.459981	2	TRUE	FALSE	TRUE
RPL10A	RPL10A	84	6396.06	5374	0.428571	2	TRUE	FALSE	TRUE		NDUFV3	NDUFV3	129	9676.37	7879	0.446705	2	TRUE	FALSE	TRUE
PDLIM5	PDLIM5	83	17332	14330	0.451954	4	TRUE	TRUE	TRUE		UQCRH	UQCRH	129	6766.57	5849	0.462573	2	TRUE	FALSE	TRUE
EIF3A	EIF3A	82	10353.5	10678	0.341765	2	TRUE	FALSE	TRUE		ATOX1	ATOX1	128	10763.9	8051	0.414493	2	TRUE	FALSE	TRUE
EHD1	EHD1	81	41057.5	34152	0.48642	4	TRUE	TRUE	TRUE		MYOZ2	MYOZ2	127	20919.4	19115	0.36108	2	TRUE	TRUE	TRUE
DHRS4	DHRS4	80	58881.8	35902	0.297785	4	TRUE	TRUE	TRUE		TBCA	TBCA	125	9804.82	10942	0.42929	2	TRUE	FALSE	TRUE
MTFR1L	MTFR1L	80	31122.3	24554	0.397468	4	TRUE	TRUE	TRUE		RAD23B	RAD23B	124	7994.74	5564	0.449777	2	TRUE	FALSE	TRUE
PLIN3	PLIN3	80	27936.9	31972	0.464873	4	TRUE	TRUE	TRUE		FDX1	FDX1	122	10000.3	8711	0.441675	2	TRUE	FALSE	TRUE
RPL6	RPL6	80	3687.51	3195	0.460443	2	TRUE	FALSE	TRUE		PPP1R12B	PPP1R12B	122	8200.78	5721	0.480694	2	TRUE	FALSE	TRUE
RPS4X;RPS4Y1	RPS4X;RPS4Y1	80	5904.93	7012	0.451582	2	TRUE	FALSE	TRUE		PDAP1	PDAP1	121	8120.23	8017	0.477686	2	TRUE	FALSE	TRUE
CAB39	CAB39	79	18245.8	19582	0.457968	4	TRUE	TRUE	TRUE		ATP5IF1	ATP5IF1	120	10919.2	9578	0.433754	2	TRUE	FALSE	TRUE
PPTC7	PPTC7	79	119973	109459	0.095099	2	TRUE	TRUE	TRUE		CCDC124	CCDC124	120	6507.19	8975	0.480952	2	TRUE	FALSE	TRUE
RPS3	RPS3	79	7004.1	7104	0.432652	2	TRUE	FALSE	TRUE		TNNT2	TNNT2	120	13377.2	13595	0.453922	2	TRUE	TRUE	TRUE
CUL3	CUL3	78	47521.5	64932	0.172827	2	TRUE	TRUE	TRUE		HSPE1	HSPE1	117	9239.04	9186	0.489832	2	TRUE	FALSE	TRUE
EIF3G	EIF3G	78	17549.3	16349	0.395604	4	TRUE	TRUE	TRUE		NDUFS6	NDUFS6	117	14282.9	15274	0.434424	2	TRUE	TRUE	TRUE
SERPINA3	SERPINA3	78	42893.7	24713	0.482517	4	TRUE	TRUE	TRUE		UCHL3	UCHL3	117	5106.61	5139	0.466696	2	TRUE	FALSE	TRUE
WNK1;WNK2	WNK1;WNK2	78	8798.34	6074	0.487179	4	TRUE	FALSE	TRUE		CDV3	CDV3	116	7246.4	5022	0.481709	2	TRUE	FALSE	TRUE
AK4	AK4	77	12524.5	11000	0.493848	4	TRUE	TRUE	TRUE		HINT1	HINT1	115	9925.31	10465	0.427307	2	TRUE	FALSE	TRUE
RPL27A	RPL27A	77	6060.23	4877	0.439508	2	TRUE	FALSE	TRUE		EDF1	EDF1	114	23563.1	20900	0.409719	2	TRUE	TRUE	TRUE
RPL7	RPL7	77	5047.72	3381	0.47095	2	TRUE	FALSE	TRUE		TRIAP1	TRIAP1	114	67556.7	55511	0.333954	2	TRUE	TRUE	TRUE
HSPA12A	HSPA12A	76	4909.21	7188	0.527368	4	TRUE	FALSE	TRUE		UQCRB	UQCRB	113	7836.67	6701	0.451327	2	TRUE	FALSE	TRUE
RPL27	RPL27	75	10828.4	10666	0.463423	2	TRUE	FALSE	TRUE		TPM1	TPM1	112	4981.18	3652	0.487934	2	TRUE	FALSE	TRUE
PPP2R1A	PPP2R1A	73	5348.32	3539	0.554795	4	TRUE	FALSE	TRUE		TPM2	TPM2	112	12277.8	10737	0.400097	2	TRUE	FALSE	TRUE
RPL8	RPL8	73	2499.19	2698	0.500761	2	TRUE	FALSE	TRUE		MYL1;MYL3	MYL1;MYL3	110	5993.42	4169	0.480234	2	TRUE	FALSE	TRUE
CCT7	CCT7	72	11192.1	9030	0.377934	2	TRUE	FALSE	TRUE		NOL3	NOL3	110	5410.94	5715	0.503586	2	TRUE	FALSE	TRUE
EIF4E	EIF4E	72	26438	20488	0.475743	4	TRUE	TRUE	TRUE		PALMD	PALMD	110	10783.3	10172	0.441868	2	TRUE	FALSE	TRUE
KARS1	KARS1	72	3698.17	3579	0.52856	4	TRUE	FALSE	TRUE		PPP1R12A;PPP1R12B	PPP1R12A;PPP1R12B	109	6579.61	8625	0.465341	2	TRUE	FALSE	TRUE
RPL11	RPL11	72	11689.5	18115	0.393192	2	TRUE	TRUE	TRUE		PYM1	PYM1	109	39817.2	35451	0.344037	2	TRUE	TRUE	TRUE
UCHL3	UCHL3	72	12487.7	13213	0.514085	4	TRUE	TRUE	TRUE		TXNDC17	TXNDC17	109	5779.58	5978	0.478933	2	TRUE	FALSE	TRUE
ATP5IF1	ATP5IF1	71	10169.4	9962	0.454728	4	TRUE	FALSE	TRUE		COX5A	COX5A	107	9563.04	7333	0.40857	2	TRUE	FALSE	TRUE
RBM3	RBM3	71	2774.56	1251	0.569014	4	TRUE	FALSE	TRUE		TPM2;TPM4	TPM2;TPM4	107	9835.51	13324	0.430259	2	TRUE	TRUE	TRUE
RBM8A	RBM8A	71	9060.78	7655	0.514688	4	TRUE	FALSE	TRUE		RPLP2	RPLP2	105	14034.8	13169	0.493407	2	TRUE	TRUE	TRUE
RPS3A	RPS3A	71	5382.63	4489	0.466398	2	TRUE	FALSE	TRUE		SEPTIN11;SEPTIN6;SEPTIN8	SEPTIN11;SEPTIN6;SEPTIN8	105	85435.7	56751	0.172894	24	TRUE	TRUE	TRUE
CCT8	CCT8	70	5624.87	6141	0.400828	2	TRUE	FALSE	TRUE		CMPK1	CMPK1	104	13914.2	13678	0.406087	2	TRUE	TRUE	TRUE
ETFRF1	ETFRF1	70	64631	53665	0.36646	4	TRUE	TRUE	TRUE		MYL3	MYL3	103	4570.78	5003	0.5494	2	TRUE	FALSE	TRUE
TCP1	TCP1	70	26113.1	23723	0.336232	2	TRUE	TRUE	TRUE		RCSD1	RCSD1	103	12676.5	10064	0.446412	2	TRUE	FALSE	TRUE
UCHL5	UCHL5	70	10230.6	12757	0.452588	4	TRUE	TRUE	TRUE		TPM1;TPM2	TPM1;TPM2	103	5700.63	3033	0.511136	2	TRUE	FALSE	TRUE
ARF1;ARF5	ARF1;ARF5	69	8751.87	11795	0.484228	4	TRUE	TRUE	TRUE		UQCC2	UQCC2	103	6184.21	5449	0.49743	2	TRUE	FALSE	TRUE
MAVS	MAVS	69	5800.49	7731	0.526428	4	TRUE	FALSE	TRUE		CMC2	CMC2	102	8214.53	9005	0.444186	2	TRUE	FALSE	TRUE
PARVA;PARVB	PARVA;PARVB	69	2785.77	5131	0.545183	4	TRUE	FALSE	TRUE		LAMTOR5	LAMTOR5	102	6603.13	11511	0.4702	2	TRUE	FALSE	TRUE
EEF1A1;EEF1A2	EEF1A1;EEF1A2	68	10785.4	15838	0.383231	2	TRUE	TRUE	TRUE		NUMA1	NUMA1	102	63482.2	52926	0.2384	2	TRUE	TRUE	TRUE
RPS14	RPS14	68	3096.93	3015	0.500878	2	TRUE	FALSE	TRUE		FAM136A	FAM136A	101	5030.13	8327	0.508515	2	TRUE	FALSE	TRUE
ABHD12	ABHD12	67	34993.6	32260	0.166441	2	TRUE	TRUE	TRUE		RPL12	RPL12	101	5463.58	6688	0.449109	2	TRUE	FALSE	TRUE
ELOB	ELOB	67	19494.4	27303	0.49299	4	TRUE	TRUE	TRUE		TSSC4	TSSC4	101	9655.8	8627	0.475644	2	TRUE	FALSE	TRUE
LASP1	LASP1	67	31060.2	26322	0.490276	4	TRUE	TRUE	TRUE		BAG3	BAG3	100	13628.3	11465	0.471111	2	TRUE	FALSE	TRUE
PPP1CA	PPP1CA	67	51306	34721	0.291723	4	TRUE	TRUE	TRUE		HSPB7	HSPB7	100	7011.1	5111	0.477374	2	TRUE	FALSE	TRUE
RPS18	RPS18	67	5979.04	4217	0.478969	2	TRUE	FALSE	TRUE		UBE2L3	UBE2L3	100	6619.96	10773	0.5	2	TRUE	FALSE	TRUE
HSD17B10	HSD17B10	66	4953.12	4403	0.525408	4	TRUE	FALSE	TRUE		MRPS36	MRPS36	99	7974.58	7417	0.481756	2	TRUE	FALSE	TRUE
TUBA4A;TUBA8	TUBA4A;TUBA8	66	8975.81	13492	0.351515	2	TRUE	TRUE	TRUE		RPL26;RPL26L1	RPL26;RPL26L1	99	31360.1	37397	0.278912	16	TRUE	TRUE	TRUE
TUBA4A;TUBA8;TUBAL3	TUBA4A;TUBA8;TUBAL3	66	3174.19	2025	0.495105	2	TRUE	FALSE	TRUE		UBQLN1	UBQLN1	98	3668.72	5288	0.527456	2	TRUE	FALSE	TRUE
NRAP	NRAP	65	6230.57	7650	0.388942	2	TRUE	FALSE	TRUE		EIF4H	EIF4H	97	9027.19	7484	0.498497	2	TRUE	FALSE	TRUE
SERBP1	SERBP1	65	5087.26	4275	0.55625	4	TRUE	FALSE	TRUE		PARK7	PARK7	97	5793	7192	0.50043	2	TRUE	FALSE	TRUE
RPL14	RPL14	64	2028.12	1176	0.545635	2	TRUE	FALSE	TRUE		NUCB1	NUCB1	96	3382.73	2402	0.548026	2	TRUE	FALSE	TRUE
RPL15	RPL15	64	1457.73	325	0.549603	2	TRUE	FALSE	TRUE		PCNP	PCNP	95	11332.7	6326	0.45196	2	TRUE	FALSE	TRUE
CEFIP	CEFIP	63	12839.2	16295	0.493088	4	TRUE	TRUE	TRUE		PFDN1	PFDN1	95	11843.7	9268	0.432475	2	TRUE	FALSE	TRUE
DNM3	DNM3	63	3225.21	4608	0.547363	4	TRUE	FALSE	TRUE		RRP9	RRP9	95	27634.3	20580	0.364166	2	TRUE	TRUE	TRUE
RPL5	RPL5	63	3457.56	1696	0.555556	2	TRUE	FALSE	TRUE		AK1	AK1	94	5791.08	5456	0.449783	2	TRUE	FALSE	TRUE
RPS16	RPS16	63	3396.47	3836	0.529954	2	TRUE	FALSE	TRUE		PKIA	PKIA	94	6328.63	6021	0.538092	2	TRUE	FALSE	TRUE
SERPINH1	SERPINH1	63	3453.59	2612	0.50128	2	TRUE	FALSE	TRUE		TSC22D1	TSC22D1	94	7883.97	8196	0.493251	2	TRUE	FALSE	TRUE
MAPK14	MAPK14	62	7265.45	9919	0.47964	4	TRUE	FALSE	TRUE		DBI	DBI	93	3313.65	4215	0.535998	2	TRUE	FALSE	TRUE
RPS2	RPS2	62	1849.83	371	0.549445	2	TRUE	FALSE	TRUE		TXN	TXN	93	2689.28	3290	0.557737	2	TRUE	FALSE	TRUE
TUBA1C;TUBA4A	TUBA1C;TUBA4A	62	5636.77	5503	0.40349	2	TRUE	FALSE	TRUE		CALML3	CALML3	92	20203.3	23675	0.34257	2	TRUE	TRUE	TRUE
DNLZ	DNLZ	61	2339.27	2017	0.549727	4	TRUE	FALSE	TRUE		TPI1	TPI1	92	9050.24	10234	0.478022	2	TRUE	FALSE	TRUE
FBN1	FBN1	61	1858.1	2423	0.621311	4	TRUE	FALSE	TRUE		SNAP29	SNAP29	90	7150.76	10456	0.425468	2	TRUE	FALSE	TRUE
OTUB1	OTUB1	61	20764.6	16623	0.401639	4	TRUE	TRUE	TRUE		MYL2	MYL2	89	2479.59	1801	0.542135	2	TRUE	FALSE	TRUE
PPIB	PPIB	61	12092.9	13150	0.26612	2	TRUE	TRUE	TRUE		RPL23	RPL23	88	18634.5	24267	0.298067	16	TRUE	TRUE	TRUE
RPL9	RPL9	61	4041.7	5837	0.52459	2	TRUE	FALSE	TRUE		IQGAP1;IQGAP2	IQGAP1;IQGAP2	86	96455.5	87386	0.198085	24	TRUE	TRUE	TRUE
TUBA1C	TUBA1C	61	4489.9	4784	0.474317	2	TRUE	FALSE	TRUE		CMC4	CMC4	85	47238.4	31441	0.211485	2	TRUE	TRUE	TRUE
ACTN1;ACTN2;ACTN3	ACTN1;ACTN2;ACTN3	60	12975.8	15502	0.518644	4	TRUE	TRUE	TRUE		DAG1	DAG1	85	5475.78	8689	0.543417	2	TRUE	FALSE	TRUE
CCT3	CCT3	60	15060	12412	0.383616	2	TRUE	TRUE	TRUE		HYPK	HYPK	85	7268.56	6201	0.428291	2	TRUE	FALSE	TRUE
DNM1L	DNM1L	60	6674.59	3912	0.484746	4	TRUE	FALSE	TRUE		LASP1	LASP1	85	23708.4	16178	0.280112	24	TRUE	TRUE	TRUE
EHD4	EHD4	60	4927.41	5364	0.513559	4	TRUE	FALSE	TRUE		BOLA1	BOLA1	84	20143.9	19207	0.403041	2	TRUE	TRUE	TRUE
GSTK1	GSTK1	60	38171.9	40426	0.456497	4	TRUE	TRUE	TRUE		IMPA1	IMPA1	84	4314.96	4170	0.549627	2	TRUE	FALSE	TRUE
PKP2	PKP2	60	8534.42	7493	0.467232	4	TRUE	FALSE	TRUE		RPL27A	RPL27A	84	13533.1	10853	0.309237	16	TRUE	FALSE	TRUE
CCT5	CCT5	59	6002.71	3418	0.454705	2	TRUE	FALSE	TRUE		TSC22D1;TSC22D2	TSC22D1;TSC22D2	83	11439.5	8705	0.454011	2	TRUE	FALSE	TRUE
PPP1R2	PPP1R2	59	8476.12	8047	0.535359	4	TRUE	FALSE	TRUE		PPP1R2	PPP1R2	82	5573.42	5967	0.490515	2	TRUE	FALSE	TRUE
SEC23A	SEC23A	59	35815.3	32465	0.296318	2	TRUE	TRUE	TRUE		COLGALT1	COLGALT1	80	42788	43520	0.250633	24	TRUE	TRUE	TRUE
SFPQ	SFPQ	59	6379.49	3569	0.492694	4	TRUE	FALSE	TRUE		DPYSL5	DPYSL5	80	13695.9	13082	0.345886	16	TRUE	TRUE	TRUE
AP2M1	AP2M1	58	27041.7	24317	0.319419	4	TRUE	TRUE	TRUE		C1QBP	C1QBP	79	3856.19	5001	0.489776	2	TRUE	FALSE	TRUE
EIF3K	EIF3K	58	27884.2	36662	0.523291	4	TRUE	TRUE	TRUE		COX6B1	COX6B1	79	3542.64	5915	0.478741	2	TRUE	FALSE	TRUE
ELOC	ELOC	58	3614.18	3039	0.578342	4	TRUE	FALSE	TRUE		NAXE	NAXE	79	22400.6	25477	0.269393	2	TRUE	TRUE	TRUE
KPNA3;KPNA4	KPNA3;KPNA4	58	44896.5	44286	0.139746	2	TRUE	TRUE	TRUE		UBE2R2	UBE2R2	79	19364.3	16566	0.417722	2	TRUE	TRUE	TRUE
NDUFA4	NDUFA4	58	14117.1	10882	0.377495	4	TRUE	FALSE	TRUE		ATP5PD	ATP5PD	78	8011.2	8012	0.424908	2	TRUE	FALSE	TRUE
PDCD5	PDCD5	58	7016.44	5881	0.510587	4	TRUE	FALSE	TRUE		FBLN1	FBLN1	78	13554.4	16026	0.329337	24	TRUE	TRUE	TRUE
RPL17	RPL17	58	1435.35	1046	0.562008	2	TRUE	FALSE	TRUE		LYRM7	LYRM7	78	18233.5	22512	0.312354	2	TRUE	TRUE	TRUE
RPS24	RPS24	58	5853.68	6111	0.522686	2	TRUE	FALSE	TRUE		PFDN5	PFDN5	78	4331.1	6360	0.545455	2	TRUE	FALSE	TRUE
LYRM4	LYRM4	57	103054	112646	0.134085	4	TRUE	TRUE	TRUE		TPD52L2	TPD52L2	78	11479.6	9171	0.423243	2	TRUE	FALSE	TRUE
PTGDS	PTGDS	57	8395.45	7727	0.392231	2	TRUE	FALSE	TRUE		RPS13	RPS13	76	17659.2	20220	0.296842	16	TRUE	TRUE	TRUE
RAN	RAN	57	9277.83	10602	0.241855	2	TRUE	FALSE	TRUE		SERBP1	SERBP1	76	7723.96	9661	0.512281	2	TRUE	FALSE	TRUE
USO1	USO1	57	6643.54	7965	0.515038	2	TRUE	FALSE	TRUE		TIMM13	TIMM13	76	8332.52	9450	0.43614	2	TRUE	FALSE	TRUE
FLNA;FLNC	FLNA;FLNC	56	6023.76	4666	0.406494	2	TRUE	FALSE	TRUE		NEXN	NEXN	75	5841.36	7821	0.490811	2	TRUE	FALSE	TRUE
MYH10;MYH9	MYH10;MYH9	56	13229.4	13603	0.374675	2	TRUE	TRUE	TRUE		RPL6	RPL6	75	14665.2	12587	0.323604	16	TRUE	FALSE	TRUE
PBDC1	PBDC1	56	2718.42	2286	0.614935	4	TRUE	FALSE	TRUE		SPTBN1	SPTBN1	75	9247.18	6172	0.353153	16	TRUE	FALSE	TRUE
DSG2	DSG2	54	4224.75	4364	0.484277	2	TRUE	FALSE	TRUE		TPM1;TPM2;TPM3;TPM4	TPM1;TPM2;TPM3;TPM4	75	2407.67	3577	0.601441	2	TRUE	FALSE	TRUE
UQCRB	UQCRB	54	8547.84	5786	0.308176	2	TRUE	FALSE	TRUE		MYH10;MYH9	MYH10;MYH9	74	8437.8	4140	0.356535	24	TRUE	FALSE	TRUE
USP19	USP19	54	39395.9	31730	0.225017	2	TRUE	TRUE	TRUE		THAP4	THAP4	74	3305.11	8079	0.4913	2	TRUE	FALSE	TRUE
AAK1	AAK1	53	9301.91	5945	0.314224	2	TRUE	FALSE	TRUE		SEPTIN7	SEPTIN7	73	17698.8	15616	0.270548	24	TRUE	TRUE	TRUE
CCT2	CCT2	53	10485.2	9475	0.376633	2	TRUE	FALSE	TRUE		GFER	GFER	72	5229.35	4751	0.498826	2	TRUE	FALSE	TRUE
CYB5A	CYB5A	53	2954.51	5305	0.49492	2	TRUE	FALSE	TRUE		MFAP4	MFAP4	72	47946.4	37357	0.201095	24	TRUE	TRUE	TRUE
RPS8	RPS8	53	3075.49	2090	0.484035	2	TRUE	FALSE	TRUE		COQ9	COQ9	71	3860.32	3552	0.44507	2	TRUE	FALSE	TRUE
ARPC3	ARPC3	52	7491.39	10737	0.319759	2	TRUE	FALSE	TRUE		HSBP1	HSBP1	71	6139.14	7329	0.421328	2	TRUE	FALSE	TRUE
CNN3	CNN3	52	16630	16512	0.562594	4	TRUE	TRUE	TRUE		ACTB;ACTG1	ACTB;ACTG1	70	10271	12894	0.344928	24	TRUE	TRUE	TRUE
NDUFAB1	NDUFAB1	52	7404.47	12235	0.307692	2	TRUE	TRUE	TRUE		NDUFAF2	NDUFAF2	70	6102.34	4089	0.428571	2	TRUE	FALSE	TRUE
RPS13	RPS13	52	2364.03	2037	0.581448	2	TRUE	FALSE	TRUE		RPL10A	RPL10A	70	11066.5	10716	0.351139	16	TRUE	FALSE	TRUE
ITGB5	ITGB5	51	50047.9	42886	0.12	7	TRUE	TRUE	TRUE		H3C1;H3C15	H3C1;H3C15	69	17607.6	21260	0.321398	16	TRUE	TRUE	TRUE
NAXE	NAXE	51	4684.23	8046	0.414902	2	TRUE	FALSE	TRUE		HRC	HRC	69	7092.39	9778	0.416454	2	TRUE	FALSE	TRUE
NDUFS6	NDUFS6	51	4930.98	3195	0.323137	2	TRUE	FALSE	TRUE		CAST	CAST	68	3838.11	2845	0.583845	2	TRUE	FALSE	TRUE
RACK1	RACK1	51	1611.65	2068	0.521569	2	TRUE	FALSE	TRUE		LUC7L3	LUC7L3	68	3846.05	3481	0.530729	2	TRUE	FALSE	TRUE
RPL29	RPL29	51	19261.1	20107	0.356078	2	TRUE	TRUE	TRUE		MYOM3	MYOM3	68	24728.9	20234	0.263828	16	TRUE	TRUE	TRUE
RPL7A	RPL7A	51	3058.28	6471	0.531765	2	TRUE	FALSE	TRUE		SEPTIN2	SEPTIN2	68	18609.5	25484	0.313433	24	TRUE	TRUE	TRUE
TUBA1C;TUBA4A;TUBA8	TUBA1C;TUBA4A;TUBA8	51	2906.98	2452	0.427451	2	TRUE	FALSE	TRUE		DCTPP1	DCTPP1	67	32768.6	23637	0.342831	2	TRUE	TRUE	TRUE
AS3MT	AS3MT	50	23125.4	15189	0.475918	4	TRUE	TRUE	TRUE		FDX2	FDX2	67	5480.01	7685	0.523293	2	TRUE	FALSE	TRUE
CCT6A	CCT6A	50	4738.18	5573	0.392653	2	TRUE	FALSE	TRUE		LMNB1	LMNB1	67	8324.51	10742	0.380823	2	TRUE	FALSE	TRUE
MOGS	MOGS	50	21016.6	15457	0.357551	4	TRUE	TRUE	TRUE		MRC2	MRC2	67	11913	11005	0.32474	24	TRUE	FALSE	TRUE
RAB6A;RAB6B	RAB6A;RAB6B	50	18890.6	20488	0.37551	2	TRUE	TRUE	TRUE		RPL13	RPL13	67	8236.57	5154	0.332429	16	TRUE	FALSE	TRUE
RPS15A	RPS15A	50	3177.74	3735	0.536327	2	TRUE	FALSE	TRUE		FBLN2	FBLN2	66	13976.4	13509	0.353846	24	TRUE	TRUE	TRUE
AKAP2	AKAP2	49	14375.7	14439	0.553571	4	TRUE	TRUE	TRUE		ITGB5	ITGB5	66	61727.4	52432	0.144522	24	TRUE	TRUE	TRUE
ARVCF	ARVCF	49	17567.7	19833	0.522959	4	TRUE	TRUE	TRUE		OGN	OGN	66	5490.87	4171	0.377156	24	TRUE	FALSE	TRUE
HNRNPAB	HNRNPAB	49	15244.2	18623	0.508503	4	TRUE	TRUE	TRUE		RPL35	RPL35	66	10034.2	14117	0.356643	2	TRUE	TRUE	TRUE
ILK	ILK	49	12581.3	8261	0.419218	4	TRUE	FALSE	TRUE		TNNC1	TNNC1	66	2513.89	2943	0.554312	2	TRUE	FALSE	TRUE
RPL12	RPL12	49	1667.01	3050	0.489796	2	TRUE	FALSE	TRUE		CCDC58	CCDC58	65	12611.6	18065	0.503365	2	TRUE	TRUE	TRUE
RPS9	RPS9	49	865.049	511	0.585034	2	TRUE	FALSE	TRUE		MYH10	MYH10	65	6423.06	3729	0.396154	24	TRUE	FALSE	TRUE
SFXN4	SFXN4	49	3027.18	2562	0.583333	4	TRUE	FALSE	TRUE		PHPT1	PHPT1	65	28904	27438	0.430288	2	TRUE	TRUE	TRUE
TBCB	TBCB	49	7939.73	7619	0.545068	4	TRUE	FALSE	TRUE		SMAP	SMAP	65	3743.02	5343	0.466827	2	TRUE	FALSE	TRUE
ABLIM1	ABLIM1	48	3626.57	4931	0.613475	4	TRUE	FALSE	TRUE		ABI3BP	ABI3BP	64	13074.2	8620	0.339782	24	TRUE	FALSE	TRUE
ABCF1	ABCF1	47	18828.1	14651	0.499537	4	TRUE	TRUE	TRUE		ACTN1	ACTN1	64	7275.54	4584	0.385913	24	TRUE	FALSE	TRUE
ATOX1	ATOX1	47	4124.98	3427	0.555042	4	TRUE	FALSE	TRUE		COX5B	COX5B	64	28237	22482	0.284722	24	TRUE	TRUE	TRUE
PPP4R1	PPP4R1	47	32631.3	39636	0.243293	2	TRUE	TRUE	TRUE		S100A1	S100A1	64	33013.9	32092	0.427579	2	TRUE	TRUE	TRUE
RPL13	RPL13	47	2655	2724	0.485661	2	TRUE	FALSE	TRUE		COL14A1	COL14A1	63	11833.7	15799	0.353815	24	TRUE	TRUE	TRUE
SEC22B	SEC22B	47	2298.81	1702	0.555042	4	TRUE	FALSE	TRUE		GLRX	GLRX	63	4850.81	5846	0.462366	2	TRUE	FALSE	TRUE
ALDH1L1	ALDH1L1	46	41822.3	43657	0.124638	2	TRUE	TRUE	TRUE		MYOM1	MYOM1	63	21467.8	22881	0.27445	16	TRUE	TRUE	TRUE
EEF1A1	EEF1A1	46	8918.19	8537	0.410628	2	TRUE	FALSE	TRUE		PNKD	PNKD	63	15654.4	15259	0.409114	2	TRUE	TRUE	TRUE
EHD2;EHD3;EHD4	EHD2;EHD3;EHD4	46	12399.1	16256	0.542029	4	TRUE	TRUE	TRUE		RPL4	RPL4	63	10471.1	16157	0.355351	16	TRUE	TRUE	TRUE
GLRX5	GLRX5	46	25172.5	19454	0.18744	2	TRUE	TRUE	TRUE		CDH2	CDH2	62	14350.9	9394	0.50238	2	TRUE	FALSE	TRUE
TNNT2	TNNT2	46	7282.82	8046	0.307246	2	TRUE	FALSE	TRUE		MIEN1	MIEN1	62	2953.16	4373	0.496034	2	TRUE	FALSE	TRUE
TNPO1;TNPO2	TNPO1;TNPO2	46	13082.3	13969	0.296618	2	TRUE	TRUE	TRUE		NDUFS4	NDUFS4	62	14731.1	14813	0.47065	2	TRUE	TRUE	TRUE
UBAC1	UBAC1	46	8312.35	4341	0.391304	4	TRUE	FALSE	TRUE		RPS9	RPS9	62	12710.7	7941	0.382337	16	TRUE	FALSE	TRUE
FLNB;FLNC	FLNB;FLNC	45	2862.37	2705	0.340404	2	TRUE	FALSE	TRUE		CLTB	CLTB	61	9216.04	4914	0.394536	2	TRUE	FALSE	TRUE
GCN1	GCN1	45	9327.48	8208	0.435354	2	TRUE	FALSE	TRUE		DPYSL3	DPYSL3	61	6621.59	5917	0.35082	24	TRUE	FALSE	TRUE
RPS4X	RPS4X	45	2420.79	2043	0.560606	2	TRUE	FALSE	TRUE		H4C1	H4C1	61	15643.6	25109	0.302732	16	TRUE	TRUE	TRUE
STAT6	STAT6	45	78191.2	71092	0.0707071	2	TRUE	TRUE	TRUE		RPS8	RPS8	61	8228.58	10468	0.376503	16	TRUE	FALSE	TRUE
TUBA1C;TUBA4A;TUBA8;TUBAL3	TUBA1C;TUBA4A;TUBA8;TUBAL3	45	2976.42	4455	0.450505	2	TRUE	FALSE	TRUE		SUOX	SUOX	61	26200.1	26311	0.282514	2	TRUE	TRUE	TRUE
XIRP1	XIRP1	45	8136.15	9403	0.407071	2	TRUE	FALSE	TRUE		UPF1	UPF1	61	94486.5	87463	0.155738	2	TRUE	TRUE	TRUE
COX7A1	COX7A1	44	37064	38014	0.363636	4	TRUE	TRUE	TRUE		VBP1	VBP1	61	14303	12745	0.406557	2	TRUE	TRUE	TRUE
FLII	FLII	44	8747.35	9921	0.38055	2	TRUE	FALSE	TRUE		RPL8	RPL8	60	4335.14	5203	0.421469	16	TRUE	FALSE	TRUE
FN1	FN1	44	3666.78	4654	0.44926	2	TRUE	FALSE	TRUE		TIMM8A	TIMM8A	60	3988.45	3957	0.457627	2	TRUE	FALSE	TRUE
PALMD	PALMD	44	19753.8	23186	0.358351	4	TRUE	TRUE	TRUE		TLN1	TLN1	60	15479.9	19179	0.364407	24	TRUE	TRUE	TRUE
RDH13	RDH13	44	637.993	746	0.633192	4	TRUE	FALSE	TRUE		COL1A2	COL1A2	59	5111.31	2851	0.397428	24	TRUE	FALSE	TRUE
ACTR3	ACTR3	43	4528.32	3224	0.326689	2	TRUE	FALSE	TRUE		HDGF	HDGF	59	3491.3	2389	0.490357	2	TRUE	FALSE	TRUE
CLNS1A	CLNS1A	43	14191.4	13918	0.512735	4	TRUE	TRUE	TRUE		LZIC	LZIC	59	6950.16	3508	0.569258	2	TRUE	FALSE	TRUE
DYNLL1	DYNLL1	43	19816.4	20290	0.169435	2	TRUE	TRUE	TRUE		PRDX6	PRDX6	59	6545.77	4494	0.425482	2	TRUE	FALSE	TRUE
ERLIN1;ERLIN2	ERLIN1;ERLIN2	43	36612.2	35313	0.316722	4	TRUE	TRUE	TRUE		SARNP	SARNP	59	7170.1	3644	0.539451	2	TRUE	FALSE	TRUE
VPS25	VPS25	43	26979.3	27222	0.387597	4	TRUE	TRUE	TRUE		VIM	VIM	59	33530.7	19692	0.349503	24	TRUE	TRUE	TRUE
ZPR1	ZPR1	43	84676.2	77126	0.0609081	4	TRUE	TRUE	TRUE		GOT1	GOT1	58	11383.7	15332	0.318814	16	TRUE	TRUE	TRUE
CHP1	CHP1	42	4870.48	2338	0.537747	4	TRUE	FALSE	TRUE		HDDC2	HDDC2	58	4602.58	3733	0.558379	2	TRUE	FALSE	TRUE
DMTN	DMTN	42	10083.1	8145	0.423926	2	TRUE	FALSE	TRUE		RPL19	RPL19	58	18421.9	18272	0.277677	16	TRUE	TRUE	TRUE
HMBS	HMBS	42	5719.54	12365	0.471545	4	TRUE	TRUE	TRUE		RPS21	RPS21	58	10136.5	9121	0.450091	2	TRUE	FALSE	TRUE
HSPA9	HSPA9	42	2807.03	1837	0.363531	2	TRUE	FALSE	TRUE		SNRPE	SNRPE	58	10682	8950	0.494858	2	TRUE	FALSE	TRUE
RPL35	RPL35	42	12703.5	16275	0.452962	2	TRUE	TRUE	TRUE		STX8	STX8	58	1308.68	923	0.553539	2	TRUE	FALSE	TRUE
DPP3	DPP3	41	9295.86	7849	0.242683	2	TRUE	FALSE	TRUE		CKMT2	CKMT2	57	9601.34	8517	0.410401	24	TRUE	FALSE	TRUE
FLNC	FLNC	41	5171.28	5034	0.371951	2	TRUE	FALSE	TRUE		RPL24	RPL24	57	7205.42	4895	0.344612	2	TRUE	FALSE	TRUE
HSP90AA1;HSP90AB1;HSP90AB3P	HSP90AA1;HSP90AB1;HSP90AB3P	41	5896.65	8437	0.341463	2	TRUE	FALSE	TRUE		TPM2;TPM3;TPM4	TPM2;TPM3;TPM4	57	2858.71	5730	0.482456	2	TRUE	FALSE	TRUE
LYRM7	LYRM7	41	8446.3	10306	0.519512	4	TRUE	FALSE	TRUE		TPM3;TPM4	TPM3;TPM4	57	59231.3	55932	0.162907	26	TRUE	TRUE	TRUE
PSMD13	PSMD13	41	2743.64	1900	0.430488	2	TRUE	FALSE	TRUE		EIF3A	EIF3A	56	28262.2	17134	0.511039	2	TRUE	TRUE	TRUE
RAP1A	RAP1A	41	17519.6	17435	0.467073	4	TRUE	TRUE	TRUE		MYH11;MYH14;MYH9	MYH11;MYH14;MYH9	56	5497.12	7208	0.412338	24	TRUE	FALSE	TRUE
TPM2	TPM2	41	5786.6	8695	0.346341	2	TRUE	FALSE	TRUE		NUTF2	NUTF2	56	4530.85	5270	0.476623	2	TRUE	FALSE	TRUE
CTNNA3	CTNNA3	40	5782.71	8936	0.573077	4	TRUE	FALSE	TRUE		PGRMC2	PGRMC2	56	3920.39	5517	0.544805	2	TRUE	FALSE	TRUE
RPS7	RPS7	40	3597.42	3425	0.446154	2	TRUE	FALSE	TRUE		PLEC	PLEC	56	6969.63	4611	0.402597	16	TRUE	FALSE	TRUE
RPSA	RPSA	40	11569.8	14385	0.465385	2	TRUE	TRUE	TRUE		PLS3	PLS3	56	48482.1	58882	0.363636	24	TRUE	TRUE	TRUE
ACTR1A	ACTR1A	39	14532	13654	0.365722	2	TRUE	TRUE	TRUE		POTEF;POTEI	POTEF;POTEI	56	10918.4	18735	0.337662	24	TRUE	TRUE	TRUE
TIMM9	TIMM9	39	15008.9	13456	0.387314	4	TRUE	TRUE	TRUE		RPL13A	RPL13A	56	2976.52	1278	0.461688	2	TRUE	FALSE	TRUE
EIF3L	EIF3L	38	877.318	745	0.617354	2	TRUE	FALSE	TRUE		RPL7A	RPL7A	56	18288	18377	0.295455	16	TRUE	TRUE	TRUE
LAMA5	LAMA5	38	10183	6498	0.581792	4	TRUE	FALSE	TRUE		SH3KBP1	SH3KBP1	56	4848.91	6427	0.374675	2	TRUE	FALSE	TRUE
MYL2	MYL2	38	6307.46	6466	0.312945	2	TRUE	FALSE	TRUE		UBE2B	UBE2B	56	4124.05	6703	0.567532	2	TRUE	FALSE	TRUE
RNH1	RNH1	38	12917.6	16363	0.433855	4	TRUE	TRUE	TRUE		DCTN2	DCTN2	55	7703.42	6072	0.522559	2	TRUE	FALSE	TRUE
RPLP0	RPLP0	38	1213.54	1515	0.520626	2	TRUE	FALSE	TRUE		H1-10	H1-10	55	47500.2	47928	0.125253	24	TRUE	TRUE	TRUE
ADPRHL1	ADPRHL1	37	1296.82	1681	0.608108	4	TRUE	FALSE	TRUE		PEBP1	PEBP1	55	6305.31	7418	0.499663	2	TRUE	FALSE	TRUE
ATAD1	ATAD1	37	1516	2416	0.57958	4	TRUE	FALSE	TRUE		RPS4X	RPS4X	55	16738.5	19189	0.3367	16	TRUE	TRUE	TRUE
FLNA;FLNB;FLNC	FLNA;FLNB;FLNC	37	6239.82	6506	0.31982	2	TRUE	FALSE	TRUE		SERPINF1	SERPINF1	55	9701.74	7932	0.408081	24	TRUE	FALSE	TRUE
MRPS31	MRPS31	37	5380.92	5274	0.375375	2	TRUE	FALSE	TRUE		TIMM10	TIMM10	55	8958.75	5892	0.510438	2	TRUE	FALSE	TRUE
RPL18	RPL18	37	1195.32	720	0.569069	2	TRUE	FALSE	TRUE		CSRP1	CSRP1	54	6742.03	6031	0.368274	24	TRUE	FALSE	TRUE
RPS10	RPS10	37	6266.38	7524	0.507508	2	TRUE	FALSE	TRUE		IQGAP1	IQGAP1	54	13135.5	14030	0.412299	24	TRUE	TRUE	TRUE
SNX1	SNX1	37	791.667	2428	0.657658	4	TRUE	FALSE	TRUE		UBL4A	UBL4A	54	12551.6	11273	0.610063	2	TRUE	FALSE	TRUE
TUBB;TUBB3;TUBB4A;TUBB4B	TUBB;TUBB3;TUBB4A;TUBB4B	37	19585.4	16839	0.352853	4	TRUE	TRUE	TRUE		ATAD3A	ATAD3A	53	27705.7	22000	0.239478	2	TRUE	TRUE	TRUE
CAND2	CAND2	36	4018.65	5099	0.51746	4	TRUE	FALSE	TRUE		CALD1	CALD1	53	28059.3	33506	0.274311	24	TRUE	TRUE	TRUE
EZR;MSN;RDX	EZR;MSN;RDX	36	3869.39	4076	0.412698	2	TRUE	FALSE	TRUE		GCSH	GCSH	53	8765.67	6532	0.460813	2	TRUE	FALSE	TRUE
GBE1	GBE1	36	8931.75	7536	0.625397	2	TRUE	FALSE	TRUE		GM2A	GM2A	53	46213	38204	0.278665	24	TRUE	TRUE	TRUE
HSP90AA1;HSP90AB1;HSP90AB2P	HSP90AA1;HSP90AB1;HSP90AB2P	36	6118.28	3363	0.298413	2	TRUE	FALSE	TRUE		MACROH2A1	MACROH2A1	53	7685.16	3439	0.32656	16	TRUE	FALSE	TRUE
PNKD	PNKD	36	1173.84	1937	0.647619	4	TRUE	FALSE	TRUE		ASPN	ASPN	52	62345.3	52086	0.136501	24	TRUE	TRUE	TRUE
PPP1R1A	PPP1R1A	36	9434.92	8987	0.22381	2	TRUE	FALSE	TRUE		BGN	BGN	52	5516.21	8476	0.403469	24	TRUE	FALSE	TRUE
TPM1;TPM3	TPM1;TPM3	36	13290.7	13819	0.292063	2	TRUE	TRUE	TRUE		BGN;DCN	BGN;DCN	52	3003.1	2953	0.432127	24	TRUE	FALSE	TRUE
LAMB2	LAMB2	35	14749.8	21023	0.426891	4	TRUE	TRUE	TRUE		CAP1	CAP1	52	7256.45	5368	0.369532	24	TRUE	FALSE	TRUE
NUBP1	NUBP1	35	3296.46	3201	0.672269	4	TRUE	FALSE	TRUE		DHX9	DHX9	52	11495.4	10945	0.288839	16	TRUE	FALSE	TRUE
PSMD2	PSMD2	35	4669.97	6223	0.334454	2	TRUE	FALSE	TRUE		LIMS1	LIMS1	52	10996.6	12422	0.369532	2	TRUE	FALSE	TRUE
TBCE	TBCE	35	28987.9	35191	0.416807	4	TRUE	TRUE	TRUE		MYL6;MYL6B	MYL6;MYL6B	52	16519.5	16636	0.266214	24	TRUE	TRUE	TRUE
TNNC1	TNNC1	35	3215.48	3712	0.507563	2	TRUE	FALSE	TRUE		PRELP	PRELP	52	10158.4	12694	0.38009	24	TRUE	TRUE	TRUE
TUBB	TUBB	35	3444.25	3988	0.445378	2	TRUE	FALSE	TRUE		TPT1	TPT1	52	7072.72	5135	0.501508	2	TRUE	FALSE	TRUE
VAMP3	VAMP3	35	23651.7	18593	0.17479	2	TRUE	TRUE	TRUE		URM1	URM1	52	101683	102965	0.102564	16	TRUE	TRUE	TRUE
DAD1	DAD1	34	9594.71	9669	0.406417	4	TRUE	FALSE	TRUE		VCAN	VCAN	52	11596	8441	0.352941	24	TRUE	FALSE	TRUE
MLIP	MLIP	34	7130.56	6554	0.461676	4	TRUE	FALSE	TRUE		ADD3	ADD3	51	9646.18	10461	0.356863	24	TRUE	FALSE	TRUE
MYH9	MYH9	34	2585.05	1747	0.502674	2	TRUE	FALSE	TRUE		ERP29	ERP29	51	1842.95	1767	0.516078	2	TRUE	FALSE	TRUE
NDUFA2	NDUFA2	34	4789.34	5857	0.377897	2	TRUE	FALSE	TRUE		HDHD2	HDHD2	51	6076.43	5361	0.334902	16	TRUE	FALSE	TRUE
NOL3	NOL3	34	16554.5	21235	0.347594	4	TRUE	TRUE	TRUE		NDUFB3	NDUFB3	51	26990.8	24511	0.270588	26	TRUE	TRUE	TRUE
PURA	PURA	34	4102.39	4412	0.531194	4	TRUE	FALSE	TRUE		PCBD2	PCBD2	51	6318.85	6780	0.498824	2	TRUE	FALSE	TRUE
DDRGK1	DDRGK1	33	38706.7	38873	0.359848	4	FALSE	TRUE	TRUE		RPL5	RPL5	51	6528.76	5794	0.48549	2	TRUE	FALSE	TRUE
ENSA	ENSA	33	48603.5	47739	0.0454545	2	FALSE	TRUE	TRUE		TUBA1C	TUBA1C	51	15369.3	17737	0.272941	24	TRUE	TRUE	TRUE
ACTR2	ACTR2	33	1709.96	2719	0.549242	2	FALSE	FALSE	FALSE		DPT	DPT	50	24288	20072	0.361633	24	TRUE	TRUE	TRUE
CCDC58	CCDC58	33	2299.69	2677	0.378788	2	FALSE	FALSE	FALSE		HNRNPU	HNRNPU	50	12185.1	13956	0.297143	16	TRUE	TRUE	TRUE
CORO1C	CORO1C	33	3196.09	2619	0.393939	2	FALSE	FALSE	FALSE		KIAA1549L	KIAA1549L	50	25426.8	22407	0.281633	24	TRUE	TRUE	TRUE
EXOC6B	EXOC6B	33	12963.6	8150	0.193182	2	FALSE	FALSE	FALSE		PSMD9	PSMD9	50	7189.95	10630	0.442449	2	TRUE	FALSE	TRUE
HUWE1	HUWE1	33	2818.63	3482	0.477273	2	FALSE	FALSE	FALSE		FXYD1	FXYD1	49	2326.34	1734	0.567177	2	TRUE	FALSE	TRUE
IDH3A	IDH3A	33	7829.97	8570	0.395833	4	FALSE	FALSE	FALSE		REXO2	REXO2	49	5028.51	2653	0.360544	2	TRUE	FALSE	TRUE
MYO1C	MYO1C	33	7007.36	3591	0.439394	4	FALSE	FALSE	FALSE		SERPINH1	SERPINH1	49	737.794	1328	0.627551	2	TRUE	FALSE	TRUE
PA2G4	PA2G4	33	3223.27	5172	0.420455	2	FALSE	FALSE	FALSE		TPM4	TPM4	49	35592.9	32299	0.228741	24	TRUE	TRUE	TRUE
RAD23B	RAD23B	33	6471.55	5381	0.515152	4	FALSE	FALSE	FALSE		TXN2	TXN2	49	1289.32	1668	0.620748	2	TRUE	FALSE	TRUE
RPN1	RPN1	33	1927.06	2165	0.464015	2	FALSE	FALSE	FALSE		ANKRD17	ANKRD17	48	23460.6	22676	0.264184	16	TRUE	TRUE	TRUE
EHD1;EHD3	EHD1;EHD3	32	15454.5	18375	0.489919	4	FALSE	TRUE	TRUE		COQ7	COQ7	48	11192	14746	0.327128	24	TRUE	TRUE	TRUE
SLC8A1	SLC8A1	32	19311.1	12080	0.487903	4	FALSE	TRUE	TRUE		CORO1B	CORO1B	48	7205.32	3146	0.422872	24	TRUE	FALSE	TRUE
CAVIN1	CAVIN1	32	13449.9	8714	0.366935	4	FALSE	FALSE	FALSE		DDX39B	DDX39B	48	9290.81	7314	0.341312	2	TRUE	FALSE	TRUE
COA3	COA3	32	12939.3	9584	0.324597	4	FALSE	FALSE	FALSE		EEF1B2	EEF1B2	48	1055.36	1477	0.596631	2	TRUE	FALSE	TRUE
HSPD1	HSPD1	32	8098.25	8724	0.457661	2	FALSE	FALSE	FALSE		ILF3	ILF3	48	10224.7	11744	0.310284	16	TRUE	FALSE	TRUE
MYH10;MYH11;MYH14;MYH9	MYH10;MYH11;MYH14;MYH9	32	8936.67	10468	0.415323	2	FALSE	FALSE	FALSE		MSRB2	MSRB2	48	1031.36	1405	0.608156	2	TRUE	FALSE	TRUE
SORBS1	SORBS1	32	3918.79	6264	0.552419	4	FALSE	FALSE	FALSE		RAD23A;RAD23B	RAD23A;RAD23B	48	15397	21574	0.56117	2	TRUE	TRUE	TRUE
SRSF4;SRSF5;SRSF6	SRSF4;SRSF5;SRSF6	32	6969.33	7778	0.427419	2	FALSE	FALSE	FALSE		TOM1L2	TOM1L2	48	5431.14	7219	0.513298	2	TRUE	FALSE	TRUE
TOR1AIP1	TOR1AIP1	32	2912.19	4836	0.518145	4	FALSE	FALSE	FALSE		XPO1	XPO1	48	16419.7	16209	0.364362	2	TRUE	TRUE	TRUE
WDR1	WDR1	32	1236.14	5214	0.504032	2	FALSE	FALSE	FALSE		COL1A1	COL1A1	47	8656.7	14508	0.347826	24	TRUE	TRUE	TRUE
XPO1	XPO1	32	7470.43	9048	0.193548	2	FALSE	FALSE	FALSE		FLNA	FLNA	47	2730.03	1139	0.500463	24	TRUE	FALSE	TRUE
LAMC1	LAMC1	31	10728.8	13389	0.369892	4	FALSE	TRUE	TRUE		MACROH2A1;MACROH2A2	MACROH2A1;MACROH2A2	47	9044.25	11210	0.338575	16	TRUE	FALSE	TRUE
ATP5PD	ATP5PD	31	3105.21	3230	0.367742	2	FALSE	FALSE	FALSE		MYH10;MYH11;MYH14;MYH9	MYH10;MYH11;MYH14;MYH9	47	3776.72	2401	0.46531	24	TRUE	FALSE	TRUE
DMD	DMD	31	6275.88	5820	0.589247	4	FALSE	FALSE	FALSE		TKT	TKT	47	6054.69	6959	0.390379	24	TRUE	FALSE	TRUE
IARS2	IARS2	31	2107.37	1213	0.492473	4	FALSE	FALSE	FALSE		TLN1;TLN2	TLN1;TLN2	47	14105.3	13421	0.276596	24	TRUE	TRUE	TRUE
LMCD1	LMCD1	31	2832.27	1971	0.451613	2	FALSE	FALSE	FALSE		UBE2A	UBE2A	47	73057.2	64317	0.172063	26	TRUE	TRUE	TRUE
SEPTIN2	SEPTIN2	31	1776.48	2727	0.468817	2	FALSE	FALSE	FALSE		FAM162A	FAM162A	46	2176.71	4700	0.499517	2	TRUE	FALSE	TRUE
TMOD1	TMOD1	31	6143.62	7642	0.395699	2	FALSE	FALSE	FALSE		HP1BP3	HP1BP3	46	8932.33	6259	0.282126	16	TRUE	FALSE	TRUE
TNNI3	TNNI3	31	3120.65	5786	0.331183	2	FALSE	FALSE	FALSE		ILF2	ILF2	46	9369.84	5708	0.417391	2	TRUE	FALSE	TRUE
GGT5	GGT5	30	55895.6	51918	0.0413793	27	FALSE	TRUE	TRUE		LBH	LBH	46	20523.2	17111	0.325604	2	TRUE	TRUE	TRUE
STMN1;STMN2	STMN1;STMN2	30	45212.8	42925	0.121839	7	FALSE	TRUE	TRUE		LUM	LUM	46	43953.5	50248	0.324638	24	TRUE	TRUE	TRUE
AHSA1	AHSA1	30	4462.77	7214	0.285057	2	FALSE	FALSE	FALSE		PSMD2	PSMD2	46	4661.55	8318	0.376812	2	TRUE	FALSE	TRUE
ATP5PF	ATP5PF	30	1877.51	2170	0.328736	2	FALSE	FALSE	FALSE		RPS2	RPS2	46	2029.76	2595	0.485024	16	TRUE	FALSE	TRUE
COLGALT1	COLGALT1	30	7645.14	10781	0.390805	2	FALSE	FALSE	FALSE		SEC11A	SEC11A	46	4353.92	3315	0.402899	2	TRUE	FALSE	TRUE
DYNC1H1	DYNC1H1	30	5917.13	4847	0.301149	2	FALSE	FALSE	FALSE		SUN1	SUN1	46	8472.29	14005	0.393237	2	TRUE	TRUE	TRUE
EEF2	EEF2	30	3205.4	5051	0.344828	2	FALSE	FALSE	FALSE		AASDHPPT	AASDHPPT	45	5230.34	4425	0.394949	2	FALSE	FALSE	FALSE
FAM136A	FAM136A	30	946.685	638	0.496552	2	FALSE	FALSE	FALSE		ACTN4;SPTBN4	ACTN4;SPTBN4	45	6541.8	7566	0.452525	24	FALSE	FALSE	FALSE
GATD3A;GATD3B	GATD3A;GATD3B	30	10021	3082	0.468966	4	FALSE	FALSE	FALSE		ACYP2	ACYP2	45	10258.3	8645	0.326263	16	FALSE	FALSE	FALSE
HNRNPD	HNRNPD	30	5995.83	5622	0.517241	4	FALSE	FALSE	FALSE		CNPY2	CNPY2	45	5531.12	3993	0.450505	2	FALSE	FALSE	FALSE
MYH1;MYH13;MYH2;MYH4;MYH6;MYH7;MYH8	MYH1;MYH13;MYH2;MYH4;MYH6;MYH7;MYH8	30	12803.3	7429	0.34023	4	FALSE	FALSE	FALSE		MRPL58	MRPL58	45	8870.79	12133	0.305051	24	FALSE	FALSE	FALSE
NSFL1C	NSFL1C	30	3739.97	4391	0.335632	2	FALSE	FALSE	FALSE		MYH10;MYH11	MYH10;MYH11	45	10055.2	10374	0.422222	24	FALSE	FALSE	FALSE
RPS6	RPS6	30	450.743	800	0.641379	2	FALSE	FALSE	FALSE		NAXD	NAXD	45	9902.58	10037	0.308081	16	FALSE	FALSE	FALSE
TOM1L2	TOM1L2	30	905.776	107	0.678161	4	FALSE	FALSE	FALSE		NEBL	NEBL	45	7031.54	5236	0.361616	2	FALSE	FALSE	FALSE
TPM2;TPM4	TPM2;TPM4	30	4656.08	5279	0.351724	2	FALSE	FALSE	FALSE		PLIN3	PLIN3	45	9273	9650	0.430303	2	FALSE	FALSE	FALSE
DOP1B	DOP1B	29	50838.7	48188	0.0418719	75	FALSE	TRUE	TRUE		ARPC5	ARPC5	44	19399.2	15424	0.308668	24	FALSE	TRUE	TRUE
MYH2	MYH2	29	43673.4	48993	0.0837438	9	FALSE	TRUE	TRUE		MYH11	MYH11	44	13216	14657	0.43129	24	FALSE	TRUE	TRUE
NFU1	NFU1	29	14065.7	11454	0.229064	4	FALSE	TRUE	TRUE		PEA15	PEA15	44	29640.5	24808	0.283298	2	FALSE	TRUE	TRUE
PGM3	PGM3	29	37613.2	39267	0.1133	2	FALSE	TRUE	TRUE		PLG	PLG	44	25157.8	20402	0.251586	217	FALSE	TRUE	TRUE
VPS29	VPS29	29	8559.95	13863	0.371921	2	FALSE	TRUE	TRUE		TNNI3	TNNI3	44	8702.24	16213	0.382664	2	FALSE	TRUE	TRUE
MAIP1	MAIP1	29	1396.76	2053	0.608374	4	FALSE	FALSE	FALSE		DFFA	DFFA	44	1090.6	972	0.548626	2	FALSE	FALSE	FALSE
MAP1S	MAP1S	29	3610.42	5376	0.431034	4	FALSE	FALSE	FALSE		IDH1	IDH1	44	9532.91	7085	0.443975	2	FALSE	FALSE	FALSE
MSN	MSN	29	7349.61	5431	0.310345	2	FALSE	FALSE	FALSE		LARS1	LARS1	44	2305.08	1543	0.45666	2	FALSE	FALSE	FALSE
MVP	MVP	29	7787.71	9663	0.29064	2	FALSE	FALSE	FALSE		MRPS30	MRPS30	44	7788.68	4134	0.337209	24	FALSE	FALSE	FALSE
NDUFS8	NDUFS8	29	4673.57	2060	0.342365	2	FALSE	FALSE	FALSE		NDUFV2	NDUFV2	44	6807.86	8382	0.313953	24	FALSE	FALSE	FALSE
TNS1;TNS2;TNS3	TNS1;TNS2;TNS3	29	4490.18	5195	0.573892	4	FALSE	FALSE	FALSE		RPS7	RPS7	44	4870.98	3710	0.387949	16	FALSE	FALSE	FALSE
TPPP	TPPP	29	6268.28	6098	0.37931	2	FALSE	FALSE	FALSE		PGP	PGP	43	20849.4	18100	0.296788	16	FALSE	TRUE	TRUE
TUBA4A	TUBA4A	29	4753.13	5719	0.317734	2	FALSE	FALSE	FALSE		PRKCSH	PRKCSH	43	9953.99	13041	0.327796	2	FALSE	TRUE	TRUE
SOD2	SOD2	28	13796.1	13120	0.325397	2	FALSE	TRUE	TRUE		EEA1	EEA1	43	4251.77	7418	0.449612	2	FALSE	FALSE	FALSE
ARL8A;ARL8B	ARL8A;ARL8B	28	3106.42	3068	0.52381	4	FALSE	FALSE	FALSE		HSCB	HSCB	43	6229.54	5156	0.346622	2	FALSE	FALSE	FALSE
HSP90AA1;HSP90AB1;HSP90AB2P;HSP90AB3P	HSP90AA1;HSP90AB1;HSP90AB2P;HSP90AB3P	28	6816.04	7583	0.320106	2	FALSE	FALSE	FALSE		NDRG4	NDRG4	43	7138.04	8676	0.467331	2	FALSE	FALSE	FALSE
KRT10;KRT14;KRT16;KRT27	KRT10;KRT14;KRT16;KRT27	28	20471.7	9724	0.507937	93	FALSE	FALSE	FALSE		RPL15	RPL15	43	3303.21	2061	0.404208	16	FALSE	FALSE	FALSE
MYH1;MYH2;MYH3;MYH4;MYH6;MYH7;MYH8	MYH1;MYH2;MYH3;MYH4;MYH6;MYH7;MYH8	28	1042.69	547	0.563492	4	FALSE	FALSE	FALSE		NDUFA10	NDUFA10	42	11765.1	12921	0.324042	26	FALSE	TRUE	TRUE
NDUFV2	NDUFV2	28	2660.81	1897	0.399471	2	FALSE	FALSE	FALSE		UQCRC2	UQCRC2	42	10726	16527	0.284553	26	FALSE	TRUE	TRUE
PFN1	PFN1	28	5322.94	5833	0.298942	2	FALSE	FALSE	FALSE		CNN3	CNN3	42	10394.6	9004	0.37863	24	FALSE	FALSE	FALSE
TRAP1	TRAP1	28	3947.11	5769	0.428571	4	FALSE	FALSE	FALSE		PDLIM7	PDLIM7	42	7763.91	3921	0.39489	24	FALSE	FALSE	FALSE
H1-4;H1-5	H1-4;H1-5	27	50163.1	47368	0.0683761	7	FALSE	TRUE	TRUE		S100A4	S100A4	42	3484.54	1478	0.420441	24	FALSE	FALSE	FALSE
PON1	PON1	27	44130.3	50273	0.216524	15	FALSE	TRUE	TRUE		ACTN2	ACTN2	41	14275	14170	0.264634	3	FALSE	TRUE	TRUE
TUBB;TUBB2A;TUBB2B;TUBB4B	TUBB;TUBB2A;TUBB2B;TUBB4B	27	10015.2	13234	0.336182	2	FALSE	TRUE	TRUE		NDUFA5	NDUFA5	41	18222.5	21304	0.268293	24	FALSE	TRUE	TRUE
UBE2D1	UBE2D1	27	25694.2	35371	0.0740741	7	FALSE	TRUE	TRUE		RPS26	RPS26	41	69177.4	57270	0.142683	24	FALSE	TRUE	TRUE
ACSL1;ACSL6	ACSL1;ACSL6	27	4336.95	6331	0.447293	4	FALSE	FALSE	FALSE		SFXN4	SFXN4	41	21353.9	23733	0.185366	24	FALSE	TRUE	TRUE
COMMD8	COMMD8	27	16158	7816	0.310541	4	FALSE	FALSE	FALSE		ACADVL	ACADVL	41	9085.21	11562	0.297561	24	FALSE	FALSE	FALSE
EEF1G	EEF1G	27	8951	8918	0.324786	2	FALSE	FALSE	FALSE		ACTN4	ACTN4	41	5817.95	5311	0.481707	24	FALSE	FALSE	FALSE
IDH3B	IDH3B	27	5260.55	8573	0.461538	4	FALSE	FALSE	FALSE		BSG	BSG	41	3405.11	3521	0.504878	2	FALSE	FALSE	FALSE
QKI	QKI	27	5253.04	4854	0.581197	4	FALSE	FALSE	FALSE		CAND1	CAND1	41	10335.2	10248	0.373171	24	FALSE	FALSE	FALSE
TNNT1;TNNT2	TNNT1;TNNT2	27	4225.06	6282	0.31339	2	FALSE	FALSE	FALSE		COL18A1	COL18A1	41	3019.58	2030	0.482927	24	FALSE	FALSE	FALSE
USP9X;USP9Y	USP9X;USP9Y	27	3785.51	3568	0.387464	4	FALSE	FALSE	FALSE		MTUS2	MTUS2	41	1187.25	584	0.545122	2	FALSE	FALSE	FALSE
ANKRD13A	ANKRD13A	26	28412.9	21924	0.181538	14	FALSE	TRUE	TRUE		STMN1;STMN2	STMN1;STMN2	41	7747.21	6663	0.378049	2	FALSE	FALSE	FALSE
CYP2U1	CYP2U1	26	19879.9	18250	0.138462	7	FALSE	TRUE	TRUE		IGF2R	IGF2R	40	21690	20838	0.265385	24	FALSE	TRUE	TRUE
GIT2	GIT2	26	51165.9	54557	0.0861538	36	FALSE	TRUE	TRUE		MYH1;MYH13;MYH2;MYH4;MYH7;MYH8	MYH1;MYH13;MYH2;MYH4;MYH7;MYH8	40	23847.1	16272	0.188462	26	FALSE	TRUE	TRUE
KRT1;KRT2;KRT3;KRT5;KRT6A;KRT6C;KRT77;KRT8	KRT1;KRT2;KRT3;KRT5;KRT6A;KRT6C;KRT77;KRT8	26	23349.6	19299	0.396923	93	FALSE	TRUE	TRUE		SUMO2;SUMO3	SUMO2;SUMO3	40	15933.4	19673	0.225641	26	FALSE	TRUE	TRUE
PSMD4	PSMD4	26	18202.6	17375	0.356923	4	FALSE	TRUE	TRUE		ATG3	ATG3	40	851.687	631	0.583333	2	FALSE	FALSE	FALSE
SMYD1	SMYD1	26	18084.7	16019	0.396923	4	FALSE	TRUE	TRUE		CYCS	CYCS	40	5407.13	6293	0.35641	16	FALSE	FALSE	FALSE
WASH6P	WASH6P	26	24171.5	25313	0.135385	2	FALSE	TRUE	TRUE		NDUFS2	NDUFS2	40	6374.33	4946	0.346154	26	FALSE	FALSE	FALSE
ATP2B4	ATP2B4	26	2675.73	2318	0.335385	2	FALSE	FALSE	FALSE		NDUFS8	NDUFS8	40	8130.29	7008	0.333333	2	FALSE	FALSE	FALSE
CLTC	CLTC	26	2253.47	2456	0.393846	2	FALSE	FALSE	FALSE		UQCRC1	UQCRC1	40	11352.8	9663	0.275641	24	FALSE	FALSE	FALSE
HINT1	HINT1	26	9270.75	8681	0.4	4	FALSE	FALSE	FALSE		DDAH2	DDAH2	39	15714.2	17267	0.273954	24	FALSE	TRUE	TRUE
HSP90AA1	HSP90AA1	26	2805.15	3202	0.329231	2	FALSE	FALSE	FALSE		HINT2	HINT2	39	7423.5	3506	0.39946	16	FALSE	FALSE	FALSE
MB	MB	26	4019.5	4998	0.307692	2	FALSE	FALSE	FALSE		DECR1	DECR1	38	15653.1	20015	0.27027	24	FALSE	TRUE	TRUE
MYL3	MYL3	26	4897.47	3387	0.292308	2	FALSE	FALSE	FALSE		C11orf54	C11orf54	38	5128.35	4358	0.539118	2	FALSE	FALSE	FALSE
TBCA	TBCA	26	7460.18	7776	0.356923	4	FALSE	FALSE	FALSE		CALM1;CALM2;CALM3	CALM1;CALM2;CALM3	38	7795.46	6866	0.409673	2	FALSE	FALSE	FALSE
ABCF2	ABCF2	25	22238.9	17760	0.0933333	2	FALSE	TRUE	TRUE		CHMP4B	CHMP4B	38	3873.31	2435	0.40825	2	FALSE	FALSE	FALSE
UEVLD	UEVLD	25	48761.8	61220	0.113333	2	FALSE	TRUE	TRUE		CHMP4B;CHMP4C	CHMP4B;CHMP4C	38	3310.37	797	0.473684	2	FALSE	FALSE	FALSE
ATP5F1D	ATP5F1D	25	1686.94	2452	0.44	2	FALSE	FALSE	FALSE		GMFB	GMFB	38	340.208	100	0.682788	2	FALSE	FALSE	FALSE
CAP1;CAP2	CAP1;CAP2	25	1634.69	1507	0.396667	2	FALSE	FALSE	FALSE		MDH1	MDH1	38	7180.21	6850	0.337127	16	FALSE	FALSE	FALSE
EIF4G2	EIF4G2	25	6716.9	7501	0.24	2	FALSE	FALSE	FALSE		NDUFS1	NDUFS1	38	8978.3	8183	0.355619	26	FALSE	FALSE	FALSE
FDX2	FDX2	25	2434.15	2794	0.356667	2	FALSE	FALSE	FALSE		OTUB1	OTUB1	38	11524.5	5889	0.344239	16	FALSE	FALSE	FALSE
HSPG2	HSPG2	25	4817.67	4235	0.573333	4	FALSE	FALSE	FALSE		PCBD1	PCBD1	38	4657.41	2014	0.412518	2	FALSE	FALSE	FALSE
LAMB1	LAMB1	25	3057.16	3542	0.466667	4	FALSE	FALSE	FALSE		TNKS1BP1	TNKS1BP1	38	12052.6	10239	0.27027	24	FALSE	FALSE	FALSE
MEMO1	MEMO1	25	4473.73	6182	0.323333	2	FALSE	FALSE	FALSE		TUBA1C;TUBA4A	TUBA1C;TUBA4A	38	3500.78	2289	0.382646	24	FALSE	FALSE	FALSE
MYH1;MYH13;MYH2;MYH3;MYH4;MYH6;MYH7;MYH7B;MYH8	MYH1;MYH13;MYH2;MYH3;MYH4;MYH6;MYH7;MYH7B;MYH8	25	9397.79	8563	0.243333	4	FALSE	FALSE	FALSE		PRPH;VIM	PRPH;VIM	37	22252.4	28081	0.363363	24	FALSE	TRUE	TRUE
MYH11;MYH14;MYH9	MYH11;MYH14;MYH9	25	2734.88	2892	0.443333	4	FALSE	FALSE	FALSE		ANXA1	ANXA1	37	3339.78	2996	0.369369	24	FALSE	FALSE	FALSE
SRL	SRL	25	2595.54	2680	0.633333	4	FALSE	FALSE	FALSE		FLNB	FLNB	37	1465.6	1867	0.567568	2	FALSE	FALSE	FALSE
CFL1;CFL2;DSTN	CFL1;CFL2;DSTN	24	16333.7	15475	0.242754	14	FALSE	TRUE	TRUE		FMOD	FMOD	37	2817.12	2861	0.468468	24	FALSE	FALSE	FALSE
HACD1	HACD1	24	32180.1	26487	0.0724638	14	FALSE	TRUE	TRUE		LRPAP1	LRPAP1	37	3039.16	2315	0.56006	2	FALSE	FALSE	FALSE
KRT2;KRT3;KRT4;KRT5;KRT6A;KRT6C;KRT7;KRT77;KRT79;KRT8;KRT84	KRT2;KRT3;KRT4;KRT5;KRT6A;KRT6C;KRT7;KRT77;KRT79;KRT8;KRT84	24	13390.3	11234	0.681159	93	FALSE	TRUE	TRUE		MCEE	MCEE	37	2583.86	3440	0.486486	2	FALSE	FALSE	FALSE
PSMA7	PSMA7	24	15390.1	17914	0.362319	4	FALSE	TRUE	TRUE		MYH13;MYH6;MYH7	MYH13;MYH6;MYH7	37	3780.04	3210	0.400901	3	FALSE	FALSE	FALSE
SLC25A10	SLC25A10	24	50487.2	34214	0.115942	15	FALSE	TRUE	TRUE		ANP32A	ANP32A	36	14182.2	13579	0.234921	2	FALSE	TRUE	TRUE
SLIRP	SLIRP	24	14277.6	16797	0.224638	4	FALSE	TRUE	TRUE		ARPC4	ARPC4	36	11068.8	14434	0.296825	24	FALSE	TRUE	TRUE
CLIC1	CLIC1	24	4422.43	5224	0.257246	2	FALSE	FALSE	FALSE		COX4I1	COX4I1	36	13236.4	16460	0.298413	26	FALSE	TRUE	TRUE
FKBP3	FKBP3	24	2787.53	737	0.438406	4	FALSE	FALSE	FALSE		PLBD2	PLBD2	36	22074.3	17547	0.190476	16	FALSE	TRUE	TRUE
HSP90AB1	HSP90AB1	24	3941.11	3227	0.32971	2	FALSE	FALSE	FALSE		ACSS3	ACSS3	36	12650.2	7879	0.350794	24	FALSE	FALSE	FALSE
HYOU1	HYOU1	24	6290.37	4904	0.315217	7	FALSE	FALSE	FALSE		MT-CYB	MT-CYB	36	4547.46	5163	0.338095	24	FALSE	FALSE	FALSE
KIF5A;KIF5B	KIF5A;KIF5B	24	2849.79	2471	0.373188	2	FALSE	FALSE	FALSE		NDUFA7	NDUFA7	36	4294.59	3263	0.387302	2	FALSE	FALSE	FALSE
LAMA2	LAMA2	24	539.554	483	0.710145	4	FALSE	FALSE	FALSE		RPS15A	RPS15A	36	2337.38	2599	0.485714	2	FALSE	FALSE	FALSE
NEBL	NEBL	24	5716.69	5501	0.275362	4	FALSE	FALSE	FALSE		SF3B1	SF3B1	36	10611	12202	0.304762	16	FALSE	FALSE	FALSE
PSMD1	PSMD1	24	536.623	293	0.481884	2	FALSE	FALSE	FALSE		ACTN1;ACTN2	ACTN1;ACTN2	35	11359.3	13607	0.337815	3	FALSE	TRUE	TRUE
RPS23	RPS23	24	4711.08	4722	0.673913	2	FALSE	FALSE	FALSE		FABP3	FABP3	35	17835.4	20547	0.307563	16	FALSE	TRUE	TRUE
TIMM44	TIMM44	24	7802.6	9871	0.315217	4	FALSE	FALSE	FALSE		PHKA2	PHKA2	35	49554.1	42303	0.136134	77	FALSE	TRUE	TRUE
TPP2	TPP2	24	4819.86	6411	0.300725	2	FALSE	FALSE	FALSE		UTRN	UTRN	35	43019.7	36504	0.32437	24	FALSE	TRUE	TRUE
NEK7	NEK7	23	13585.3	14388	0.15415	2	FALSE	TRUE	TRUE		VDAC2	VDAC2	35	18878.7	21418	0.290756	26	FALSE	TRUE	TRUE
RAB1B	RAB1B	23	30113.2	23407	0.0948617	7	FALSE	TRUE	TRUE		CCDC141	CCDC141	35	3906.4	4548	0.327731	16	FALSE	FALSE	FALSE
HSP90B1	HSP90B1	23	4003.67	3440	0.304348	7	FALSE	FALSE	FALSE		EEF1A1	EEF1A1	35	8152.35	9221	0.322689	24	FALSE	FALSE	FALSE
PSMD11	PSMD11	23	5742.92	4966	0.324111	2	FALSE	FALSE	FALSE		EPB41L2	EPB41L2	35	2019.15	2827	0.480672	24	FALSE	FALSE	FALSE
YWHAH	YWHAH	23	1999.37	2773	0.355731	2	FALSE	FALSE	FALSE		KNG1	KNG1	35	7011.33	4229	0.34958	217	FALSE	FALSE	FALSE
CYRIB	CYRIB	22	7871.55	11401	0.441558	4	FALSE	TRUE	TRUE		MYH6;MYH7	MYH6;MYH7	35	8591.23	5518	0.415126	3	FALSE	FALSE	FALSE
MTIF3	MTIF3	22	12189.7	14998	0.233766	4	FALSE	TRUE	TRUE		MYH7	MYH7	35	7314.92	3209	0.411765	3	FALSE	FALSE	FALSE
NCKAP1	NCKAP1	22	19356.8	19940	0.116883	14	FALSE	TRUE	TRUE		MYL6	MYL6	35	6681.43	4364	0.384874	24	FALSE	FALSE	FALSE
SH3GL1;SH3GL2	SH3GL1;SH3GL2	22	26583.9	22997	0.0735931	7	FALSE	TRUE	TRUE		PSMD11	PSMD11	35	7164.58	3976	0.410084	2	FALSE	FALSE	FALSE
ACOT9	ACOT9	22	5467.18	7529	0.316017	4	FALSE	FALSE	FALSE		RPS18	RPS18	35	3598.67	5495	0.50084	2	FALSE	FALSE	FALSE
ALDH1A1;ALDH2	ALDH1A1;ALDH2	22	1980.53	1929	0.380952	2	FALSE	FALSE	FALSE		TAGLN	TAGLN	35	4015.42	2534	0.462185	24	FALSE	FALSE	FALSE
CKAP5	CKAP5	22	2458.98	4405	0.350649	2	FALSE	FALSE	FALSE		TAGLN2	TAGLN2	35	7555.07	4961	0.495798	24	FALSE	FALSE	FALSE
CKMT2	CKMT2	22	6007.7	5535	0.264069	2	FALSE	FALSE	FALSE		UBE2N	UBE2N	35	4775.26	6690	0.383193	16	FALSE	FALSE	FALSE
KRT10;KRT13;KRT24	KRT10;KRT13;KRT24	22	2362.49	1235	0.718615	93	FALSE	FALSE	FALSE		MSN	MSN	34	11426.9	17150	0.379679	24	FALSE	TRUE	TRUE
KRT14	KRT14	22	9557.69	10080	0.52381	93	FALSE	FALSE	FALSE		RPS20	RPS20	34	12381.9	18540	0.349376	2	FALSE	TRUE	TRUE
KRT5;KRT6A;KRT6C	KRT5;KRT6A;KRT6C	22	6898.54	4939	0.61039	93	FALSE	FALSE	FALSE		TANGO2	TANGO2	34	14796.6	13570	0.354724	16	FALSE	TRUE	TRUE
MYH1;MYH13;MYH2;MYH3;MYH6;MYH7;MYH7B;MYH8	MYH1;MYH13;MYH2;MYH3;MYH6;MYH7;MYH7B;MYH8	22	7508.54	5912	0.272727	4	FALSE	FALSE	FALSE		TPM3	TPM3	34	15847.6	21577	0.28164	24	FALSE	TRUE	TRUE
PPP2R1A;PPP2R1B	PPP2R1A;PPP2R1B	22	220.627	4	0.82684	4	FALSE	FALSE	FALSE		ACAT1	ACAT1	34	3422.64	7428	0.418895	24	FALSE	FALSE	FALSE
PPP2R5A	PPP2R5A	22	10607.8	10179	0.268398	2	FALSE	FALSE	FALSE		CNDP2	CNDP2	34	12164.3	7886	0.278075	16	FALSE	FALSE	FALSE
RPL26;RPL26L1	RPL26;RPL26L1	22	314.927	743	0.636364	2	FALSE	FALSE	FALSE		DBT	DBT	34	7368.77	5502	0.269162	24	FALSE	FALSE	FALSE
SSR4	SSR4	22	1586.72	1025	0.554113	2	FALSE	FALSE	FALSE		HSPA9	HSPA9	34	9404.35	11977	0.285205	24	FALSE	FALSE	FALSE
SUCLG1	SUCLG1	22	4492.58	3395	0.398268	4	FALSE	FALSE	FALSE		LDHB	LDHB	34	5236.7	5475	0.41533	16	FALSE	FALSE	FALSE
TLN2	TLN2	22	3875.56	5087	0.480519	4	FALSE	FALSE	FALSE		LMNA;LMNB1	LMNA;LMNB1	34	12885.8	12310	0.383244	16	FALSE	FALSE	FALSE
TUBB3;TUBB6	TUBB3;TUBB6	22	3468.45	5515	0.359307	2	FALSE	FALSE	FALSE		MTFR1L	MTFR1L	34	1299.71	1345	0.588235	2	FALSE	FALSE	FALSE
VPS45	VPS45	22	11077.7	8349	0.190476	2	FALSE	FALSE	FALSE		NDUFB8	NDUFB8	34	10603.6	5388	0.26025	24	FALSE	FALSE	FALSE
ANK1	ANK1	21	23042	20692	0.0857143	36	FALSE	TRUE	TRUE		PLS1;PLS3	PLS1;PLS3	34	3175.35	3634	0.461676	24	FALSE	FALSE	FALSE
KRT2;KRT5;KRT6A;KRT6C;KRT79	KRT2;KRT5;KRT6A;KRT6C;KRT79	21	11629.6	12736	0.833333	93	FALSE	TRUE	TRUE		PSMC2	PSMC2	34	5256.31	5781	0.392157	2	FALSE	FALSE	FALSE
MYH1;MYH13;MYH2;MYH3;MYH4;MYH6;MYH7;MYH8	MYH1;MYH13;MYH2;MYH3;MYH4;MYH6;MYH7;MYH8	21	9146.29	13561	0.390476	4	FALSE	TRUE	TRUE		SOD3	SOD3	34	8007.55	8348	0.299465	24	FALSE	FALSE	FALSE
SPAG9	SPAG9	21	19770.7	18328	0.214286	2	FALSE	TRUE	TRUE		ACBD5	ACBD5	33	3313.32	3965	0.350379	24	FALSE	FALSE	FALSE
ACTB;ACTG1	ACTB;ACTG1	21	1951.26	3451	0.485714	2	FALSE	FALSE	FALSE		CALU	CALU	33	1295.96	578	0.469697	2	FALSE	FALSE	FALSE
AP1B1;AP2B1	AP1B1;AP2B1	21	1731.3	2447	0.371429	2	FALSE	FALSE	FALSE		DYNC1H1	DYNC1H1	33	6629.13	9332	0.369318	16	FALSE	FALSE	FALSE
AP2B1	AP2B1	21	4930.64	6297	0.309524	2	FALSE	FALSE	FALSE		ECHDC1	ECHDC1	33	5260.68	2573	0.378788	24	FALSE	FALSE	FALSE
DDX6	DDX6	21	6315.88	8558	0.338095	4	FALSE	FALSE	FALSE		GFAP;KRT3;KRT5;KRT6A;KRT6C;KRT7;KRT78;KRT79;KRT8;KRT83;KRT84;KRT85;VIM	GFAP;KRT3;KRT5;KRT6A;KRT6C;KRT7;KRT78;KRT79;KRT8;KRT83;KRT84;KRT85;VIM	33	2722.65	3495	0.410985	24	FALSE	FALSE	FALSE
EIF5A	EIF5A	21	7087.36	9360	0.447619	4	FALSE	FALSE	FALSE		NFU1	NFU1	33	1086.16	384	0.653409	2	FALSE	FALSE	FALSE
FGG	FGG	21	1866.95	2303	0.609524	4	FALSE	FALSE	FALSE		RPL11	RPL11	33	5339.23	5044	0.306818	16	FALSE	FALSE	FALSE
HNRNPM	HNRNPM	21	6068.59	8047	0.352381	15	FALSE	FALSE	FALSE		TMEM11	TMEM11	33	2541.53	2532	0.460227	24	FALSE	FALSE	FALSE
IMMT	IMMT	21	3910.75	5425	0.466667	4	FALSE	FALSE	FALSE		TOP2B	TOP2B	33	7203.28	7004	0.346591	16	FALSE	FALSE	FALSE
KRT1	KRT1	21	891.651	0	0.880952	93	FALSE	FALSE	FALSE		VAPB	VAPB	33	2135.41	2720	0.513258	2	FALSE	FALSE	FALSE
KRT1;KRT2	KRT1;KRT2	21	891.651	0	0.880952	93	FALSE	FALSE	FALSE		ZC3H15	ZC3H15	33	1699.41	1996	0.535985	2	FALSE	FALSE	FALSE
KRT10	KRT10	21	891.651	0	0.880952	93	FALSE	FALSE	FALSE		FKBP1A	FKBP1A	32	18356.7	25833	0.375	2	FALSE	TRUE	TRUE
KRT10;KRT12;KRT14;KRT15;KRT16;KRT17;KRT19;KRT9	KRT10;KRT12;KRT14;KRT15;KRT16;KRT17;KRT19;KRT9	21	891.651	0	0.880952	93	FALSE	FALSE	FALSE		NDUFS3	NDUFS3	32	17596.5	16216	0.326613	26	FALSE	TRUE	TRUE
KRT10;KRT13	KRT10;KRT13	21	8533.42	9330	0.809524	93	FALSE	FALSE	FALSE		DCN	DCN	32	3065.85	2842	0.512097	24	FALSE	FALSE	FALSE
KRT10;KRT13;KRT14;KRT15;KRT16;KRT17;KRT18;KRT19;KRT24;KRT31;KRT33B;KRT36	KRT10;KRT13;KRT14;KRT15;KRT16;KRT17;KRT18;KRT19;KRT24;KRT31;KRT33B;KRT36	21	891.651	883	0.880952	93	FALSE	FALSE	FALSE		FBLN5	FBLN5	32	2164.84	1563	0.538306	24	FALSE	FALSE	FALSE
KRT14;KRT15;KRT16;KRT17;KRT19	KRT14;KRT15;KRT16;KRT17;KRT19	21	5321.51	3911	0.714286	93	FALSE	FALSE	FALSE		MYBPC3	MYBPC3	32	3324.87	2907	0.447581	3	FALSE	FALSE	FALSE
KRT2	KRT2	21	631.55	94	0.847619	93	FALSE	FALSE	FALSE		NDUFA9	NDUFA9	32	6808.63	9060	0.356855	26	FALSE	FALSE	FALSE
NDUFAF2	NDUFAF2	21	4374.45	4788	0.566667	4	FALSE	FALSE	FALSE		PDK1;PDK2	PDK1;PDK2	32	8705.18	10669	0.356855	24	FALSE	FALSE	FALSE
STX4	STX4	21	1520.99	2814	0.485714	4	FALSE	FALSE	FALSE		PERM1	PERM1	32	6685.08	8298	0.308468	16	FALSE	FALSE	FALSE
HSPA2;HSPA6;HSPA8	HSPA2;HSPA6;HSPA8	20	12323.1	15687	0.263158	15	FALSE	TRUE	TRUE		S100A11	S100A11	32	4183.27	3518	0.34879	24	FALSE	FALSE	FALSE
MYL1;MYL3	MYL1;MYL3	20	12809.8	14995	0.289474	2	FALSE	TRUE	TRUE		SPTBN1;SPTBN2	SPTBN1;SPTBN2	32	13192.6	12420	0.409274	16	FALSE	FALSE	FALSE
NMT1	NMT1	20	26133.5	28730	0.0578947	14	FALSE	TRUE	TRUE		TMSB4X	TMSB4X	32	7478.38	6820	0.258065	2	FALSE	FALSE	FALSE
OSBPL8	OSBPL8	20	35325.7	33374	0.0631579	9	FALSE	TRUE	TRUE		HK1	HK1	31	12021.5	16464	0.462366	16	FALSE	TRUE	TRUE
PPP1R14B	PPP1R14B	20	20034	16009	0.1	9	FALSE	TRUE	TRUE		MYLK	MYLK	31	11443.7	16731	0.255914	24	FALSE	TRUE	TRUE
PTRHD1	PTRHD1	20	19156.7	18362	0.110526	15	FALSE	TRUE	TRUE		TLN2	TLN2	31	11014.9	15543	0.236559	26	FALSE	TRUE	TRUE
SARS2	SARS2	20	11912.6	14704	0.284211	4	FALSE	TRUE	TRUE		CALR	CALR	31	12873.4	11919	0.268817	26	FALSE	FALSE	FALSE
SERPINB9	SERPINB9	20	16307.1	18357	0.373684	4	FALSE	TRUE	TRUE		CLTC	CLTC	31	7848.4	7339	0.363441	2	FALSE	FALSE	FALSE
SMYD5	SMYD5	20	19202.7	21399	0.147368	7	FALSE	TRUE	TRUE		COX7A1	COX7A1	31	9245.04	8484	0.311828	26	FALSE	FALSE	FALSE
CAPZA1	CAPZA1	20	5502.02	6884	0.326316	2	FALSE	FALSE	FALSE		ENY2	ENY2	31	2916.44	833	0.490323	2	FALSE	FALSE	FALSE
COX5A	COX5A	20	801.466	521	0.457895	2	FALSE	FALSE	FALSE		ESYT1	ESYT1	31	5459.37	5277	0.32043	2	FALSE	FALSE	FALSE
IER3IP1	IER3IP1	20	8678.87	6410	0.263158	2	FALSE	FALSE	FALSE		FNTA	FNTA	31	6055.75	4179	0.443011	2	FALSE	FALSE	FALSE
ITGAV	ITGAV	20	2872.45	3024	0.289474	7	FALSE	FALSE	FALSE		ITGB1	ITGB1	31	8427.78	6718	0.286022	2	FALSE	FALSE	FALSE
KRT1;KRT2;KRT77	KRT1;KRT2;KRT77	20	733.567	0	0.894737	93	FALSE	FALSE	FALSE		LDB3	LDB3	31	4588.33	5473	0.365591	24	FALSE	FALSE	FALSE
KRT5	KRT5	20	713.497	449	0.868421	93	FALSE	FALSE	FALSE		LGALS8	LGALS8	31	6985.15	8464	0.367742	24	FALSE	FALSE	FALSE
KRT9	KRT9	20	732.965	635	0.831579	93	FALSE	FALSE	FALSE		LRP1	LRP1	31	5033.98	3750	0.277419	24	FALSE	FALSE	FALSE
NRBP1	NRBP1	20	309.801	825	0.615789	2	FALSE	FALSE	FALSE		NDUFB6	NDUFB6	31	6505.88	6913	0.326882	26	FALSE	FALSE	FALSE
PAFAH1B1	PAFAH1B1	20	954.997	748	0.457895	2	FALSE	FALSE	FALSE		NDUFV1	NDUFV1	31	3062.48	1452	0.43871	26	FALSE	FALSE	FALSE
PSMD12	PSMD12	20	7576.08	6278	0.352632	2	FALSE	FALSE	FALSE		PGK1	PGK1	31	10066.5	9153	0.4	16	FALSE	FALSE	FALSE
PTPA	PTPA	20	2182.93	3152	0.578947	4	FALSE	FALSE	FALSE		PLXDC2	PLXDC2	31	13136.4	11726	0.464516	24	FALSE	FALSE	FALSE
RDX	RDX	20	6317.12	4362	0.447368	4	FALSE	FALSE	FALSE		SNCG	SNCG	31	3484.44	4264	0.475269	2	FALSE	FALSE	FALSE
ROCK2	ROCK2	20	8875.63	7358	0.189474	2	FALSE	FALSE	FALSE		TGFBI	TGFBI	31	10655.7	8993	0.27957	24	FALSE	FALSE	FALSE
SEC24C	SEC24C	20	5609.73	8398	0.226316	2	FALSE	FALSE	FALSE		TUBB6	TUBB6	31	8819.68	9714	0.324731	24	FALSE	FALSE	FALSE
TOMM70	TOMM70	20	2482.76	1111	0.494737	4	FALSE	FALSE	FALSE		XRCC5	XRCC5	31	1455.88	1640	0.436559	2	FALSE	FALSE	FALSE
TUBB6	TUBB6	20	5823.45	4950	0.268421	2	FALSE	FALSE	FALSE		RACK1	RACK1	30	10968.9	14109	0.450575	2	FALSE	TRUE	TRUE
GALNS	GALNS	19	25237.1	32878	0.0701754	7	FALSE	TRUE	TRUE		ACTN1;ACTN4	ACTN1;ACTN4	30	3551.27	4495	0.491954	24	FALSE	FALSE	FALSE
ISCA2	ISCA2	19	13240.5	13693	0.105263	2	FALSE	TRUE	TRUE		AKAP12	AKAP12	30	6443.63	5179	0.303448	24	FALSE	FALSE	FALSE
MRPS14	MRPS14	19	47074.4	41888	0.0760234	2	FALSE	TRUE	TRUE		ATP5F1D	ATP5F1D	30	8097.2	9557	0.337931	2	FALSE	FALSE	FALSE
BSG	BSG	19	3662.35	4946	0.315789	2	FALSE	FALSE	FALSE		C19orf25	C19orf25	30	7298.88	8306	0.413793	2	FALSE	FALSE	FALSE
C6orf136	C6orf136	19	6420.56	7148	0.362573	4	FALSE	FALSE	FALSE		CAPRIN1	CAPRIN1	30	6210.69	8619	0.393103	2	FALSE	FALSE	FALSE
CLASP1	CLASP1	19	4140.85	5566	0.350877	2	FALSE	FALSE	FALSE		CTTN	CTTN	30	3265.63	5641	0.395402	2	FALSE	FALSE	FALSE
CLGN	CLGN	19	1139.79	589	0.491228	2	FALSE	FALSE	FALSE		DOCK7	DOCK7	30	2346.9	1105	0.48046	2	FALSE	FALSE	FALSE
CLTC;CLTCL1	CLTC;CLTCL1	19	4599.88	6060	0.280702	2	FALSE	FALSE	FALSE		FTH1	FTH1	30	1167.09	1115	0.445977	2	FALSE	FALSE	FALSE
DNAJB11	DNAJB11	19	5920.51	5313	0.245614	2	FALSE	FALSE	FALSE		LTBP2	LTBP2	30	6173.58	10820	0.393103	24	FALSE	FALSE	FALSE
FAM98A	FAM98A	19	5371.32	2894	0.28655	2	FALSE	FALSE	FALSE		MPI	MPI	30	6414.23	6258	0.377011	16	FALSE	FALSE	FALSE
HIBADH	HIBADH	19	7036.44	7350	0.304094	15	FALSE	FALSE	FALSE		NEB;NEBL	NEB;NEBL	30	5135.77	6674	0.278161	16	FALSE	FALSE	FALSE
KRT2;KRT3;KRT5;KRT6A;KRT6C;KRT79	KRT2;KRT3;KRT5;KRT6A;KRT6C;KRT79	19	111.362	12	0.888889	93	FALSE	FALSE	FALSE		OLA1	OLA1	30	4143.08	3263	0.441379	16	FALSE	FALSE	FALSE
KRT2;KRT4;KRT6A;KRT6C	KRT2;KRT4;KRT6A;KRT6C	19	38.1431	0	0.959064	93	FALSE	FALSE	FALSE		PHB2	PHB2	30	9744.03	9008	0.395402	3	FALSE	FALSE	FALSE
MPDU1	MPDU1	19	518.237	514	0.619883	2	FALSE	FALSE	FALSE		SELENBP1	SELENBP1	30	2091.26	1925	0.367816	16	FALSE	FALSE	FALSE
NLRX1	NLRX1	19	7030.83	5474	0.403509	4	FALSE	FALSE	FALSE		TPPP3	TPPP3	30	4958.5	7461	0.351724	24	FALSE	FALSE	FALSE
PACS1	PACS1	19	2264.28	2737	0.45614	2	FALSE	FALSE	FALSE		CP	CP	29	13694.6	12934	0.3867	217	FALSE	TRUE	TRUE
RPL13A	RPL13A	19	1976.39	3596	0.426901	2	FALSE	FALSE	FALSE		HNRNPR	HNRNPR	29	15505.4	15185	0.26601	16	FALSE	TRUE	TRUE
TNPO1	TNPO1	19	1184.38	901	0.479532	4	FALSE	FALSE	FALSE		ANXA2	ANXA2	29	6407.51	9565	0.342365	24	FALSE	FALSE	FALSE
TUBB;TUBB1;TUBB2A;TUBB2B;TUBB3;TUBB4A;TUBB4B;TUBB6;TUBB8	TUBB;TUBB1;TUBB2A;TUBB2B;TUBB3;TUBB4A;TUBB4B;TUBB6;TUBB8	19	4821.87	5500	0.356725	2	FALSE	FALSE	FALSE		EPPK1;PLEC	EPPK1;PLEC	29	10111.6	12188	0.362069	16	FALSE	FALSE	FALSE
TUBB;TUBB2A;TUBB2B;TUBB3;TUBB4A;TUBB4B	TUBB;TUBB2A;TUBB2B;TUBB3;TUBB4A;TUBB4B	19	5811.3	7763	0.298246	7	FALSE	FALSE	FALSE		HPX	HPX	29	9451.61	6705	0.394089	217	FALSE	FALSE	FALSE
CNN2	CNN2	18	26341	32668	0.111111	12	FALSE	TRUE	TRUE		HSPA12A	HSPA12A	29	9319.33	11240	0.399015	2	FALSE	FALSE	FALSE
CSDC2	CSDC2	18	30910	32398	0.0980392	12	FALSE	TRUE	TRUE		MLIP	MLIP	29	4296.74	4752	0.495074	2	FALSE	FALSE	FALSE
DNAJA3	DNAJA3	18	8010.56	11362	0.215686	7	FALSE	TRUE	TRUE		MYH1;MYH13;MYH2;MYH3;MYH6;MYH7;MYH7B;MYH8	MYH1;MYH13;MYH2;MYH3;MYH6;MYH7;MYH7B;MYH8	29	7564.55	8954	0.408867	3	FALSE	FALSE	FALSE
IGLC3	IGLC3	18	21937.3	21760	0.163399	20	FALSE	TRUE	TRUE		NDUFA8	NDUFA8	29	4934.22	1868	0.3867	24	FALSE	FALSE	FALSE
LACTB2	LACTB2	18	19546.4	17016	0.267974	2	FALSE	TRUE	TRUE		PDLIM5	PDLIM5	29	1260.95	2484	0.448276	16	FALSE	FALSE	FALSE
AP2A2	AP2A2	18	3210.7	3164	0.366013	2	FALSE	FALSE	FALSE		PSMC5	PSMC5	29	3615.07	2104	0.37931	2	FALSE	FALSE	FALSE
CSRP3	CSRP3	18	709.07	176	0.444444	2	FALSE	FALSE	FALSE		PSMD7	PSMD7	29	1021.48	1463	0.487685	16	FALSE	FALSE	FALSE
DSC2	DSC2	18	4112	7829	0.300654	2	FALSE	FALSE	FALSE		UBE2K	UBE2K	29	1474.33	971	0.440887	16	FALSE	FALSE	FALSE
FUNDC2	FUNDC2	18	13053.4	9255	0.30719	3	FALSE	FALSE	FALSE		VTN	VTN	29	9913.52	9112	0.315271	24	FALSE	FALSE	FALSE
GANAB	GANAB	18	3016.19	3899	0.30719	2	FALSE	FALSE	FALSE		GNPDA1	GNPDA1	28	24042.8	29635	0.227513	24	FALSE	TRUE	TRUE
NIBAN2	NIBAN2	18	3083.33	3648	0.607843	4	FALSE	FALSE	FALSE		LSM3	LSM3	28	6788.45	8032	0.441799	2	FALSE	FALSE	FALSE
POSTN	POSTN	18	6825.7	6786	0.294118	15	FALSE	FALSE	FALSE		NDUFB5	NDUFB5	28	8544.16	9192	0.441799	26	FALSE	FALSE	FALSE
PPP6R3	PPP6R3	18	5431.18	4413	0.444444	4	FALSE	FALSE	FALSE		PGM1	PGM1	28	10087.3	11792	0.328042	16	FALSE	FALSE	FALSE
RRAS	RRAS	18	2159.86	2371	0.562092	2	FALSE	FALSE	FALSE		PPIB	PPIB	28	6255.21	4749	0.338624	24	FALSE	FALSE	FALSE
TIMM21	TIMM21	18	5716.54	7381	0.352941	4	FALSE	FALSE	FALSE		PSAP	PSAP	28	1593.87	2640	0.449735	2	FALSE	FALSE	FALSE
SCRIB	SCRIB	17	16426.8	13309	0.279412	4	FALSE	TRUE	TRUE		RBMX;RBMXL1	RBMX;RBMXL1	28	11995.5	11963	0.259259	16	FALSE	FALSE	FALSE
SRP54	SRP54	17	29466.1	26116	0.0955882	7	FALSE	TRUE	TRUE		SNX3	SNX3	28	2317.94	2085	0.449735	2	FALSE	FALSE	FALSE
ANP32E	ANP32E	17	6158.86	4796	0.389706	2	FALSE	FALSE	FALSE		TTC1	TTC1	28	171.541	321	0.642857	2	FALSE	FALSE	FALSE
CC2D1A	CC2D1A	17	6145.42	5378	0.345588	4	FALSE	FALSE	FALSE		YWHAB	YWHAB	28	6892.17	9760	0.349206	24	FALSE	FALSE	FALSE
DPYSL3	DPYSL3	17	1846.99	1793	0.264706	2	FALSE	FALSE	FALSE		ACTR2	ACTR2	27	7424.35	15933	0.373219	217	FALSE	TRUE	TRUE
FAM114A2	FAM114A2	17	10272.9	8394	0.323529	14	FALSE	FALSE	FALSE		AHCY	AHCY	27	16956.7	21089	0.333333	16	FALSE	TRUE	TRUE
FUS	FUS	17	2201.88	5360	0.580882	4	FALSE	FALSE	FALSE		CFH	CFH	27	13376.4	14319	0.404558	217	FALSE	TRUE	TRUE
HCCS	HCCS	17	1346.55	931	0.558824	4	FALSE	FALSE	FALSE		MYH1;MYH13;MYH2;MYH6;MYH7;MYH8	MYH1;MYH13;MYH2;MYH6;MYH7;MYH8	27	22387.8	18555	0.387464	3	FALSE	TRUE	TRUE
HNRNPA1;HNRNPA3	HNRNPA1;HNRNPA3	17	8433.61	6733	0.301471	63	FALSE	FALSE	FALSE		PIN1	PIN1	27	11204.9	13969	0.458689	2	FALSE	TRUE	TRUE
HSCB	HSCB	17	2540.8	1714	0.316176	2	FALSE	FALSE	FALSE		SAA1	SAA1	27	23934.4	21084	0.202279	217	FALSE	TRUE	TRUE
HSP90AB1;HSP90B1	HSP90AB1;HSP90B1	17	4937.9	6052	0.308824	2	FALSE	FALSE	FALSE		SRM	SRM	27	41854	41083	0.179487	24	FALSE	TRUE	TRUE
KHSRP	KHSRP	17	7769.35	6241	0.301471	4	FALSE	FALSE	FALSE		AFG3L2;ANK2	AFG3L2;ANK2	27	8164.33	8876	0.31339	24	FALSE	FALSE	FALSE
LMNA;LMNB1	LMNA;LMNB1	17	2559.26	4035	0.338235	2	FALSE	FALSE	FALSE		FAHD2A	FAHD2A	27	8890.63	9262	0.247863	24	FALSE	FALSE	FALSE
MCEE	MCEE	17	2805.12	4583	0.279412	2	FALSE	FALSE	FALSE		LMNA	LMNA	27	6035.23	7557	0.393162	16	FALSE	FALSE	FALSE
MFGE8	MFGE8	17	6120.02	8122	0.213235	15	FALSE	FALSE	FALSE		MFGE8	MFGE8	27	4706.15	5040	0.356125	24	FALSE	FALSE	FALSE
NDUFB2	NDUFB2	17	4184.64	3421	0.411765	2	FALSE	FALSE	FALSE		NENF	NENF	27	5599.5	8125	0.327635	2	FALSE	FALSE	FALSE
NDUFC1	NDUFC1	17	4091.55	6807	0.235294	4	FALSE	FALSE	FALSE		PPP1R12A	PPP1R12A	27	9100.16	12290	0.264957	77	FALSE	FALSE	FALSE
NDUFS4	NDUFS4	17	465.265	360	0.470588	2	FALSE	FALSE	FALSE		PRDX5	PRDX5	27	7233.08	5047	0.350427	16	FALSE	FALSE	FALSE
NDUFV3	NDUFV3	17	2848.32	2605	0.308824	2	FALSE	FALSE	FALSE		PTMA	PTMA	27	3406.93	2547	0.321937	77	FALSE	FALSE	FALSE
SLC25A20	SLC25A20	17	9883.01	8300	0.397059	4	FALSE	FALSE	FALSE		RPL35A	RPL35A	27	6736.61	7172	0.410256	16	FALSE	FALSE	FALSE
TIMM13	TIMM13	17	980.023	410	0.507353	2	FALSE	FALSE	FALSE		SEPTIN10	SEPTIN10	27	6342.05	4258	0.333333	24	FALSE	FALSE	FALSE
UBA5	UBA5	17	8016.63	6745	0.242647	14	FALSE	FALSE	FALSE		STMN1	STMN1	27	3234.93	4654	0.410256	2	FALSE	FALSE	FALSE
USP15	USP15	17	9825.93	10593	0.139706	2	FALSE	FALSE	FALSE		TPM1;TPM3;TPM4	TPM1;TPM3;TPM4	27	3881.38	5060	0.415954	16	FALSE	FALSE	FALSE
DNAJB4	DNAJB4	16	8291.19	12260	0.266667	2	FALSE	TRUE	TRUE		YAP1	YAP1	27	904.827	417	0.529915	2	FALSE	FALSE	FALSE
EXOC7	EXOC7	16	8538.59	13250	0.166667	2	FALSE	TRUE	TRUE		GSTM1;GSTM2	GSTM1;GSTM2	26	17783.9	26718	0.227692	16	FALSE	TRUE	TRUE
GALT	GALT	16	20249.1	13985	0.0666667	7	FALSE	TRUE	TRUE		PDHB	PDHB	26	22301.9	26392	0.258462	24	FALSE	TRUE	TRUE
MYH1;MYH13;MYH2;MYH4;MYH7;MYH8	MYH1;MYH13;MYH2;MYH4;MYH7;MYH8	16	12237	12318	0.0916667	9	FALSE	TRUE	TRUE		VDAC3	VDAC3	26	13030.2	15689	0.341538	3	FALSE	TRUE	TRUE
PEA15	PEA15	16	10652.9	12590	0.2	7	FALSE	TRUE	TRUE		AOC3	AOC3	26	1856.65	1690	0.393846	24	FALSE	FALSE	FALSE
SLC16A7	SLC16A7	16	14670.7	12467	0.183333	7	FALSE	TRUE	TRUE		BCL2L13	BCL2L13	26	5719.56	7715	0.415385	2	FALSE	FALSE	FALSE
AP2A1	AP2A1	16	2130.93	3622	0.308333	2	FALSE	FALSE	FALSE		C8A	C8A	26	8558.92	9617	0.313846	217	FALSE	FALSE	FALSE
ARHGAP1	ARHGAP1	16	2160.54	2190	0.283333	2	FALSE	FALSE	FALSE		CKM	CKM	26	7255.5	6316	0.292308	16	FALSE	FALSE	FALSE
ARPC2	ARPC2	16	194.954	346	0.4	2	FALSE	FALSE	FALSE		KHSRP	KHSRP	26	12242.5	9784	0.267692	77	FALSE	FALSE	FALSE
CAP1	CAP1	16	3131.52	4955	0.275	2	FALSE	FALSE	FALSE		MSRB3	MSRB3	26	4586.28	7562	0.276923	2	FALSE	FALSE	FALSE
CLIC4	CLIC4	16	1398.12	1153	0.45	2	FALSE	FALSE	FALSE		PDIA3	PDIA3	26	2681.94	2148	0.356923	2	FALSE	FALSE	FALSE
COX6B1	COX6B1	16	3409.52	5019	0.3	2	FALSE	FALSE	FALSE		PDXK	PDXK	26	5342.69	4406	0.341538	16	FALSE	FALSE	FALSE
CYCS	CYCS	16	4754	8876	0.4	15	FALSE	FALSE	FALSE		POSTN	POSTN	26	3340.23	4064	0.409231	24	FALSE	FALSE	FALSE
ECPAS	ECPAS	16	8297.48	7804	0.216667	2	FALSE	FALSE	FALSE		TMED1	TMED1	26	8940.25	8524	0.316923	2	FALSE	FALSE	FALSE
GYG1	GYG1	16	944.118	828	0.466667	4	FALSE	FALSE	FALSE		TNNT1;TNNT2	TNNT1;TNNT2	26	630.508	824	0.603077	2	FALSE	FALSE	FALSE
HSPB7	HSPB7	16	4487.29	4564	0.275	7	FALSE	FALSE	FALSE		TRIP10	TRIP10	26	3361.9	2698	0.569231	2	FALSE	FALSE	FALSE
KCTD12	KCTD12	16	198.474	1349	0.708333	4	FALSE	FALSE	FALSE		ADPRHL1	ADPRHL1	25	12114.6	13582	0.313333	24	FALSE	TRUE	TRUE
KRT10;KRT27	KRT10;KRT27	16	13637.5	10927	0.483333	93	FALSE	FALSE	FALSE		CNPY4	CNPY4	25	13946	16843	0.21	2	FALSE	TRUE	TRUE
MTHFD1	MTHFD1	16	5496.1	9077	0.308333	4	FALSE	FALSE	FALSE		EPM2AIP1	EPM2AIP1	25	28981.6	22478	0.143333	16	FALSE	TRUE	TRUE
NDUFA12	NDUFA12	16	3775.58	5329	0.241667	2	FALSE	FALSE	FALSE		KRT10;KRT14;KRT16;KRT27	KRT10;KRT14;KRT16;KRT27	25	19659.2	18249	0.443333	307	FALSE	TRUE	TRUE
PPP1R12B	PPP1R12B	16	3939.28	3716	0.341667	2	FALSE	FALSE	FALSE		PACS2	PACS2	25	26078.9	26782	0.276667	2	FALSE	TRUE	TRUE
RPL38	RPL38	16	2425.92	1757	0.316667	2	FALSE	FALSE	FALSE		PGAM2	PGAM2	25	12586.2	13853	0.17	16	FALSE	TRUE	TRUE
STT3A	STT3A	16	4524.88	3574	0.2	2	FALSE	FALSE	FALSE		PSMD3	PSMD3	25	13560.6	15146	0.303333	16	FALSE	TRUE	TRUE
TLN1	TLN1	16	5667.95	8422	0.225	2	FALSE	FALSE	FALSE		ADPRS	ADPRS	25	1386.61	1228	0.506667	2	FALSE	FALSE	FALSE
VARS1	VARS1	16	1675.8	3079	0.333333	2	FALSE	FALSE	FALSE		APOE	APOE	25	4261.96	4193	0.33	24	FALSE	FALSE	FALSE
CD163	CD163	15	24082.1	20104	0.047619	9	FALSE	TRUE	TRUE		ATP2A2;ATP2A3	ATP2A2;ATP2A3	25	2082.46	907	0.433333	24	FALSE	FALSE	FALSE
FAM120A	FAM120A	15	24361.9	23477	0.0380952	2	FALSE	TRUE	TRUE		C5	C5	25	5055.08	1506	0.496667	217	FALSE	FALSE	FALSE
LTBP4	LTBP4	15	27281	25025	0.0571429	11	FALSE	TRUE	TRUE		C9	C9	25	2384.28	3877	0.483333	217	FALSE	FALSE	FALSE
MYH7	MYH7	15	12768.2	20420	0.190476	9	FALSE	TRUE	TRUE		CLIC1	CLIC1	25	3669.11	4358	0.283333	24	FALSE	FALSE	FALSE
PSMB5	PSMB5	15	14627.5	16261	0.314286	4	FALSE	TRUE	TRUE		FN1	FN1	25	6340.96	5175	0.406667	24	FALSE	FALSE	FALSE
YARS2	YARS2	15	14778.5	15079	0.142857	1	FALSE	TRUE	TRUE		GAPDH	GAPDH	25	7753.73	7874	0.376667	16	FALSE	FALSE	FALSE
ARPC1B	ARPC1B	15	954.258	472	0.6	2	FALSE	FALSE	FALSE		GPC1	GPC1	25	3495.48	4193	0.323333	2	FALSE	FALSE	FALSE
BAG3	BAG3	15	6726.45	6660	0.247619	7	FALSE	FALSE	FALSE		GPNMB	GPNMB	25	2596.79	1894	0.383333	2	FALSE	FALSE	FALSE
BST2	BST2	15	2903.98	4313	0.333333	2	FALSE	FALSE	FALSE		LAMTOR1	LAMTOR1	25	10037.5	8765	0.353333	16	FALSE	FALSE	FALSE
CCT6A;CCT6B	CCT6A;CCT6B	15	3965.76	2597	0.342857	2	FALSE	FALSE	FALSE		MAP1B	MAP1B	25	3145.1	2253	0.543333	24	FALSE	FALSE	FALSE
CSNK2A1	CSNK2A1	15	558.655	805	0.495238	2	FALSE	FALSE	FALSE		MATR3	MATR3	25	6123.09	6149	0.273333	16	FALSE	FALSE	FALSE
DCTN1	DCTN1	15	1253.6	1541	0.266667	2	FALSE	FALSE	FALSE		NEDD8	NEDD8	25	1107.87	833	0.56	16	FALSE	FALSE	FALSE
DYNC1LI2	DYNC1LI2	15	8856.03	5302	0.133333	7	FALSE	FALSE	FALSE		PTPA	PTPA	25	4156.86	5747	0.323333	24	FALSE	FALSE	FALSE
GARS1	GARS1	15	4833.93	4878	0.190476	2	FALSE	FALSE	FALSE		RPLP0	RPLP0	25	12087.4	12289	0.27	16	FALSE	FALSE	FALSE
GRPEL1	GRPEL1	15	6120.45	3567	0.285714	4	FALSE	FALSE	FALSE		SCOC	SCOC	25	6121.92	7441	0.553333	2	FALSE	FALSE	FALSE
HTRA2	HTRA2	15	5980.62	7270	0.152381	7	FALSE	FALSE	FALSE		STOM	STOM	25	2456.35	3285	0.516667	2	FALSE	FALSE	FALSE
LIMCH1	LIMCH1	15	3015.98	1652	0.819048	4	FALSE	FALSE	FALSE		UQCRFS1	UQCRFS1	25	5768.75	7781	0.256667	24	FALSE	FALSE	FALSE
LRPPRC	LRPPRC	15	3872.93	2976	0.285714	4	FALSE	FALSE	FALSE		KRT10;KRT27	KRT10;KRT27	24	31610.2	27848	0.155797	16	FALSE	TRUE	TRUE
MAP1B	MAP1B	15	3340.42	2776	0.333333	2	FALSE	FALSE	FALSE		NDUFAF1	NDUFAF1	24	15897.3	16921	0.293478	24	FALSE	TRUE	TRUE
NDUFS5	NDUFS5	15	1395.93	2081	0.219048	7	FALSE	FALSE	FALSE		PROB1	PROB1	24	16202.9	14855	0.184783	24	FALSE	TRUE	TRUE
PFDN1	PFDN1	15	613.734	345	0.428571	2	FALSE	FALSE	FALSE		SGCA	SGCA	24	11185.9	20479	0.224638	2	FALSE	TRUE	TRUE
PFDN6	PFDN6	15	6174.73	9248	0.266667	2	FALSE	FALSE	FALSE		ADD1	ADD1	24	6426.84	8823	0.304348	24	FALSE	FALSE	FALSE
PITHD1	PITHD1	15	9234.3	7014	0.27619	4	FALSE	FALSE	FALSE		ARMT1	ARMT1	24	7583.22	7418	0.344203	16	FALSE	FALSE	FALSE
PPCS	PPCS	15	4129.21	4627	0.4	2	FALSE	FALSE	FALSE		C3	C3	24	4281.42	2809	0.496377	217	FALSE	FALSE	FALSE
PPP1R12A;PPP1R12B	PPP1R12A;PPP1R12B	15	2037.59	2962	0.361905	2	FALSE	FALSE	FALSE		CSDC2	CSDC2	24	9783.52	9713	0.347826	2	FALSE	FALSE	FALSE
PSMD3	PSMD3	15	129.215	10	0.657143	2	FALSE	FALSE	FALSE		CYB5B	CYB5B	24	6501.92	7216	0.380435	2	FALSE	FALSE	FALSE
RAB6A	RAB6A	15	7126.63	3505	0.285714	4	FALSE	FALSE	FALSE		ENPP4	ENPP4	24	2500.18	2356	0.518116	2	FALSE	FALSE	FALSE
STMN1	STMN1	15	14239	10434	0.142857	7	FALSE	FALSE	FALSE		ESYT2	ESYT2	24	3423.75	2974	0.318841	24	FALSE	FALSE	FALSE
TMEM159	TMEM159	15	545.412	442	0.495238	2	FALSE	FALSE	FALSE		HSPA5	HSPA5	24	1738.28	2157	0.42029	2	FALSE	FALSE	FALSE
TPM1;TPM2	TPM1;TPM2	15	703.391	389	0.580952	2	FALSE	FALSE	FALSE		HSPD1	HSPD1	24	3286.99	2079	0.286232	24	FALSE	FALSE	FALSE
CMPK1	CMPK1	14	8963.02	17271	0.164835	4	FALSE	TRUE	TRUE		IMMT	IMMT	24	2658.68	1577	0.365942	3	FALSE	FALSE	FALSE
ERH	ERH	14	25827.8	24593	0.032967	13	FALSE	TRUE	TRUE		MACROD1	MACROD1	24	1711.29	1065	0.514493	16	FALSE	FALSE	FALSE
F11R	F11R	14	19095.3	16772	0.0769231	21	FALSE	TRUE	TRUE		MRPS35	MRPS35	24	4916.61	3602	0.344203	26	FALSE	FALSE	FALSE
GLO1	GLO1	14	13651	15995	0.186813	2	FALSE	TRUE	TRUE		MT-ND4	MT-ND4	24	8446.16	9353	0.326087	26	FALSE	FALSE	FALSE
IGKV2-24;IGKV2D-29	IGKV2-24;IGKV2D-29	14	29979.4	29293	0.0989011	34	FALSE	TRUE	TRUE		MYH1;MYH13;MYH16;MYH2;MYH3;MYH4;MYH6;MYH7;MYH8	MYH1;MYH13;MYH16;MYH2;MYH3;MYH4;MYH6;MYH7;MYH8	24	9805.02	12592	0.463768	3	FALSE	FALSE	FALSE
KANK3	KANK3	14	24613.3	28801	0.241758	63	FALSE	TRUE	TRUE		MYH1;MYH13;MYH2;MYH3;MYH4;MYH7	MYH1;MYH13;MYH2;MYH3;MYH4;MYH7	24	4655.81	4581	0.431159	3	FALSE	FALSE	FALSE
NEB;NEBL	NEB;NEBL	14	13202.5	12288	0.0989011	2	FALSE	TRUE	TRUE		PEF1	PEF1	24	1448.97	2048	0.51087	2	FALSE	FALSE	FALSE
PLBD2	PLBD2	14	24716.8	23633	0.0989011	78	FALSE	TRUE	TRUE		PGRMC1	PGRMC1	24	6729.13	9323	0.333333	77	FALSE	FALSE	FALSE
RAB9A	RAB9A	14	8276.16	13052	0.120879	15	FALSE	TRUE	TRUE		SEC22B	SEC22B	24	3320.14	3246	0.452899	2	FALSE	FALSE	FALSE
RPLP2	RPLP2	14	9481.66	11200	0.274725	9	FALSE	TRUE	TRUE		TACC2	TACC2	24	1941.34	1359	0.496377	2	FALSE	FALSE	FALSE
THAP4	THAP4	14	12048.7	14900	0.197802	2	FALSE	TRUE	TRUE		TGFB1I1	TGFB1I1	24	1675.85	2388	0.532609	24	FALSE	FALSE	FALSE
TMX3	TMX3	14	20303.7	18369	0.0659341	105	FALSE	TRUE	TRUE		TUBB3;TUBB6	TUBB3;TUBB6	24	3151.57	4145	0.391304	24	FALSE	FALSE	FALSE
WDR37	WDR37	14	13743.7	13721	0.120879	4	FALSE	TRUE	TRUE		CAPN1	CAPN1	23	15874.3	15829	0.181818	217	FALSE	TRUE	TRUE
BCAM	BCAM	14	4000.54	3862	0.153846	2	FALSE	FALSE	FALSE		CLTC;CLTCL1	CLTC;CLTCL1	23	7671.32	13467	0.355731	2	FALSE	TRUE	TRUE
COQ9	COQ9	14	695.562	432	0.351648	2	FALSE	FALSE	FALSE		DSP	DSP	23	16306.6	20968	0.252964	26	FALSE	TRUE	TRUE
CYFIP1	CYFIP1	14	426.02	1321	0.56044	2	FALSE	FALSE	FALSE		GLYCTK	GLYCTK	23	28130.7	25978	0.213439	2	FALSE	TRUE	TRUE
EEF1B2	EEF1B2	14	4816.93	6099	0.21978	9	FALSE	FALSE	FALSE		NELFB	NELFB	23	13432.9	15400	0.15415	16	FALSE	TRUE	TRUE
EXOC5	EXOC5	14	2099.99	3984	0.285714	2	FALSE	FALSE	FALSE		SEPTIN8	SEPTIN8	23	32081.1	25590	0.142292	16	FALSE	TRUE	TRUE
FAM162A	FAM162A	14	4623.56	3978	0.296703	4	FALSE	FALSE	FALSE		ACTA1;ACTBL2;ACTG2	ACTA1;ACTBL2;ACTG2	23	1694.22	1193	0.450593	3	FALSE	FALSE	FALSE
FGB	FGB	14	2426.22	2069	0.538462	4	FALSE	FALSE	FALSE		ACTR3	ACTR3	23	2998.48	1882	0.442688	24	FALSE	FALSE	FALSE
HADH	HADH	14	3242.63	2706	0.274725	2	FALSE	FALSE	FALSE		CMC1	CMC1	23	8301.5	7438	0.27668	2	FALSE	FALSE	FALSE
HRC	HRC	14	4771.33	3822	0.263736	2	FALSE	FALSE	FALSE		CPNE1	CPNE1	23	8660.83	9376	0.185771	24	FALSE	FALSE	FALSE
IPO5	IPO5	14	2380.04	2238	0.252747	2	FALSE	FALSE	FALSE		ELAVL1	ELAVL1	23	4189.08	4357	0.268775	16	FALSE	FALSE	FALSE
ITGB1BP2	ITGB1BP2	14	6298.12	4807	0.472527	63	FALSE	FALSE	FALSE		ENOPH1	ENOPH1	23	9189.15	10423	0.304348	16	FALSE	FALSE	FALSE
LTBP2	LTBP2	14	3200.54	4044	0.340659	15	FALSE	FALSE	FALSE		HNRNPC	HNRNPC	23	4717.71	3398	0.343874	16	FALSE	FALSE	FALSE
MAPKAPK2;MAPKAPK3	MAPKAPK2;MAPKAPK3	14	702.707	239	0.604396	4	FALSE	FALSE	FALSE		ITIH4	ITIH4	23	4657.49	6044	0.565217	217	FALSE	FALSE	FALSE
NDUFA7	NDUFA7	14	3123.3	3372	0.340659	2	FALSE	FALSE	FALSE		LCP1;PLS3	LCP1;PLS3	23	922.165	830	0.573123	24	FALSE	FALSE	FALSE
NNT	NNT	14	8308.16	8536	0.21978	9	FALSE	FALSE	FALSE		MRPS34	MRPS34	23	10326.2	11546	0.288538	26	FALSE	FALSE	FALSE
PDIA4	PDIA4	14	1204.31	820	0.417582	7	FALSE	FALSE	FALSE		MYH3;MYH7B	MYH3;MYH7B	23	9575.82	8887	0.422925	3	FALSE	FALSE	FALSE
POTEF;POTEI	POTEF;POTEI	14	5080.73	1873	0.32967	2	FALSE	FALSE	FALSE		NDUFA2	NDUFA2	23	2885.08	4177	0.320158	24	FALSE	FALSE	FALSE
RBBP7	RBBP7	14	2165.93	3424	0.362637	15	FALSE	FALSE	FALSE		NDUFA3	NDUFA3	23	1807.63	1332	0.478261	26	FALSE	FALSE	FALSE
RIDA	RIDA	14	1183.95	1615	0.483516	2	FALSE	FALSE	FALSE		PDK1	PDK1	23	2768.31	2934	0.383399	24	FALSE	FALSE	FALSE
SARS1	SARS1	14	726.943	639	0.461538	2	FALSE	FALSE	FALSE		PEX14	PEX14	23	3208.78	1404	0.422925	2	FALSE	FALSE	FALSE
SEC11A	SEC11A	14	4050.87	3900	0.285714	14	FALSE	FALSE	FALSE		PPP1R1A	PPP1R1A	23	2957.25	3953	0.367589	24	FALSE	FALSE	FALSE
SERPINA7	SERPINA7	14	10083.1	9575	0.142857	7	FALSE	FALSE	FALSE		SERPINA4	SERPINA4	23	3270.55	3705	0.371542	24	FALSE	FALSE	FALSE
SNRNP200	SNRNP200	14	8554.15	7474	0.241758	2	FALSE	FALSE	FALSE		SERPING1	SERPING1	23	9605.04	6632	0.486166	217	FALSE	FALSE	FALSE
STAU1	STAU1	14	2179.6	1169	0.483516	4	FALSE	FALSE	FALSE		STT3A	STT3A	23	14742.8	11291	0.213439	16	FALSE	FALSE	FALSE
ZYX	ZYX	14	5753.52	8488	0.208791	7	FALSE	FALSE	FALSE		TUBA1A;TUBA3C	TUBA1A;TUBA3C	23	2087.68	1994	0.422925	24	FALSE	FALSE	FALSE
ACTN1	ACTN1	13	10663.3	11430	0.25641	15	FALSE	TRUE	TRUE		DNLZ	DNLZ	22	33894.7	34347	0.0562771	62	FALSE	TRUE	TRUE
BZW1;BZW2	BZW1;BZW2	13	15596.8	17326	0.0512821	14	FALSE	TRUE	TRUE		VPS33B	VPS33B	22	29595.4	26191	0.121212	24	FALSE	TRUE	TRUE
COTL1	COTL1	13	15732.1	13436	0.128205	12	FALSE	TRUE	TRUE		A1BG	A1BG	22	3239.66	3192	0.510823	217	FALSE	FALSE	FALSE
MRPS11	MRPS11	13	24402.5	24472	0.0512821	45	FALSE	TRUE	TRUE		AK2	AK2	22	4101.98	3097	0.341991	24	FALSE	FALSE	FALSE
PFDN5	PFDN5	13	12905.6	15762	0.25641	2	FALSE	TRUE	TRUE		CAVIN2	CAVIN2	22	733.55	2012	0.571429	2	FALSE	FALSE	FALSE
TUBB2B	TUBB2B	13	49668.7	52031	0.025641	36	FALSE	TRUE	TRUE		CHMP4A	CHMP4A	22	402.108	791	0.580087	2	FALSE	FALSE	FALSE
ACADSB	ACADSB	13	1138.47	2122	0.538462	4	FALSE	FALSE	FALSE		CLTA	CLTA	22	1707.72	2094	0.359307	26	FALSE	FALSE	FALSE
ADAL	ADAL	13	5095.4	6706	0.166667	7	FALSE	FALSE	FALSE		CYC1	CYC1	22	6774.21	4319	0.411255	24	FALSE	FALSE	FALSE
AKAP1	AKAP1	13	2631.09	4431	0.294872	2	FALSE	FALSE	FALSE		DYNLL1	DYNLL1	22	9772.77	9557	0.272727	24	FALSE	FALSE	FALSE
ATAD3A;ATAD3B	ATAD3A;ATAD3B	13	4207.56	2150	0.384615	9	FALSE	FALSE	FALSE		F2	F2	22	2149.48	1974	0.532468	217	FALSE	FALSE	FALSE
ATP6AP1	ATP6AP1	13	10660.8	10971	0.448718	14	FALSE	FALSE	FALSE		H2AZ2	H2AZ2	22	4425.43	4589	0.428571	16	FALSE	FALSE	FALSE
CHCHD7	CHCHD7	13	4504.48	2757	0.153846	14	FALSE	FALSE	FALSE		KRT10	KRT10	22	4276.35	1585	0.65368	307	FALSE	FALSE	FALSE
CKAP4	CKAP4	13	3997.06	4010	0.217949	7	FALSE	FALSE	FALSE		KRT10;KRT12;KRT14;KRT15;KRT16;KRT17;KRT19;KRT9	KRT10;KRT12;KRT14;KRT15;KRT16;KRT17;KRT19;KRT9	22	4276.35	1596	0.65368	307	FALSE	FALSE	FALSE
CNPY4	CNPY4	13	7822.36	7911	0.0769231	7	FALSE	FALSE	FALSE		KRT2;KRT3;KRT4;KRT5;KRT6A;KRT6C;KRT7;KRT77;KRT79;KRT8;KRT84	KRT2;KRT3;KRT4;KRT5;KRT6A;KRT6C;KRT7;KRT77;KRT79;KRT8;KRT84	22	1420.56	358	0.683983	307	FALSE	FALSE	FALSE
DMD;DRP2;UTRN	DMD;DRP2;UTRN	13	11174.3	10224	0.141026	15	FALSE	FALSE	FALSE		LTA4H	LTA4H	22	1063.32	1499	0.606061	3	FALSE	FALSE	FALSE
DNAJA4	DNAJA4	13	2401.84	1629	0.217949	2	FALSE	FALSE	FALSE		MACF1;PLEC	MACF1;PLEC	22	1317.45	2524	0.4329	16	FALSE	FALSE	FALSE
EMC1	EMC1	13	1853.4	1323	0.371795	2	FALSE	FALSE	FALSE		MYH9	MYH9	22	4684.9	4900	0.549784	24	FALSE	FALSE	FALSE
FXN	FXN	13	2377.48	2612	0.333333	2	FALSE	FALSE	FALSE		NDUFA6	NDUFA6	22	2407.46	2335	0.437229	26	FALSE	FALSE	FALSE
GET3	GET3	13	107.332	477	0.653846	2	FALSE	FALSE	FALSE		NME1	NME1	22	1791.17	3209	0.380952	24	FALSE	FALSE	FALSE
GNA13	GNA13	13	9889.29	9526	0.153846	2	FALSE	FALSE	FALSE		NT5C3A	NT5C3A	22	1086.26	1713	0.554113	24	FALSE	FALSE	FALSE
GNB1;GNB2;GNB4	GNB1;GNB2;GNB4	13	1477.77	1392	0.358974	2	FALSE	FALSE	FALSE		PGAM1;PGAM2	PGAM1;PGAM2	22	10100	8857	0.190476	16	FALSE	FALSE	FALSE
HINT2	HINT2	13	7626.84	4938	0.320513	4	FALSE	FALSE	FALSE		PHB	PHB	22	9387.37	7235	0.281385	26	FALSE	FALSE	FALSE
HSDL2	HSDL2	13	1082.87	1822	0.307692	2	FALSE	FALSE	FALSE		PTGR2	PTGR2	22	1613.31	1281	0.471861	16	FALSE	FALSE	FALSE
HSPA2;HSPA8	HSPA2;HSPA8	13	3696.46	4835	0.205128	4	FALSE	FALSE	FALSE		RAB5C	RAB5C	22	5290.63	10391	0.34632	16	FALSE	FALSE	FALSE
HSPB1	HSPB1	13	6759.84	7775	0.230769	7	FALSE	FALSE	FALSE		RPS3	RPS3	22	428.424	638	0.584416	16	FALSE	FALSE	FALSE
HSPE1	HSPE1	13	2989.52	4117	0.423077	2	FALSE	FALSE	FALSE		RPS3A	RPS3A	22	4999.52	5169	0.424242	16	FALSE	FALSE	FALSE
KIF5B;KIF5C	KIF5B;KIF5C	13	3354.31	5634	0.230769	2	FALSE	FALSE	FALSE		SERPINA7	SERPINA7	22	2580.17	3240	0.441558	217	FALSE	FALSE	FALSE
LCMT1	LCMT1	13	7827.26	9659	0.192308	2	FALSE	FALSE	FALSE		SLC25A12;SLC25A13	SLC25A12;SLC25A13	22	3911.63	5537	0.419913	3	FALSE	FALSE	FALSE
LRRC59	LRRC59	13	2879.54	2779	0.24359	12	FALSE	FALSE	FALSE		SPTB;SPTBN1	SPTB;SPTBN1	22	2929.31	2757	0.298701	16	FALSE	FALSE	FALSE
MRPL41	MRPL41	13	1024.97	1154	0.320513	2	FALSE	FALSE	FALSE		TOMM70	TOMM70	22	4567.82	5055	0.337662	24	FALSE	FALSE	FALSE
MT-CO2	MT-CO2	13	4654.17	4153	0.294872	7	FALSE	FALSE	FALSE		TXNDC12	TXNDC12	22	4601.44	5322	0.316017	2	FALSE	FALSE	FALSE
NDUFA3	NDUFA3	13	1193.99	1569	0.512821	4	FALSE	FALSE	FALSE		ARF4	ARF4	21	34726.6	29704	0.157143	25	FALSE	TRUE	TRUE
NDUFB10	NDUFB10	13	1822.33	2072	0.192308	7	FALSE	FALSE	FALSE		C1S	C1S	21	22630.7	23865	0.0952381	26	FALSE	TRUE	TRUE
PHB	PHB	13	3976.62	1900	0.269231	7	FALSE	FALSE	FALSE		NDUFA12	NDUFA12	21	9484.86	12914	0.457143	26	FALSE	TRUE	TRUE
PPP1CA;PPP1CB;PPP1CC	PPP1CA;PPP1CB;PPP1CC	13	6049.63	8898	0.166667	2	FALSE	FALSE	FALSE		VSIG4	VSIG4	21	42201.4	38609	0.0428571	24	FALSE	TRUE	TRUE
RPL35A	RPL35A	13	175.455	691	0.641026	2	FALSE	FALSE	FALSE		ARHGAP1	ARHGAP1	21	2975.82	4444	0.347619	24	FALSE	FALSE	FALSE
RRP9	RRP9	13	1608.64	4380	0.320513	2	FALSE	FALSE	FALSE		ARPC1B	ARPC1B	21	7226.39	9217	0.238095	217	FALSE	FALSE	FALSE
SAE1	SAE1	13	5614.42	5874	0.320513	36	FALSE	FALSE	FALSE		ATP5F1A	ATP5F1A	21	3496.38	1693	0.357143	24	FALSE	FALSE	FALSE
SLC25A4;SLC25A5;SLC25A6	SLC25A4;SLC25A5;SLC25A6	13	2472.93	1279	0.358974	9	FALSE	FALSE	FALSE		CD9	CD9	21	1177.33	1730	0.390476	24	FALSE	FALSE	FALSE
SPTAN1	SPTAN1	13	2335.93	1309	0.448718	2	FALSE	FALSE	FALSE		CFH;CFHR1	CFH;CFHR1	21	4593.79	3303	0.328571	217	FALSE	FALSE	FALSE
TNS1	TNS1	13	5428.06	8547	0.217949	4	FALSE	FALSE	FALSE		HNRNPM	HNRNPM	21	1940.14	1926	0.361905	16	FALSE	FALSE	FALSE
USP47	USP47	13	1369.05	1990	0.282051	2	FALSE	FALSE	FALSE		KRT10;KRT13;KRT14;KRT15;KRT16;KRT17;KRT18;KRT19;KRT24;KRT31;KRT33B;KRT36	KRT10;KRT13;KRT14;KRT15;KRT16;KRT17;KRT18;KRT19;KRT24;KRT31;KRT33B;KRT36	21	3731.58	4794	0.695238	307	FALSE	FALSE	FALSE
YWHAB;YWHAG;YWHAH;YWHAQ	YWHAB;YWHAG;YWHAH;YWHAQ	13	1205.22	1401	0.474359	15	FALSE	FALSE	FALSE		KRT2;KRT4;KRT6A;KRT6C	KRT2;KRT4;KRT6A;KRT6C	21	1120.59	386	0.704762	307	FALSE	FALSE	FALSE
BZW1	BZW1	12	17903.9	16230	0.19697	12	FALSE	TRUE	TRUE		KRT2;KRT5;KRT6A;KRT6C;KRT79	KRT2;KRT5;KRT6A;KRT6C;KRT79	21	605.483	7	0.709524	307	FALSE	FALSE	FALSE
C16orf96	C16orf96	12	15574.1	20106	0.181818	34	FALSE	TRUE	TRUE		MRPS33	MRPS33	21	4523.66	3586	0.290476	26	FALSE	FALSE	FALSE
ENDOG	ENDOG	12	18417	19308	0.106061	34	FALSE	TRUE	TRUE		MT-CO2	MT-CO2	21	5658.87	5825	0.480952	26	FALSE	FALSE	FALSE
FAM3C	FAM3C	12	14024.8	15270	0.030303	11	FALSE	TRUE	TRUE		MXRA7	MXRA7	21	6558.36	10970	0.285714	26	FALSE	FALSE	FALSE
HBG1;HBG2	HBG1;HBG2	12	10103.1	11453	0.166667	4	FALSE	TRUE	TRUE		NDUFC2	NDUFC2	21	2534.01	1225	0.514286	26	FALSE	FALSE	FALSE
HDLBP	HDLBP	12	13109.8	14342	0.0454545	7	FALSE	TRUE	TRUE		PARP1	PARP1	21	1629.09	1941	0.347619	2	FALSE	FALSE	FALSE
PAFAH1B3	PAFAH1B3	12	25297.2	26554	0.0606061	95	FALSE	TRUE	TRUE		RPL27	RPL27	21	689.316	536	0.452381	2	FALSE	FALSE	FALSE
STAT1	STAT1	12	10139.1	11775	0.0606061	2	FALSE	TRUE	TRUE		RPS23	RPS23	21	1426.17	1792	0.614286	16	FALSE	FALSE	FALSE
TMX1	TMX1	12	20229.6	16913	0.0909091	175	FALSE	TRUE	TRUE		SH3BGRL	SH3BGRL	21	3976.59	4493	0.457143	24	FALSE	FALSE	FALSE
VAPA;VAPB	VAPA;VAPB	12	15790.2	20781	0.181818	2	FALSE	TRUE	TRUE		SLC25A12	SLC25A12	21	2206.78	1025	0.414286	3	FALSE	FALSE	FALSE
ARHGDIA	ARHGDIA	12	2595.58	3068	0.363636	2	FALSE	FALSE	FALSE		TIMM8B	TIMM8B	21	7837.16	7671	0.390476	2	FALSE	FALSE	FALSE
C5	C5	12	7935.76	8473	0.242424	7	FALSE	FALSE	FALSE		UBE2V1	UBE2V1	21	3232.65	4521	0.433333	16	FALSE	FALSE	FALSE
CACYBP	CACYBP	12	7784.01	10444	0.227273	7	FALSE	FALSE	FALSE		ACTA1;ACTG2	ACTA1;ACTG2	20	17565.1	21740	0.442105	3	FALSE	TRUE	TRUE
CAVIN2	CAVIN2	12	8919.56	7532	0.19697	14	FALSE	FALSE	FALSE		CFL1	CFL1	20	10188.2	13725	0.363158	24	FALSE	TRUE	TRUE
CHCHD3	CHCHD3	12	1181.45	1362	0.287879	2	FALSE	FALSE	FALSE		CYP2U1	CYP2U1	20	16891.1	21877	0.126316	2	FALSE	TRUE	TRUE
CKM	CKM	12	1347.71	1614	0.348485	15	FALSE	FALSE	FALSE		KRT1;KRT2;KRT3;KRT5;KRT6A;KRT6C;KRT77;KRT8	KRT1;KRT2;KRT3;KRT5;KRT6A;KRT6C;KRT77;KRT8	20	60408.5	64604	0.331579	307	FALSE	TRUE	TRUE
COQ10A	COQ10A	12	3845.86	4701	0.242424	1	FALSE	FALSE	FALSE		MYH13	MYH13	20	34431.5	33914	0.142105	24	FALSE	TRUE	TRUE
DARS1	DARS1	12	931.385	637	0.393939	2	FALSE	FALSE	FALSE		NCKAP1	NCKAP1	20	28053.3	21710	0.163158	25	FALSE	TRUE	TRUE
DES;INA;NEFH;NEFL;NEFM;VIM	DES;INA;NEFH;NEFL;NEFM;VIM	12	2409.69	3829	0.287879	7	FALSE	FALSE	FALSE		SEC62	SEC62	20	18567.6	18231	0.305263	307	FALSE	TRUE	TRUE
FAHD2A	FAHD2A	12	3363.46	4910	0.242424	7	FALSE	FALSE	FALSE		TUFM	TUFM	20	20695.3	22242	0.236842	16	FALSE	TRUE	TRUE
GALM	GALM	12	5685.64	5481	0.545455	4	FALSE	FALSE	FALSE		ARPC3	ARPC3	20	3877.27	2934	0.452632	24	FALSE	FALSE	FALSE
HSPA4	HSPA4	12	4272.56	4736	0.212121	2	FALSE	FALSE	FALSE		BCKDK	BCKDK	20	1992.65	1448	0.505263	24	FALSE	FALSE	FALSE
LMOD2	LMOD2	12	7413.88	5271	0.348485	2	FALSE	FALSE	FALSE		CCSMST1	CCSMST1	20	868.722	934	0.510526	2	FALSE	FALSE	FALSE
MLF2	MLF2	12	10636.3	10511	0.181818	2	FALSE	FALSE	FALSE		CFI	CFI	20	1076.85	1561	0.652632	217	FALSE	FALSE	FALSE
MRPL40	MRPL40	12	6198.6	6224	0.136364	32	FALSE	FALSE	FALSE		DDAH1;DDAH2	DDAH1;DDAH2	20	7993.94	7213	0.278947	24	FALSE	FALSE	FALSE
MRPS22	MRPS22	12	3069.86	3518	0.257576	7	FALSE	FALSE	FALSE		ENSA	ENSA	20	1115.5	715	0.442105	2	FALSE	FALSE	FALSE
MYH13	MYH13	12	918.558	413	0.727273	4	FALSE	FALSE	FALSE		IAH1	IAH1	20	3809.3	3049	0.378947	2	FALSE	FALSE	FALSE
NEXN	NEXN	12	4363.7	5683	0.227273	7	FALSE	FALSE	FALSE		IDH2	IDH2	20	5799.04	5451	0.226316	24	FALSE	FALSE	FALSE
PGAM2	PGAM2	12	4377.58	4696	0.227273	15	FALSE	FALSE	FALSE		ITIH2	ITIH2	20	2417.34	2569	0.6	217	FALSE	FALSE	FALSE
PSMD8	PSMD8	12	2011.89	2771	0.318182	2	FALSE	FALSE	FALSE		KRT5	KRT5	20	247.821	253	0.731579	307	FALSE	FALSE	FALSE
RPL26	RPL26	12	2246.45	934	0.272727	2	FALSE	FALSE	FALSE		LYPLA1	LYPLA1	20	2843.39	1595	0.331579	16	FALSE	FALSE	FALSE
SEPTIN7	SEPTIN7	12	323.183	55	0.621212	2	FALSE	FALSE	FALSE		MCAM	MCAM	20	3008.83	1951	0.357895	24	FALSE	FALSE	FALSE
SERPING1	SERPING1	12	1301.06	2046	0.515152	4	FALSE	FALSE	FALSE		MYH13;MYH4;MYH6;MYH7	MYH13;MYH4;MYH6;MYH7	20	560.044	581	0.6	3	FALSE	FALSE	FALSE
SIRT5	SIRT5	12	2518.43	2705	0.469697	4	FALSE	FALSE	FALSE		NDUFA4	NDUFA4	20	9007.2	5555	0.3	26	FALSE	FALSE	FALSE
SRI	SRI	12	2834.19	3388	0.212121	2	FALSE	FALSE	FALSE		OCIAD1	OCIAD1	20	4007.93	5226	0.352632	2	FALSE	FALSE	FALSE
SUCLA2	SUCLA2	12	2250.93	1088	0.363636	1	FALSE	FALSE	FALSE		PPA1	PPA1	20	7817.97	8202	0.363158	2	FALSE	FALSE	FALSE
SYNPO2L	SYNPO2L	12	3404.42	4365	0.272727	2	FALSE	FALSE	FALSE		RARS1	RARS1	20	1089.58	1387	0.473684	2	FALSE	FALSE	FALSE
TST	TST	12	1142.51	1565	0.242424	2	FALSE	FALSE	FALSE		RIDA	RIDA	20	2717.73	2928	0.315789	16	FALSE	FALSE	FALSE
TUBB;TUBB1;TUBB2A;TUBB2B;TUBB4B;TUBB8	TUBB;TUBB1;TUBB2A;TUBB2B;TUBB4B;TUBB8	12	5675.36	4921	0.30303	2	FALSE	FALSE	FALSE		RRBP1	RRBP1	20	7140.56	6137	0.278947	24	FALSE	FALSE	FALSE
TUFM	TUFM	12	921.149	1584	0.409091	4	FALSE	FALSE	FALSE		SPG7	SPG7	20	1677.65	3668	0.431579	24	FALSE	FALSE	FALSE
UBE2L3	UBE2L3	12	4998.9	4256	0.257576	27	FALSE	FALSE	FALSE		SPTB	SPTB	20	1660.29	1478	0.4	16	FALSE	FALSE	FALSE
VASP	VASP	12	5679.71	6157	0.227273	12	FALSE	FALSE	FALSE		ST13	ST13	20	4271.4	9286	0.405263	2	FALSE	FALSE	FALSE
XIRP2	XIRP2	12	146.482	322	0.651515	2	FALSE	FALSE	FALSE		STX7	STX7	20	4160.58	3976	0.4	2	FALSE	FALSE	FALSE
ANKRD17	ANKRD17	11	13584.5	14904	0.127273	9	FALSE	TRUE	TRUE		SUCLA2	SUCLA2	20	936.982	556	0.410526	24	FALSE	FALSE	FALSE
COPS6	COPS6	11	23728.3	24427	0	88	FALSE	TRUE	TRUE		TXNDC5	TXNDC5	20	4443.82	3491	0.336842	24	FALSE	FALSE	FALSE
CUL1	CUL1	11	20278.5	19516	0.0545455	33	FALSE	TRUE	TRUE		ARCN1	ARCN1	19	14047.9	13968	0.152047	16	FALSE	TRUE	TRUE
EHD3;EHD4	EHD3;EHD4	11	12510	12794	0.290909	4	FALSE	TRUE	TRUE		HMGN2	HMGN2	19	47831	37778	0.0584795	140	FALSE	TRUE	TRUE
IGKV3D-20	IGKV3D-20	11	24790.3	24993	0.0727273	95	FALSE	TRUE	TRUE		MRPL15	MRPL15	19	12284	13093	0.292398	26	FALSE	TRUE	TRUE
KRT16	KRT16	11	16520.9	19148	0.0909091	16	FALSE	TRUE	TRUE		ARF1;ARF5	ARF1;ARF5	19	1992.38	3463	0.473684	24	FALSE	FALSE	FALSE
NEFL	NEFL	11	27010.1	23729	0.0909091	19	FALSE	TRUE	TRUE		ATP5F1B	ATP5F1B	19	3507.64	6511	0.187135	24	FALSE	FALSE	FALSE
NELFA	NELFA	11	13130.5	14290	0.0727273	14	FALSE	TRUE	TRUE		ATP5F1C	ATP5F1C	19	3390.33	2970	0.467836	24	FALSE	FALSE	FALSE
SLC25A51	SLC25A51	11	29435.3	34702	0.0363636	12	FALSE	TRUE	TRUE		CHCHD3	CHCHD3	19	2436.3	1325	0.309942	2	FALSE	FALSE	FALSE
SLC4A1	SLC4A1	11	23219	23219	0.654545	108	FALSE	TRUE	TRUE		DNAJC11	DNAJC11	19	3026.41	1805	0.473684	3	FALSE	FALSE	FALSE
ACTN2	ACTN2	11	6663.75	7230	0.254545	4	FALSE	FALSE	FALSE		FERMT2	FERMT2	19	1695.37	2195	0.333333	24	FALSE	FALSE	FALSE
ANKS1A	ANKS1A	11	8093.54	8173	0.0909091	2	FALSE	FALSE	FALSE		FH	FH	19	5815.47	7212	0.421053	24	FALSE	FALSE	FALSE
ATP5F1B	ATP5F1B	11	1393.87	2323	0.272727	7	FALSE	FALSE	FALSE		H2BC4	H2BC4	19	7604.62	5589	0.315789	16	FALSE	FALSE	FALSE
BOLA1	BOLA1	11	1617.88	2244	0.436364	4	FALSE	FALSE	FALSE		KRT1;KRT2	KRT1;KRT2	19	742.049	1059	0.760234	307	FALSE	FALSE	FALSE
BOLA3	BOLA3	11	9145.1	7988	0.0909091	15	FALSE	FALSE	FALSE		KRT14	KRT14	19	2515.75	3726	0.701754	307	FALSE	FALSE	FALSE
C1QBP	C1QBP	11	1368.74	1253	0.218182	2	FALSE	FALSE	FALSE		MYH1;MYH13;MYH2;MYH3;MYH4;MYH6;MYH7;MYH7B;MYH8	MYH1;MYH13;MYH2;MYH3;MYH4;MYH6;MYH7;MYH7B;MYH8	19	2520.19	1805	0.368421	24	FALSE	FALSE	FALSE
C2orf88	C2orf88	11	6189.94	5448	0.327273	15	FALSE	FALSE	FALSE		MYH3;MYH8	MYH3;MYH8	19	4434.67	7985	0.28655	16	FALSE	FALSE	FALSE
CRP	CRP	11	8160.82	8751	0.0363636	2	FALSE	FALSE	FALSE		NDUFA13	NDUFA13	19	2212.74	2804	0.421053	26	FALSE	FALSE	FALSE
G3BP2	G3BP2	11	850.866	1312	0.563636	4	FALSE	FALSE	FALSE		PREP	PREP	19	2414.84	2444	0.502924	3	FALSE	FALSE	FALSE
HMGN5	HMGN5	11	8548.83	10343	0.0363636	15	FALSE	FALSE	FALSE		PTCD3	PTCD3	19	4606.09	3531	0.269006	26	FALSE	FALSE	FALSE
HSP90AA1;HSP90AB1	HSP90AA1;HSP90AB1	11	6482.92	5577	0.363636	7	FALSE	FALSE	FALSE		SEC23A	SEC23A	19	2122.12	2323	0.327485	2	FALSE	FALSE	FALSE
HSPB3	HSPB3	11	2830.04	2111	0.636364	4	FALSE	FALSE	FALSE		SERPINA6	SERPINA6	19	3930.81	4902	0.350877	217	FALSE	FALSE	FALSE
IGHV3-7	IGHV3-7	11	12564.7	6991	0.290909	20	FALSE	FALSE	FALSE		SH3BGRL3	SH3BGRL3	19	4613.14	8102	0.22807	24	FALSE	FALSE	FALSE
IGHV4-34	IGHV4-34	11	6915.43	6676	0.345455	20	FALSE	FALSE	FALSE		SMU1	SMU1	19	2755.35	3094	0.292398	16	FALSE	FALSE	FALSE
KIF5B	KIF5B	11	538.351	1461	0.363636	4	FALSE	FALSE	FALSE		SPAG7	SPAG7	19	401.925	180	0.479532	16	FALSE	FALSE	FALSE
KPNA3	KPNA3	11	3337.51	2714	0.290909	2	FALSE	FALSE	FALSE		TUBA8	TUBA8	19	5510.05	3665	0.385965	16	FALSE	FALSE	FALSE
LRSAM1	LRSAM1	11	3146.99	1831	0.2	2	FALSE	FALSE	FALSE		RPL17	RPL17	18	11087.3	13526	0.254902	16	FALSE	TRUE	TRUE
LSM3	LSM3	11	2574.24	2317	0.327273	2	FALSE	FALSE	FALSE		ANP32B	ANP32B	18	3169.41	4308	0.366013	24	FALSE	FALSE	FALSE
MYDGF	MYDGF	11	1578.02	1956	0.381818	2	FALSE	FALSE	FALSE		ATAD3A;ATAD3B	ATAD3A;ATAD3B	18	842.468	1002	0.601307	2	FALSE	FALSE	FALSE
NAGK	NAGK	11	2478.65	2522	0.418182	63	FALSE	FALSE	FALSE		ATP5MG	ATP5MG	18	2057.25	718	0.418301	24	FALSE	FALSE	FALSE
NCAM1	NCAM1	11	2957.52	2565	0.2	15	FALSE	FALSE	FALSE		ATP5PO	ATP5PO	18	3722.06	4972	0.359477	26	FALSE	FALSE	FALSE
NDUFS2	NDUFS2	11	5812.45	8061	0.254545	13	FALSE	FALSE	FALSE		CD59	CD59	18	1117.96	1592	0.385621	2	FALSE	FALSE	FALSE
OCIAD1	OCIAD1	11	2686.65	2634	0.309091	2	FALSE	FALSE	FALSE		COL6A3	COL6A3	18	5269.38	2725	0.228758	16	FALSE	FALSE	FALSE
PAFAH1B2	PAFAH1B2	11	6077.86	5711	0.254545	27	FALSE	FALSE	FALSE		ELOB	ELOB	18	7048.8	9983	0.222222	24	FALSE	FALSE	FALSE
PCBD2	PCBD2	11	529.436	1003	0.363636	2	FALSE	FALSE	FALSE		GFM1	GFM1	18	412.902	508	0.54902	24	FALSE	FALSE	FALSE
PRDX5	PRDX5	11	1008.4	1674	0.236364	2	FALSE	FALSE	FALSE		GSTM2	GSTM2	18	2755.4	4544	0.248366	16	FALSE	FALSE	FALSE
PREPL	PREPL	11	4320.22	5233	0.236364	2	FALSE	FALSE	FALSE		H2BC4;H2BU1	H2BC4;H2BU1	18	7722.6	8784	0.424837	16	FALSE	FALSE	FALSE
PTGES2	PTGES2	11	826.574	331	0.363636	7	FALSE	FALSE	FALSE		ITIH1	ITIH1	18	951.823	2166	0.640523	217	FALSE	FALSE	FALSE
RAB21	RAB21	11	7209.53	10294	0.181818	4	FALSE	FALSE	FALSE		KRT1;KRT2;KRT77	KRT1;KRT2;KRT77	18	639.692	381	0.797386	307	FALSE	FALSE	FALSE
SYNCRIP	SYNCRIP	11	746.599	1012	0.418182	2	FALSE	FALSE	FALSE		LAMB1	LAMB1	18	6785.59	6728	0.235294	24	FALSE	FALSE	FALSE
TGM2	TGM2	11	1465.9	1463	0.509091	2	FALSE	FALSE	FALSE		MAPK1	MAPK1	18	1983.48	1315	0.346405	24	FALSE	FALSE	FALSE
UQCRH	UQCRH	11	1371.03	1575	0.381818	2	FALSE	FALSE	FALSE		MYH1;MYH13;MYH3;MYH4;MYH6;MYH7;MYH8	MYH1;MYH13;MYH3;MYH4;MYH6;MYH7;MYH8	18	6491.78	6288	0.372549	3	FALSE	FALSE	FALSE
UQCRQ	UQCRQ	11	5870.43	6250	0.181818	2	FALSE	FALSE	FALSE		MYO1C	MYO1C	18	10308.3	10287	0.228758	2	FALSE	FALSE	FALSE
VAPB	VAPB	11	2142.02	4570	0.236364	2	FALSE	FALSE	FALSE		NONO;SFPQ	NONO;SFPQ	18	2363.9	4845	0.300654	16	FALSE	FALSE	FALSE
VPS26A	VPS26A	11	1769.24	1442	0.381818	4	FALSE	FALSE	FALSE		PGM5	PGM5	18	7788.15	12487	0.215686	24	FALSE	FALSE	FALSE
YWHAZ	YWHAZ	11	642.317	244	0.563636	4	FALSE	FALSE	FALSE		RCN1	RCN1	18	8247.32	10611	0.281046	26	FALSE	FALSE	FALSE
GSN	GSN	10	9680.9	11874	0.2	3	FALSE	TRUE	TRUE		SLC9A3R1	SLC9A3R1	18	3685.19	5283	0.228758	16	FALSE	FALSE	FALSE
LRRC47	LRRC47	10	12682.1	13650	0.177778	3	FALSE	TRUE	TRUE		SSR1	SSR1	18	2461.67	4329	0.379085	77	FALSE	FALSE	FALSE
PIN4	PIN4	10	10137.6	11168	0.0666667	44	FALSE	TRUE	TRUE		STX16	STX16	18	7681.12	9294	0.235294	24	FALSE	FALSE	FALSE
SARNP	SARNP	10	13489.1	13986	0.0444444	75	FALSE	TRUE	TRUE		AKR1C2;AKR1C3	AKR1C2;AKR1C3	17	14270.8	18304	0.242647	24	FALSE	TRUE	TRUE
TES	TES	10	13827.8	13002	0.0666667	218	FALSE	TRUE	TRUE		AKR1C3	AKR1C3	17	30467.4	28686	0.0808824	108	FALSE	TRUE	TRUE
ACO2	ACO2	10	1110.22	1530	0.333333	7	FALSE	FALSE	FALSE		HNRNPAB	HNRNPAB	17	13402.8	16811	0.308824	17	FALSE	TRUE	TRUE
ACTR1A;ACTR1B	ACTR1A;ACTR1B	10	3047.13	3225	0.222222	7	FALSE	FALSE	FALSE		PDK2	PDK2	17	10445.1	13713	0.242647	24	FALSE	TRUE	TRUE
AK3	AK3	10	4293.34	4123	0.266667	2	FALSE	FALSE	FALSE		ACTN1;ACTN2;ACTN3;ACTN4	ACTN1;ACTN2;ACTN3;ACTN4	17	4371.55	4711	0.397059	2	FALSE	FALSE	FALSE
ALDH2	ALDH2	10	1916.06	1642	0.311111	2	FALSE	FALSE	FALSE		ALDOA	ALDOA	17	6114.03	7489	0.198529	16	FALSE	FALSE	FALSE
APOO	APOO	10	3554.18	2357	0.222222	14	FALSE	FALSE	FALSE		C12orf57	C12orf57	17	1425	4404	0.573529	2	FALSE	FALSE	FALSE
ARPC4	ARPC4	10	561.257	302	0.466667	2	FALSE	FALSE	FALSE		CAP1;CAP2	CAP1;CAP2	17	6636.33	3546	0.345588	24	FALSE	FALSE	FALSE
ARPP19	ARPP19	10	11440.9	9759	0.155556	2	FALSE	FALSE	FALSE		CRIP1	CRIP1	17	2632.41	3376	0.558824	24	FALSE	FALSE	FALSE
BCKDK	BCKDK	10	4984.49	5877	0.311111	1	FALSE	FALSE	FALSE		DPYSL2;DPYSL3	DPYSL2;DPYSL3	17	7637.83	5414	0.308824	24	FALSE	FALSE	FALSE
CCDC51	CCDC51	10	5222.13	5677	0.488889	15	FALSE	FALSE	FALSE		IGHG2;IGHG4	IGHG2;IGHG4	17	11948.3	11755	0.301471	36	FALSE	FALSE	FALSE
CD55	CD55	10	6695.63	6740	0.0666667	44	FALSE	FALSE	FALSE		KRT1	KRT1	17	273.983	1	0.823529	307	FALSE	FALSE	FALSE
COQ3	COQ3	10	1032.01	1199	0.4	7	FALSE	FALSE	FALSE		KRT2	KRT2	17	610.614	7	0.816176	307	FALSE	FALSE	FALSE
CPNE1	CPNE1	10	4638.7	3020	0.466667	63	FALSE	FALSE	FALSE		LTBP1	LTBP1	17	3583.65	5541	0.323529	24	FALSE	FALSE	FALSE
CYGB	CYGB	10	479.996	346	0.666667	4	FALSE	FALSE	FALSE		MAPK3	MAPK3	17	2761.02	3958	0.352941	24	FALSE	FALSE	FALSE
DES;KRT7;KRT8;KRT84;PRPH;VIM	DES;KRT7;KRT8;KRT84;PRPH;VIM	10	1253.11	1249	0.266667	7	FALSE	FALSE	FALSE		MT-ND5	MT-ND5	17	5121.32	6284	0.551471	26	FALSE	FALSE	FALSE
DNM2;DNM3	DNM2;DNM3	10	2731.69	1709	0.2	105	FALSE	FALSE	FALSE		MVP	MVP	17	7118.68	5117	0.220588	16	FALSE	FALSE	FALSE
DYNC1LI1	DYNC1LI1	10	3750.74	4118	0.466667	2	FALSE	FALSE	FALSE		OSBPL9	OSBPL9	17	2824.68	2862	0.25	16	FALSE	FALSE	FALSE
EEF1A2	EEF1A2	10	5077.14	8002	0.333333	2	FALSE	FALSE	FALSE		TF	TF	17	5809.86	7130	0.316176	24	FALSE	FALSE	FALSE
EIF4G1	EIF4G1	10	7138.89	7657	0.133333	14	FALSE	FALSE	FALSE		TIMM9	TIMM9	17	12195.8	8182	0.294118	16	FALSE	FALSE	FALSE
ELAVL1	ELAVL1	10	4735.03	5636	0.2	4	FALSE	FALSE	FALSE		VAMP2;VAMP3	VAMP2;VAMP3	17	2664.59	4326	0.433824	77	FALSE	FALSE	FALSE
ERGIC1	ERGIC1	10	2557.16	2407	0.177778	7	FALSE	FALSE	FALSE		ADA	ADA	16	10838.7	13778	0.208333	16	FALSE	TRUE	TRUE
GCSH	GCSH	10	9750.27	10607	0.177778	2	FALSE	FALSE	FALSE		NDUFS7	NDUFS7	16	12477.7	12661	0.233333	26	FALSE	TRUE	TRUE
HSP90AB1;HSP90AB3P	HSP90AB1;HSP90AB3P	10	3789.63	4151	0.2	2	FALSE	FALSE	FALSE		RAB1A;RAB1B;RAB8A;RAB8B	RAB1A;RAB1B;RAB8A;RAB8B	16	23187	20735	0.133333	2	FALSE	TRUE	TRUE
IARS1	IARS1	10	526.685	355	0.333333	2	FALSE	FALSE	FALSE		SEPTIN11	SEPTIN11	16	40937.2	37052	0.175	36	FALSE	TRUE	TRUE
ISCU	ISCU	10	7065.94	9663	0.311111	2	FALSE	FALSE	FALSE		SEPTIN11;SEPTIN6	SEPTIN11;SEPTIN6	16	19873.6	26965	0.141667	16	FALSE	TRUE	TRUE
ITIH4	ITIH4	10	5306.12	7668	0.244444	7	FALSE	FALSE	FALSE		SEPTIN9	SEPTIN9	16	7887.42	13322	0.308333	16	FALSE	TRUE	TRUE
JUP	JUP	10	4004.73	4624	0.2	9	FALSE	FALSE	FALSE		APOH	APOH	16	7885.4	9152	0.266667	24	FALSE	FALSE	FALSE
KPNB1	KPNB1	10	4332.02	6104	0.333333	7	FALSE	FALSE	FALSE		ATIC	ATIC	16	8172.84	4372	0.325	37	FALSE	FALSE	FALSE
MAOA	MAOA	10	1293.68	1576	0.377778	36	FALSE	FALSE	FALSE		CAMK2A;CAMK2B;CAMK2D;CAMK2G	CAMK2A;CAMK2B;CAMK2D;CAMK2G	16	1241.11	532	0.483333	2	FALSE	FALSE	FALSE
MRPS6	MRPS6	10	3708.14	4737	0.222222	7	FALSE	FALSE	FALSE		CCAR2	CCAR2	16	6154.17	4825	0.216667	16	FALSE	FALSE	FALSE
MSRB2	MSRB2	10	2674.02	3062	0.222222	2	FALSE	FALSE	FALSE		CIAPIN1	CIAPIN1	16	3566.08	3847	0.475	2	FALSE	FALSE	FALSE
MTPN	MTPN	10	3243.61	1154	0.355556	7	FALSE	FALSE	FALSE		CUTA	CUTA	16	2303.8	2986	0.425	2	FALSE	FALSE	FALSE
N6AMT1	N6AMT1	10	3891.07	3424	0.222222	2	FALSE	FALSE	FALSE		CZIB	CZIB	16	3308.97	2411	0.566667	2	FALSE	FALSE	FALSE
NDUFAF1	NDUFAF1	10	4405.46	3804	0.422222	63	FALSE	FALSE	FALSE		DBNL	DBNL	16	1351.7	746	0.408333	26	FALSE	FALSE	FALSE
NDUFAF4	NDUFAF4	10	5163.8	4725	0.222222	4	FALSE	FALSE	FALSE		EEF1D	EEF1D	16	3671.12	2914	0.416667	2	FALSE	FALSE	FALSE
NDUFAF7	NDUFAF7	10	2691.33	3869	0.422222	4	FALSE	FALSE	FALSE		EPN1	EPN1	16	5975.08	7157	0.375	2	FALSE	FALSE	FALSE
NDUFB9	NDUFB9	10	1125.5	1454	0.311111	2	FALSE	FALSE	FALSE		GPI	GPI	16	1191.7	348	0.441667	16	FALSE	FALSE	FALSE
P4HB	P4HB	10	2453.6	2529	0.311111	7	FALSE	FALSE	FALSE		HAX1	HAX1	16	1509.99	1649	0.458333	2	FALSE	FALSE	FALSE
PPME1	PPME1	10	1777.53	2077	0.2	2	FALSE	FALSE	FALSE		HMOX2	HMOX2	16	1254.08	816	0.441667	2	FALSE	FALSE	FALSE
PSMB3	PSMB3	10	6993.35	6790	0.266667	9	FALSE	FALSE	FALSE		HRG	HRG	16	387.178	230	0.666667	24	FALSE	FALSE	FALSE
PSMC6	PSMC6	10	5980.04	4923	0.222222	13	FALSE	FALSE	FALSE		KRT10;KRT13;KRT24	KRT10;KRT13;KRT24	16	530.443	59	0.875	307	FALSE	FALSE	FALSE
SDHB	SDHB	10	1947.66	837	0.355556	15	FALSE	FALSE	FALSE		LGALSL	LGALSL	16	2738.72	3532	0.325	2	FALSE	FALSE	FALSE
SEPTIN9	SEPTIN9	10	2731.16	2601	0.377778	15	FALSE	FALSE	FALSE		MTX2	MTX2	16	871.275	1219	0.333333	26	FALSE	FALSE	FALSE
SERPINB1;SERPINB8;SERPINB9	SERPINB1;SERPINB8;SERPINB9	10	7366.58	7431	0.377778	4	FALSE	FALSE	FALSE		MYO18A	MYO18A	16	123.011	331	0.566667	2	FALSE	FALSE	FALSE
SLC25A1	SLC25A1	10	8963.19	7797	0.0222222	6	FALSE	FALSE	FALSE		MYOM2	MYOM2	16	694.91	1868	0.55	3	FALSE	FALSE	FALSE
STIP1	STIP1	10	7195.78	5799	0.2	12	FALSE	FALSE	FALSE		NAP1L4	NAP1L4	16	1395.62	4706	0.358333	2	FALSE	FALSE	FALSE
TARS1	TARS1	10	4253.66	4119	0.177778	2	FALSE	FALSE	FALSE		NDUFB10	NDUFB10	16	3730.11	3364	0.325	26	FALSE	FALSE	FALSE
TFAM	TFAM	10	1220.48	1188	0.377778	4	FALSE	FALSE	FALSE		NDUFB4	NDUFB4	16	3657.57	2394	0.475	26	FALSE	FALSE	FALSE
TPM1;TPM2;TPM3;TPM4	TPM1;TPM2;TPM3;TPM4	10	14.972	0	0.888889	2	FALSE	FALSE	FALSE		OGDH	OGDH	16	3808.04	4867	0.516667	3	FALSE	FALSE	FALSE
TPT1	TPT1	10	703.751	197	0.444444	9	FALSE	FALSE	FALSE		OPLAH	OPLAH	16	1395.82	787	0.441667	24	FALSE	FALSE	FALSE
TSSC4	TSSC4	10	4860.93	9036	0.177778	75	FALSE	FALSE	FALSE		PRKDC	PRKDC	16	1189.82	664	0.391667	16	FALSE	FALSE	FALSE
TUBA1A;TUBA3C	TUBA1A;TUBA3C	10	358.685	363	0.511111	2	FALSE	FALSE	FALSE		RPL26	RPL26	16	3981.13	4171	0.408333	2	FALSE	FALSE	FALSE
TUBA8	TUBA8	10	5974.43	9726	0.4	4	FALSE	FALSE	FALSE		SAMM50	SAMM50	16	7687.83	5234	0.266667	3	FALSE	FALSE	FALSE
UFD1	UFD1	10	5012.04	5461	0.244444	4	FALSE	FALSE	FALSE		SERPINB1;SERPINB8;SERPINB9	SERPINB1;SERPINB8;SERPINB9	16	3379.86	2991	0.558333	24	FALSE	FALSE	FALSE
VCP	VCP	10	2750.3	4912	0.155556	7	FALSE	FALSE	FALSE		SFPQ	SFPQ	16	11119.1	9181	0.316667	16	FALSE	FALSE	FALSE
CP	CP	9	15677.9	15496	0.222222	7	FALSE	TRUE	TRUE		SKP1	SKP1	16	1152.62	1876	0.316667	2	FALSE	FALSE	FALSE
CTNND2;PKP4	CTNND2;PKP4	9	17023.3	16290	0.0277778	118	FALSE	TRUE	TRUE		THBS4	THBS4	16	7411.46	5058	0.275	24	FALSE	FALSE	FALSE
DPM3	DPM3	9	21267.2	19141	0.138889	7	FALSE	TRUE	TRUE		TUBA4A;TUBA8	TUBA4A;TUBA8	16	8270.16	7270	0.283333	24	FALSE	FALSE	FALSE
MAP2K1;MAP2K2	MAP2K1;MAP2K2	9	19800.6	21671	0.0277778	14	FALSE	TRUE	TRUE		TUBB	TUBB	16	677.063	1036	0.45	24	FALSE	FALSE	FALSE
RRAS2	RRAS2	9	41432.2	37471	0.0555556	18	FALSE	TRUE	TRUE		TUBB;TUBB2A;TUBB2B;TUBB3	TUBB;TUBB2A;TUBB2B;TUBB3	16	1110.9	1632	0.45	24	FALSE	FALSE	FALSE
ABCB7	ABCB7	9	2519.45	2385	0.472222	4	FALSE	FALSE	FALSE		UQCRQ	UQCRQ	16	2020.92	2538	0.366667	26	FALSE	FALSE	FALSE
ADSS1	ADSS1	9	2632.11	6065	0.222222	15	FALSE	FALSE	FALSE		VDAC1	VDAC1	16	627.265	923	0.5	26	FALSE	FALSE	FALSE
ANXA3	ANXA3	9	180.962	409	0.527778	2	FALSE	FALSE	FALSE		ACTN1;ACTN2;ACTN4	ACTN1;ACTN2;ACTN4	15	18200.1	21256	0.361905	3	FALSE	TRUE	TRUE
CA1	CA1	9	0	0	1	108	FALSE	FALSE	FALSE		BID	BID	15	10632.2	13140	0.219048	16	FALSE	TRUE	TRUE
CA2	CA2	9	0	0	1	108	FALSE	FALSE	FALSE		CRP	CRP	15	22151	22116	0.0761905	16	FALSE	TRUE	TRUE
CALR	CALR	9	2192.88	1023	0.305556	7	FALSE	FALSE	FALSE		GFAP;VIM	GFAP;VIM	15	36285.6	32086	0.0761905	133	FALSE	TRUE	TRUE
CAMK2B	CAMK2B	9	603.245	407	0.527778	4	FALSE	FALSE	FALSE		MRPL28	MRPL28	15	28340.8	19399	0.114286	24	FALSE	TRUE	TRUE
CAPRIN1	CAPRIN1	9	3572.32	5489	0.0833333	15	FALSE	FALSE	FALSE		RPS27;RPS27L	RPS27;RPS27L	15	15411.1	16175	0.12381	91	FALSE	TRUE	TRUE
CAVIN3	CAVIN3	9	1348.13	3165	0.388889	4	FALSE	FALSE	FALSE		ACTN2;ACTN3	ACTN2;ACTN3	15	4626.84	7340	0.438095	3	FALSE	FALSE	FALSE
CDH2	CDH2	9	4618.26	6208	0.194444	2	FALSE	FALSE	FALSE		ANP32E	ANP32E	15	6004.87	10941	0.257143	77	FALSE	FALSE	FALSE
CISD2	CISD2	9	5315.91	4979	0.305556	63	FALSE	FALSE	FALSE		ATP5MPL	ATP5MPL	15	1907.05	2616	0.47619	24	FALSE	FALSE	FALSE
CKB	CKB	9	6698.27	7459	0.111111	14	FALSE	FALSE	FALSE		CIRBP	CIRBP	15	1088.58	415	0.533333	2	FALSE	FALSE	FALSE
COX5B	COX5B	9	1684.13	1296	0.277778	2	FALSE	FALSE	FALSE		CORO1C	CORO1C	15	2561.49	2250	0.457143	16	FALSE	FALSE	FALSE
COX6C	COX6C	9	4357.25	4256	0.138889	7	FALSE	FALSE	FALSE		DDRGK1	DDRGK1	15	2045.66	3629	0.504762	2	FALSE	FALSE	FALSE
COX7B	COX7B	9	4696.1	5859	0.0277778	27	FALSE	FALSE	FALSE		EPN1;EPN3	EPN1;EPN3	15	1465.56	2158	0.314286	2	FALSE	FALSE	FALSE
CSE1L	CSE1L	9	4152.59	4159	0.333333	2	FALSE	FALSE	FALSE		FTL	FTL	15	963.778	2051	0.504762	16	FALSE	FALSE	FALSE
DCTN2	DCTN2	9	2597.03	2881	0.472222	4	FALSE	FALSE	FALSE		HK1;HK2	HK1;HK2	15	2020.14	970	0.52381	16	FALSE	FALSE	FALSE
DNAJA1	DNAJA1	9	842.456	837	0.444444	2	FALSE	FALSE	FALSE		KRT10;KRT13	KRT10;KRT13	15	6086.29	4923	0.847619	307	FALSE	FALSE	FALSE
DNAJB2	DNAJB2	9	6148.07	5292	0.166667	78	FALSE	FALSE	FALSE		KRT14;KRT15;KRT16;KRT17;KRT19	KRT14;KRT15;KRT16;KRT17;KRT19	15	920.012	1030	0.733333	307	FALSE	FALSE	FALSE
EEF1D	EEF1D	9	1482.35	2135	0.388889	9	FALSE	FALSE	FALSE		MAVS	MAVS	15	3181.56	2924	0.333333	16	FALSE	FALSE	FALSE
ETFA	ETFA	9	2717.39	2180	0.25	14	FALSE	FALSE	FALSE		MDH2	MDH2	15	10284.3	7287	0.219048	24	FALSE	FALSE	FALSE
ETFDH	ETFDH	9	2320.53	2808	0.25	7	FALSE	FALSE	FALSE		MRPS22	MRPS22	15	4895.66	3484	0.304762	26	FALSE	FALSE	FALSE
EXOG	EXOG	9	345.105	1199	0.555556	4	FALSE	FALSE	FALSE		MYCBP	MYCBP	15	2599.85	3169	0.466667	2	FALSE	FALSE	FALSE
GABPA	GABPA	9	7855.76	8656	0.138889	9	FALSE	FALSE	FALSE		MYH3;MYH7	MYH3;MYH7	15	5526.21	5369	0.190476	16	FALSE	FALSE	FALSE
GMPPB	GMPPB	9	4979.14	6483	0.277778	15	FALSE	FALSE	FALSE		NIBAN2	NIBAN2	15	2901.29	3825	0.361905	16	FALSE	FALSE	FALSE
HBA1	HBA1	9	0	0	1	108	FALSE	FALSE	FALSE		NUDT9	NUDT9	15	4854.7	5012	0.495238	2	FALSE	FALSE	FALSE
HBA1;HBZ	HBA1;HBZ	9	0	0	1	108	FALSE	FALSE	FALSE		PLIN4	PLIN4	15	4621.48	8037	0.190476	24	FALSE	FALSE	FALSE
HBB	HBB	9	0	0	1	108	FALSE	FALSE	FALSE		PUDP	PUDP	15	1049.87	987	0.352381	24	FALSE	FALSE	FALSE
HBB;HBD	HBB;HBD	9	0	0	1	108	FALSE	FALSE	FALSE		RPL18	RPL18	15	1750.12	966	0.257143	16	FALSE	FALSE	FALSE
HBB;HBD;HBE1;HBG1;HBG2	HBB;HBD;HBE1;HBG1;HBG2	9	0	0	1	108	FALSE	FALSE	FALSE		RPS27A	RPS27A	15	6740.81	7820	0.32381	77	FALSE	FALSE	FALSE
HBB;HBD;HBG1;HBG2	HBB;HBD;HBG1;HBG2	9	0	0	1	108	FALSE	FALSE	FALSE		SNRNP200	SNRNP200	15	4653.76	4210	0.152381	16	FALSE	FALSE	FALSE
HBD	HBD	9	0	0	1	108	FALSE	FALSE	FALSE		SPTAN1	SPTAN1	15	4918.77	6444	0.352381	3	FALSE	FALSE	FALSE
HDHD5	HDHD5	9	1462.57	319	0.472222	1	FALSE	FALSE	FALSE		TMEM143	TMEM143	15	3142.37	6712	0.361905	24	FALSE	FALSE	FALSE
IPO7	IPO7	9	2957.66	2147	0.166667	2	FALSE	FALSE	FALSE		TOMM5	TOMM5	15	10031.8	12631	0.219048	2	FALSE	FALSE	FALSE
ITGA7	ITGA7	9	285.146	219	0.5	15	FALSE	FALSE	FALSE		TUBA1C;TUBA4A;TUBA8	TUBA1C;TUBA4A;TUBA8	15	4437.81	3576	0.266667	24	FALSE	FALSE	FALSE
LRRFIP2	LRRFIP2	9	1891.49	2100	0.611111	4	FALSE	FALSE	FALSE		UROD	UROD	15	3685.73	3659	0.304762	16	FALSE	FALSE	FALSE
MAP3K20	MAP3K20	9	52.3476	77	0.361111	2	FALSE	FALSE	FALSE		VAMP3	VAMP3	15	2690.4	3647	0.352381	2	FALSE	FALSE	FALSE
MAPK1	MAPK1	9	1864.54	1395	0.305556	2	FALSE	FALSE	FALSE		VAT1	VAT1	15	4912.49	4650	0.485714	26	FALSE	FALSE	FALSE
MCCC1	MCCC1	9	2847.23	1944	0.166667	7	FALSE	FALSE	FALSE		VPS4A;VPS4B	VPS4A;VPS4B	15	389.837	676	0.504762	2	FALSE	FALSE	FALSE
MRPL17	MRPL17	9	690.346	485	0.305556	2	FALSE	FALSE	FALSE		CHCHD4	CHCHD4	14	21069.2	19588	0.153846	2	FALSE	TRUE	TRUE
MRPS27	MRPS27	9	4021.99	5073	0.277778	7	FALSE	FALSE	FALSE		TNS2	TNS2	14	16371.8	14324	0.10989	28	FALSE	TRUE	TRUE
MRPS36	MRPS36	9	1914.66	1370	0.25	2	FALSE	FALSE	FALSE		ANK2	ANK2	14	2194.7	1582	0.263736	26	FALSE	FALSE	FALSE
MYH1;MYH13;MYH2;MYH3;MYH4;MYH7	MYH1;MYH13;MYH2;MYH3;MYH4;MYH7	9	647.45	1214	0.611111	4	FALSE	FALSE	FALSE		AP2A2	AP2A2	14	10194.5	10151	0.208791	25	FALSE	FALSE	FALSE
MYOM3	MYOM3	9	1675.79	3960	0.416667	9	FALSE	FALSE	FALSE		CANX	CANX	14	2438.61	3680	0.318681	2	FALSE	FALSE	FALSE
NDUFA8	NDUFA8	9	1838.51	2736	0.25	2	FALSE	FALSE	FALSE		CAPZA1	CAPZA1	14	8476.77	7462	0.362637	24	FALSE	FALSE	FALSE
NDUFB6	NDUFB6	9	5091.31	5713	0.166667	7	FALSE	FALSE	FALSE		COX6C	COX6C	14	143.684	186	0.681319	26	FALSE	FALSE	FALSE
PABPC1;PABPC4	PABPC1;PABPC4	9	205.693	48	0.444444	4	FALSE	FALSE	FALSE		EIF3E	EIF3E	14	2301.55	3949	0.285714	2	FALSE	FALSE	FALSE
PDIA3	PDIA3	9	2511.45	2859	0.305556	231	FALSE	FALSE	FALSE		EMD	EMD	14	6175.39	7438	0.296703	17	FALSE	FALSE	FALSE
PDIA6	PDIA6	9	2093.3	1969	0.277778	7	FALSE	FALSE	FALSE		GANAB	GANAB	14	1669.07	2133	0.43956	24	FALSE	FALSE	FALSE
PERM1	PERM1	9	2205.37	3662	0.416667	2	FALSE	FALSE	FALSE		GATD3A;GATD3B	GATD3A;GATD3B	14	11391.8	10613	0.197802	16	FALSE	FALSE	FALSE
PPP1R14C	PPP1R14C	9	7525.01	5977	0.111111	2	FALSE	FALSE	FALSE		GLRX5	GLRX5	14	1221.04	1616	0.395604	2	FALSE	FALSE	FALSE
PSMC2	PSMC2	9	3493.15	3313	0.25	2	FALSE	FALSE	FALSE		GRPEL1	GRPEL1	14	9020.76	10283	0.230769	16	FALSE	FALSE	FALSE
PSMC5	PSMC5	9	1757.2	2364	0.333333	2	FALSE	FALSE	FALSE		H2AC18;H2AX;H2AZ2	H2AC18;H2AX;H2AZ2	14	6579.49	5699	0.505495	16	FALSE	FALSE	FALSE
PTGFRN	PTGFRN	9	5623.98	5391	0.166667	34	FALSE	FALSE	FALSE		HAGH	HAGH	14	1035.95	432	0.461538	16	FALSE	FALSE	FALSE
RAB11B	RAB11B	9	3407.37	4119	0.166667	7	FALSE	FALSE	FALSE		HP;HPR	HP;HPR	14	3035.9	3567	0.604396	217	FALSE	FALSE	FALSE
RELA	RELA	9	9206.55	9076	0.0555556	90	FALSE	FALSE	FALSE		LETM1	LETM1	14	2105.48	5170	0.461538	24	FALSE	FALSE	FALSE
RHOT1	RHOT1	9	2457.73	2816	0.333333	4	FALSE	FALSE	FALSE		MAP2K4	MAP2K4	14	3715.13	2815	0.417582	24	FALSE	FALSE	FALSE
RNASEH2A	RNASEH2A	9	5938.99	7815	0.25	2	FALSE	FALSE	FALSE		MT-CO1	MT-CO1	14	7943.54	6757	0.461538	26	FALSE	FALSE	FALSE
RPS17	RPS17	9	1219.98	1529	0.611111	2	FALSE	FALSE	FALSE		NID1	NID1	14	215.341	699	0.450549	16	FALSE	FALSE	FALSE
RPS20	RPS20	9	8538.17	8739	0.472222	2	FALSE	FALSE	FALSE		NPM1	NPM1	14	2315.61	1112	0.428571	17	FALSE	FALSE	FALSE
SACM1L	SACM1L	9	3435.37	4243	0.222222	2	FALSE	FALSE	FALSE		PAFAH1B2	PAFAH1B2	14	4546.2	5307	0.307692	2	FALSE	FALSE	FALSE
SH3BGRL3	SH3BGRL3	9	3651.51	4214	0.25	114	FALSE	FALSE	FALSE		PBXIP1	PBXIP1	14	995.11	1102	0.373626	26	FALSE	FALSE	FALSE
SLC25A11	SLC25A11	9	3301.88	5167	0.25	9	FALSE	FALSE	FALSE		PCMT1	PCMT1	14	2164.89	1685	0.406593	2	FALSE	FALSE	FALSE
SLC9A6	SLC9A6	9	3868.53	3616	0.0555556	14	FALSE	FALSE	FALSE		PTGES2	PTGES2	14	8576.94	7579	0.285714	217	FALSE	FALSE	FALSE
STRAP	STRAP	9	2094.84	2651	0.194444	2	FALSE	FALSE	FALSE		RPS16	RPS16	14	4653.08	4741	0.32967	16	FALSE	FALSE	FALSE
TPM1	TPM1	9	27.3015	40	0.777778	2	FALSE	FALSE	FALSE		SCRN3	SCRN3	14	7197.2	10490	0.230769	16	FALSE	FALSE	FALSE
TRIAP1	TRIAP1	9	1853.46	1836	0.222222	2	FALSE	FALSE	FALSE		SIAE	SIAE	14	1137.02	1442	0.318681	16	FALSE	FALSE	FALSE
TRIM54	TRIM54	9	489.09	510	0.444444	36	FALSE	FALSE	FALSE		SLC27A1	SLC27A1	14	5980.77	8074	0.186813	39	FALSE	FALSE	FALSE
TRMT10C	TRMT10C	9	4978.73	6401	0.361111	4	FALSE	FALSE	FALSE		VWF	VWF	14	1230.49	630	0.384615	217	FALSE	FALSE	FALSE
VAMP2;VAMP3	VAMP2;VAMP3	9	6015.7	5383	0.277778	4	FALSE	FALSE	FALSE		CC2D1A	CC2D1A	13	15234.8	13484	0.0641026	86	FALSE	TRUE	TRUE
APOM	APOM	8	19173	20986	0.214286	218	FALSE	TRUE	TRUE		DDX19A;DDX19B	DDX19A;DDX19B	13	17792.9	13717	0.179487	77	FALSE	TRUE	TRUE
CNRIP1	CNRIP1	8	11157.2	11675	0.107143	18	FALSE	TRUE	TRUE		G6PD	G6PD	13	14433.5	17387	0.179487	217	FALSE	TRUE	TRUE
EPS15	EPS15	8	12130.5	11399	0.0357143	106	FALSE	TRUE	TRUE		PSMB10	PSMB10	13	13857.2	21199	0.166667	16	FALSE	TRUE	TRUE
GFAP;VIM	GFAP;VIM	8	11056.9	13522	0.0714286	59	FALSE	TRUE	TRUE		RAB9A	RAB9A	13	19477.5	20865	0.0897436	24	FALSE	TRUE	TRUE
GGCT	GGCT	8	18630.8	18262	0.107143	40	FALSE	TRUE	TRUE		SRSF2	SRSF2	13	21187.6	21393	0.141026	155	FALSE	TRUE	TRUE
HMGB1;SP100	HMGB1;SP100	8	11733.4	11487	0.0357143	35	FALSE	TRUE	TRUE		ABHD14B	ABHD14B	13	11007.5	9789	0.282051	24	FALSE	FALSE	FALSE
KLC1;KLC2	KLC1;KLC2	8	16592.3	18075	0.142857	4	FALSE	TRUE	TRUE		ACSL3	ACSL3	13	3328.07	3736	0.320513	24	FALSE	FALSE	FALSE
ADPRS	ADPRS	8	1230.04	1207	0.214286	2	FALSE	FALSE	FALSE		ACTA1;ACTG2;POTEF;POTEI	ACTA1;ACTG2;POTEF;POTEI	13	373.408	212	0.461538	16	FALSE	FALSE	FALSE
ARCN1	ARCN1	8	2772.63	2997	0.0714286	2	FALSE	FALSE	FALSE		AIMP2	AIMP2	13	2993.83	4690	0.384615	26	FALSE	FALSE	FALSE
ATP5PB	ATP5PB	8	5234.83	5426	0.178571	13	FALSE	FALSE	FALSE		AKR7A2	AKR7A2	13	1628.81	716	0.512821	16	FALSE	FALSE	FALSE
BLVRA	BLVRA	8	504.165	219	0.285714	2	FALSE	FALSE	FALSE		ALB	ALB	13	933.356	2086	0.525641	24	FALSE	FALSE	FALSE
CAST	CAST	8	4233.76	6189	0.107143	75	FALSE	FALSE	FALSE		ANKRD2	ANKRD2	13	3393.41	3488	0.346154	24	FALSE	FALSE	FALSE
CAV1	CAV1	8	884.826	660	0.25	2	FALSE	FALSE	FALSE		AP2M1	AP2M1	13	13341.3	12016	0.153846	16	FALSE	FALSE	FALSE
CD99	CD99	8	10069	9660	0.142857	7	FALSE	FALSE	FALSE		APCS	APCS	13	1769.7	2341	0.269231	24	FALSE	FALSE	FALSE
CFL1;CFL2	CFL1;CFL2	8	3869.73	5545	0.107143	7	FALSE	FALSE	FALSE		CAPZB	CAPZB	13	2227.89	1689	0.448718	3	FALSE	FALSE	FALSE
CMBL	CMBL	8	2524.13	4665	0.214286	15	FALSE	FALSE	FALSE		CD34	CD34	13	960.269	970	0.384615	2	FALSE	FALSE	FALSE
COL18A1	COL18A1	8	228.202	294	0.714286	15	FALSE	FALSE	FALSE		COPB2	COPB2	13	4024.66	5656	0.346154	16	FALSE	FALSE	FALSE
COL6A1	COL6A1	8	3800.44	4607	0.321429	34	FALSE	FALSE	FALSE		ECH1	ECH1	13	2376.96	3349	0.307692	16	FALSE	FALSE	FALSE
COQ8A	COQ8A	8	1297.86	630	0.214286	4	FALSE	FALSE	FALSE		EEF1G	EEF1G	13	507.307	598	0.435897	2	FALSE	FALSE	FALSE
CTNNB1	CTNNB1	8	8377.74	8461	0.142857	15	FALSE	FALSE	FALSE		ESD	ESD	13	316.202	423	0.512821	16	FALSE	FALSE	FALSE
CTSA	CTSA	8	2907.35	3680	0.178571	14	FALSE	FALSE	FALSE		GOLGA4	GOLGA4	13	883.07	421	0.474359	24	FALSE	FALSE	FALSE
DES;KRT7;KRT8;PRPH;VIM	DES;KRT7;KRT8;PRPH;VIM	8	226.285	8	0.464286	7	FALSE	FALSE	FALSE		HDLBP	HDLBP	13	9692.68	9825	0.0641026	203	FALSE	FALSE	FALSE
DES;VIM	DES;VIM	8	1258.01	1209	0.428571	7	FALSE	FALSE	FALSE		HNRNPK	HNRNPK	13	8200.88	6130	0.333333	17	FALSE	FALSE	FALSE
EIF3F	EIF3F	8	522.872	564	0.25	2	FALSE	FALSE	FALSE		HP	HP	13	2814.4	3648	0.602564	217	FALSE	FALSE	FALSE
EIF4A1	EIF4A1	8	586.476	751	0.321429	2	FALSE	FALSE	FALSE		IGKC	IGKC	13	4464.29	6713	0.448718	36	FALSE	FALSE	FALSE
FBLN1	FBLN1	8	1168.64	1054	0.357143	2	FALSE	FALSE	FALSE		ISCU	ISCU	13	3996.42	3906	0.525641	2	FALSE	FALSE	FALSE
GLG1	GLG1	8	1191.24	373	0.428571	7	FALSE	FALSE	FALSE		KRT2;KRT3;KRT5;KRT6A;KRT6C;KRT79	KRT2;KRT3;KRT5;KRT6A;KRT6C;KRT79	13	23.053	13	0.871795	307	FALSE	FALSE	FALSE
GLOD4	GLOD4	8	2375.21	2383	0.464286	2	FALSE	FALSE	FALSE		LRRC20	LRRC20	13	4870.97	4161	0.410256	16	FALSE	FALSE	FALSE
GSPT1	GSPT1	8	1369.29	1025	0.214286	14	FALSE	FALSE	FALSE		MANF	MANF	13	945.682	2792	0.320513	26	FALSE	FALSE	FALSE
HSPA5	HSPA5	8	347.274	138	0.392857	7	FALSE	FALSE	FALSE		MMRN2	MMRN2	13	826.169	452	0.5	2	FALSE	FALSE	FALSE
IDH2	IDH2	8	8489.24	7748	0.107143	35	FALSE	FALSE	FALSE		MTCH2	MTCH2	13	760.366	911	0.397436	3	FALSE	FALSE	FALSE
IGHV3-33;IGHV3-74	IGHV3-33;IGHV3-74	8	4492.24	6028	0.392857	20	FALSE	FALSE	FALSE		MT-ND1	MT-ND1	13	10821.7	10502	0.24359	26	FALSE	FALSE	FALSE
IGLV1-47	IGLV1-47	8	7796.27	8497	0.5	20	FALSE	FALSE	FALSE		MYH10;MYH11;MYH9	MYH10;MYH11;MYH9	13	6461.14	7297	0.397436	24	FALSE	FALSE	FALSE
KLHL41	KLHL41	8	1299.86	611	0.321429	2	FALSE	FALSE	FALSE		NAPG	NAPG	13	4258.44	4151	0.333333	2	FALSE	FALSE	FALSE
KTN1	KTN1	8	1287	943	0.321429	12	FALSE	FALSE	FALSE		NMNAT3	NMNAT3	13	7117.03	7129	0.346154	24	FALSE	FALSE	FALSE
LRPAP1	LRPAP1	8	7920.07	7325	0.25	9	FALSE	FALSE	FALSE		NSFL1C	NSFL1C	13	176.168	164	0.538462	2	FALSE	FALSE	FALSE
MANF	MANF	8	2482.55	2127	0.392857	7	FALSE	FALSE	FALSE		PCDH1	PCDH1	13	2686.64	1562	0.5	16	FALSE	FALSE	FALSE
MFN2	MFN2	8	3057.67	2415	0.178571	2	FALSE	FALSE	FALSE		PGK1;PGK2	PGK1;PGK2	13	2270.86	1566	0.474359	16	FALSE	FALSE	FALSE
MRPL34	MRPL34	8	8942.79	9025	0.25	32	FALSE	FALSE	FALSE		PTGFRN	PTGFRN	13	9427.37	8113	0.0641026	26	FALSE	FALSE	FALSE
MTOR	MTOR	8	5855.46	5970	0.142857	4	FALSE	FALSE	FALSE		PVR	PVR	13	3048.92	3988	0.282051	24	FALSE	FALSE	FALSE
MYH1;MYH13;MYH16;MYH2;MYH3;MYH4;MYH6;MYH7;MYH8	MYH1;MYH13;MYH16;MYH2;MYH3;MYH4;MYH6;MYH7;MYH8	8	6093.53	5211	0.142857	9	FALSE	FALSE	FALSE		RABGGTB	RABGGTB	13	6293.42	7386	0.307692	16	FALSE	FALSE	FALSE
MYH1;MYH2;MYH3;MYH4	MYH1;MYH2;MYH3;MYH4	8	2207.87	1804	0.214286	9	FALSE	FALSE	FALSE		S100A13	S100A13	13	2708.96	2887	0.320513	2	FALSE	FALSE	FALSE
NAP1L1	NAP1L1	8	1408.06	2372	0.357143	7	FALSE	FALSE	FALSE		SNTB2	SNTB2	13	1092.69	508	0.410256	24	FALSE	FALSE	FALSE
NAPG	NAPG	8	4499.05	4472	0.214286	27	FALSE	FALSE	FALSE		SNX1	SNX1	13	1602.91	2041	0.358974	26	FALSE	FALSE	FALSE
NDUFA10	NDUFA10	8	2053.67	2060	0.464286	13	FALSE	FALSE	FALSE		TOM1	TOM1	13	8797.14	10341	0.294872	2	FALSE	FALSE	FALSE
NDUFA9	NDUFA9	8	7397.34	7166	0.321429	13	FALSE	FALSE	FALSE		UBE2V1;UBE2V2	UBE2V1;UBE2V2	13	982.84	1681	0.320513	16	FALSE	FALSE	FALSE
NDUFS3	NDUFS3	8	1830.05	1347	0.214286	2	FALSE	FALSE	FALSE		UBE2V2	UBE2V2	13	2608.16	910	0.333333	16	FALSE	FALSE	FALSE
NFS1	NFS1	8	661.056	268	0.5	4	FALSE	FALSE	FALSE		ZMPSTE24	ZMPSTE24	13	12802.5	12381	0.0641026	84	FALSE	FALSE	FALSE
PCCB	PCCB	8	3645.3	5078	0.178571	7	FALSE	FALSE	FALSE		CAV2	CAV2	12	20565.8	23961	0.0151515	16	FALSE	TRUE	TRUE
PDHX	PDHX	8	635.196	511	0.392857	2	FALSE	FALSE	FALSE		ECPAS	ECPAS	12	32079	30039	0.242424	16	FALSE	TRUE	TRUE
PDLIM7	PDLIM7	8	3000.91	3187	0.25	14	FALSE	FALSE	FALSE		MYH1;MYH13;MYH2;MYH4;MYH6;MYH7;MYH8	MYH1;MYH13;MYH2;MYH4;MYH6;MYH7;MYH8	12	23775.4	25090	0.287879	3	FALSE	TRUE	TRUE
PITPNB	PITPNB	8	2745.07	3622	0.535714	14	FALSE	FALSE	FALSE		PRUNE1	PRUNE1	12	24776.6	23101	0.242424	24	FALSE	TRUE	TRUE
PLPBP	PLPBP	8	441.891	1071	0.535714	4	FALSE	FALSE	FALSE		TMSB10;TMSB4X	TMSB10;TMSB4X	12	19924.9	17608	0.106061	77	FALSE	TRUE	TRUE
PRKCSH	PRKCSH	8	3460.19	1521	0.392857	231	FALSE	FALSE	FALSE		ACSL1	ACSL1	12	1990.81	2777	0.424242	24	FALSE	FALSE	FALSE
PSMA6	PSMA6	8	5627.43	6093	0.321429	28	FALSE	FALSE	FALSE		ACTG2	ACTG2	12	538.394	352	0.409091	3	FALSE	FALSE	FALSE
PSMB6	PSMB6	8	6073.99	6270	0.321429	28	FALSE	FALSE	FALSE		AMBP	AMBP	12	1183.57	346	0.424242	24	FALSE	FALSE	FALSE
RBMX;RBMXL1	RBMX;RBMXL1	8	3946.8	4727	0.392857	15	FALSE	FALSE	FALSE		ANXA3	ANXA3	12	1501.92	823	0.318182	16	FALSE	FALSE	FALSE
RPL18A	RPL18A	8	1195	2157	0.142857	2	FALSE	FALSE	FALSE		ATP2B1;ATP2B3;ATP2B4	ATP2B1;ATP2B3;ATP2B4	12	5462.63	5256	0.242424	16	FALSE	FALSE	FALSE
S100A1	S100A1	8	404.843	208	0.5	2	FALSE	FALSE	FALSE		BCAP31	BCAP31	12	6102.52	8958	0.19697	16	FALSE	FALSE	FALSE
SCCPDH	SCCPDH	8	2476.19	2682	0.214286	9	FALSE	FALSE	FALSE		BRK1	BRK1	12	2840.15	2850	0.363636	2	FALSE	FALSE	FALSE
SLK	SLK	8	5205.44	5377	0.107143	2	FALSE	FALSE	FALSE		C16orf96	C16orf96	12	6299.92	5725	0.227273	308	FALSE	FALSE	FALSE
SMTN	SMTN	8	1300.03	2337	0.25	15	FALSE	FALSE	FALSE		CAPZA2	CAPZA2	12	2065.46	2184	0.484848	3	FALSE	FALSE	FALSE
SND1	SND1	8	1058.32	77	0.321429	14	FALSE	FALSE	FALSE		CLIC4	CLIC4	12	545.776	120	0.454545	16	FALSE	FALSE	FALSE
SOD1	SOD1	8	1628.94	2212	0.178571	2	FALSE	FALSE	FALSE		CLU	CLU	12	3474.45	4354	0.318182	24	FALSE	FALSE	FALSE
SUN1	SUN1	8	1912.67	2774	0.178571	2	FALSE	FALSE	FALSE		COL15A1	COL15A1	12	11354.1	12213	0.136364	16	FALSE	FALSE	FALSE
SUN2	SUN2	8	3320.57	3618	0.571429	4	FALSE	FALSE	FALSE		COL5A3	COL5A3	12	964.876	1291	0.393939	24	FALSE	FALSE	FALSE
TUBB4A;TUBB6	TUBB4A;TUBB6	8	670.901	1037	0.5	2	FALSE	FALSE	FALSE		DMD	DMD	12	5357.42	4571	0.30303	68	FALSE	FALSE	FALSE
UBE2M	UBE2M	8	376.178	141	0.571429	4	FALSE	FALSE	FALSE		DPYSL2	DPYSL2	12	1402.37	2027	0.257576	24	FALSE	FALSE	FALSE
UQCC2	UQCC2	8	2769.64	2485	0.107143	2	FALSE	FALSE	FALSE		ERP44	ERP44	12	6546.5	5040	0.212121	26	FALSE	FALSE	FALSE
XRCC6	XRCC6	8	764.771	868	0.428571	2	FALSE	FALSE	FALSE		EXOC6B	EXOC6B	12	15758.9	11222	0.0757576	16	FALSE	FALSE	FALSE
ZMPSTE24	ZMPSTE24	8	7602.05	8129	0.0357143	9	FALSE	FALSE	FALSE		GNS	GNS	12	865.307	955	0.227273	2	FALSE	FALSE	FALSE
B3GLCT	B3GLCT	7	14591.8	12630	0.0952381	16	FALSE	TRUE	TRUE		GYG1	GYG1	12	5034.63	4227	0.333333	16	FALSE	FALSE	FALSE
CHMP5	CHMP5	7	11130.7	11062	0.047619	8	FALSE	TRUE	TRUE		HNRNPA1	HNRNPA1	12	11636.7	12165	0.166667	16	FALSE	FALSE	FALSE
TRIM28	TRIM28	7	17761.5	18261	0	104	FALSE	TRUE	TRUE		HSDL2	HSDL2	12	3216.52	4851	0.318182	16	FALSE	FALSE	FALSE
ZNF207	ZNF207	7	16491.8	14368	0.0952381	93	FALSE	TRUE	TRUE		HSPB2	HSPB2	12	3258.94	4996	0.454545	77	FALSE	FALSE	FALSE
ACTN1;ACTN2;ACTN4	ACTN1;ACTN2;ACTN4	7	7827.12	8875	0.333333	4	FALSE	FALSE	FALSE		IARS1	IARS1	12	3691.59	4709	0.242424	39	FALSE	FALSE	FALSE
ACTN1;ACTN4	ACTN1;ACTN4	7	4258.9	4327	0.238095	7	FALSE	FALSE	FALSE		KRT5;KRT6A;KRT6C	KRT5;KRT6A;KRT6C	12	58.1948	39	0.878788	307	FALSE	FALSE	FALSE
ACY1	ACY1	7	5363.1	6318	0.0952381	15	FALSE	FALSE	FALSE		MRPL13	MRPL13	12	2078.25	803	0.257576	26	FALSE	FALSE	FALSE
AFG3L2	AFG3L2	7	249.361	686	0.47619	7	FALSE	FALSE	FALSE		MRPS11	MRPS11	12	3529.92	2791	0.272727	26	FALSE	FALSE	FALSE
AGPS	AGPS	7	3876.75	3307	0.142857	14	FALSE	FALSE	FALSE		MRRF	MRRF	12	11187.4	12487	0.212121	16	FALSE	FALSE	FALSE
AIFM1	AIFM1	7	2133.01	3653	0.142857	7	FALSE	FALSE	FALSE		MTRF1L	MTRF1L	12	3461.85	5028	0.333333	24	FALSE	FALSE	FALSE
ATP1A3	ATP1A3	7	903.266	820	0.380952	7	FALSE	FALSE	FALSE		PKLR	PKLR	12	13640.9	12358	0.121212	24	FALSE	FALSE	FALSE
BAG6	BAG6	7	9112.18	7354	0.142857	2	FALSE	FALSE	FALSE		PRPF31	PRPF31	12	8165.94	9595	0.348485	16	FALSE	FALSE	FALSE
BCKDHA	BCKDHA	7	1392.74	1739	0.380952	2	FALSE	FALSE	FALSE		RPL18A	RPL18A	12	8524.57	7165	0.757576	307	FALSE	FALSE	FALSE
CAND1	CAND1	7	204.333	252	0.52381	2	FALSE	FALSE	FALSE		SEC23IP	SEC23IP	12	11410.5	11851	0.242424	24	FALSE	FALSE	FALSE
CAVIN4	CAVIN4	7	1794.4	2387	0.47619	4	FALSE	FALSE	FALSE		SERPINF2	SERPINF2	12	2185.09	1991	0.5	32	FALSE	FALSE	FALSE
CDV3	CDV3	7	2705.84	2619	0.428571	4	FALSE	FALSE	FALSE		SIRT3	SIRT3	12	3692.23	4692	0.393939	24	FALSE	FALSE	FALSE
CLTB	CLTB	7	6303.72	5296	0.142857	27	FALSE	FALSE	FALSE		SLC4A1	SLC4A1	12	5004.08	6047	0.484848	65	FALSE	FALSE	FALSE
CNN1	CNN1	7	2087.3	2287	0.428571	4	FALSE	FALSE	FALSE		SRSF1	SRSF1	12	2143.5	432	0.439394	17	FALSE	FALSE	FALSE
CNOT1	CNOT1	7	5635.72	5753	0.047619	14	FALSE	FALSE	FALSE		SUB1	SUB1	12	8622.83	10211	0.393939	77	FALSE	FALSE	FALSE
DAG1	DAG1	7	3193.07	3699	0.380952	2	FALSE	FALSE	FALSE		TAF15	TAF15	12	15191.7	12255	0.212121	2	FALSE	FALSE	FALSE
DBNL	DBNL	7	4198.28	4847	0.0952381	12	FALSE	FALSE	FALSE		TFAM	TFAM	12	610.634	622	0.424242	24	FALSE	FALSE	FALSE
DDX17	DDX17	7	3532.24	2024	0.285714	15	FALSE	FALSE	FALSE		TIMM50	TIMM50	12	594.203	1636	0.651515	26	FALSE	FALSE	FALSE
DDX17;DDX5	DDX17;DDX5	7	150.397	5	0.714286	15	FALSE	FALSE	FALSE		TMPO	TMPO	12	1848.57	3582	0.439394	77	FALSE	FALSE	FALSE
DES	DES	7	723.412	433	0.52381	7	FALSE	FALSE	FALSE		USP10	USP10	12	10587.5	8692	0.0606061	24	FALSE	FALSE	FALSE
DHX9	DHX9	7	6140.54	7297	0.0952381	42	FALSE	FALSE	FALSE		ACAA2	ACAA2	11	12325.6	13845	0.254545	113	FALSE	TRUE	TRUE
DNAJC8	DNAJC8	7	954.183	2205	0.285714	15	FALSE	FALSE	FALSE		ADH1B	ADH1B	11	14745.2	18965	0.127273	217	FALSE	TRUE	TRUE
ECI1	ECI1	7	2495.6	3609	0.142857	3	FALSE	FALSE	FALSE		CA1	CA1	11	16051.1	13346	0.636364	65	FALSE	TRUE	TRUE
EEA1	EEA1	7	509.768	1035	0.571429	27	FALSE	FALSE	FALSE		COMT	COMT	11	13271.2	16476	0.181818	98	FALSE	TRUE	TRUE
EEF2;EFTUD2	EEF2;EFTUD2	7	1059.78	1897	0.190476	14	FALSE	FALSE	FALSE		COQ10A;COQ10B	COQ10A;COQ10B	11	13872.4	15650	0.127273	16	FALSE	TRUE	TRUE
ETFB	ETFB	7	1154.2	3014	0.285714	12	FALSE	FALSE	FALSE		WASHC5	WASHC5	11	19794.1	16160	0.109091	225	FALSE	TRUE	TRUE
FAM210A	FAM210A	7	11731.2	10973	0	124	FALSE	FALSE	FALSE		YWHAB;YWHAQ;YWHAZ	YWHAB;YWHAQ;YWHAZ	11	22852	30368	0.0909091	16	FALSE	TRUE	TRUE
FH	FH	7	1323.78	1724	0.238095	7	FALSE	FALSE	FALSE		AAMDC	AAMDC	11	4924.4	6497	0.181818	16	FALSE	FALSE	FALSE
FILIP1	FILIP1	7	6320.52	10866	0.333333	7	FALSE	FALSE	FALSE		ACTN1;ACTN2;ACTN3	ACTN1;ACTN2;ACTN3	11	5100.66	4634	0.254545	32	FALSE	FALSE	FALSE
FKBP2	FKBP2	7	76.5176	36	0.571429	4	FALSE	FALSE	FALSE		ALDH2	ALDH2	11	2625.13	3579	0.509091	24	FALSE	FALSE	FALSE
GALK1	GALK1	7	7080.21	7701	0.285714	15	FALSE	FALSE	FALSE		BST2	BST2	11	122.618	7	0.636364	2	FALSE	FALSE	FALSE
GC	GC	7	5531.96	4171	0.238095	7	FALSE	FALSE	FALSE		CA2	CA2	11	7933.75	8231	0.727273	65	FALSE	FALSE	FALSE
GFAP;KRT3;KRT5;KRT6A;KRT6C;KRT7;KRT78;KRT79;KRT8;KRT83;KRT84;KRT85;VIM	GFAP;KRT3;KRT5;KRT6A;KRT6C;KRT7;KRT78;KRT79;KRT8;KRT83;KRT84;KRT85;VIM	7	9203.32	9990	0.0952381	59	FALSE	FALSE	FALSE		CCDC90B	CCDC90B	11	3772.67	4148	0.2	77	FALSE	FALSE	FALSE
GNB1;GNB2	GNB1;GNB2	7	2350.43	2066	0.238095	7	FALSE	FALSE	FALSE		COASY	COASY	11	11439.3	11656	0.181818	16	FALSE	FALSE	FALSE
HADHB	HADHB	7	1821.83	2281	0.285714	14	FALSE	FALSE	FALSE		CTNND1	CTNND1	11	5363.21	6857	0.290909	16	FALSE	FALSE	FALSE
HDGF;HDGFL2;HDGFL3;PSIP1	HDGF;HDGFL2;HDGFL3;PSIP1	7	3008.61	3378	0.047619	112	FALSE	FALSE	FALSE		DYNLRB1	DYNLRB1	11	1910.22	1282	0.4	77	FALSE	FALSE	FALSE
HINT3	HINT3	7	9434.11	4537	0.52381	36	FALSE	FALSE	FALSE		F11R	F11R	11	4860.85	4189	0.218182	28	FALSE	FALSE	FALSE
IDH1;IDH2	IDH1;IDH2	7	3659.84	3680	0.142857	15	FALSE	FALSE	FALSE		FLOT2	FLOT2	11	3388.9	3553	0.363636	16	FALSE	FALSE	FALSE
IGHG2	IGHG2	7	4835.22	5458	0.52381	218	FALSE	FALSE	FALSE		FUBP1;FUBP3	FUBP1;FUBP3	11	2561.39	2858	0.509091	17	FALSE	FALSE	FALSE
IGHG2;IGHG4	IGHG2;IGHG4	7	3369.21	3179	0.285714	52	FALSE	FALSE	FALSE		GOT2	GOT2	11	816.943	808	0.454545	16	FALSE	FALSE	FALSE
IGKC	IGKC	7	4835.22	6361	0.52381	218	FALSE	FALSE	FALSE		HADH	HADH	11	10020	7489	0.236364	37	FALSE	FALSE	FALSE
IGKV1-6;IGKV1D-12	IGKV1-6;IGKV1D-12	7	14336.6	10066	0.142857	2	FALSE	FALSE	FALSE		HCLS1	HCLS1	11	7223.7	10722	0.272727	2	FALSE	FALSE	FALSE
LAMTOR1	LAMTOR1	7	3595.9	4033	0.238095	2	FALSE	FALSE	FALSE		HSPB3	HSPB3	11	2028.94	1753	0.436364	17	FALSE	FALSE	FALSE
MAP2K2	MAP2K2	7	4504.4	6499	0.190476	2	FALSE	FALSE	FALSE		IGHV3-33;IGHV3-74	IGHV3-33;IGHV3-74	11	2137.41	649	0.6	36	FALSE	FALSE	FALSE
MRPL1	MRPL1	7	3927.63	4274	0.333333	91	FALSE	FALSE	FALSE		IGKV3-15	IGKV3-15	11	3033.13	2622	0.618182	36	FALSE	FALSE	FALSE
MRPL15	MRPL15	7	1363.64	1989	0.380952	7	FALSE	FALSE	FALSE		IGKV3-20	IGKV3-20	11	2047.62	32	0.618182	36	FALSE	FALSE	FALSE
MRPL9	MRPL9	7	993.357	1318	0.333333	4	FALSE	FALSE	FALSE		ISYNA1	ISYNA1	11	3609	4291	0.272727	26	FALSE	FALSE	FALSE
MRPS34	MRPS34	7	945.436	690	0.333333	7	FALSE	FALSE	FALSE		KRT16	KRT16	11	57.9519	11	0.890909	307	FALSE	FALSE	FALSE
MRPS9	MRPS9	7	766.084	708	0.380952	4	FALSE	FALSE	FALSE		MRPL43	MRPL43	11	2942.28	3018	0.290909	26	FALSE	FALSE	FALSE
MT-ND1	MT-ND1	7	7305.36	6654	0.142857	9	FALSE	FALSE	FALSE		MSRA	MSRA	11	873.58	591	0.490909	16	FALSE	FALSE	FALSE
MYH13;MYH6;MYH7	MYH13;MYH6;MYH7	7	708.25	298	0.47619	9	FALSE	FALSE	FALSE		MYADM	MYADM	11	6340.03	6402	0.345455	2	FALSE	FALSE	FALSE
MYH6;MYH7	MYH6;MYH7	7	1225.12	1280	0.238095	9	FALSE	FALSE	FALSE		MYH1;MYH13;MYH2;MYH3;MYH4;MYH6;MYH7;MYH8	MYH1;MYH13;MYH2;MYH3;MYH4;MYH6;MYH7;MYH8	11	6917.67	9800	0.363636	3	FALSE	FALSE	FALSE
NCSTN	NCSTN	7	2168.71	4445	0.333333	4	FALSE	FALSE	FALSE		MYH1;MYH13;MYH2;MYH3;MYH6;MYH7;MYH8	MYH1;MYH13;MYH2;MYH3;MYH6;MYH7;MYH8	11	4755.37	5824	0.4	3	FALSE	FALSE	FALSE
NDUFA6	NDUFA6	7	5256.68	5431	0.238095	13	FALSE	FALSE	FALSE		PDHA1	PDHA1	11	4032.44	3259	0.254545	78	FALSE	FALSE	FALSE
NDUFC2	NDUFC2	7	4316.65	5563	0.190476	7	FALSE	FALSE	FALSE		PICALM;SNAP91	PICALM;SNAP91	11	5810.66	6368	0.163636	148	FALSE	FALSE	FALSE
NPM1	NPM1	7	794.677	966	0.333333	9	FALSE	FALSE	FALSE		PSMD1	PSMD1	11	375.141	400	0.545455	2	FALSE	FALSE	FALSE
NUDT4	NUDT4	7	2867.83	2868	0.190476	15	FALSE	FALSE	FALSE		PYGL;PYGM	PYGL;PYGM	11	6713.98	6575	0.418182	24	FALSE	FALSE	FALSE
PARK7	PARK7	7	1026.21	1357	0.142857	2	FALSE	FALSE	FALSE		RAB18	RAB18	11	8749.66	10436	0.290909	103	FALSE	FALSE	FALSE
PDK2	PDK2	7	1494.89	1484	0.428571	9	FALSE	FALSE	FALSE		RELCH	RELCH	11	2097.14	1688	0.290909	16	FALSE	FALSE	FALSE
PGAM1	PGAM1	7	1804.02	2624	0.190476	7	FALSE	FALSE	FALSE		RO60	RO60	11	4003.97	5688	0.290909	24	FALSE	FALSE	FALSE
PLGRKT	PLGRKT	7	3648.19	4191	0.142857	4	FALSE	FALSE	FALSE		RPL31	RPL31	11	202.037	18	0.581818	2	FALSE	FALSE	FALSE
PLIN4	PLIN4	7	596.915	517	0.238095	4	FALSE	FALSE	FALSE		S100A10	S100A10	11	2973.94	5767	0.2	2	FALSE	FALSE	FALSE
PPP2CB	PPP2CB	7	1369.69	1301	0.285714	14	FALSE	FALSE	FALSE		SERPINB1	SERPINB1	11	3391.45	3160	0.454545	3	FALSE	FALSE	FALSE
PPP3CA	PPP3CA	7	6387	5333	0.047619	9	FALSE	FALSE	FALSE		SERPIND1	SERPIND1	11	2413.65	4099	0.363636	217	FALSE	FALSE	FALSE
PSMA3	PSMA3	7	2116.18	2736	0.47619	28	FALSE	FALSE	FALSE		TBC1D17	TBC1D17	11	4164.89	4473	0.290909	28	FALSE	FALSE	FALSE
PYCARD	PYCARD	7	4074.12	3816	0.285714	114	FALSE	FALSE	FALSE		ERMP1	ERMP1	10	13856.1	14021	0.111111	106	FALSE	TRUE	TRUE
RAB1A;RAB1B;RAB8A;RAB8B	RAB1A;RAB1B;RAB8A;RAB8B	7	6192.08	6372	0.0952381	45	FALSE	FALSE	FALSE		GSTT1;GSTT2B	GSTT1;GSTT2B	10	19719.5	17166	0.0888889	16	FALSE	TRUE	TRUE
RLF	RLF	7	2870.35	1114	0.380952	9	FALSE	FALSE	FALSE		LTBP4	LTBP4	10	12369.9	15013	0.177778	148	FALSE	TRUE	TRUE
RPL31	RPL31	7	163.888	185	0.52381	2	FALSE	FALSE	FALSE		PEX19	PEX19	10	14931.3	13375	0.0888889	87	FALSE	TRUE	TRUE
RPS11	RPS11	7	3242.14	3334	0.285714	2	FALSE	FALSE	FALSE		RPL21	RPL21	10	15101.3	15615	0.0888889	52	FALSE	TRUE	TRUE
RPS27;RPS27L	RPS27;RPS27L	7	3323.12	2939	0.190476	2	FALSE	FALSE	FALSE		SET	SET	10	9508.88	14433	0.2	17	FALSE	TRUE	TRUE
S100A6	S100A6	7	9615.87	9786	0.0952381	1	FALSE	FALSE	FALSE		SF3A3	SF3A3	10	16280.4	16969	0.177778	284	FALSE	TRUE	TRUE
SAFB;SAFB2	SAFB;SAFB2	7	2682	3743	0.238095	75	FALSE	FALSE	FALSE		SLC25A46	SLC25A46	10	19347	17480	0.0888889	238	FALSE	TRUE	TRUE
SDR39U1	SDR39U1	7	3972.04	3598	0.142857	7	FALSE	FALSE	FALSE		TMSB10	TMSB10	10	14656.9	14986	0.111111	37	FALSE	TRUE	TRUE
SEC23IP	SEC23IP	7	3526.82	3081	0.190476	14	FALSE	FALSE	FALSE		ABCD3	ABCD3	10	6497.24	5670	0.2	95	FALSE	FALSE	FALSE
SIRT3	SIRT3	7	829.456	2346	0.380952	7	FALSE	FALSE	FALSE		ADH5	ADH5	10	4020.76	4203	0.333333	16	FALSE	FALSE	FALSE
SLC25A12;SLC25A13	SLC25A12;SLC25A13	7	1558.88	1890	0.285714	9	FALSE	FALSE	FALSE		AK3	AK3	10	3145.6	1979	0.133333	16	FALSE	FALSE	FALSE
SLC25A3	SLC25A3	7	2079.34	1937	0.285714	9	FALSE	FALSE	FALSE		APRT	APRT	10	1032.3	1005	0.288889	26	FALSE	FALSE	FALSE
SNCG	SNCG	7	2253.14	2079	0.0952381	2	FALSE	FALSE	FALSE		ATP1A1;ATP1A3	ATP1A1;ATP1A3	10	3826.22	1546	0.266667	68	FALSE	FALSE	FALSE
SNRPA1	SNRPA1	7	9252.71	8298	0	37	FALSE	FALSE	FALSE		CAVIN3	CAVIN3	10	649.607	283	0.377778	24	FALSE	FALSE	FALSE
SPG7	SPG7	7	2499.72	1143	0.428571	7	FALSE	FALSE	FALSE		CSNK1A1	CSNK1A1	10	4571.66	5000	0.222222	148	FALSE	FALSE	FALSE
SSR1	SSR1	7	4897.38	3838	0.285714	117	FALSE	FALSE	FALSE		CTNND2;PKP4	CTNND2;PKP4	10	2610.85	2682	0.333333	16	FALSE	FALSE	FALSE
SUMO2	SUMO2	7	1574.21	1429	0.333333	27	FALSE	FALSE	FALSE		DDX5	DDX5	10	2055.05	2999	0.333333	16	FALSE	FALSE	FALSE
SYNPO	SYNPO	7	210.947	236	0.619048	4	FALSE	FALSE	FALSE		DUSP3	DUSP3	10	523.18	662	0.6	16	FALSE	FALSE	FALSE
TIMM29	TIMM29	7	1833.57	2544	0.285714	7	FALSE	FALSE	FALSE		DYNC1I2	DYNC1I2	10	364.569	251	0.4	16	FALSE	FALSE	FALSE
TLN1;TLN2	TLN1;TLN2	7	4834.78	6100	0.142857	2	FALSE	FALSE	FALSE		EIF5A;EIF5A2	EIF5A;EIF5A2	10	733.586	1220	0.4	2	FALSE	FALSE	FALSE
TMEM65	TMEM65	7	1338.48	571	0.428571	7	FALSE	FALSE	FALSE		EMILIN1	EMILIN1	10	7505.61	7126	0.177778	16	FALSE	FALSE	FALSE
TMX4	TMX4	7	63.3798	56	0.666667	4	FALSE	FALSE	FALSE		EPS15	EPS15	10	1079.36	1125	0.4	26	FALSE	FALSE	FALSE
TOMM22	TOMM22	7	6843.7	7379	0	9	FALSE	FALSE	FALSE		EXOG	EXOG	10	10859.2	11786	0.422222	24	FALSE	FALSE	FALSE
TSC22D1	TSC22D1	7	530.491	221	0.428571	2	FALSE	FALSE	FALSE		FAM114A1	FAM114A1	10	1998.61	2756	0.333333	2	FALSE	FALSE	FALSE
UGP2	UGP2	7	3323.69	4052	0.190476	29	FALSE	FALSE	FALSE		GIMAP4	GIMAP4	10	7929.91	7214	0.266667	3	FALSE	FALSE	FALSE
VCAN	VCAN	7	1649.28	3446	0.238095	2	FALSE	FALSE	FALSE		GPX1	GPX1	10	177.732	200	0.444444	16	FALSE	FALSE	FALSE
VCL	VCL	7	5737.74	6716	0	35	FALSE	FALSE	FALSE		HBA1	HBA1	10	86.4834	0	0.888889	65	FALSE	FALSE	FALSE
VTN	VTN	7	3498	5026	0.190476	7	FALSE	FALSE	FALSE		HBA1;HBZ	HBA1;HBZ	10	86.4834	0	0.888889	65	FALSE	FALSE	FALSE
YWHAQ	YWHAQ	7	4445.87	3640	0.238095	3	FALSE	FALSE	FALSE		HBB;HBD;HBE1;HBG1;HBG2	HBB;HBD;HBE1;HBG1;HBG2	10	86.4834	0	0.888889	65	FALSE	FALSE	FALSE
AKT1	AKT1	6	12303.6	12153	0.0666667	73	FALSE	TRUE	TRUE		HMGB1	HMGB1	10	2798.69	3645	0.355556	77	FALSE	FALSE	FALSE
EMC2	EMC2	6	9904.05	14113	0.0666667	57	FALSE	TRUE	TRUE		HPRT1	HPRT1	10	1911.54	1553	0.355556	68	FALSE	FALSE	FALSE
HERC4	HERC4	6	13963	13963	0.0666667	74	FALSE	TRUE	TRUE		IDH1;IDH2	IDH1;IDH2	10	3490.11	3734	0.155556	24	FALSE	FALSE	FALSE
OSBPL1A	OSBPL1A	6	12298.5	13678	0.0666667	44	FALSE	TRUE	TRUE		IDH3G	IDH3G	10	1687.54	175	0.555556	16	FALSE	FALSE	FALSE
VSIG4	VSIG4	6	15654.9	15824	0.133333	16	FALSE	TRUE	TRUE		IGHA1	IGHA1	10	110.565	135	0.533333	24	FALSE	FALSE	FALSE
ABCF3	ABCF3	6	1206.12	1129	0.333333	14	FALSE	FALSE	FALSE		IGHG4	IGHG4	10	5064.02	5898	0.155556	26	FALSE	FALSE	FALSE
AFG3L2;ANK2	AFG3L2;ANK2	6	714.166	415	0.4	7	FALSE	FALSE	FALSE		ITGAV	ITGAV	10	202.714	117	0.577778	24	FALSE	FALSE	FALSE
AHNAK	AHNAK	6	6106.69	7776	0.133333	75	FALSE	FALSE	FALSE		KYAT3	KYAT3	10	5996.54	5822	0.2	25	FALSE	FALSE	FALSE
AIMP1	AIMP1	6	3881.31	3836	0.2	15	FALSE	FALSE	FALSE		LAMA4	LAMA4	10	1816.88	3496	0.355556	37	FALSE	FALSE	FALSE
AK1	AK1	6	1726.7	1061	0.333333	2	FALSE	FALSE	FALSE		MCRIP1	MCRIP1	10	3484.51	2939	0.488889	2	FALSE	FALSE	FALSE
ALB	ALB	6	5171.62	4173	0.333333	185	FALSE	FALSE	FALSE		MEAK7	MEAK7	10	1378.41	3255	0.377778	25	FALSE	FALSE	FALSE
APOA4	APOA4	6	81.4798	292	0.333333	2	FALSE	FALSE	FALSE		MYL4	MYL4	10	575.456	147	0.4	26	FALSE	FALSE	FALSE
ARHGDIB	ARHGDIB	6	323.34	736	0.6	2	FALSE	FALSE	FALSE		NAP1L1;NAP1L4	NAP1L1;NAP1L4	10	329.661	116	0.6	2	FALSE	FALSE	FALSE
ASPN	ASPN	6	749.14	365	0.466667	34	FALSE	FALSE	FALSE		NDUFB1	NDUFB1	10	5126.1	3475	0.266667	16	FALSE	FALSE	FALSE
ATP5F1A	ATP5F1A	6	2150.51	2162	0.2	13	FALSE	FALSE	FALSE		NDUFC1	NDUFC1	10	835.716	1057	0.333333	24	FALSE	FALSE	FALSE
ATP5F1C	ATP5F1C	6	5154.72	5807	0.133333	13	FALSE	FALSE	FALSE		NUDT19	NUDT19	10	2818.94	1670	0.244444	16	FALSE	FALSE	FALSE
BAD	BAD	6	2898.28	1891	0.266667	3	FALSE	FALSE	FALSE		PFKL;PFKM;PFKP	PFKL;PFKM;PFKP	10	1396.07	1060	0.422222	24	FALSE	FALSE	FALSE
BCS1L	BCS1L	6	4788.53	3284	0.266667	13	FALSE	FALSE	FALSE		PFKM	PFKM	10	1293.03	1064	0.333333	24	FALSE	FALSE	FALSE
BGN	BGN	6	3774.81	4142	0.2	34	FALSE	FALSE	FALSE		RBM8A	RBM8A	10	3762.48	3282	0.377778	17	FALSE	FALSE	FALSE
C8A	C8A	6	2605.82	577	0.466667	7	FALSE	FALSE	FALSE		RPL7	RPL7	10	656.736	364	0.444444	16	FALSE	FALSE	FALSE
CALML3	CALML3	6	1498.55	2420	0.533333	27	FALSE	FALSE	FALSE		SERPINA1	SERPINA1	10	7270.11	4398	0.288889	32	FALSE	FALSE	FALSE
CCDC124	CCDC124	6	2559.72	3127	0	12	FALSE	FALSE	FALSE		SGTA	SGTA	10	292.501	266	0.511111	2	FALSE	FALSE	FALSE
CD59	CD59	6	2005.96	1569	0.466667	7	FALSE	FALSE	FALSE		SLC25A3	SLC25A3	10	1953.33	1845	0.444444	24	FALSE	FALSE	FALSE
CFH	CFH	6	6570.27	6237	0.266667	20	FALSE	FALSE	FALSE		SLIRP	SLIRP	10	25.4401	17	0.644444	2	FALSE	FALSE	FALSE
CFL1	CFL1	6	108.105	272	0.6	2	FALSE	FALSE	FALSE		SPTB;SPTBN1;SPTBN2	SPTB;SPTBN1;SPTBN2	10	1137.53	1444	0.533333	2	FALSE	FALSE	FALSE
CLIP1	CLIP1	6	3290.13	2395	0.333333	4	FALSE	FALSE	FALSE		SYNCRIP	SYNCRIP	10	7839.59	8507	0.2	8	FALSE	FALSE	FALSE
COL6A2	COL6A2	6	1916.77	2390	0.533333	34	FALSE	FALSE	FALSE		TECR	TECR	10	2658.93	1859	0.311111	24	FALSE	FALSE	FALSE
COPB1	COPB1	6	96.5585	38	0.733333	2	FALSE	FALSE	FALSE		TIMMDC1	TIMMDC1	10	2286.05	3074	0.355556	39	FALSE	FALSE	FALSE
COPS2	COPS2	6	7112.14	10496	0.333333	36	FALSE	FALSE	FALSE		TRIM54;TRIM55	TRIM54;TRIM55	10	8300.3	8482	0.177778	28	FALSE	FALSE	FALSE
COX8A	COX8A	6	6141.94	6782	0.2	96	FALSE	FALSE	FALSE		USP14	USP14	10	2551.2	3448	0.533333	16	FALSE	FALSE	FALSE
CPQ	CPQ	6	1594.44	2921	0.2	11	FALSE	FALSE	FALSE		XRCC6	XRCC6	10	4984.92	4008	0.244444	8	FALSE	FALSE	FALSE
CYB5R1	CYB5R1	6	2385.89	3213	0.266667	15	FALSE	FALSE	FALSE		YWHAE	YWHAE	10	2618.83	3265	0.266667	103	FALSE	FALSE	FALSE
DNM1;DNM2	DNM1;DNM2	6	7449.56	7712	0.0666667	53	FALSE	FALSE	FALSE		CIAO3	CIAO3	9	16493.1	14192	0.0277778	121	FALSE	TRUE	TRUE
EIF3B	EIF3B	6	40.653	0	0.666667	2	FALSE	FALSE	FALSE		DGLUCY	DGLUCY	9	12079	12908	0.194444	28	FALSE	TRUE	TRUE
EIF4A2	EIF4A2	6	2443.84	2713	0.266667	7	FALSE	FALSE	FALSE		ETFA	ETFA	9	15374.6	13658	0.0833333	16	FALSE	TRUE	TRUE
EIF5B	EIF5B	6	3943.74	4238	0.133333	77	FALSE	FALSE	FALSE		PGM3	PGM3	9	18887	19881	0.0555556	16	FALSE	TRUE	TRUE
EPN1;EPN3	EPN1;EPN3	6	6358.4	7268	0	89	FALSE	FALSE	FALSE		POF1B	POF1B	9	13552.9	14507	0.361111	8	FALSE	TRUE	TRUE
EXOC8	EXOC8	6	1688.63	1423	0.133333	14	FALSE	FALSE	FALSE		RALB	RALB	9	42362.1	38140	0	24	FALSE	TRUE	TRUE
FSCN1	FSCN1	6	7231.13	7205	0	202	FALSE	FALSE	FALSE		SLC16A7	SLC16A7	9	15933.4	15098	0	223	FALSE	TRUE	TRUE
FUBP3	FUBP3	6	1622.76	2167	0.266667	19	FALSE	FALSE	FALSE		SLC25A25	SLC25A25	9	23247.3	27965	0.0833333	2	FALSE	TRUE	TRUE
GCA	GCA	6	2437.76	1817	0.266667	59	FALSE	FALSE	FALSE		YARS2	YARS2	9	15413.4	19627	0.222222	53	FALSE	TRUE	TRUE
GORASP2	GORASP2	6	953.24	465	0.466667	12	FALSE	FALSE	FALSE		ABR;BCR	ABR;BCR	9	8185.56	7864	0.111111	47	FALSE	FALSE	FALSE
HADHA	HADHA	6	309.09	286	0.333333	14	FALSE	FALSE	FALSE		ACO1	ACO1	9	4802.54	8134	0.166667	37	FALSE	FALSE	FALSE
HCLS1	HCLS1	6	1742.37	1458	0.133333	114	FALSE	FALSE	FALSE		ACY1	ACY1	9	2983.69	4488	0.416667	16	FALSE	FALSE	FALSE
HSPA1A;HSPA1L;HSPA6	HSPA1A;HSPA1L;HSPA6	6	5865.95	7291	0.2	234	FALSE	FALSE	FALSE		AHSG	AHSG	9	3003.84	3227	0.444444	24	FALSE	FALSE	FALSE
HSPH1	HSPH1	6	11331.8	8957	0.133333	7	FALSE	FALSE	FALSE		ALDH1A1	ALDH1A1	9	3578.02	4157	0.305556	24	FALSE	FALSE	FALSE
IDH3G	IDH3G	6	359.698	1052	0.4	4	FALSE	FALSE	FALSE		ANXA4	ANXA4	9	385.541	251	0.527778	24	FALSE	FALSE	FALSE
IGHV3-43;IGHV3-7	IGHV3-43;IGHV3-7	6	1962.24	1720	0.733333	20	FALSE	FALSE	FALSE		APOB	APOB	9	672.536	480	0.638889	217	FALSE	FALSE	FALSE
IGKV3-15	IGKV3-15	6	5198.27	5379	0.266667	52	FALSE	FALSE	FALSE		APOBEC2	APOBEC2	9	315.768	604	0.277778	24	FALSE	FALSE	FALSE
IGLC3;IGLC7	IGLC3;IGLC7	6	1185.17	283	0.666667	20	FALSE	FALSE	FALSE		ATP1A1	ATP1A1	9	780.17	693	0.333333	16	FALSE	FALSE	FALSE
KNG1	KNG1	6	7774.94	8995	0.4	20	FALSE	FALSE	FALSE		ATP5MF	ATP5MF	9	5002.78	5766	0.333333	78	FALSE	FALSE	FALSE
LCLAT1	LCLAT1	6	5530.74	5128	0.133333	69	FALSE	FALSE	FALSE		AZGP1	AZGP1	9	5738.95	5947	0.194444	32	FALSE	FALSE	FALSE
LCP1	LCP1	6	1733.7	1371	0.133333	114	FALSE	FALSE	FALSE		C6	C6	9	5114.97	5069	0.333333	217	FALSE	FALSE	FALSE
LDHD	LDHD	6	997.872	960	0.4	7	FALSE	FALSE	FALSE		CARS2	CARS2	9	684.564	1086	0.361111	24	FALSE	FALSE	FALSE
LMO7	LMO7	6	3129.41	2121	0.266667	2	FALSE	FALSE	FALSE		CD44	CD44	9	5902.64	6048	0.166667	77	FALSE	FALSE	FALSE
LRP1	LRP1	6	1619.73	2119	0.266667	7	FALSE	FALSE	FALSE		CDC34	CDC34	9	4191.94	4630	0.388889	16	FALSE	FALSE	FALSE
LTBP1	LTBP1	6	2133.47	2829	0.4	7	FALSE	FALSE	FALSE		CKMT1A;CKMT2	CKMT1A;CKMT2	9	2809.6	4169	0.0833333	8	FALSE	FALSE	FALSE
MMRN2	MMRN2	6	1437.91	1204	0.2	6	FALSE	FALSE	FALSE		CLNS1A	CLNS1A	9	217.1	261	0.388889	2	FALSE	FALSE	FALSE
MPC1	MPC1	6	5913.77	5976	0.133333	9	FALSE	FALSE	FALSE		CXADR	CXADR	9	1184.15	2161	0.194444	2	FALSE	FALSE	FALSE
MRPL43	MRPL43	6	333.489	204	0.4	2	FALSE	FALSE	FALSE		DNAJB2	DNAJB2	9	2418.35	2639	0.25	2	FALSE	FALSE	FALSE
MRPL49	MRPL49	6	298.933	445	0.6	7	FALSE	FALSE	FALSE		ELOC	ELOC	9	3140.33	4407	0.333333	16	FALSE	FALSE	FALSE
MRPL50	MRPL50	6	669.709	606	0.2	2	FALSE	FALSE	FALSE		ENG	ENG	9	2237.71	1400	0.333333	172	FALSE	FALSE	FALSE
MRPS18B	MRPS18B	6	928.967	1369	0.2	4	FALSE	FALSE	FALSE		ENO1;ENO2;ENO3	ENO1;ENO2;ENO3	9	7694.37	6263	0.333333	2	FALSE	FALSE	FALSE
MTX2	MTX2	6	4410.48	2878	0.266667	45	FALSE	FALSE	FALSE		EPDR1	EPDR1	9	847.036	479	0.388889	2	FALSE	FALSE	FALSE
NACA	NACA	6	182.015	219	0.533333	9	FALSE	FALSE	FALSE		ETFB	ETFB	9	4228.52	4818	0.25	37	FALSE	FALSE	FALSE
NAP1L1;NAP1L4	NAP1L1;NAP1L4	6	7584.6	7985	0	76	FALSE	FALSE	FALSE		ETHE1	ETHE1	9	17.7264	0	0.972222	307	FALSE	FALSE	FALSE
NARS1	NARS1	6	614.328	1065	0.266667	14	FALSE	FALSE	FALSE		FAM120A	FAM120A	9	8696.87	8742	0.5	16	FALSE	FALSE	FALSE
NDUFA13	NDUFA13	6	444.005	935	0.4	7	FALSE	FALSE	FALSE		FBN1	FBN1	9	8832.42	7662	0.277778	113	FALSE	FALSE	FALSE
NDUFB11	NDUFB11	6	5.77551	11	0.8	4	FALSE	FALSE	FALSE		FUBP1	FUBP1	9	4572.45	4860	0.388889	17	FALSE	FALSE	FALSE
NDUFB3	NDUFB3	6	3892.33	4594	0.466667	13	FALSE	FALSE	FALSE		GALT	GALT	9	1283.76	2155	0.416667	24	FALSE	FALSE	FALSE
NDUFB7	NDUFB7	6	4909.77	7800	0.0666667	3	FALSE	FALSE	FALSE		GNL1	GNL1	9	6072.41	5784	0.166667	16	FALSE	FALSE	FALSE
NEDD8	NEDD8	6	3805.23	3106	0.2	42	FALSE	FALSE	FALSE		GSPT1	GSPT1	9	4889.43	5659	0.166667	16	FALSE	FALSE	FALSE
NES	NES	6	1779.63	0	0.533333	2	FALSE	FALSE	FALSE		H2AC18	H2AC18	9	5600.98	5918	0.25	16	FALSE	FALSE	FALSE
NME1;NME2;NME2P1	NME1;NME2;NME2P1	6	3241.25	3801	0.133333	12	FALSE	FALSE	FALSE		HBB	HBB	9	7.95464	0	0.972222	65	FALSE	FALSE	FALSE
NT5C2	NT5C2	6	9825.9	9677	0.133333	1	FALSE	FALSE	FALSE		HBB;HBD	HBB;HBD	9	7.95464	0	0.972222	65	FALSE	FALSE	FALSE
NUCB2	NUCB2	6	7459.34	10225	0.2	75	FALSE	FALSE	FALSE		HBB;HBD;HBG1;HBG2	HBB;HBD;HBG1;HBG2	9	78.5288	0	0.888889	65	FALSE	FALSE	FALSE
NUTF2	NUTF2	6	5022.12	6535	0.0666667	27	FALSE	FALSE	FALSE		HBD	HBD	9	7.95464	0	0.972222	65	FALSE	FALSE	FALSE
ORM1	ORM1	6	3462.3	3310	0.0666667	7	FALSE	FALSE	FALSE		IFFO1	IFFO1	9	2394.92	2293	0.222222	16	FALSE	FALSE	FALSE
PABPC1;PABPC3	PABPC1;PABPC3	6	3340.47	4429	0.2	175	FALSE	FALSE	FALSE		IGFBP7	IGFBP7	9	5377.15	6726	0.194444	148	FALSE	FALSE	FALSE
PABPC4	PABPC4	6	3986.71	4489	0	14	FALSE	FALSE	FALSE		MECR	MECR	9	1543.62	1552	0.277778	16	FALSE	FALSE	FALSE
PEBP1	PEBP1	6	673.79	693	0.333333	2	FALSE	FALSE	FALSE		MRPL49	MRPL49	9	4562.57	4315	0.416667	24	FALSE	FALSE	FALSE
PFDN4	PFDN4	6	2701.04	2665	0.133333	2	FALSE	FALSE	FALSE		MRPL55	MRPL55	9	5385.11	6677	0.0833333	26	FALSE	FALSE	FALSE
PGAM1;PGAM2	PGAM1;PGAM2	6	2176.53	4300	0.0666667	15	FALSE	FALSE	FALSE		NACA	NACA	9	66.1039	132	0.777778	24	FALSE	FALSE	FALSE
PHB2	PHB2	6	737.578	756	0.533333	9	FALSE	FALSE	FALSE		NDUFA11	NDUFA11	9	2958.3	3039	0.194444	98	FALSE	FALSE	FALSE
PIP4K2C	PIP4K2C	6	3122.93	2293	0.333333	14	FALSE	FALSE	FALSE		NDUFAF7	NDUFAF7	9	6054.55	5992	0.277778	217	FALSE	FALSE	FALSE
PML	PML	6	2430.3	2935	0	9	FALSE	FALSE	FALSE		NIT2	NIT2	9	3473.25	2759	0.194444	16	FALSE	FALSE	FALSE
POF1B	POF1B	6	4086.48	4103	0	18	FALSE	FALSE	FALSE		NPTN	NPTN	9	2930.07	3128	0.166667	2	FALSE	FALSE	FALSE
PPIA	PPIA	6	2392.78	1543	0.2	14	FALSE	FALSE	FALSE		OBSCN	OBSCN	9	2087.67	2131	0.25	16	FALSE	FALSE	FALSE
PRKDC	PRKDC	6	1652.7	2581	0.4	14	FALSE	FALSE	FALSE		PCCB	PCCB	9	2678.12	4044	0.444444	16	FALSE	FALSE	FALSE
PTER	PTER	6	601.563	688	0.4	15	FALSE	FALSE	FALSE		POU2F1	POU2F1	9	4009.72	2674	0.472222	308	FALSE	FALSE	FALSE
PTPN11	PTPN11	6	2666.41	2704	0.133333	214	FALSE	FALSE	FALSE		PPP1R14C	PPP1R14C	9	3481.47	3605	0.277778	2	FALSE	FALSE	FALSE
RAB10;RAB12;RAB14;RAB1A;RAB1B;RAB30;RAB35;RAB39B;RAB3A;RAB3D;RAB4A;RAB4B;RAB8A;RAB8B	RAB10;RAB12;RAB14;RAB1A;RAB1B;RAB30;RAB35;RAB39B;RAB3A;RAB3D;RAB4A;RAB4B;RAB8A;RAB8B	6	4425.72	3394	0.2	7	FALSE	FALSE	FALSE		PYCARD	PYCARD	9	9529.97	8858	0.138889	16	FALSE	FALSE	FALSE
RMND1	RMND1	6	4992.74	5144	0.0666667	109	FALSE	FALSE	FALSE		RYR2	RYR2	9	4882.6	5323	0.277778	2	FALSE	FALSE	FALSE
RPL19	RPL19	6	4673.8	3806	0.266667	101	FALSE	FALSE	FALSE		SAFB;SAFB2	SAFB;SAFB2	9	3191.61	4157	0.333333	77	FALSE	FALSE	FALSE
RPS12	RPS12	6	1629.06	1626	0.2	12	FALSE	FALSE	FALSE		SERPINC1	SERPINC1	9	588.469	731	0.361111	24	FALSE	FALSE	FALSE
RPS15	RPS15	6	1371.19	1847	0.333333	9	FALSE	FALSE	FALSE		SLC25A4;SLC25A5;SLC25A6	SLC25A4;SLC25A5;SLC25A6	9	2053.83	1805	0.333333	24	FALSE	FALSE	FALSE
S100A11	S100A11	6	3487.26	3896	0.133333	114	FALSE	FALSE	FALSE		SLC25A51	SLC25A51	9	9763.59	8870	0.166667	279	FALSE	FALSE	FALSE
SCOC	SCOC	6	1488.76	1319	0.333333	12	FALSE	FALSE	FALSE		SMAD2	SMAD2	9	4932.05	4874	0.138889	299	FALSE	FALSE	FALSE
SEPTIN11	SEPTIN11	6	5430.52	5604	0.0666667	183	FALSE	FALSE	FALSE		SNAP23	SNAP23	9	383.048	240	0.333333	2	FALSE	FALSE	FALSE
SERPINA6	SERPINA6	6	4378.19	4368	0	70	FALSE	FALSE	FALSE		SSBP1	SSBP1	9	459.682	443	0.416667	2	FALSE	FALSE	FALSE
SERPINC1	SERPINC1	6	5351.99	3560	0.133333	4	FALSE	FALSE	FALSE		SSR4	SSR4	9	1786.37	2431	0.222222	16	FALSE	FALSE	FALSE
SGCA	SGCA	6	486.945	1297	0.333333	2	FALSE	FALSE	FALSE		STK24;STK25	STK24;STK25	9	2511.25	1877	0.277778	2	FALSE	FALSE	FALSE
SGCE	SGCE	6	5432.77	5932	0	22	FALSE	FALSE	FALSE		STK38L	STK38L	9	5400.44	4104	0.277778	26	FALSE	FALSE	FALSE
SLC25A12	SLC25A12	6	1541.62	524	0.4	9	FALSE	FALSE	FALSE		TPPP	TPPP	9	2251.4	2853	0.222222	16	FALSE	FALSE	FALSE
SLC2A4	SLC2A4	6	3805.51	5011	0.133333	9	FALSE	FALSE	FALSE		TRMT112	TRMT112	9	1292.58	2028	0.194444	2	FALSE	FALSE	FALSE
SRSF1	SRSF1	6	3251.29	3787	0.2	75	FALSE	FALSE	FALSE		TSN	TSN	9	10111	5371	0.25	108	FALSE	FALSE	FALSE
STIM1	STIM1	6	7641.19	7999	0.0666667	201	FALSE	FALSE	FALSE		TUBA1C;TUBA4A;TUBA8;TUBAL3	TUBA1C;TUBA4A;TUBA8;TUBAL3	9	6572.54	3885	0.111111	98	FALSE	FALSE	FALSE
STX12	STX12	6	908.09	1029	0.133333	27	FALSE	FALSE	FALSE		VPS25	VPS25	9	268.349	275	0.361111	16	FALSE	FALSE	FALSE
STX16	STX16	6	8007.74	7507	0.0666667	191	FALSE	FALSE	FALSE		AKAP2	AKAP2	8	15626.3	13053	0.321429	77	FALSE	TRUE	TRUE
STX8	STX8	6	628.623	1829	0.266667	4	FALSE	FALSE	FALSE		GLS	GLS	8	10688.1	13431	0.107143	53	FALSE	TRUE	TRUE
SVIL	SVIL	6	915.365	1594	0.4	4	FALSE	FALSE	FALSE		H1-4;H1-5	H1-4;H1-5	8	16030.3	16356	0	8	FALSE	TRUE	TRUE
TBCD	TBCD	6	3272.4	3471	0.2	2	FALSE	FALSE	FALSE		HSP90AA1;HSP90AB1;HSP90AB2P	HSP90AA1;HSP90AB1;HSP90AB2P	8	17548.5	14571	0.285714	43	FALSE	TRUE	TRUE
TKT	TKT	6	1319.32	2089	0.6	2	FALSE	FALSE	FALSE		MAN2B1	MAN2B1	8	16102.2	17481	0.107143	157	FALSE	TRUE	TRUE
TMEM143	TMEM143	6	454.588	1817	0.333333	7	FALSE	FALSE	FALSE		MAPKAPK3	MAPKAPK3	8	20144.3	19256	0.0357143	232	FALSE	TRUE	TRUE
TMSB4X	TMSB4X	6	1945.63	3773	0.333333	4	FALSE	FALSE	FALSE		MIPEP	MIPEP	8	12091.4	14853	0.0357143	16	FALSE	TRUE	TRUE
TPD52	TPD52	6	1097.58	1667	0.333333	14	FALSE	FALSE	FALSE		MYH1;MYH2;MYH3;MYH4;MYH6;MYH7;MYH7B;MYH8	MYH1;MYH2;MYH3;MYH4;MYH6;MYH7;MYH7B;MYH8	8	26333.3	25274	0.142857	40	FALSE	TRUE	TRUE
TPM1;TPM3;TPM4	TPM1;TPM3;TPM4	6	46.2185	175	0.466667	2	FALSE	FALSE	FALSE		SF3A1	SF3A1	8	12066.3	13067	0.0714286	2	FALSE	TRUE	TRUE
TUBB;TUBB2A;TUBB2B;TUBB4A;TUBB4B;TUBB6;TUBB8	TUBB;TUBB2A;TUBB2B;TUBB4A;TUBB4B;TUBB6;TUBB8	6	26.7108	151	0.666667	2	FALSE	FALSE	FALSE		ABCF3	ABCF3	8	2400.69	1929	0.285714	64	FALSE	FALSE	FALSE
TUBGCP2	TUBGCP2	6	4927.46	4259	0.0666667	10	FALSE	FALSE	FALSE		ACTA1	ACTA1	8	249.542	497	0.464286	2	FALSE	FALSE	FALSE
TXN2	TXN2	6	3282.22	3509	0	2	FALSE	FALSE	FALSE		AFG3L2	AFG3L2	8	2436.22	2491	0.357143	24	FALSE	FALSE	FALSE
TXNDC12	TXNDC12	6	2394.66	2916	0.4	231	FALSE	FALSE	FALSE		AKR1B1	AKR1B1	8	11474.6	10941	0.214286	107	FALSE	FALSE	FALSE
TXNDC5	TXNDC5	6	156.764	20	0.6	7	FALSE	FALSE	FALSE		ALDOA;ALDOB;ALDOC	ALDOA;ALDOB;ALDOC	8	4033.29	4295	0.464286	16	FALSE	FALSE	FALSE
UBE2K	UBE2K	6	2749.58	3877	0.2	9	FALSE	FALSE	FALSE		ANKRD13A	ANKRD13A	8	3518.12	3680	0.464286	308	FALSE	FALSE	FALSE
UBE2O	UBE2O	6	5409.45	4214	0	4	FALSE	FALSE	FALSE		ARHGEF7	ARHGEF7	8	2335.25	2186	0.142857	78	FALSE	FALSE	FALSE
USP14	USP14	6	1551.55	443	0.333333	14	FALSE	FALSE	FALSE		ATAD1	ATAD1	8	4059.67	4547	0.357143	2	FALSE	FALSE	FALSE
CD47	CD47	5	15447.7	14002	0	14	FALSE	TRUE	TRUE		ATP2A2	ATP2A2	8	3841.28	3363	0.142857	24	FALSE	FALSE	FALSE
NDRG4	NDRG4	5	12190	11006	0.2	15	FALSE	TRUE	TRUE		BAX	BAX	8	4147.58	6674	0.0357143	16	FALSE	FALSE	FALSE
PRKAA1;PRKAA2	PRKAA1;PRKAA2	5	11637	11637	0.1	205	FALSE	TRUE	TRUE		C1RL	C1RL	8	5853.31	6095	0.285714	7	FALSE	FALSE	FALSE
SMPX	SMPX	5	12443.3	11695	0.4	13	FALSE	TRUE	TRUE		C4A;C4B	C4A;C4B	8	2848.03	2955	0.321429	217	FALSE	FALSE	FALSE
AARS1	AARS1	5	212.731	146	0.3	2	FALSE	FALSE	FALSE		C6orf89	C6orf89	8	12843.7	11921	0.107143	16	FALSE	FALSE	FALSE
ACLY	ACLY	5	2108.29	2537	0.1	45	FALSE	FALSE	FALSE		CAB39	CAB39	8	4449.19	5509	0.25	3	FALSE	FALSE	FALSE
ACOX2	ACOX2	5	4924.74	4855	0	39	FALSE	FALSE	FALSE		CD47	CD47	8	4097.49	4111	0.214286	16	FALSE	FALSE	FALSE
ADGRE5	ADGRE5	5	3746.63	3951	0	76	FALSE	FALSE	FALSE		CD55	CD55	8	12554.5	10857	0.0357143	87	FALSE	FALSE	FALSE
AGFG1	AGFG1	5	3178.66	2808	0.2	81	FALSE	FALSE	FALSE		CD81	CD81	8	5431.53	3602	0.107143	95	FALSE	FALSE	FALSE
ALDH1A1;ALDH1A2;ALDH1A3;ALDH1B1;ALDH2	ALDH1A1;ALDH1A2;ALDH1A3;ALDH1B1;ALDH2	5	1194.93	1811	0.2	2	FALSE	FALSE	FALSE		CDK5RAP2	CDK5RAP2	8	3049.78	3116	0.25	2	FALSE	FALSE	FALSE
ALDH5A1	ALDH5A1	5	1231.61	1348	0.1	7	FALSE	FALSE	FALSE		CLEC3B	CLEC3B	8	300.788	352	0.392857	39	FALSE	FALSE	FALSE
AMT	AMT	5	885.161	485	0.4	12	FALSE	FALSE	FALSE		CLIC5	CLIC5	8	1623.78	2851	0.321429	16	FALSE	FALSE	FALSE
ANXA6	ANXA6	5	2781.32	3643	0.1	29	FALSE	FALSE	FALSE		COL6A1	COL6A1	8	611.738	540	0.25	16	FALSE	FALSE	FALSE
APCS	APCS	5	627.085	136	0.4	36	FALSE	FALSE	FALSE		COL6A2	COL6A2	8	8173.95	7425	0.392857	16	FALSE	FALSE	FALSE
APMAP	APMAP	5	4112.65	4629	0.1	54	FALSE	FALSE	FALSE		CORO1A	CORO1A	8	8565.26	7133	0.285714	16	FALSE	FALSE	FALSE
ATP5PO	ATP5PO	5	1716.2	2176	0.4	231	FALSE	FALSE	FALSE		CRYAB	CRYAB	8	172.826	194	0.464286	24	FALSE	FALSE	FALSE
ATP6V1A	ATP6V1A	5	1650.4	2349	0.4	2	FALSE	FALSE	FALSE		CRYZ	CRYZ	8	3842.08	5354	0.25	14	FALSE	FALSE	FALSE
ATPAF2	ATPAF2	5	121.704	111	0.7	7	FALSE	FALSE	FALSE		CUL2	CUL2	8	7406.9	7270	0.392857	217	FALSE	FALSE	FALSE
B2M	B2M	5	1267.46	946	0.6	2	FALSE	FALSE	FALSE		DBN1	DBN1	8	179.521	58	0.5	24	FALSE	FALSE	FALSE
BID	BID	5	5687.61	6283	0	4	FALSE	FALSE	FALSE		DCTN4	DCTN4	8	3632.97	4944	0.285714	26	FALSE	FALSE	FALSE
BZW2	BZW2	5	5175.71	4330	0.3	42	FALSE	FALSE	FALSE		DDB1	DDB1	8	5094	5768	0.321429	26	FALSE	FALSE	FALSE
C12orf57	C12orf57	5	695.138	447	0.1	2	FALSE	FALSE	FALSE		DENR	DENR	8	3527.34	2078	0.321429	2	FALSE	FALSE	FALSE
C9	C9	5	2159.51	1912	0.3	2	FALSE	FALSE	FALSE		DOHH	DOHH	8	6785.65	6655	0.25	13	FALSE	FALSE	FALSE
CA4	CA4	5	4711.56	4739	0.2	2	FALSE	FALSE	FALSE		ECHS1	ECHS1	8	1751.14	1326	0.321429	16	FALSE	FALSE	FALSE
CALM1;CALM2;CALM3	CALM1;CALM2;CALM3	5	3769.53	3556	0.4	2	FALSE	FALSE	FALSE		ECI1	ECI1	8	766.499	537	0.285714	16	FALSE	FALSE	FALSE
CAMK2D	CAMK2D	5	4209.94	4255	0.3	2	FALSE	FALSE	FALSE		EHD1;EHD2;EHD3	EHD1;EHD2;EHD3	8	4459.27	5948	0.25	25	FALSE	FALSE	FALSE
CAV1;CAV3	CAV1;CAV3	5	31.7294	34	0.5	2	FALSE	FALSE	FALSE		FSCN1	FSCN1	8	1024.67	1071	0.25	16	FALSE	FALSE	FALSE
CHMP4B;CHMP4C	CHMP4B;CHMP4C	5	3390.64	1920	0.2	25	FALSE	FALSE	FALSE		GCN1	GCN1	8	3952.17	2866	0.392857	16	FALSE	FALSE	FALSE
CISD1	CISD1	5	3822.01	3309	0.1	9	FALSE	FALSE	FALSE		GGT5	GGT5	8	12725	11320	0.0357143	9	FALSE	FALSE	FALSE
CMC4	CMC4	5	11069.1	10369	0.1	47	FALSE	FALSE	FALSE		GNG12	GNG12	8	3872.64	2951	0.285714	23	FALSE	FALSE	FALSE
COL4A1	COL4A1	5	362.019	9	0.6	1	FALSE	FALSE	FALSE		GSN	GSN	8	1471.46	1219	0.285714	39	FALSE	FALSE	FALSE
COQ6	COQ6	5	443.897	475	0.3	7	FALSE	FALSE	FALSE		GSTM2;GSTM3	GSTM2;GSTM3	8	3745.12	4609	0.5	16	FALSE	FALSE	FALSE
COQ7	COQ7	5	209.954	287	0.2	2	FALSE	FALSE	FALSE		HMGB2	HMGB2	8	840.143	1647	0.321429	17	FALSE	FALSE	FALSE
CRKL	CRKL	5	279.97	443	0.5	2	FALSE	FALSE	FALSE		HNRNPH1;HNRNPH2	HNRNPH1;HNRNPH2	8	2654.9	4296	0.321429	24	FALSE	FALSE	FALSE
DCAF6	DCAF6	5	1109.48	1781	0.3	78	FALSE	FALSE	FALSE		IGKV1-27;IGKV1-8	IGKV1-27;IGKV1-8	8	11.7401	27	0.928571	36	FALSE	FALSE	FALSE
DDOST	DDOST	5	1269.14	2277	0.3	2	FALSE	FALSE	FALSE		IGKV1-6;IGKV1D-12	IGKV1-6;IGKV1D-12	8	4135	3984	0.535714	36	FALSE	FALSE	FALSE
DDX39B	DDX39B	5	815.666	1393	0.3	2	FALSE	FALSE	FALSE		IGKV2D-28;IGKV2D-29	IGKV2D-28;IGKV2D-29	8	11.7401	0	0.928571	36	FALSE	FALSE	FALSE
DECR1	DECR1	5	2442.86	2515	0.2	3	FALSE	FALSE	FALSE		IGKV3-20;IGKV3D-20	IGKV3-20;IGKV3D-20	8	89.9221	154	0.857143	36	FALSE	FALSE	FALSE
DLD	DLD	5	5982.83	4130	0.1	9	FALSE	FALSE	FALSE		ISCA2	ISCA2	8	6275.54	5452	0.178571	291	FALSE	FALSE	FALSE
DTYMK	DTYMK	5	3570.8	3453	0	168	FALSE	FALSE	FALSE		ITPA	ITPA	8	11649.1	11720	0.107143	108	FALSE	FALSE	FALSE
EDF1	EDF1	5	3869.97	3278	0.3	75	FALSE	FALSE	FALSE		JPT2	JPT2	8	154.46	146	0.535714	2	FALSE	FALSE	FALSE
ERO1A	ERO1A	5	248.519	462	0.3	2	FALSE	FALSE	FALSE		KRT14;KRT17	KRT14;KRT17	8	0	0	1	307	FALSE	FALSE	FALSE
FAM114A1	FAM114A1	5	6022.71	5518	0.1	98	FALSE	FALSE	FALSE		LCMT1	LCMT1	8	10604.2	12220	0.607143	24	FALSE	FALSE	FALSE
FBLN5	FBLN5	5	887.984	1138	0.3	4	FALSE	FALSE	FALSE		LDHA	LDHA	8	4468.07	2632	0.285714	26	FALSE	FALSE	FALSE
FDX1	FDX1	5	705.556	942	0.2	2	FALSE	FALSE	FALSE		LMCD1	LMCD1	8	4509.6	5247	0.321429	275	FALSE	FALSE	FALSE
FGF1	FGF1	5	4476.66	4793	0.1	38	FALSE	FALSE	FALSE		MAP4	MAP4	8	901.724	490	0.25	26	FALSE	FALSE	FALSE
FKBP1A	FKBP1A	5	7028.37	9152	0.1	112	FALSE	FALSE	FALSE		MCCC2	MCCC2	8	1364.86	1890	0.321429	39	FALSE	FALSE	FALSE
FNTA	FNTA	5	938.313	394	0.5	101	FALSE	FALSE	FALSE		MRPL21	MRPL21	8	6976.78	9502	0.178571	238	FALSE	FALSE	FALSE
G6PD	G6PD	5	8046.47	7802	0.2	2	FALSE	FALSE	FALSE		MRPS10	MRPS10	8	4034.09	3035	0.321429	148	FALSE	FALSE	FALSE
GBF1	GBF1	5	5649.35	4961	0.1	99	FALSE	FALSE	FALSE		MRPS21	MRPS21	8	308.506	168	0.5	77	FALSE	FALSE	FALSE
GDPGP1	GDPGP1	5	2466.34	2629	0.1	9	FALSE	FALSE	FALSE		MRPS5	MRPS5	8	9970.14	10781	0.0357143	134	FALSE	FALSE	FALSE
GLRX3	GLRX3	5	1289.08	1342	0.2	12	FALSE	FALSE	FALSE		NCL	NCL	8	598.12	713	0.571429	17	FALSE	FALSE	FALSE
GNG12	GNG12	5	3625.14	5598	0.1	58	FALSE	FALSE	FALSE		NDUFB11	NDUFB11	8	8864.38	12481	0.142857	98	FALSE	FALSE	FALSE
GPC1	GPC1	5	1507.02	1735	0.2	7	FALSE	FALSE	FALSE		PACS1	PACS1	8	8864.96	6522	0.178571	13	FALSE	FALSE	FALSE
GSK3B	GSK3B	5	2610.63	2396	0.2	15	FALSE	FALSE	FALSE		PAICS	PAICS	8	2279.33	1720	0.285714	16	FALSE	FALSE	FALSE
HDGFL2	HDGFL2	5	5595.43	5979	0.1	5	FALSE	FALSE	FALSE		PCCA	PCCA	8	518.746	215	0.5	16	FALSE	FALSE	FALSE
HDGFL3	HDGFL3	5	1282.82	958	0.3	105	FALSE	FALSE	FALSE		PDE1C	PDE1C	8	1427.97	1780	0.464286	26	FALSE	FALSE	FALSE
HMGN2	HMGN2	5	4381.88	3943	0.2	16	FALSE	FALSE	FALSE		PDK4	PDK4	8	11159.8	10553	0.0714286	32	FALSE	FALSE	FALSE
HOOK3	HOOK3	5	2451.52	2936	0.1	15	FALSE	FALSE	FALSE		PPME1	PPME1	8	2207.74	2634	0.357143	25	FALSE	FALSE	FALSE
HSPA12B	HSPA12B	5	12.6929	20	0.6	4	FALSE	FALSE	FALSE		PPP4R1	PPP4R1	8	11013.6	10082	0.107143	110	FALSE	FALSE	FALSE
HSPA1A	HSPA1A	5	929.404	837	0.4	234	FALSE	FALSE	FALSE		PRNP	PRNP	8	4042.36	5840	0.392857	77	FALSE	FALSE	FALSE
HSPA8	HSPA8	5	1893.37	3049	0.2	4	FALSE	FALSE	FALSE		PSMD14	PSMD14	8	10201.3	9901	0.142857	116	FALSE	FALSE	FALSE
HSPB8	HSPB8	5	576.281	74	0.6	7	FALSE	FALSE	FALSE		PTER	PTER	8	11287.8	9429	0.107143	206	FALSE	FALSE	FALSE
IAH1	IAH1	5	472.594	499	0.1	2	FALSE	FALSE	FALSE		PTMS	PTMS	8	3351.86	2007	0.214286	68	FALSE	FALSE	FALSE
IDE	IDE	5	97.0704	89	0.4	14	FALSE	FALSE	FALSE		PURA	PURA	8	6601.84	5767	0.214286	16	FALSE	FALSE	FALSE
IGKV1-27;IGKV1-8	IGKV1-27;IGKV1-8	5	826.094	707	0.3	52	FALSE	FALSE	FALSE		RAB5A;RAB5B;RAB5C	RAB5A;RAB5B;RAB5C	8	5094.67	5254	0.25	108	FALSE	FALSE	FALSE
IGKV2D-28;IGKV2D-29	IGKV2D-28;IGKV2D-29	5	631.12	0	0.8	218	FALSE	FALSE	FALSE		RAB6A;RAB6B	RAB6A;RAB6B	8	455.937	281	0.464286	24	FALSE	FALSE	FALSE
ILF3;STRBP	ILF3;STRBP	5	3460.19	3620	0.1	121	FALSE	FALSE	FALSE		RANBP1	RANBP1	8	2938.7	2152	0.25	2	FALSE	FALSE	FALSE
IQGAP1	IQGAP1	5	1266.52	1655	0.2	14	FALSE	FALSE	FALSE		RBPMS	RBPMS	8	1688.53	1568	0.178571	24	FALSE	FALSE	FALSE
ITGB1	ITGB1	5	3708.7	4384	0.2	27	FALSE	FALSE	FALSE		REEP5	REEP5	8	2089.84	2692	0.321429	26	FALSE	FALSE	FALSE
KIAA1549L	KIAA1549L	5	2184.58	3113	0.2	15	FALSE	FALSE	FALSE		RPL9	RPL9	8	394.328	137	0.357143	2	FALSE	FALSE	FALSE
LACTB	LACTB	5	122.957	0	0.4	2	FALSE	FALSE	FALSE		RPS10	RPS10	8	645.936	931	0.535714	16	FALSE	FALSE	FALSE
LETM1	LETM1	5	1676.63	1229	0.4	19	FALSE	FALSE	FALSE		RPS11	RPS11	8	2277.08	1871	0.214286	16	FALSE	FALSE	FALSE
LGALS3BP	LGALS3BP	5	2674.84	2522	0.2	36	FALSE	FALSE	FALSE		RPS14	RPS14	8	4209.03	5256	0.214286	32	FALSE	FALSE	FALSE
MAP2K1	MAP2K1	5	2917.76	2770	0.2	29	FALSE	FALSE	FALSE		RPS15	RPS15	8	9784.29	12161	0.178571	26	FALSE	FALSE	FALSE
MAP4	MAP4	5	273.284	143	0.4	2	FALSE	FALSE	FALSE		RPS6	RPS6	8	4673.43	4397	0.25	16	FALSE	FALSE	FALSE
MAPRE2	MAPRE2	5	1488.57	1628	0	14	FALSE	FALSE	FALSE		RPSA	RPSA	8	3490.25	3414	0.25	16	FALSE	FALSE	FALSE
MATR3	MATR3	5	1816.01	2144	0.3	4	FALSE	FALSE	FALSE		RRAS;RRAS2	RRAS;RRAS2	8	2608.73	1596	0.25	48	FALSE	FALSE	FALSE
MCCC2	MCCC2	5	3796.71	3853	0.2	12	FALSE	FALSE	FALSE		SH3BGR	SH3BGR	8	8519.73	8652	0.25	2	FALSE	FALSE	FALSE
MIA3	MIA3	5	7414.2	6986	0.2	169	FALSE	FALSE	FALSE		SLC25A20	SLC25A20	8	1131.87	1130	0.321429	26	FALSE	FALSE	FALSE
MIEN1	MIEN1	5	1277.7	3257	0.5	78	FALSE	FALSE	FALSE		SLC25A5	SLC25A5	8	1539.27	2310	0.25	16	FALSE	FALSE	FALSE
MOB1B	MOB1B	5	1316.84	1424	0.1	63	FALSE	FALSE	FALSE		SMYD1	SMYD1	8	3424.46	1100	0.357143	17	FALSE	FALSE	FALSE
MRPL13	MRPL13	5	1527.05	1547	0.3	32	FALSE	FALSE	FALSE		SRI	SRI	8	8169.69	9325	0.214286	25	FALSE	FALSE	FALSE
MRPS33	MRPS33	5	77.7303	209	0.8	7	FALSE	FALSE	FALSE		SRSF3	SRSF3	8	2056.87	407	0.428571	16	FALSE	FALSE	FALSE
MTRF1L	MTRF1L	5	11465.4	10652	0.1	107	FALSE	FALSE	FALSE		STAT6	STAT6	8	947.431	1656	0.357143	24	FALSE	FALSE	FALSE
MYADM	MYADM	5	457.964	312	0.3	2	FALSE	FALSE	FALSE		TMX3	TMX3	8	9158.45	9163	0.142857	39	FALSE	FALSE	FALSE
MYH1;MYH13;MYH2;MYH6;MYH7;MYH8	MYH1;MYH13;MYH2;MYH6;MYH7;MYH8	5	0	0	1	4	FALSE	FALSE	FALSE		TP53I3	TP53I3	8	7393.6	7860	0.25	246	FALSE	FALSE	FALSE
MYH1;MYH2;MYH3;MYH6;MYH7	MYH1;MYH2;MYH3;MYH6;MYH7	5	2336.98	1179	0.2	9	FALSE	FALSE	FALSE		TRIM54	TRIM54	8	280.126	766	0.75	24	FALSE	FALSE	FALSE
MYH1;MYH2;MYH4;MYH7;MYH8	MYH1;MYH2;MYH4;MYH7;MYH8	5	1418.6	1461	0.4	9	FALSE	FALSE	FALSE		TTN	TTN	8	319.49	14	0.428571	16	FALSE	FALSE	FALSE
MYH10;MYH11;MYH9	MYH10;MYH11;MYH9	5	7931.64	8336	0	61	FALSE	FALSE	FALSE		TUBB;TUBB2A;TUBB2B;TUBB3;TUBB4A;TUBB4B	TUBB;TUBB2A;TUBB2B;TUBB3;TUBB4A;TUBB4B	8	1493.28	1462	0.214286	98	FALSE	FALSE	FALSE
MYH6	MYH6	5	1038.82	2597	0.3	34	FALSE	FALSE	FALSE		TUBGCP2	TUBGCP2	8	2543.68	1702	0.214286	16	FALSE	FALSE	FALSE
NASP	NASP	5	5447.65	5400	0.4	101	FALSE	FALSE	FALSE		USP15	USP15	8	3513.12	3506	0.178571	16	FALSE	FALSE	FALSE
NDUFB4	NDUFB4	5	1150.22	1868	0.3	7	FALSE	FALSE	FALSE		WDR37	WDR37	8	589.27	385	0.285714	2	FALSE	FALSE	FALSE
NDUFS1	NDUFS1	5	3021.99	3032	0.4	13	FALSE	FALSE	FALSE		XIRP1	XIRP1	8	8824.31	9228	0.25	275	FALSE	FALSE	FALSE
NISCH	NISCH	5	3804.71	3869	0.1	9	FALSE	FALSE	FALSE		YWHAQ	YWHAQ	8	600.362	1308	0.392857	24	FALSE	FALSE	FALSE
NONO	NONO	5	4880.39	5003	0.2	189	FALSE	FALSE	FALSE		ANK1	ANK1	7	18624	20631	0.0952381	44	FALSE	TRUE	TRUE
NONO;SFPQ	NONO;SFPQ	5	2800.01	3790	0.1	14	FALSE	FALSE	FALSE		CFL1;CFL2;DSTN	CFL1;CFL2;DSTN	7	17137.1	17416	0.047619	2	FALSE	TRUE	TRUE
NT5C3A	NT5C3A	5	1300.05	679	0.2	7	FALSE	FALSE	FALSE		EEF2	EEF2	7	12035.3	13952	0	198	FALSE	TRUE	TRUE
NUDT19	NUDT19	5	7.17494	29	0.8	15	FALSE	FALSE	FALSE		MRPS14	MRPS14	7	12289.1	13598	0	233	FALSE	TRUE	TRUE
NUMA1	NUMA1	5	120.283	424	0.5	4	FALSE	FALSE	FALSE		ADGRE5	ADGRE5	7	4015.66	4903	0.0952381	95	FALSE	FALSE	FALSE
NUP62	NUP62	5	2330.53	1043	0.5	21	FALSE	FALSE	FALSE		AGK	AGK	7	2126.43	1557	0.238095	26	FALSE	FALSE	FALSE
OGDH	OGDH	5	2363.91	3566	0.1	59	FALSE	FALSE	FALSE		AIFM1	AIFM1	7	4980.65	5208	0.333333	113	FALSE	FALSE	FALSE
OMA1	OMA1	5	3275.21	4881	0	76	FALSE	FALSE	FALSE		ALDH6A1	ALDH6A1	7	8107.83	7622	0.380952	246	FALSE	FALSE	FALSE
OPLAH	OPLAH	5	8298.04	8540	0.1	79	FALSE	FALSE	FALSE		ARHGDIA	ARHGDIA	7	6280.37	2680	0.285714	157	FALSE	FALSE	FALSE
P4HA1	P4HA1	5	895.915	1329	0.1	9	FALSE	FALSE	FALSE		ARL8A;ARL8B	ARL8A;ARL8B	7	2501.5	3197	0.285714	16	FALSE	FALSE	FALSE
PCBP1;PCBP2	PCBP1;PCBP2	5	714.035	339	0.6	14	FALSE	FALSE	FALSE		ATP6V1H	ATP6V1H	7	504.821	70	0.571429	308	FALSE	FALSE	FALSE
PCCA	PCCA	5	2754.17	3464	0	7	FALSE	FALSE	FALSE		BANF1	BANF1	7	2392.78	2342	0.380952	17	FALSE	FALSE	FALSE
PCDH1	PCDH1	5	2018.42	2672	0.1	15	FALSE	FALSE	FALSE		BTAF1	BTAF1	7	1569.52	700	0.380952	24	FALSE	FALSE	FALSE
PCNP	PCNP	5	742.688	657	0.3	2	FALSE	FALSE	FALSE		CHMP3	CHMP3	7	2727.89	3861	0.142857	98	FALSE	FALSE	FALSE
PDAP1	PDAP1	5	3882.64	3831	0.1	76	FALSE	FALSE	FALSE		CKB;CKM	CKB;CKM	7	1706.29	2236	0.0952381	8	FALSE	FALSE	FALSE
PDE3A;PDE3B	PDE3A;PDE3B	5	2526.56	2644	0.3	34	FALSE	FALSE	FALSE		COX7C	COX7C	7	3119.5	4312	0.0952381	24	FALSE	FALSE	FALSE
PDHB	PDHB	5	2908.44	3269	0.1	56	FALSE	FALSE	FALSE		CPT2	CPT2	7	8188.09	7825	0.190476	53	FALSE	FALSE	FALSE
PEX19	PEX19	5	1839.64	1711	0.2	78	FALSE	FALSE	FALSE		CTNNA3	CTNNA3	7	570.817	434	0.380952	16	FALSE	FALSE	FALSE
PGK1	PGK1	5	2637.07	2368	0.4	3	FALSE	FALSE	FALSE		CYFIP1	CYFIP1	7	5601.58	3229	0.238095	16	FALSE	FALSE	FALSE
PHKA2	PHKA2	5	4706.07	4722	0	103	FALSE	FALSE	FALSE		DDX6	DDX6	7	9593.17	11880	0.190476	16	FALSE	FALSE	FALSE
PI4K2A	PI4K2A	5	1254.86	1769	0.1	2	FALSE	FALSE	FALSE		DHX15	DHX15	7	2803.3	3911	0.047619	16	FALSE	FALSE	FALSE
PKLR;PKM	PKLR;PKM	5	0	0	1	63	FALSE	FALSE	FALSE		DNAJC7	DNAJC7	7	5979.72	4693	0.190476	25	FALSE	FALSE	FALSE
POPDC2	POPDC2	5	99.7176	42	0.7	2	FALSE	FALSE	FALSE		EIF3I	EIF3I	7	3635.43	3433	0.0952381	25	FALSE	FALSE	FALSE
PPP2R5E	PPP2R5E	5	93.7651	220	0.7	63	FALSE	FALSE	FALSE		ENO1	ENO1	7	5281.17	5068	0.47619	24	FALSE	FALSE	FALSE
PPT1	PPT1	5	3671.34	4756	0.2	34	FALSE	FALSE	FALSE		ERH	ERH	7	10552.5	10482	0.047619	2	FALSE	FALSE	FALSE
PRDX6	PRDX6	5	4659	4659	0.3	83	FALSE	FALSE	FALSE		EXOC8	EXOC8	7	8718.92	7938	0	224	FALSE	FALSE	FALSE
PRNP	PRNP	5	340.489	200	0.3	14	FALSE	FALSE	FALSE		FHL1	FHL1	7	6906.13	9136	0.047619	134	FALSE	FALSE	FALSE
PRPF31	PRPF31	5	4742.52	2751	0.3	219	FALSE	FALSE	FALSE		FYN;HCK;LYN;SRC;YES1	FYN;HCK;LYN;SRC;YES1	7	1605.44	3854	0.333333	16	FALSE	FALSE	FALSE
PSMB2	PSMB2	5	2092.88	1423	0.5	14	FALSE	FALSE	FALSE		GALNS	GALNS	7	550.582	836	0.285714	24	FALSE	FALSE	FALSE
PSMB4	PSMB4	5	1134.14	1357	0.1	63	FALSE	FALSE	FALSE		GPT	GPT	7	916.553	2106	0.238095	16	FALSE	FALSE	FALSE
PSMC5;SPATA5	PSMC5;SPATA5	5	8175	8979	0	97	FALSE	FALSE	FALSE		GPX3	GPX3	7	1542.48	1592	0.333333	26	FALSE	FALSE	FALSE
PSMD14	PSMD14	5	9925.48	10605	0	62	FALSE	FALSE	FALSE		GPX4	GPX4	7	2175.08	929	0.428571	22	FALSE	FALSE	FALSE
RAB2A;RAB2B	RAB2A;RAB2B	5	592.784	1193	0.2	14	FALSE	FALSE	FALSE		GRHPR	GRHPR	7	4039.15	4081	0.142857	16	FALSE	FALSE	FALSE
RARS1	RARS1	5	307.359	468	0.3	2	FALSE	FALSE	FALSE		HADHB	HADHB	7	361.969	967	0.333333	24	FALSE	FALSE	FALSE
RHOT1;RHOT2	RHOT1;RHOT2	5	8442.79	9908	0.2	31	FALSE	FALSE	FALSE		HIBCH	HIBCH	7	77.6508	190	0.47619	2	FALSE	FALSE	FALSE
RIC8A	RIC8A	5	759.146	878	0.3	14	FALSE	FALSE	FALSE		HNRNPA2B1	HNRNPA2B1	7	1282.52	1493	0.52381	17	FALSE	FALSE	FALSE
RPL22	RPL22	5	2159.66	3671	0.1	2	FALSE	FALSE	FALSE		HNRNPA3	HNRNPA3	7	2076.45	1595	0.190476	148	FALSE	FALSE	FALSE
RPS21	RPS21	5	1209.68	356	0.3	9	FALSE	FALSE	FALSE		HOOK3	HOOK3	7	2766.73	2766	0.190476	2	FALSE	FALSE	FALSE
RPS25	RPS25	5	123.23	42	0.4	2	FALSE	FALSE	FALSE		HSP90AA1;HSP90AB1;HSP90AB2P;HSP90AB3P	HSP90AA1;HSP90AB1;HSP90AB2P;HSP90AB3P	7	5159.72	7268	0.190476	76	FALSE	FALSE	FALSE
RTN3	RTN3	5	469.546	390	0.4	7	FALSE	FALSE	FALSE		HSP90AB1	HSP90AB1	7	4383.03	5047	0.333333	243	FALSE	FALSE	FALSE
SEC61G	SEC61G	5	2975.84	2966	0.2	41	FALSE	FALSE	FALSE		HSPA1A;HSPA6	HSPA1A;HSPA6	7	5999.34	5322	0.238095	178	FALSE	FALSE	FALSE
SETD7	SETD7	5	1277.7	868	0.5	78	FALSE	FALSE	FALSE		HSPB8	HSPB8	7	841.708	555	0.333333	28	FALSE	FALSE	FALSE
SLC25A25	SLC25A25	5	3261.68	3375	0.3	21	FALSE	FALSE	FALSE		HSPG2	HSPG2	7	2834.91	4789	0.0952381	16	FALSE	FALSE	FALSE
SLMAP	SLMAP	5	214.649	418	0.5	4	FALSE	FALSE	FALSE		IBA57	IBA57	7	2091.93	3661	0.333333	22	FALSE	FALSE	FALSE
SMAP	SMAP	5	2464.69	2108	0.1	6	FALSE	FALSE	FALSE		KHDRBS1	KHDRBS1	7	9138.93	10294	0.0952381	202	FALSE	FALSE	FALSE
SMIM20	SMIM20	5	5442.52	7091	0.1	175	FALSE	FALSE	FALSE		KMT2A	KMT2A	7	920.707	1732	0.428571	26	FALSE	FALSE	FALSE
SNU13	SNU13	5	9058.75	6879	0.4	18	FALSE	FALSE	FALSE		KRT9	KRT9	7	0	0	1	307	FALSE	FALSE	FALSE
SNX12;SNX3	SNX12;SNX3	5	7092.39	7159	0.1	102	FALSE	FALSE	FALSE		LCP1	LCP1	7	10991.5	11243	0.142857	7	FALSE	FALSE	FALSE
SPAG7	SPAG7	5	70.6661	539	0.5	2	FALSE	FALSE	FALSE		LRG1	LRG1	7	1859.32	1786	0.428571	32	FALSE	FALSE	FALSE
STBD1	STBD1	5	3674.48	3330	0.2	35	FALSE	FALSE	FALSE		MAP1S	MAP1S	7	5996.49	7790	0.285714	301	FALSE	FALSE	FALSE
STOML2	STOML2	5	1916.31	1598	0.4	29	FALSE	FALSE	FALSE		MRPL17	MRPL17	7	3653.7	3395	0.142857	217	FALSE	FALSE	FALSE
SYNPO2	SYNPO2	5	3107.68	2884	0	7	FALSE	FALSE	FALSE		MRPL38	MRPL38	7	2454.73	1249	0.142857	26	FALSE	FALSE	FALSE
TFG	TFG	5	1708.62	1795	0.6	4	FALSE	FALSE	FALSE		MRPL39	MRPL39	7	1134.38	908	0.333333	26	FALSE	FALSE	FALSE
TGFBI	TGFBI	5	2029.09	3947	0.2	2	FALSE	FALSE	FALSE		MRPS23	MRPS23	7	8804.4	7579	0.285714	26	FALSE	FALSE	FALSE
TIMM8A	TIMM8A	5	624.009	790	0.1	2	FALSE	FALSE	FALSE		MTPN	MTPN	7	1545.88	1494	0.238095	16	FALSE	FALSE	FALSE
TIMM8B	TIMM8B	5	173.467	86	0.6	15	FALSE	FALSE	FALSE		N6AMT1	N6AMT1	7	3611.18	4160	0.047619	2	FALSE	FALSE	FALSE
TMSB10;TMSB4X	TMSB10;TMSB4X	5	860.336	484	0.5	19	FALSE	FALSE	FALSE		NDUFS5	NDUFS5	7	1513.6	931	0.285714	26	FALSE	FALSE	FALSE
TNKS1BP1	TNKS1BP1	5	1233.28	1704	0.1	9	FALSE	FALSE	FALSE		NLRX1	NLRX1	7	2145.88	2504	0.333333	24	FALSE	FALSE	FALSE
TNPO2	TNPO2	5	6396.06	6977	0	24	FALSE	FALSE	FALSE		NMT1	NMT1	7	11342.1	11886	0.047619	8	FALSE	FALSE	FALSE
TPD52L2	TPD52L2	5	6207.6	5039	0.1	180	FALSE	FALSE	FALSE		NRAP	NRAP	7	9492.44	7949	0.190476	26	FALSE	FALSE	FALSE
TPM4	TPM4	5	1775.92	3316	0.3	117	FALSE	FALSE	FALSE		NUDT6	NUDT6	7	1740.92	1351	0.380952	246	FALSE	FALSE	FALSE
TPPP3	TPPP3	5	1244.64	1739	0.1	35	FALSE	FALSE	FALSE		OPTN	OPTN	7	263.928	137	0.285714	2	FALSE	FALSE	FALSE
TTR	TTR	5	3167.12	3866	0.6	218	FALSE	FALSE	FALSE		ORM1	ORM1	7	977.285	1108	0.380952	32	FALSE	FALSE	FALSE
TUBB;TUBB2A;TUBB2B;TUBB3	TUBB;TUBB2A;TUBB2B;TUBB3	5	1454.68	1472	0.1	12	FALSE	FALSE	FALSE		ORM2	ORM2	7	2527.91	2610	0.285714	32	FALSE	FALSE	FALSE
TXN	TXN	5	1329.07	2033	0.1	75	FALSE	FALSE	FALSE		P4HB	P4HB	7	39.1634	65	0.380952	2	FALSE	FALSE	FALSE
UBE2R2	UBE2R2	5	1566.82	2616	0.3	75	FALSE	FALSE	FALSE		PABPC1;PABPC3	PABPC1;PABPC3	7	3026.74	3871	0.142857	14	FALSE	FALSE	FALSE
UQCRC2	UQCRC2	5	1766.02	2067	0.3	13	FALSE	FALSE	FALSE		PDPR	PDPR	7	4971.64	4451	0.0952381	47	FALSE	FALSE	FALSE
UQCRFS1	UQCRFS1	5	75.2327	104	0.6	2	FALSE	FALSE	FALSE		PFKL;PFKM	PFKL;PFKM	7	4152.62	3956	0.47619	24	FALSE	FALSE	FALSE
VBP1	VBP1	5	3176.79	3512	0.1	75	FALSE	FALSE	FALSE		PFN1	PFN1	7	2651.54	1821	0.238095	178	FALSE	FALSE	FALSE
VIM	VIM	5	967.597	1163	0.4	59	FALSE	FALSE	FALSE		PFN2	PFN2	7	2385.49	4908	0.428571	246	FALSE	FALSE	FALSE
VPS4A	VPS4A	5	1215.4	505	0.3	15	FALSE	FALSE	FALSE		PKN1	PKN1	7	9075.02	9561	0.0952381	205	FALSE	FALSE	FALSE
VTA1	VTA1	5	4625.29	3290	0.1	58	FALSE	FALSE	FALSE		PKP2	PKP2	7	1374.89	1771	0.47619	68	FALSE	FALSE	FALSE
WASF2	WASF2	5	594.711	952	0.4	9	FALSE	FALSE	FALSE		PPIE;PPIF	PPIE;PPIF	7	465.534	805	0.428571	16	FALSE	FALSE	FALSE
YBX3	YBX3	5	1956.27	928	0.5	13	FALSE	FALSE	FALSE		PPP2R5D	PPP2R5D	7	6191.24	6750	0.0952381	77	FALSE	FALSE	FALSE
YWHAB;YWHAQ;YWHAZ	YWHAB;YWHAQ;YWHAZ	5	4352.38	4259	0.1	1	FALSE	FALSE	FALSE		PPTC7	PPTC7	7	6765.87	6270	0.142857	2	FALSE	FALSE	FALSE
YWHAG	YWHAG	5	2030.22	2405	0.3	28	FALSE	FALSE	FALSE		PSMD6	PSMD6	7	189.271	838	0.52381	16	FALSE	FALSE	FALSE
SF3A3	SF3A3	4	11267	13591	0.166667	222	FALSE	TRUE	TRUE		PTGDS	PTGDS	7	119.074	136	0.47619	68	FALSE	FALSE	FALSE
UBE2V2	UBE2V2	4	10954.3	16225	0	235	FALSE	TRUE	TRUE		PTRHD1	PTRHD1	7	190.36	295	0.428571	16	FALSE	FALSE	FALSE
ABI3BP	ABI3BP	4	419.745	165	0.5	34	FALSE	FALSE	FALSE		RAB9A;RAB9B	RAB9A;RAB9B	7	6447.38	5943	0.142857	32	FALSE	FALSE	FALSE
ACAD8	ACAD8	4	952.39	1142	0.333333	231	FALSE	FALSE	FALSE		RAD23A	RAD23A	7	3835.03	2895	0.238095	55	FALSE	FALSE	FALSE
ACADM	ACADM	4	695.264	198	0.5	12	FALSE	FALSE	FALSE		RAP1A	RAP1A	7	481.141	190	0.571429	24	FALSE	FALSE	FALSE
ACSL1	ACSL1	4	526.803	899	0	7	FALSE	FALSE	FALSE		RLF	RLF	7	7205.4	7839	0.0952381	316	FALSE	FALSE	FALSE
ACSS3	ACSS3	4	292.526	396	0.5	11	FALSE	FALSE	FALSE		RMND1	RMND1	7	5780.31	5024	0.047619	10	FALSE	FALSE	FALSE
ACTA1;ACTG2	ACTA1;ACTG2	4	4869.85	5098	0	62	FALSE	FALSE	FALSE		ROCK2	ROCK2	7	87.3697	338	0.666667	16	FALSE	FALSE	FALSE
ACTG2	ACTG2	4	1506.25	2674	0.333333	4	FALSE	FALSE	FALSE		RRAS	RRAS	7	4677.93	5641	0.142857	48	FALSE	FALSE	FALSE
ACTN1;ACTN2	ACTN1;ACTN2	4	2609.07	2730	0.166667	100	FALSE	FALSE	FALSE		SCARB2	SCARB2	7	415.233	331	0.285714	26	FALSE	FALSE	FALSE
AFM	AFM	4	1894.24	3333	0.333333	20	FALSE	FALSE	FALSE		SCO1	SCO1	7	1570.92	1284	0.142857	24	FALSE	FALSE	FALSE
AKR1C3	AKR1C3	4	6996.44	6990	0.166667	7	FALSE	FALSE	FALSE		SLC9A3R2	SLC9A3R2	7	560.515	860	0.285714	2	FALSE	FALSE	FALSE
ALAD	ALAD	4	2.44355	2	0.833333	1	FALSE	FALSE	FALSE		SPON1	SPON1	7	6257.51	6919	0.047619	8	FALSE	FALSE	FALSE
ANP32B	ANP32B	4	3678.91	3620	0	155	FALSE	FALSE	FALSE		STAM	STAM	7	10979.8	8802	0.047619	25	FALSE	FALSE	FALSE
AP4S1	AP4S1	4	1284.37	1791	0	15	FALSE	FALSE	FALSE		STOML2	STOML2	7	1754.04	865	0.333333	203	FALSE	FALSE	FALSE
APOOL	APOOL	4	168.535	252	0.666667	9	FALSE	FALSE	FALSE		SUPV3L1	SUPV3L1	7	10851	11182	0.0952381	237	FALSE	FALSE	FALSE
APRT	APRT	4	3734.03	3197	0.166667	134	FALSE	FALSE	FALSE		SYNE1	SYNE1	7	3499.07	2937	0.142857	37	FALSE	FALSE	FALSE
ARPP19;ENSA	ARPP19;ENSA	4	4193.72	3923	0.333333	10	FALSE	FALSE	FALSE		TALDO1	TALDO1	7	2857.52	2634	0.52381	217	FALSE	FALSE	FALSE
ATP1A2;ATP1A3	ATP1A2;ATP1A3	4	806.02	601	0	12	FALSE	FALSE	FALSE		TBCB	TBCB	7	5646.52	7166	0.238095	98	FALSE	FALSE	FALSE
BCAP31	BCAP31	4	898.263	826	0.166667	35	FALSE	FALSE	FALSE		THTPA	THTPA	7	9405.54	9222	0.47619	308	FALSE	FALSE	FALSE
BGN;DCN	BGN;DCN	4	2328	4656	0.666667	156	FALSE	FALSE	FALSE		TIMM21	TIMM21	7	1249.43	352	0.238095	24	FALSE	FALSE	FALSE
BRK1	BRK1	4	2426.05	3179	0.333333	9	FALSE	FALSE	FALSE		TMEM109	TMEM109	7	166.62	25	0.428571	16	FALSE	FALSE	FALSE
BTF3	BTF3	4	10.0471	91	0.833333	4	FALSE	FALSE	FALSE		TMEM43	TMEM43	7	9822.86	5691	0.238095	308	FALSE	FALSE	FALSE
CALU	CALU	4	897.083	888	0.166667	9	FALSE	FALSE	FALSE		TMOD3	TMOD3	7	1290.5	1477	0.428571	24	FALSE	FALSE	FALSE
CD34	CD34	4	1564.76	2318	0	15	FALSE	FALSE	FALSE		UBE2D1	UBE2D1	7	528.436	813	0.142857	62	FALSE	FALSE	FALSE
CDH5	CDH5	4	1129.29	2017	0	53	FALSE	FALSE	FALSE		UBR4	UBR4	7	12889.1	12432	0.142857	244	FALSE	FALSE	FALSE
CDS2	CDS2	4	3780.96	3445	0	24	FALSE	FALSE	FALSE		USP7	USP7	7	4163.2	3514	0.380952	2	FALSE	FALSE	FALSE
CFAP58;MLYCD	CFAP58;MLYCD	4	5607.66	4069	0.333333	63	FALSE	FALSE	FALSE		VPS4A	VPS4A	7	98.7849	66	0.428571	2	FALSE	FALSE	FALSE
CLU	CLU	4	2003.83	2897	0.166667	9	FALSE	FALSE	FALSE		WASF2	WASF2	7	78.3561	31	0.52381	77	FALSE	FALSE	FALSE
CNPY2	CNPY2	4	3209.84	3074	0	65	FALSE	FALSE	FALSE		YWHAB;YWHAQ	YWHAB;YWHAQ	7	219.333	428	0.190476	24	FALSE	FALSE	FALSE
COMMD5	COMMD5	4	2031.33	2477	0	13	FALSE	FALSE	FALSE		MT-CO3	MT-CO3	6	18296.3	18170	0.133333	165	FALSE	TRUE	TRUE
COPB2	COPB2	4	2419.87	2613	0.166667	215	FALSE	FALSE	FALSE		RPRD1B	RPRD1B	6	17940.7	20153	0.266667	155	FALSE	TRUE	TRUE
COX4I1	COX4I1	4	2067.52	1569	0.166667	13	FALSE	FALSE	FALSE		WNK1;WNK2	WNK1;WNK2	6	17348.7	16802	0.0666667	264	FALSE	TRUE	TRUE
CPA3	CPA3	4	3224.73	2653	0.333333	230	FALSE	FALSE	FALSE		AAK1	AAK1	6	3515.4	4331	0.0666667	37	FALSE	FALSE	FALSE
CTSG	CTSG	4	69.7585	66	0.666667	4	FALSE	FALSE	FALSE		ABCF2	ABCF2	6	394.251	753	0.466667	275	FALSE	FALSE	FALSE
CTSL	CTSL	4	893.598	1158	0.166667	215	FALSE	FALSE	FALSE		ACAA1	ACAA1	6	9024.78	9361	0.0666667	19	FALSE	FALSE	FALSE
CYB5B	CYB5B	4	185.172	223	0.166667	2	FALSE	FALSE	FALSE		AGPS	AGPS	6	1537.03	4460	0.333333	25	FALSE	FALSE	FALSE
DEK	DEK	4	1642.6	3043	0	15	FALSE	FALSE	FALSE		ALDH5A1	ALDH5A1	6	1980.87	1195	0.2	16	FALSE	FALSE	FALSE
DHRS7B	DHRS7B	4	47.9318	3	0.666667	36	FALSE	FALSE	FALSE		AP2A1	AP2A1	6	292.15	502	0.333333	2	FALSE	FALSE	FALSE
DLAT	DLAT	4	4266.31	4094	0	9	FALSE	FALSE	FALSE		ARHGDIB	ARHGDIB	6	3242.67	4756	0.133333	108	FALSE	FALSE	FALSE
DLST	DLST	4	1438.43	2452	0.5	19	FALSE	FALSE	FALSE		ATP1A3	ATP1A3	6	10428.7	9280	0.0666667	166	FALSE	FALSE	FALSE
DNAAF5	DNAAF5	4	6453.81	6851	0.166667	41	FALSE	FALSE	FALSE		ATP1B3	ATP1B3	6	807.249	225	0.4	148	FALSE	FALSE	FALSE
DSP	DSP	4	1302.38	1669	0.166667	9	FALSE	FALSE	FALSE		ATP6V0A1	ATP6V0A1	6	3687.05	3953	0.133333	62	FALSE	FALSE	FALSE
DYNC1I2	DYNC1I2	4	663.017	478	0.166667	2	FALSE	FALSE	FALSE		BZW1	BZW1	6	3848.92	4389	0.2	172	FALSE	FALSE	FALSE
ECHS1	ECHS1	4	227.491	284	0.166667	2	FALSE	FALSE	FALSE		CAPNS1	CAPNS1	6	539.567	1185	0.4	68	FALSE	FALSE	FALSE
ECM1	ECM1	4	510.509	763	0.5	78	FALSE	FALSE	FALSE		CAT	CAT	6	7.95464	65	0.933333	65	FALSE	FALSE	FALSE
EIF3I	EIF3I	4	3394.35	2786	0	18	FALSE	FALSE	FALSE		CAVIN1	CAVIN1	6	4373.97	4939	0.266667	284	FALSE	FALSE	FALSE
EIF4A1;EIF4A2	EIF4A1;EIF4A2	4	1357.25	690	0	2	FALSE	FALSE	FALSE		CHCHD6	CHCHD6	6	1141.49	639	0.2	77	FALSE	FALSE	FALSE
EXOC4	EXOC4	4	2376.32	2371	0.166667	128	FALSE	FALSE	FALSE		CKAP5	CKAP5	6	10956.3	10585	0.0666667	11	FALSE	FALSE	FALSE
F2	F2	4	8452.83	7670	0	4	FALSE	FALSE	FALSE		CLPX	CLPX	6	7913.06	8988	0.133333	303	FALSE	FALSE	FALSE
FAHD1	FAHD1	4	13.0924	0	0.833333	2	FALSE	FALSE	FALSE		CNOT1	CNOT1	6	235.694	185	0.333333	16	FALSE	FALSE	FALSE
FCGRT	FCGRT	4	4056.39	4494	0.166667	12	FALSE	FALSE	FALSE		COPA	COPA	6	724.866	1132	0.266667	16	FALSE	FALSE	FALSE
FECH	FECH	4	1799.15	1611	0.333333	75	FALSE	FALSE	FALSE		COPB1	COPB1	6	2034.54	1723	0.333333	2	FALSE	FALSE	FALSE
FIS1	FIS1	4	2970.58	3022	0	60	FALSE	FALSE	FALSE		COPG1;COPG2	COPG1;COPG2	6	363.432	1990	0.533333	16	FALSE	FALSE	FALSE
GDI2	GDI2	4	251.365	414	0.5	105	FALSE	FALSE	FALSE		CPA3	CPA3	6	6801.58	9312	0.133333	62	FALSE	FALSE	FALSE
GGPS1	GGPS1	4	4607.57	4101	0	157	FALSE	FALSE	FALSE		CRKL	CRKL	6	354.867	62	0.533333	2	FALSE	FALSE	FALSE
GRHPR	GRHPR	4	243.426	194	0.166667	2	FALSE	FALSE	FALSE		CRYM	CRYM	6	886.105	1058	0.333333	26	FALSE	FALSE	FALSE
HEXA	HEXA	4	1662.51	1070	0.166667	226	FALSE	FALSE	FALSE		CUL5	CUL5	6	1198.79	1849	0.133333	77	FALSE	FALSE	FALSE
HK1;HK2	HK1;HK2	4	2843.24	3380	0	11	FALSE	FALSE	FALSE		DHRS11	DHRS11	6	3056.06	705	0.333333	103	FALSE	FALSE	FALSE
HMGB1;HMGB2	HMGB1;HMGB2	4	613.352	435	0.166667	6	FALSE	FALSE	FALSE		DPM3	DPM3	6	1064.62	1324	0.2	24	FALSE	FALSE	FALSE
HNRNPF	HNRNPF	4	6234.67	5183	0.166667	5	FALSE	FALSE	FALSE		DSG2	DSG2	6	4975.64	6029	0	42	FALSE	FALSE	FALSE
HPX	HPX	4	1193.12	1642	0.166667	224	FALSE	FALSE	FALSE		DTNA;DTNB	DTNA;DTNB	6	2292.41	2109	0.266667	68	FALSE	FALSE	FALSE
HSP90AB1;HSP90AB2P	HSP90AB1;HSP90AB2P	4	198.673	120	0.5	56	FALSE	FALSE	FALSE		DUT	DUT	6	9508.02	10255	0.0666667	15	FALSE	FALSE	FALSE
IQGAP1;IQGAP2	IQGAP1;IQGAP2	4	1927.51	5239	0.333333	114	FALSE	FALSE	FALSE		ECI2	ECI2	6	511.038	695	0.533333	308	FALSE	FALSE	FALSE
IRGQ	IRGQ	4	6546.43	5832	0.166667	85	FALSE	FALSE	FALSE		ERAP1	ERAP1	6	10.0546	6	0.8	24	FALSE	FALSE	FALSE
ITGA5	ITGA5	4	6987	6987	0	208	FALSE	FALSE	FALSE		EXOC4	EXOC4	6	700.628	727	0.4	2	FALSE	FALSE	FALSE
KANK2	KANK2	4	87.2844	27	0.5	4	FALSE	FALSE	FALSE		EXOC5	EXOC5	6	4583.45	5567	0.266667	8	FALSE	FALSE	FALSE
KLC1	KLC1	4	3641.71	4716	0.166667	4	FALSE	FALSE	FALSE		EZR;MSN;RDX	EZR;MSN;RDX	6	7205.44	8048	0.133333	297	FALSE	FALSE	FALSE
KLC4	KLC4	4	9313	9313	0	210	FALSE	FALSE	FALSE		FAH	FAH	6	497.849	86	0.466667	16	FALSE	FALSE	FALSE
LAMP1	LAMP1	4	32.88	111	0.833333	231	FALSE	FALSE	FALSE		FASN	FASN	6	2835.62	3230	0.333333	32	FALSE	FALSE	FALSE
LAMTOR5	LAMTOR5	4	324.452	416	0.333333	14	FALSE	FALSE	FALSE		FGB	FGB	6	342.361	0	0.733333	7	FALSE	FALSE	FALSE
LMAN2	LMAN2	4	126.951	666	0.666667	12	FALSE	FALSE	FALSE		FHL2	FHL2	6	1190.53	1887	0.266667	39	FALSE	FALSE	FALSE
LUM	LUM	4	2328	0	0.666667	156	FALSE	FALSE	FALSE		FLII	FLII	6	1251.81	1324	0.0666667	24	FALSE	FALSE	FALSE
MAP7D1	MAP7D1	4	2996.48	3105	0.166667	141	FALSE	FALSE	FALSE		FUS	FUS	6	3415.86	4778	0.266667	86	FALSE	FALSE	FALSE
MLEC	MLEC	4	942.438	1043	0.166667	49	FALSE	FALSE	FALSE		GGCT	GGCT	6	1490.09	2884	0.4	16	FALSE	FALSE	FALSE
MMUT	MMUT	4	1676.28	2587	0.333333	25	FALSE	FALSE	FALSE		GLRX3	GLRX3	6	1903.09	2649	0.266667	95	FALSE	FALSE	FALSE
MPST	MPST	4	373.204	1210	0	14	FALSE	FALSE	FALSE		HINT3	HINT3	6	3968.27	3517	0.2	5	FALSE	FALSE	FALSE
MRPL38	MRPL38	4	164.817	564	0.5	32	FALSE	FALSE	FALSE		HNRNPD	HNRNPD	6	1511.79	1617	0.266667	17	FALSE	FALSE	FALSE
MRPS25	MRPS25	4	208.433	318	0.333333	1	FALSE	FALSE	FALSE		HSP90AB1;HSP90AB2P	HSP90AB1;HSP90AB2P	6	4941.01	2649	0.466667	243	FALSE	FALSE	FALSE
MRRF	MRRF	4	971.141	410	0.166667	14	FALSE	FALSE	FALSE		HSPB6	HSPB6	6	1274.51	707	0.266667	26	FALSE	FALSE	FALSE
MYH10;MYH11	MYH10;MYH11	4	2588.15	2330	0	136	FALSE	FALSE	FALSE		IGHV3-43;IGHV3-7	IGHV3-43;IGHV3-7	6	338.495	457	0.6	36	FALSE	FALSE	FALSE
MYH3	MYH3	4	2762.39	2930	0.333333	4	FALSE	FALSE	FALSE		IGKV3D-20	IGKV3D-20	6	8069.65	8153	0.133333	21	FALSE	FALSE	FALSE
MYL1;MYL4	MYL1;MYL4	4	542.788	116	0.333333	2	FALSE	FALSE	FALSE		IGLC3;IGLC7	IGLC3;IGLC7	6	5142.89	3876	0.2	51	FALSE	FALSE	FALSE
MYOM1	MYOM1	4	1463.68	1200	0.166667	7	FALSE	FALSE	FALSE		ITGA6	ITGA6	6	2938.05	3990	0.133333	84	FALSE	FALSE	FALSE
MYOM2	MYOM2	4	1175.85	1026	0.333333	7	FALSE	FALSE	FALSE		LARS2	LARS2	6	4010.51	4474	0.133333	30	FALSE	FALSE	FALSE
MYPN	MYPN	4	10542.6	10053	0.166667	14	FALSE	FALSE	FALSE		LDHD	LDHD	6	112.196	27	0.533333	2	FALSE	FALSE	FALSE
NAP1L4	NAP1L4	4	4900.53	4179	0.166667	76	FALSE	FALSE	FALSE		LRRFIP1;LRRFIP2	LRRFIP1;LRRFIP2	6	7608.85	6845	0.0666667	171	FALSE	FALSE	FALSE
NDUFA5	NDUFA5	4	54.254	0	0.833333	2	FALSE	FALSE	FALSE		LYPLAL1	LYPLAL1	6	12050	10265	0.0666667	3	FALSE	FALSE	FALSE
NME2	NME2	4	893.582	686	0.333333	44	FALSE	FALSE	FALSE		ME3	ME3	6	1.98179	0	0.933333	24	FALSE	FALSE	FALSE
NPTN	NPTN	4	4965.94	4808	0	212	FALSE	FALSE	FALSE		MFN2	MFN2	6	2849.44	2740	0.333333	24	FALSE	FALSE	FALSE
NTPCR	NTPCR	4	3077.65	2786	0	64	FALSE	FALSE	FALSE		MLF2	MLF2	6	4772.99	3881	0.266667	212	FALSE	FALSE	FALSE
NUDT6	NUDT6	4	4522.67	4377	0	15	FALSE	FALSE	FALSE		MRPL19	MRPL19	6	391.267	407	0.333333	26	FALSE	FALSE	FALSE
OPA3	OPA3	4	1802.56	801	0.166667	9	FALSE	FALSE	FALSE		MRPS31	MRPS31	6	2550.78	3439	0.133333	217	FALSE	FALSE	FALSE
PAICS	PAICS	4	2978.37	3031	0	84	FALSE	FALSE	FALSE		MRPS7	MRPS7	6	231.606	74	0.466667	26	FALSE	FALSE	FALSE
PARP1	PARP1	4	126.703	297	0.333333	4	FALSE	FALSE	FALSE		MTIF3	MTIF3	6	33.954	68	0.533333	16	FALSE	FALSE	FALSE
PDPR	PDPR	4	561.353	866	0.5	101	FALSE	FALSE	FALSE		MYH1;MYH2;MYH3;MYH4;MYH6;MYH7;MYH8	MYH1;MYH2;MYH3;MYH4;MYH6;MYH7;MYH8	6	8179.96	8954	0.133333	46	FALSE	FALSE	FALSE
PFDN2	PFDN2	4	1573.58	1842	0	2	FALSE	FALSE	FALSE		MYH1;MYH2;MYH3;MYH6;MYH7	MYH1;MYH2;MYH3;MYH6;MYH7	6	5076.72	5966	0.333333	190	FALSE	FALSE	FALSE
PGRMC2	PGRMC2	4	13.4144	0	0.833333	4	FALSE	FALSE	FALSE		MYH4	MYH4	6	3802.64	3745	0.333333	68	FALSE	FALSE	FALSE
PHPT1	PHPT1	4	5492.17	6467	0.166667	159	FALSE	FALSE	FALSE		MYL1;MYL4	MYL1;MYL4	6	44.9537	107	0.6	26	FALSE	FALSE	FALSE
PPM1G	PPM1G	4	8656.39	8082	0	48	FALSE	FALSE	FALSE		NELFA	NELFA	6	3664.83	3572	0.0666667	69	FALSE	FALSE	FALSE
PPOX	PPOX	4	6986	6986	0.166667	162	FALSE	FALSE	FALSE		NIPSNAP2	NIPSNAP2	6	14626.8	12588	0.0666667	103	FALSE	FALSE	FALSE
PPP1CB	PPP1CB	4	285.327	0	0.666667	28	FALSE	FALSE	FALSE		NRBP1	NRBP1	6	8538.39	8383	0.0666667	204	FALSE	FALSE	FALSE
PPP1R12C	PPP1R12C	4	9179.77	7000	0.166667	48	FALSE	FALSE	FALSE		NTMT1	NTMT1	6	3066.06	2406	0.133333	96	FALSE	FALSE	FALSE
PRDM10	PRDM10	4	5990.77	7585	0.166667	9	FALSE	FALSE	FALSE		NUBP2	NUBP2	6	3421.19	3436	0.266667	113	FALSE	FALSE	FALSE
PRKACA;PRKACB	PRKACA;PRKACB	4	281.495	92	0.333333	14	FALSE	FALSE	FALSE		ORM1;ORM2	ORM1;ORM2	6	125.45	55	0.466667	32	FALSE	FALSE	FALSE
PTBP1	PTBP1	4	2638.77	3215	0.166667	41	FALSE	FALSE	FALSE		PABPC4	PABPC4	6	860.767	2202	0.2	77	FALSE	FALSE	FALSE
PTMS	PTMS	4	1211.44	1685	0	76	FALSE	FALSE	FALSE		PDCL3	PDCL3	6	1.44665	2	0.6	2	FALSE	FALSE	FALSE
QDPR	QDPR	4	1770.44	2173	0	58	FALSE	FALSE	FALSE		PIP4K2A	PIP4K2A	6	2445.98	2637	0.133333	26	FALSE	FALSE	FALSE
RAB10	RAB10	4	5117.06	4007	0.333333	2	FALSE	FALSE	FALSE		PMVK	PMVK	6	575.939	763	0.266667	2	FALSE	FALSE	FALSE
RAB5A;RAB5B;RAB5C	RAB5A;RAB5B;RAB5C	4	2688.47	2643	0.166667	25	FALSE	FALSE	FALSE		PPP1R1C	PPP1R1C	6	114.584	193	0.266667	2	FALSE	FALSE	FALSE
RBPMS2	RBPMS2	4	175.48	514	0.666667	2	FALSE	FALSE	FALSE		PSMA3	PSMA3	6	1528.08	1415	0.2	48	FALSE	FALSE	FALSE
RCN1	RCN1	4	1037.35	1058	0.5	7	FALSE	FALSE	FALSE		PTBP1	PTBP1	6	3143.68	3592	0.0666667	16	FALSE	FALSE	FALSE
RCSD1	RCSD1	4	279.037	477	0.833333	21	FALSE	FALSE	FALSE		QDPR	QDPR	6	4618.72	4605	0.466667	24	FALSE	FALSE	FALSE
RPL21	RPL21	4	10492.4	9596	0.166667	227	FALSE	FALSE	FALSE		RAB2A	RAB2A	6	499.232	387	0.4	2	FALSE	FALSE	FALSE
RPRD1B	RPRD1B	4	896.582	498	0.166667	95	FALSE	FALSE	FALSE		RAB6A	RAB6A	6	2169.58	1466	0.2	84	FALSE	FALSE	FALSE
RRAS;RRAS2	RRAS;RRAS2	4	643.807	646	0.166667	49	FALSE	FALSE	FALSE		RABGGTA	RABGGTA	6	3127.27	3783	0.0666667	25	FALSE	FALSE	FALSE
S100A16	S100A16	4	870.865	2174	0	14	FALSE	FALSE	FALSE		RAC1	RAC1	6	2922.07	2801	0.133333	203	FALSE	FALSE	FALSE
SCO1	SCO1	4	1246.91	1100	0.333333	57	FALSE	FALSE	FALSE		RBM3	RBM3	6	2330.83	2521	0.266667	86	FALSE	FALSE	FALSE
SCP2	SCP2	4	1460.21	985	0.166667	4	FALSE	FALSE	FALSE		RBMX	RBMX	6	137.109	151	0.733333	16	FALSE	FALSE	FALSE
SEC24B	SEC24B	4	500.795	695	0.166667	14	FALSE	FALSE	FALSE		SDHA	SDHA	6	6850.01	7081	0.133333	19	FALSE	FALSE	FALSE
SERPINA1	SERPINA1	4	1028.23	641	0	7	FALSE	FALSE	FALSE		SERPINA3	SERPINA3	6	2777.36	3209	0.533333	32	FALSE	FALSE	FALSE
SERPIND1	SERPIND1	4	50.1462	167	0.666667	20	FALSE	FALSE	FALSE		SERPINB8	SERPINB8	6	2141	1283	0.333333	37	FALSE	FALSE	FALSE
SERPINF1	SERPINF1	4	2341.22	3407	0.333333	78	FALSE	FALSE	FALSE		SPARC	SPARC	6	4710.24	5095	0.0666667	14	FALSE	FALSE	FALSE
SF3B2	SF3B2	4	1304.18	1346	0.333333	27	FALSE	FALSE	FALSE		STAT1	STAT1	6	7659.59	7643	0	70	FALSE	FALSE	FALSE
SGCG	SGCG	4	732.331	235	0.166667	14	FALSE	FALSE	FALSE		STIP1	STIP1	6	7569.54	8398	0.133333	277	FALSE	FALSE	FALSE
SLC25A24	SLC25A24	4	1092.07	818	0.166667	19	FALSE	FALSE	FALSE		STX12	STX12	6	405.023	297	0.466667	2	FALSE	FALSE	FALSE
SLC25A4	SLC25A4	4	1981.24	1936	0	9	FALSE	FALSE	FALSE		SUMF2	SUMF2	6	7832.37	6286	0.133333	45	FALSE	FALSE	FALSE
SLC25A4;SLC25A5	SLC25A4;SLC25A5	4	927.536	576	0.333333	27	FALSE	FALSE	FALSE		SUMO2	SUMO2	6	47.3683	128	0.733333	24	FALSE	FALSE	FALSE
SLC3A2	SLC3A2	4	1124.37	1727	0.5	7	FALSE	FALSE	FALSE		TKFC	TKFC	6	1066.92	1284	0.133333	24	FALSE	FALSE	FALSE
SNAP29	SNAP29	4	2613.21	2704	0.166667	27	FALSE	FALSE	FALSE		TMEM159	TMEM159	6	909.04	633	0.266667	95	FALSE	FALSE	FALSE
SNTB2	SNTB2	4	287.728	233	0.333333	4	FALSE	FALSE	FALSE		TNXB	TNXB	6	6213.34	7009	0.333333	148	FALSE	FALSE	FALSE
SNX3	SNX3	4	2183.64	2982	0.333333	98	FALSE	FALSE	FALSE		TRAPPC3	TRAPPC3	6	3500.8	4215	0.466667	308	FALSE	FALSE	FALSE
SORD	SORD	4	0	0	1	2	FALSE	FALSE	FALSE		TRIM54;TRIM55;TRIM63	TRIM54;TRIM55;TRIM63	6	2409.56	2287	0.333333	28	FALSE	FALSE	FALSE
SPARC	SPARC	4	3060.02	3485	0.166667	140	FALSE	FALSE	FALSE		TSG101	TSG101	6	3253.2	3230	0.266667	25	FALSE	FALSE	FALSE
SPTBN1;SPTBN2	SPTBN1;SPTBN2	4	511.35	496	0.5	75	FALSE	FALSE	FALSE		TUBB;TUBB3;TUBB4A;TUBB4B	TUBB;TUBB3;TUBB4A;TUBB4B	6	419.481	41	0.466667	26	FALSE	FALSE	FALSE
SQOR	SQOR	4	240.562	0	0.5	15	FALSE	FALSE	FALSE		VTI1B	VTI1B	6	3727.92	4163	0.133333	2	FALSE	FALSE	FALSE
SRP14	SRP14	4	4686.99	4683	0	199	FALSE	FALSE	FALSE		VWA1	VWA1	6	713.778	1198	0.2	8	FALSE	FALSE	FALSE
SRSF3	SRSF3	4	1570.37	2170	0.166667	9	FALSE	FALSE	FALSE		YWHAZ	YWHAZ	6	32.7482	55	0.733333	78	FALSE	FALSE	FALSE
STK38L	STK38L	4	337.707	154	0.333333	2	FALSE	FALSE	FALSE		CCT6A;CCT6B	CCT6A;CCT6B	5	14773	15519	0.3	306	FALSE	TRUE	TRUE
STX7	STX7	4	257.192	532	0.166667	2	FALSE	FALSE	FALSE		TUBB3	TUBB3	5	13506	12879	0	121	FALSE	TRUE	TRUE
SYNGR2	SYNGR2	4	53.8624	19	0.5	2	FALSE	FALSE	FALSE		ACADS	ACADS	5	177.002	70	0.5	2	FALSE	FALSE	FALSE
TATDN1	TATDN1	4	2245.35	3344	0.166667	2	FALSE	FALSE	FALSE		ACOT1	ACOT1	5	805.751	407	0.3	2	FALSE	FALSE	FALSE
TBC1D1	TBC1D1	4	6986	6986	0.166667	160	FALSE	FALSE	FALSE		ADK	ADK	5	2577.9	2936	0.3	234	FALSE	FALSE	FALSE
TCAP	TCAP	4	2680.18	2744	0.166667	181	FALSE	FALSE	FALSE		AFM	AFM	5	4831.19	7283	0.1	24	FALSE	FALSE	FALSE
THBS4	THBS4	4	0	0	1	15	FALSE	FALSE	FALSE		AHNAK	AHNAK	5	3859.15	4243	0.1	30	FALSE	FALSE	FALSE
THOP1	THOP1	4	86.244	0	0.666667	14	FALSE	FALSE	FALSE		AIMP1	AIMP1	5	388.467	752	0.3	24	FALSE	FALSE	FALSE
TICAM2	TICAM2	4	8358.33	7694	0	7	FALSE	FALSE	FALSE		AKAP1	AKAP1	5	1948.65	2329	0.2	37	FALSE	FALSE	FALSE
TMED1	TMED1	4	896.862	320	0.5	4	FALSE	FALSE	FALSE		ANK3	ANK3	5	691.336	552	0.1	39	FALSE	FALSE	FALSE
TMEM120A	TMEM120A	4	1188.71	1223	0.166667	7	FALSE	FALSE	FALSE		AP2B1	AP2B1	5	5998.36	6061	0.1	34	FALSE	FALSE	FALSE
TMEM245	TMEM245	4	138.442	43	0.333333	4	FALSE	FALSE	FALSE		AS3MT	AS3MT	5	3040.5	4065	0.2	53	FALSE	FALSE	FALSE
TPM2;TPM3;TPM4	TPM2;TPM3;TPM4	4	2323.46	1927	0.333333	2	FALSE	FALSE	FALSE		BCAT2	BCAT2	5	188.977	84	0.2	16	FALSE	FALSE	FALSE
TPR	TPR	4	949.477	1175	0.166667	44	FALSE	FALSE	FALSE		BVES	BVES	5	2044.64	2639	0	22	FALSE	FALSE	FALSE
TUBB3	TUBB3	4	1270.52	1486	0.333333	11	FALSE	FALSE	FALSE		BZW1;BZW2	BZW1;BZW2	5	37.5424	15	0.8	103	FALSE	FALSE	FALSE
UGGT1	UGGT1	4	670.931	1199	0.333333	15	FALSE	FALSE	FALSE		CASQ2	CASQ2	5	559.368	86	0.4	3	FALSE	FALSE	FALSE
UQCRC1	UQCRC1	4	4539.12	5160	0	25	FALSE	FALSE	FALSE		CBR4	CBR4	5	7963.88	7850	0.1	144	FALSE	FALSE	FALSE
VDAC1	VDAC1	4	4658	4658	0.5	19	FALSE	FALSE	FALSE		CCT2	CCT2	5	5206.95	5149	0.4	54	FALSE	FALSE	FALSE
VTI1B	VTI1B	4	6987	6987	0	207	FALSE	FALSE	FALSE		CCT6A	CCT6A	5	1523.02	2110	0.3	306	FALSE	FALSE	FALSE
A1BG	A1BG	3	0.833333	1	0.666667	185	FALSE	FALSE	FALSE		CD163	CD163	5	10632.7	11026	0	221	FALSE	FALSE	FALSE
AAMDC	AAMDC	3	2330	2330	0.333333	8	FALSE	FALSE	FALSE		CD63	CD63	5	1589.39	1331	0.3	24	FALSE	FALSE	FALSE
ABCD3	ABCD3	3	111.09	69	0.333333	36	FALSE	FALSE	FALSE		CD99	CD99	5	14.8582	60	0.9	26	FALSE	FALSE	FALSE
ACAT2	ACAT2	3	8451.62	6907	0	14	FALSE	FALSE	FALSE		CDH13	CDH13	5	737.946	364	0.4	16	FALSE	FALSE	FALSE
ACSS1	ACSS1	3	2713.12	3167	0	88	FALSE	FALSE	FALSE		CHID1	CHID1	5	201.615	112	0.4	2	FALSE	FALSE	FALSE
ACTN1;ACTN2;ACTN3;ACTN4	ACTN1;ACTN2;ACTN3;ACTN4	3	477.544	710	0.333333	9	FALSE	FALSE	FALSE		CHP1	CHP1	5	3377.62	2745	0.3	106	FALSE	FALSE	FALSE
ACTN4	ACTN4	3	2877.38	3207	0	148	FALSE	FALSE	FALSE		CISD1	CISD1	5	17.1148	34	0.6	24	FALSE	FALSE	FALSE
ADSL	ADSL	3	5147.72	4792	0	190	FALSE	FALSE	FALSE		CKB	CKB	5	2540.62	2333	0.2	95	FALSE	FALSE	FALSE
AFG1L	AFG1L	3	7726.8	7459	0	10	FALSE	FALSE	FALSE		CLASP1	CLASP1	5	1678.87	1467	0.2	16	FALSE	FALSE	FALSE
AGK	AGK	3	2557.64	2554	0	149	FALSE	FALSE	FALSE		CMBL	CMBL	5	1774.34	1617	0.1	3	FALSE	FALSE	FALSE
AKAP13	AKAP13	3	490.128	223	0	7	FALSE	FALSE	FALSE		CNN1	CNN1	5	4262.98	2694	0.2	24	FALSE	FALSE	FALSE
AKR1B1	AKR1B1	3	4659	4659	0	206	FALSE	FALSE	FALSE		COQ10A	COQ10A	5	2683.83	2717	0.2	172	FALSE	FALSE	FALSE
ALDOA;ALDOC	ALDOA;ALDOC	3	1357.52	1031	0.333333	40	FALSE	FALSE	FALSE		CS	CS	5	1831.17	1829	0.3	37	FALSE	FALSE	FALSE
AMBP	AMBP	3	2757.02	2943	0	55	FALSE	FALSE	FALSE		CSTB	CSTB	5	5511.37	5199	0.2	49	FALSE	FALSE	FALSE
APOC3	APOC3	3	756.239	1798	0	36	FALSE	FALSE	FALSE		CTNNA1	CTNNA1	5	1483.81	1385	0	39	FALSE	FALSE	FALSE
ARF1	ARF1	3	9308	9308	0.333333	198	FALSE	FALSE	FALSE		DCXR	DCXR	5	3172.15	3923	0.1	23	FALSE	FALSE	FALSE
ARHGAP17	ARHGAP17	3	384.833	272	0.333333	112	FALSE	FALSE	FALSE		DDX1	DDX1	5	3799.71	3210	0.2	164	FALSE	FALSE	FALSE
ARMCX2	ARMCX2	3	406.649	688	0	24	FALSE	FALSE	FALSE		DES;KRT7;KRT8;KRT84;PRPH;VIM	DES;KRT7;KRT8;KRT84;PRPH;VIM	5	5992.97	4912	0.3	300	FALSE	FALSE	FALSE
ARPC5;ARPC5L	ARPC5;ARPC5L	3	167.832	330	0	3	FALSE	FALSE	FALSE		DLAT	DLAT	5	6263.78	6118	0.3	39	FALSE	FALSE	FALSE
ARPC5L	ARPC5L	3	928.237	2052	0	58	FALSE	FALSE	FALSE		DSC2	DSC2	5	1315.58	1133	0.2	24	FALSE	FALSE	FALSE
ARSB	ARSB	3	3492	2328	0.333333	182	FALSE	FALSE	FALSE		DST	DST	5	1876.92	3059	0.2	275	FALSE	FALSE	FALSE
ATP1B3	ATP1B3	3	3047.04	3211	0	50	FALSE	FALSE	FALSE		DYNC1LI1	DYNC1LI1	5	3618.41	3437	0.3	140	FALSE	FALSE	FALSE
ATP2A2	ATP2A2	3	1.5	1	0.333333	182	FALSE	FALSE	FALSE		DYNLT1	DYNLT1	5	1107.42	402	0.3	77	FALSE	FALSE	FALSE
ATP5MPL	ATP5MPL	3	700.381	391	0	39	FALSE	FALSE	FALSE		EEF1A1;EEF1A2	EEF1A1;EEF1A2	5	4423.76	5678	0.1	76	FALSE	FALSE	FALSE
BOLA2	BOLA2	3	2330	2330	0.333333	186	FALSE	FALSE	FALSE		EEF1A2	EEF1A2	5	5255.52	5199	0.1	196	FALSE	FALSE	FALSE
CALD1	CALD1	3	530.916	418	0.333333	27	FALSE	FALSE	FALSE		ERLIN1;ERLIN2	ERLIN1;ERLIN2	5	4143.26	3298	0	39	FALSE	FALSE	FALSE
CAPZA2	CAPZA2	3	9060.15	9007	0	10	FALSE	FALSE	FALSE		ERLIN2	ERLIN2	5	14806.3	11916	0	179	FALSE	FALSE	FALSE
CAPZB	CAPZB	3	255.556	516	0	57	FALSE	FALSE	FALSE		ETFRF1	ETFRF1	5	1276.69	887	0.3	13	FALSE	FALSE	FALSE
CARD19	CARD19	3	2330	2330	0.333333	92	FALSE	FALSE	FALSE		EWSR1	EWSR1	5	1178.76	1376	0.2	77	FALSE	FALSE	FALSE
CAV2	CAV2	3	1412.51	705	0.333333	8	FALSE	FALSE	FALSE		FBLIM1	FBLIM1	5	4227.66	4247	0.1	101	FALSE	FALSE	FALSE
CAV3	CAV3	3	1504.29	1241	0.333333	106	FALSE	FALSE	FALSE		FGF1	FGF1	5	4703.61	4048	0	6	FALSE	FALSE	FALSE
CCDC22	CCDC22	3	4659	4659	0	203	FALSE	FALSE	FALSE		FGG	FGG	5	15.0801	0	0.9	7	FALSE	FALSE	FALSE
CDC37	CDC37	3	16.1425	91	0.666667	7	FALSE	FALSE	FALSE		FUNDC2	FUNDC2	5	994.073	965	0.1	23	FALSE	FALSE	FALSE
CDKN2C	CDKN2C	3	370.945	435	0.333333	2	FALSE	FALSE	FALSE		FUS;TAF15	FUS;TAF15	5	3745.99	4518	0.3	77	FALSE	FALSE	FALSE
CFI	CFI	3	583.038	560	0.333333	45	FALSE	FALSE	FALSE		G3BP1	G3BP1	5	704.683	621	0.4	13	FALSE	FALSE	FALSE
CFL2	CFL2	3	1897.14	2037	0	49	FALSE	FALSE	FALSE		GC	GC	5	843.495	1422	0.6	217	FALSE	FALSE	FALSE
CKMT1A;CKMT2	CKMT1A;CKMT2	3	720.193	450	0	2	FALSE	FALSE	FALSE		GDI2	GDI2	5	4155.86	3966	0.5	217	FALSE	FALSE	FALSE
CMA1	CMA1	3	479.476	966	0.666667	230	FALSE	FALSE	FALSE		GGPS1	GGPS1	5	895.925	392	0.1	282	FALSE	FALSE	FALSE
CMC1	CMC1	3	912.004	948	0.333333	32	FALSE	FALSE	FALSE		GLOD4	GLOD4	5	63.5992	16	0.6	2	FALSE	FALSE	FALSE
COPS5	COPS5	3	2694.47	1605	0.333333	9	FALSE	FALSE	FALSE		GNAI1;GNAI2;GNAO1	GNAI1;GNAI2;GNAO1	5	3381.46	3156	0.1	212	FALSE	FALSE	FALSE
COPS7A	COPS7A	3	51.7094	202	0.666667	7	FALSE	FALSE	FALSE		GPS1	GPS1	5	5104.72	4084	0.3	77	FALSE	FALSE	FALSE
CORO1A	CORO1A	3	3061.98	3210	0	143	FALSE	FALSE	FALSE		GSTP1	GSTP1	5	1254.2	932	0.1	2	FALSE	FALSE	FALSE
COX20	COX20	3	1873.34	2484	0.333333	225	FALSE	FALSE	FALSE		HARS1	HARS1	5	961.27	1160	0.4	3	FALSE	FALSE	FALSE
COX6A1	COX6A1	3	1159.21	654	0.333333	48	FALSE	FALSE	FALSE		HARS1;HARS2	HARS1;HARS2	5	2094.55	3043	0	98	FALSE	FALSE	FALSE
COX7A2L	COX7A2L	3	1036.45	942	0.333333	118	FALSE	FALSE	FALSE		HDGF;HDGFL2;HDGFL3;PSIP1	HDGF;HDGFL2;HDGFL3;PSIP1	5	9467.66	10200	0.1	26	FALSE	FALSE	FALSE
CRAT	CRAT	3	76.526	0	0.333333	7	FALSE	FALSE	FALSE		HNRNPL	HNRNPL	5	153.746	562	0.6	16	FALSE	FALSE	FALSE
CS	CS	3	403.111	15	0.333333	7	FALSE	FALSE	FALSE		HSP90AB2P	HSP90AB2P	5	2341.01	4770	0.7	243	FALSE	FALSE	FALSE
CSDE1	CSDE1	3	496.913	373	0.333333	90	FALSE	FALSE	FALSE		HSPA1A;HSPA1L	HSPA1A;HSPA1L	5	4835.39	4950	0.3	311	FALSE	FALSE	FALSE
CTBP1	CTBP1	3	0	0	1	96	FALSE	FALSE	FALSE		HSPBP1	HSPBP1	5	3113.37	2745	0.3	64	FALSE	FALSE	FALSE
CTNNA1;CTNNA3	CTNNA1;CTNNA3	3	956.779	1049	0.333333	101	FALSE	FALSE	FALSE		IARS2	IARS2	5	3905.35	4539	0.2	24	FALSE	FALSE	FALSE
CTTN	CTTN	3	1569.76	1790	0	9	FALSE	FALSE	FALSE		IDH3B	IDH3B	5	5210.31	5202	0.3	18	FALSE	FALSE	FALSE
CYC1	CYC1	3	1785.61	1711	0	223	FALSE	FALSE	FALSE		IGHV3-7	IGHV3-7	5	1149.93	2357	0.3	36	FALSE	FALSE	FALSE
DCLK1	DCLK1	3	2848.55	2330	0	130	FALSE	FALSE	FALSE		IGHV4-34	IGHV4-34	5	1627.39	1819	0.6	36	FALSE	FALSE	FALSE
DCN	DCN	3	0	0	1	156	FALSE	FALSE	FALSE		ILF3;STRBP	ILF3;STRBP	5	6639.79	7480	0	236	FALSE	FALSE	FALSE
DCTN3	DCTN3	3	1486.32	1635	0	40	FALSE	FALSE	FALSE		KANK3	KANK3	5	10535.8	10944	0	178	FALSE	FALSE	FALSE
DCXR	DCXR	3	6655.02	6677	0	39	FALSE	FALSE	FALSE		KIF5A;KIF5B	KIF5A;KIF5B	5	12582.5	11230	0	85	FALSE	FALSE	FALSE
DDAH2	DDAH2	3	2330	2330	0.333333	66	FALSE	FALSE	FALSE		KIF5C	KIF5C	5	680.42	621	0.4	2	FALSE	FALSE	FALSE
DHX15	DHX15	3	802.818	802	0	32	FALSE	FALSE	FALSE		KTN1	KTN1	5	1052.37	784	0.7	246	FALSE	FALSE	FALSE
DMAC2L	DMAC2L	3	576.886	0	0.666667	98	FALSE	FALSE	FALSE		LAMC1	LAMC1	5	1977.68	1094	0.1	39	FALSE	FALSE	FALSE
DMPK	DMPK	3	276.458	475	0.333333	44	FALSE	FALSE	FALSE		LAMP1	LAMP1	5	193.045	240	0.3	24	FALSE	FALSE	FALSE
DPYSL2	DPYSL2	3	924.025	1687	0.666667	219	FALSE	FALSE	FALSE		LAMP2	LAMP2	5	1919.76	2885	0.1	26	FALSE	FALSE	FALSE
DUSP3	DUSP3	3	11.0831	0	0.666667	2	FALSE	FALSE	FALSE		LAMTOR3	LAMTOR3	5	5787.2	5599	0.3	103	FALSE	FALSE	FALSE
DYNLRB1	DYNLRB1	3	706.907	268	0	58	FALSE	FALSE	FALSE		LMAN1	LMAN1	5	245.127	860	0.4	2	FALSE	FALSE	FALSE
ECH1	ECH1	3	218.159	370	0.666667	14	FALSE	FALSE	FALSE		MAPK14	MAPK14	5	5093.66	6496	0.1	95	FALSE	FALSE	FALSE
ECHDC2	ECHDC2	3	115.614	0	0.666667	238	FALSE	FALSE	FALSE		MGST3	MGST3	5	1293.74	1002	0.5	22	FALSE	FALSE	FALSE
ECI2	ECI2	3	154.872	44	0.333333	7	FALSE	FALSE	FALSE		MOCS1	MOCS1	5	2005.87	967	0.3	14	FALSE	FALSE	FALSE
EEFSEC	EEFSEC	3	9.7117	20	0.666667	2	FALSE	FALSE	FALSE		MOGS	MOGS	5	4754.97	4120	0.2	30	FALSE	FALSE	FALSE
EIF2S1	EIF2S1	3	5341.31	5199	0.333333	2	FALSE	FALSE	FALSE		MRPS18B	MRPS18B	5	1489.04	3088	0.1	218	FALSE	FALSE	FALSE
EIF2S3	EIF2S3	3	715.528	637	0.333333	106	FALSE	FALSE	FALSE		MT-ATP6	MT-ATP6	5	1595.74	1214	0.1	8	FALSE	FALSE	FALSE
EIF3J	EIF3J	3	90.8673	367	0.666667	9	FALSE	FALSE	FALSE		MYH1;MYH2;MYH4;MYH6;MYH7;MYH8	MYH1;MYH2;MYH4;MYH6;MYH7;MYH8	5	112.588	175	0.3	3	FALSE	FALSE	FALSE
EIF4H	EIF4H	3	93.8668	0	0.666667	75	FALSE	FALSE	FALSE		MYH14	MYH14	5	2519.28	3066	0.3	140	FALSE	FALSE	FALSE
EIF5A;EIF5A2	EIF5A;EIF5A2	3	321.574	453	0.333333	60	FALSE	FALSE	FALSE		MYL9	MYL9	5	2422.88	1857	0.2	77	FALSE	FALSE	FALSE
ENOPH1	ENOPH1	3	17.9124	37	0.666667	7	FALSE	FALSE	FALSE		NAA25	NAA25	5	1917.56	1887	0.1	16	FALSE	FALSE	FALSE
ERP29	ERP29	3	384.769	274	0.333333	65	FALSE	FALSE	FALSE		NANS	NANS	5	6537	6860	0.2	24	FALSE	FALSE	FALSE
FASN	FASN	3	3712.65	2545	0	64	FALSE	FALSE	FALSE		NIBAN1	NIBAN1	5	6361.57	9291	0.1	129	FALSE	FALSE	FALSE
FBLIM1	FBLIM1	3	1580.89	2675	0.333333	85	FALSE	FALSE	FALSE		NIPSNAP3A;NIPSNAP3B	NIPSNAP3A;NIPSNAP3B	5	4998.64	4525	0.2	26	FALSE	FALSE	FALSE
FERMT2	FERMT2	3	4410.11	5760	0	110	FALSE	FALSE	FALSE		NISCH	NISCH	5	4470.59	4526	0.2	84	FALSE	FALSE	FALSE
FKBP9	FKBP9	3	3529.99	2610	0	44	FALSE	FALSE	FALSE		NPEPPS	NPEPPS	5	437.724	201	0.4	37	FALSE	FALSE	FALSE
FLG2	FLG2	3	5647.73	5278	0	80	FALSE	FALSE	FALSE		NT5C2	NT5C2	5	4686.93	6605	0	69	FALSE	FALSE	FALSE
FMC1	FMC1	3	2330	2330	0.333333	170	FALSE	FALSE	FALSE		NUCB2	NUCB2	5	83.7511	60	0.4	26	FALSE	FALSE	FALSE
FMOD	FMOD	3	0	0	1	34	FALSE	FALSE	FALSE		NUDC	NUDC	5	4030.67	6072	0.2	37	FALSE	FALSE	FALSE
FUS;TAF15	FUS;TAF15	3	1164.5	2329	0.666667	232	FALSE	FALSE	FALSE		NUDT21	NUDT21	5	1622.28	948	0.3	284	FALSE	FALSE	FALSE
GDI1;GDI2	GDI1;GDI2	3	237.89	742	0	44	FALSE	FALSE	FALSE		NUDT8	NUDT8	5	5271.48	4401	0.1	14	FALSE	FALSE	FALSE
GIMAP1	GIMAP1	3	1869.12	4000	0	2	FALSE	FALSE	FALSE		OSBPL8	OSBPL8	5	8481.1	9209	0	235	FALSE	FALSE	FALSE
GMFB	GMFB	3	67.7553	181	0.333333	9	FALSE	FALSE	FALSE		PAFAH1B3	PAFAH1B3	5	12619.4	11598	0	287	FALSE	FALSE	FALSE
GMFB;GMFG	GMFB;GMFG	3	224.155	439	0.666667	101	FALSE	FALSE	FALSE		PCBP1	PCBP1	5	2390.72	1171	0.3	76	FALSE	FALSE	FALSE
GMPPA	GMPPA	3	0	0	1	36	FALSE	FALSE	FALSE		PDIA6	PDIA6	5	69.5312	6	0.4	2	FALSE	FALSE	FALSE
GPD1	GPD1	3	32.7093	0	0.666667	36	FALSE	FALSE	FALSE		PGK2	PGK2	5	5896.95	6238	0	103	FALSE	FALSE	FALSE
GRB2	GRB2	3	372.042	83	0.333333	2	FALSE	FALSE	FALSE		PGLS	PGLS	5	101.714	248	0.7	26	FALSE	FALSE	FALSE
GSTM1;GSTM2	GSTM1;GSTM2	3	1551.45	1440	0.333333	235	FALSE	FALSE	FALSE		PON1	PON1	5	4497.11	5221	0.1	12	FALSE	FALSE	FALSE
GYS1	GYS1	3	579.447	611	0	75	FALSE	FALSE	FALSE		PPP2R5E	PPP2R5E	5	730.069	911	0.5	24	FALSE	FALSE	FALSE
HABP4	HABP4	3	818.18	640	0.333333	10	FALSE	FALSE	FALSE		PRKAA1;PRKAA2	PRKAA1;PRKAA2	5	4497.71	3000	0.1	77	FALSE	FALSE	FALSE
HDDC2	HDDC2	3	998.513	388	0	228	FALSE	FALSE	FALSE		PRKAG1	PRKAG1	5	7226.44	9156	0.1	227	FALSE	FALSE	FALSE
HDHD3	HDHD3	3	3176.38	3480	0	51	FALSE	FALSE	FALSE		PSMB1	PSMB1	5	3986.42	4483	0.1	264	FALSE	FALSE	FALSE
HEBP2	HEBP2	3	3289.34	2942	0	46	FALSE	FALSE	FALSE		PTRH2	PTRH2	5	4480.64	4629	0.1	59	FALSE	FALSE	FALSE
HIKESHI	HIKESHI	3	1837	3981	0.333333	222	FALSE	FALSE	FALSE		PXDN	PXDN	5	6268.99	6943	0	161	FALSE	FALSE	FALSE
HK1	HK1	3	266.575	190	0	11	FALSE	FALSE	FALSE		RAB9B	RAB9B	5	526.787	927	0.3	13	FALSE	FALSE	FALSE
HLA-A;HLA-B;HLA-E	HLA-A;HLA-B;HLA-E	3	18.0068	51	0.333333	2	FALSE	FALSE	FALSE		RPL34	RPL34	5	4662.55	2978	0.3	238	FALSE	FALSE	FALSE
HMOX2	HMOX2	3	1354.72	1578	0	81	FALSE	FALSE	FALSE		RPS4X;RPS4Y1	RPS4X;RPS4Y1	5	20.247	77	0.2	2	FALSE	FALSE	FALSE
HNRNPA3	HNRNPA3	3	0	0	1	15	FALSE	FALSE	FALSE		S100B	S100B	5	2704.25	3661	0.2	276	FALSE	FALSE	FALSE
HNRNPR;SYNCRIP	HNRNPR;SYNCRIP	3	1166.31	692	0	9	FALSE	FALSE	FALSE		SAA1;SAA2	SAA1;SAA2	5	7974.52	6263	0.1	24	FALSE	FALSE	FALSE
HP;HPR	HP;HPR	3	1164.5	0	0.666667	232	FALSE	FALSE	FALSE		SAMHD1	SAMHD1	5	1874.49	2233	0.2	217	FALSE	FALSE	FALSE
HPCAL1;NCALD	HPCAL1;NCALD	3	2230.57	2362	0	221	FALSE	FALSE	FALSE		SCLY	SCLY	5	2608.56	2170	0.1	203	FALSE	FALSE	FALSE
HRG	HRG	3	243.494	730	0.333333	185	FALSE	FALSE	FALSE		SEC24B	SEC24B	5	8125.14	9131	0.1	171	FALSE	FALSE	FALSE
HSP90AB2P	HSP90AB2P	3	495.995	301	0.333333	32	FALSE	FALSE	FALSE		SFN;YWHAB;YWHAE;YWHAG;YWHAH;YWHAQ;YWHAZ	SFN;YWHAB;YWHAE;YWHAG;YWHAH;YWHAQ;YWHAZ	5	299.496	407	0.6	16	FALSE	FALSE	FALSE
HSPA2	HSPA2	3	6984	6984	0.333333	22	FALSE	FALSE	FALSE		SLC25A11	SLC25A11	5	2683.39	1899	0.3	297	FALSE	FALSE	FALSE
HSPA2;HSPA8;HSPA9	HSPA2;HSPA8;HSPA9	3	943.171	1348	0.333333	226	FALSE	FALSE	FALSE		SLC25A4	SLC25A4	5	2870.86	2449	0.3	108	FALSE	FALSE	FALSE
HYPK	HYPK	3	6984	6984	0.333333	26	FALSE	FALSE	FALSE		SLK	SLK	5	2300.68	2210	0.3	91	FALSE	FALSE	FALSE
ICAM1	ICAM1	3	3486.91	3287	0	67	FALSE	FALSE	FALSE		SNRPD3	SNRPD3	5	924.683	626	0.1	172	FALSE	FALSE	FALSE
IDH1	IDH1	3	224.857	153	0.333333	15	FALSE	FALSE	FALSE		SNX12	SNX12	5	1651.58	1132	0.2	77	FALSE	FALSE	FALSE
IGKV1-33;IGKV1D-33	IGKV1-33;IGKV1D-33	3	4658	4658	0.333333	198	FALSE	FALSE	FALSE		SNX21	SNX21	5	2532.65	2700	0.4	301	FALSE	FALSE	FALSE
IGKV3-20	IGKV3-20	3	128.732	241	0.333333	52	FALSE	FALSE	FALSE		STIM1	STIM1	5	3086.53	3025	0.1	17	FALSE	FALSE	FALSE
ILF2	ILF2	3	35.057	28	0	2	FALSE	FALSE	FALSE		STX4	STX4	5	951.937	289	0.2	17	FALSE	FALSE	FALSE
INPP4B	INPP4B	3	2501.8	6753	0	69	FALSE	FALSE	FALSE		SUCLG1	SUCLG1	5	2701.9	3026	0.3	24	FALSE	FALSE	FALSE
ITGA6	ITGA6	3	343.169	230	0	15	FALSE	FALSE	FALSE		SUN2	SUN2	5	509.7	283	0.4	37	FALSE	FALSE	FALSE
KMT2A	KMT2A	3	4659	4659	0	211	FALSE	FALSE	FALSE		THBS1	THBS1	5	1789.63	1582	0.2	14	FALSE	FALSE	FALSE
KYAT3	KYAT3	3	1596.62	1205	0.333333	18	FALSE	FALSE	FALSE		TMEM41B	TMEM41B	5	1451.49	1636	0.2	78	FALSE	FALSE	FALSE
LANCL1	LANCL1	3	601.546	635	0.333333	9	FALSE	FALSE	FALSE		TPSAB1	TPSAB1	5	8988.19	10272	0.1	212	FALSE	FALSE	FALSE
LCP1;PLS3	LCP1;PLS3	3	212.501	380	0.333333	114	FALSE	FALSE	FALSE		TRIM28	TRIM28	5	6118.81	5811	0.3	158	FALSE	FALSE	FALSE
LGALS8	LGALS8	3	122.775	41	0.333333	2	FALSE	FALSE	FALSE		TRMT10C	TRMT10C	5	7281.14	6320	0	220	FALSE	FALSE	FALSE
LZIC	LZIC	3	121.967	106	0.333333	2	FALSE	FALSE	FALSE		TUBB;TUBB1;TUBB2A;TUBB2B;TUBB4B;TUBB8	TUBB;TUBB1;TUBB2A;TUBB2B;TUBB4B;TUBB8	5	167.664	249	0.3	98	FALSE	FALSE	FALSE
MAOA;MAOB	MAOA;MAOB	3	0.333333	0	0.666667	12	FALSE	FALSE	FALSE		TUBB;TUBB2A;TUBB2B;TUBB3;TUBB4A;TUBB4B;TUBB6	TUBB;TUBB2A;TUBB2B;TUBB3;TUBB4A;TUBB4B;TUBB6	5	4897.17	6324	0.1	26	FALSE	FALSE	FALSE
MARCKS	MARCKS	3	788.511	546	0.333333	222	FALSE	FALSE	FALSE		TUBB;TUBB2A;TUBB2B;TUBB3;TUBB4B	TUBB;TUBB2A;TUBB2B;TUBB3;TUBB4B	5	28.004	26	0.5	26	FALSE	FALSE	FALSE
MDH2	MDH2	3	1715.49	1207	0	224	FALSE	FALSE	FALSE		TUBB;TUBB2A;TUBB2B;TUBB4A;TUBB4B	TUBB;TUBB2A;TUBB2B;TUBB4A;TUBB4B	5	98.0677	327	0.5	26	FALSE	FALSE	FALSE
MECR	MECR	3	114.766	130	0.333333	9	FALSE	FALSE	FALSE		UBA5	UBA5	5	7600.8	5923	0.1	234	FALSE	FALSE	FALSE
MFF	MFF	3	973.778	1189	0	38	FALSE	FALSE	FALSE		UBE3A	UBE3A	5	1556.59	2059	0.2	273	FALSE	FALSE	FALSE
MMAB	MMAB	3	720.444	928	0.333333	214	FALSE	FALSE	FALSE		UCHL5	UCHL5	5	2601.08	2604	0.5	190	FALSE	FALSE	FALSE
MRPL30	MRPL30	3	3.22555	0	0.666667	2	FALSE	FALSE	FALSE		UFM1	UFM1	5	1318.38	1961	0.1	26	FALSE	FALSE	FALSE
MRPL53	MRPL53	3	766.041	427	0.333333	91	FALSE	FALSE	FALSE		USP9X;USP9Y	USP9X;USP9Y	5	4652.25	5774	0.2	136	FALSE	FALSE	FALSE
MRPL55	MRPL55	3	84.6376	420	0.666667	2	FALSE	FALSE	FALSE		VPS37A	VPS37A	5	12239.6	12263	0	38	FALSE	FALSE	FALSE
MRPS16	MRPS16	3	4659	4659	0	209	FALSE	FALSE	FALSE		XIRP2	XIRP2	5	3645.2	2822	0.4	275	FALSE	FALSE	FALSE
MSN;RDX	MSN;RDX	3	2827.43	1775	0	2	FALSE	FALSE	FALSE		YBX3	YBX3	5	5979.33	5398	0.2	250	FALSE	FALSE	FALSE
MUSTN1	MUSTN1	3	736.343	1143	0	13	FALSE	FALSE	FALSE		ACADSB	ACADSB	4	13132.8	13197	0	325	FALSE	TRUE	TRUE
MYH3;MYH7B	MYH3;MYH7B	3	2746.83	3929	0	31	FALSE	FALSE	FALSE		BPGM	BPGM	4	15375.1	15869	0	337	FALSE	TRUE	TRUE
NANS	NANS	3	2278.17	4018	0	190	FALSE	FALSE	FALSE		COX7B	COX7B	4	21621.1	19814	0	3	FALSE	TRUE	TRUE
NAPA	NAPA	3	6726.41	7097	0	16	FALSE	FALSE	FALSE		FARSA	FARSA	4	12578.7	12937	0	9	FALSE	TRUE	TRUE
NDUFAF5	NDUFAF5	3	2330	2330	0.333333	71	FALSE	FALSE	FALSE		HLA-B;HLA-C	HLA-B;HLA-C	4	17548.4	18219	0	15	FALSE	TRUE	TRUE
NDUFB8	NDUFB8	3	82.464	24	0.333333	2	FALSE	FALSE	FALSE		ZYG11B	ZYG11B	4	15829.4	13760	0	40	FALSE	TRUE	TRUE
NDUFS7	NDUFS7	3	833.99	89	0.333333	26	FALSE	FALSE	FALSE		ABCA8	ABCA8	4	3213.16	3115	0	35	FALSE	FALSE	FALSE
NID1;NID2	NID1;NID2	3	775.28	1009	0	112	FALSE	FALSE	FALSE		ABHD10	ABHD10	4	1581.43	1794	0.166667	64	FALSE	FALSE	FALSE
NID2	NID2	3	288.884	0	0.666667	215	FALSE	FALSE	FALSE		ABHD12	ABHD12	4	7068.37	7789	0.166667	32	FALSE	FALSE	FALSE
NME2;NME2P1	NME2;NME2P1	3	2355.31	2334	0	122	FALSE	FALSE	FALSE		ABLIM1	ABLIM1	4	45.3945	71	0.333333	68	FALSE	FALSE	FALSE
NUBPL	NUBPL	3	646.112	445	0	7	FALSE	FALSE	FALSE		ACSL1;ACSL6	ACSL1;ACSL6	4	1917.92	1924	0.166667	303	FALSE	FALSE	FALSE
NUDT8	NUDT8	3	1988.73	2108	0	77	FALSE	FALSE	FALSE		ACTA1;ACTBL2;ACTG2;POTEF	ACTA1;ACTBL2;ACTG2;POTEF	4	4121.43	8002	0.5	40	FALSE	FALSE	FALSE
NUDT9	NUDT9	3	3535.08	6100	0	88	FALSE	FALSE	FALSE		ACTA1;POTEF;POTEI	ACTA1;POTEF;POTEI	4	109.245	110	0.833333	3	FALSE	FALSE	FALSE
OGA	OGA	3	83.5993	0	0.666667	1	FALSE	FALSE	FALSE		ADAL	ADAL	4	2667.75	4284	0	279	FALSE	FALSE	FALSE
OGDH;OGDHL	OGDH;OGDHL	3	328.559	457	0	12	FALSE	FALSE	FALSE		ADSL	ADSL	4	2016.36	2745	0	38	FALSE	FALSE	FALSE
OGN	OGN	3	9308	9308	0.333333	156	FALSE	FALSE	FALSE		AKAP13	AKAP13	4	84.8008	270	0.333333	26	FALSE	FALSE	FALSE
OSBPL9	OSBPL9	3	3089	3092	0	43	FALSE	FALSE	FALSE		ALDH4A1	ALDH4A1	4	331.909	640	0.166667	320	FALSE	FALSE	FALSE
OXSM	OXSM	3	2330	2330	0.333333	87	FALSE	FALSE	FALSE		APOA1	APOA1	4	924.335	1109	0.166667	24	FALSE	FALSE	FALSE
PAK2	PAK2	3	156.437	330	0.333333	15	FALSE	FALSE	FALSE		ATP6V1G1	ATP6V1G1	4	3958.07	6255	0	16	FALSE	FALSE	FALSE
PARVB	PARVB	3	889.965	1317	0.333333	6	FALSE	FALSE	FALSE		AUH	AUH	4	83.9204	71	0.333333	62	FALSE	FALSE	FALSE
PCMT1	PCMT1	3	7.83623	0	0.666667	2	FALSE	FALSE	FALSE		BCKDHA	BCKDHA	4	628.108	1099	0	42	FALSE	FALSE	FALSE
PDHA1	PDHA1	3	494.899	343	0.333333	56	FALSE	FALSE	FALSE		BLVRA	BLVRA	4	864.223	952	0.333333	44	FALSE	FALSE	FALSE
PGM5	PGM5	3	785.821	1545	0	15	FALSE	FALSE	FALSE		BOLA2	BOLA2	4	2627.86	5686	0.166667	2	FALSE	FALSE	FALSE
PLG	PLG	3	663.284	917	0	15	FALSE	FALSE	FALSE		CAMK2B	CAMK2B	4	4909.34	4707	0	15	FALSE	FALSE	FALSE
PLXDC2	PLXDC2	3	29.0198	0	0.666667	15	FALSE	FALSE	FALSE		CAMK2B;CAMK2G	CAMK2B;CAMK2G	4	4253.91	4224	0	77	FALSE	FALSE	FALSE
PMPCB	PMPCB	3	1291.9	338	0.333333	88	FALSE	FALSE	FALSE		CCT3	CCT3	4	22.3496	22	0.666667	54	FALSE	FALSE	FALSE
PPIE;PPIF	PPIE;PPIF	3	0	0	1	4	FALSE	FALSE	FALSE		CCT4	CCT4	4	1926.13	1447	0.333333	306	FALSE	FALSE	FALSE
PPM1A	PPM1A	3	1787.89	1540	0	111	FALSE	FALSE	FALSE		CCT5	CCT5	4	639.504	2	0.666667	243	FALSE	FALSE	FALSE
PRDX1;PRDX2	PRDX1;PRDX2	3	1173.53	2239	0	70	FALSE	FALSE	FALSE		CCT8	CCT8	4	22.3496	3	0.666667	54	FALSE	FALSE	FALSE
PRDX1;PRDX4	PRDX1;PRDX4	3	1356.91	875	0.333333	225	FALSE	FALSE	FALSE		CDKN2C	CDKN2C	4	2432.51	2909	0	10	FALSE	FALSE	FALSE
PRDX3	PRDX3	3	347.071	615	0.333333	32	FALSE	FALSE	FALSE		CES1	CES1	4	1349.56	1469	0.166667	256	FALSE	FALSE	FALSE
PRELP	PRELP	3	0	0	1	156	FALSE	FALSE	FALSE		CISD2	CISD2	4	1999.11	3685	0.333333	46	FALSE	FALSE	FALSE
PRPH	PRPH	3	618.598	719	0	223	FALSE	FALSE	FALSE		CLIP1	CLIP1	4	4691.11	4758	0.166667	50	FALSE	FALSE	FALSE
PRPH;VIM	PRPH;VIM	3	391.623	484	0	59	FALSE	FALSE	FALSE		CLUH	CLUH	4	1138.53	997	0.166667	78	FALSE	FALSE	FALSE
PSIP1	PSIP1	3	278.569	218	0	15	FALSE	FALSE	FALSE		COPS2	COPS2	4	33.7318	57	0.666667	24	FALSE	FALSE	FALSE
PSMA2	PSMA2	3	205.481	125	0.333333	28	FALSE	FALSE	FALSE		COPS8	COPS8	4	736.04	566	0.166667	164	FALSE	FALSE	FALSE
PSMB1	PSMB1	3	4734.92	4803	0	28	FALSE	FALSE	FALSE		COQ3	COQ3	4	3643.46	4030	0	137	FALSE	FALSE	FALSE
PSMC3	PSMC3	3	0	0	1	13	FALSE	FALSE	FALSE		COX20	COX20	4	5306.69	5442	0	180	FALSE	FALSE	FALSE
PSMD6	PSMD6	3	2739.04	2330	0	145	FALSE	FALSE	FALSE		CSE1L	CSE1L	4	1329.95	1721	0.166667	164	FALSE	FALSE	FALSE
PSME1	PSME1	3	865.71	702	0	15	FALSE	FALSE	FALSE		CUL1	CUL1	4	10804.1	8085	0	41	FALSE	FALSE	FALSE
PTCD3	PTCD3	3	2804.72	2532	0	68	FALSE	FALSE	FALSE		DDX17;DDX5	DDX17;DDX5	4	2697.95	2679	0	283	FALSE	FALSE	FALSE
PTRH2	PTRH2	3	2330	2330	0.333333	82	FALSE	FALSE	FALSE		DES;VIM	DES;VIM	4	397.225	798	0.5	300	FALSE	FALSE	FALSE
PXN	PXN	3	0	0	1	7	FALSE	FALSE	FALSE		DNAJA1	DNAJA1	4	7509.16	7428	0	295	FALSE	FALSE	FALSE
RAB11FIP5	RAB11FIP5	3	1358.33	809	0.333333	78	FALSE	FALSE	FALSE		DNM2;DNM3	DNM2;DNM3	4	555.155	1981	0.333333	244	FALSE	FALSE	FALSE
RASIP1	RASIP1	3	2126.6	2055	0	47	FALSE	FALSE	FALSE		ECM1	ECM1	4	3654.29	3472	0.333333	16	FALSE	FALSE	FALSE
RBP1	RBP1	3	2741.42	2042	0	7	FALSE	FALSE	FALSE		EHD1	EHD1	4	1312.9	1411	0.333333	278	FALSE	FALSE	FALSE
RDH14	RDH14	3	710.27	1303	0	7	FALSE	FALSE	FALSE		EIF2S1	EIF2S1	4	2737.85	2657	0.333333	244	FALSE	FALSE	FALSE
REEP5	REEP5	3	3622.42	3096	0	116	FALSE	FALSE	FALSE		EIF2S2	EIF2S2	4	3133.89	3022	0.166667	150	FALSE	FALSE	FALSE
RNPEP	RNPEP	3	99.6032	15	0.333333	15	FALSE	FALSE	FALSE		EIF3C	EIF3C	4	737.528	306	0.333333	16	FALSE	FALSE	FALSE
RPLP1	RPLP1	3	1901.07	1734	0.333333	112	FALSE	FALSE	FALSE		EIF5A	EIF5A	4	287.929	622	0.5	13	FALSE	FALSE	FALSE
RPS26	RPS26	3	6261.62	6841	0	5	FALSE	FALSE	FALSE		EMILIN3	EMILIN3	4	8269.37	7732	0.166667	248	FALSE	FALSE	FALSE
RPS28	RPS28	3	1398.2	1400	0.333333	9	FALSE	FALSE	FALSE		ENO3	ENO3	4	3160.46	2375	0	85	FALSE	FALSE	FALSE
RPS6KA3	RPS6KA3	3	193.928	501	0	34	FALSE	FALSE	FALSE		EPHX1	EPHX1	4	2030.72	2697	0.166667	136	FALSE	FALSE	FALSE
RUVBL1	RUVBL1	3	3246.04	3002	0.333333	41	FALSE	FALSE	FALSE		ERC2	ERC2	4	2830.38	2919	0	288	FALSE	FALSE	FALSE
S100A13	S100A13	3	657.694	623	0.333333	66	FALSE	FALSE	FALSE		FAM3C	FAM3C	4	6212.26	6373	0	228	FALSE	FALSE	FALSE
SAP18	SAP18	3	3419.18	2423	0	221	FALSE	FALSE	FALSE		FAM98A	FAM98A	4	1901.02	1559	0.5	103	FALSE	FALSE	FALSE
SDCBP	SDCBP	3	1059.89	1606	0	18	FALSE	FALSE	FALSE		FGA	FGA	4	0	0	1	7	FALSE	FALSE	FALSE
SELENBP1	SELENBP1	3	103.651	107	0.333333	2	FALSE	FALSE	FALSE		FHIT	FHIT	4	272.765	533	0	16	FALSE	FALSE	FALSE
SEPTIN11;SEPTIN6;SEPTIN8	SEPTIN11;SEPTIN6;SEPTIN8	3	3152.6	2383	0	195	FALSE	FALSE	FALSE		FILIP1	FILIP1	4	7797	7797	0	239	FALSE	FALSE	FALSE
SERPINB1	SERPINB1	3	0	0	1	4	FALSE	FALSE	FALSE		FIS1	FIS1	4	995.619	1488	0.166667	181	FALSE	FALSE	FALSE
SET	SET	3	863.248	551	0.333333	95	FALSE	FALSE	FALSE		GABPA	GABPA	4	6592.58	6725	0	185	FALSE	FALSE	FALSE
SH3BGR	SH3BGR	3	240.111	0	0.666667	10	FALSE	FALSE	FALSE		GALM	GALM	4	2666.14	3701	0.166667	24	FALSE	FALSE	FALSE
SH3KBP1	SH3KBP1	3	269.012	217	0	7	FALSE	FALSE	FALSE		GARS1	GARS1	4	812.067	1148	0.5	22	FALSE	FALSE	FALSE
SKP1	SKP1	3	2275.69	2753	0.333333	27	FALSE	FALSE	FALSE		GDI1;GDI2	GDI1;GDI2	4	8187.84	8198	0	220	FALSE	FALSE	FALSE
SLC25A4;SLC25A6	SLC25A4;SLC25A6	3	625.254	392	0.333333	4	FALSE	FALSE	FALSE		GHITM	GHITM	4	1760.49	1632	0.166667	31	FALSE	FALSE	FALSE
SLC25A5	SLC25A5	3	59.54	0	0.333333	235	FALSE	FALSE	FALSE		GIMAP1	GIMAP1	4	1815.99	1855	0.166667	277	FALSE	FALSE	FALSE
SLC27A1	SLC27A1	3	403.176	388	0.333333	9	FALSE	FALSE	FALSE		HADHA	HADHA	4	63.7361	192	0.5	24	FALSE	FALSE	FALSE
SLC9A3R1	SLC9A3R1	3	3614.72	5149	0	9	FALSE	FALSE	FALSE		HDGFL2	HDGFL2	4	5863.34	6429	0	371	FALSE	FALSE	FALSE
SNRPD2	SNRPD2	3	1011.28	1085	0	54	FALSE	FALSE	FALSE		HDGFL3	HDGFL3	4	1398	1175	0	26	FALSE	FALSE	FALSE
SNRPD3	SNRPD3	3	819.955	592	0.333333	29	FALSE	FALSE	FALSE		HEXA	HEXA	4	3107.49	3156	0.166667	160	FALSE	FALSE	FALSE
SPATA20	SPATA20	3	31.8018	145	0.666667	7	FALSE	FALSE	FALSE		HGS	HGS	4	3162.89	2327	0.333333	2	FALSE	FALSE	FALSE
SPON1	SPON1	3	4659	4659	0	200	FALSE	FALSE	FALSE		HNRNPA1;HNRNPA3	HNRNPA1;HNRNPA3	4	2080.38	2269	0.333333	17	FALSE	FALSE	FALSE
SRM	SRM	3	621.725	621	0.333333	175	FALSE	FALSE	FALSE		HNRNPDL	HNRNPDL	4	255.306	316	0.5	86	FALSE	FALSE	FALSE
ST13	ST13	3	2656.15	2585	0	153	FALSE	FALSE	FALSE		HSD17B4	HSD17B4	4	4185.9	4301	0.166667	30	FALSE	FALSE	FALSE
STAT3	STAT3	3	120.408	70	0	48	FALSE	FALSE	FALSE		HSP90AA1;HSP90AB1	HSP90AA1;HSP90AB1	4	9505.98	9041	0	43	FALSE	FALSE	FALSE
STRN	STRN	3	89.2947	0	0.333333	7	FALSE	FALSE	FALSE		HSP90AA1;HSP90AB1;HSP90AB3P	HSP90AA1;HSP90AB1;HSP90AB3P	4	1580.09	3343	0.333333	43	FALSE	FALSE	FALSE
STXBP3	STXBP3	3	2473.55	2491	0	125	FALSE	FALSE	FALSE		HSP90AB1;HSP90AB3P	HSP90AB1;HSP90AB3P	4	5845.49	5695	0.166667	240	FALSE	FALSE	FALSE
SUOX	SUOX	3	197.289	0	0.666667	2	FALSE	FALSE	FALSE		HSPA1A;HSPA1L;HSPA6	HSPA1A;HSPA1L;HSPA6	4	102.72	0	0.666667	311	FALSE	FALSE	FALSE
SYPL1	SYPL1	3	1880.4	1209	0	14	FALSE	FALSE	FALSE		HSPA6	HSPA6	4	1.08333	0	0.833333	190	FALSE	FALSE	FALSE
TAGLN2	TAGLN2	3	52.8687	0	0.666667	59	FALSE	FALSE	FALSE		HSPB1	HSPB1	4	22.7087	87	0.666667	16	FALSE	FALSE	FALSE
TANGO2	TANGO2	3	0	0	1	2	FALSE	FALSE	FALSE		IDH3A	IDH3A	4	740.702	1157	0.166667	16	FALSE	FALSE	FALSE
TCOF1	TCOF1	3	0	0	1	12	FALSE	FALSE	FALSE		IFITM3	IFITM3	4	156.312	131	0.333333	24	FALSE	FALSE	FALSE
TESC	TESC	3	1813.04	1924	0	15	FALSE	FALSE	FALSE		KIF5B	KIF5B	4	867.663	566	0.5	54	FALSE	FALSE	FALSE
THSD4	THSD4	3	3647.27	3716	0	216	FALSE	FALSE	FALSE		KIF5B;KIF5C	KIF5B;KIF5C	4	258.559	145	0.333333	8	FALSE	FALSE	FALSE
THTPA	THTPA	3	0	0	1	83	FALSE	FALSE	FALSE		LACTB2	LACTB2	4	619.865	949	0.166667	16	FALSE	FALSE	FALSE
TMED9	TMED9	3	4.65556	8	0.333333	117	FALSE	FALSE	FALSE		LIN7A;LIN7C	LIN7A;LIN7C	4	5917.74	5311	0.166667	256	FALSE	FALSE	FALSE
TMEM109	TMEM109	3	188.404	108	0.333333	34	FALSE	FALSE	FALSE		LRRFIP1	LRRFIP1	4	9383.88	8762	0.166667	250	FALSE	FALSE	FALSE
TMEM126A	TMEM126A	3	1081.17	976	0	9	FALSE	FALSE	FALSE		MAOB	MAOB	4	514.941	361	0.333333	39	FALSE	FALSE	FALSE
TMEM43	TMEM43	3	783.251	566	0	7	FALSE	FALSE	FALSE		MAP2K2	MAP2K2	4	5546.81	4269	0.166667	302	FALSE	FALSE	FALSE
TMPO	TMPO	3	553.051	1039	0	6	FALSE	FALSE	FALSE		MLEC	MLEC	4	5310.53	4423	0.5	190	FALSE	FALSE	FALSE
TOP2B	TOP2B	3	9519.01	9288	0.333333	2	FALSE	FALSE	FALSE		MPST	MPST	4	11.9063	4	0.666667	2	FALSE	FALSE	FALSE
TPI1	TPI1	3	161.529	102	0.333333	2	FALSE	FALSE	FALSE		MRPL34	MRPL34	4	1725.4	1957	0.333333	31	FALSE	FALSE	FALSE
TRAF3IP1	TRAF3IP1	3	2330	2330	0.333333	129	FALSE	FALSE	FALSE		MRPL40	MRPL40	4	2947.77	3261	0	122	FALSE	FALSE	FALSE
TRIM25	TRIM25	3	2640.18	2589	0	72	FALSE	FALSE	FALSE		MRPL44	MRPL44	4	3382.61	3577	0.166667	20	FALSE	FALSE	FALSE
TUBB;TUBB2A;TUBB2B;TUBB3;TUBB4A;TUBB4B;TUBB6	TUBB;TUBB2A;TUBB2B;TUBB3;TUBB4A;TUBB4B;TUBB6	3	2468.97	2715	0	115	FALSE	FALSE	FALSE		MRPS9	MRPS9	4	713.893	573	0.5	26	FALSE	FALSE	FALSE
TUBB4A;TUBB4B;TUBB8	TUBB4A;TUBB4B;TUBB8	3	109.747	234	0	2	FALSE	FALSE	FALSE		MT-ATP8	MT-ATP8	4	840.585	1226	0.333333	312	FALSE	FALSE	FALSE
TWF2	TWF2	3	4.17879	0	0.666667	2	FALSE	FALSE	FALSE		MTOR	MTOR	4	156.162	14	0.5	316	FALSE	FALSE	FALSE
TXLNB	TXLNB	3	569.731	788	0	38	FALSE	FALSE	FALSE		MYH1;MYH2;MYH3;MYH4	MYH1;MYH2;MYH3;MYH4	4	186.243	576	0.166667	3	FALSE	FALSE	FALSE
TXNDC17	TXNDC17	3	1738.23	1700	0	113	FALSE	FALSE	FALSE		MYH1;MYH2;MYH6;MYH7	MYH1;MYH2;MYH6;MYH7	4	999.266	744	0.166667	279	FALSE	FALSE	FALSE
TXNRD1	TXNRD1	3	1224.3	1896	0	25	FALSE	FALSE	FALSE		MYH15	MYH15	4	1125.13	1049	0	25	FALSE	FALSE	FALSE
UBE2B	UBE2B	3	199.36	322	0	46	FALSE	FALSE	FALSE		MYL6B	MYL6B	4	1797.64	1157	0.5	218	FALSE	FALSE	FALSE
UBE2N	UBE2N	3	1195.07	1743	0	53	FALSE	FALSE	FALSE		NDUFB7	NDUFB7	4	3831.45	4210	0	61	FALSE	FALSE	FALSE
UBE3A	UBE3A	3	6892.12	6707	0	43	FALSE	FALSE	FALSE		NDUFB9	NDUFB9	4	170.496	416	0.333333	26	FALSE	FALSE	FALSE
UBL5	UBL5	3	3230.88	2879	0.333333	90	FALSE	FALSE	FALSE		NIPSNAP1	NIPSNAP1	4	193.167	344	0.333333	24	FALSE	FALSE	FALSE
UFM1	UFM1	3	407.741	340	0.333333	22	FALSE	FALSE	FALSE		NIT1	NIT1	4	3791.34	3052	0.333333	89	FALSE	FALSE	FALSE
USP13;USP5	USP13;USP5	3	200.861	0	0.666667	44	FALSE	FALSE	FALSE		NNT	NNT	4	1037.54	805	0	26	FALSE	FALSE	FALSE
USP5	USP5	3	256.12	514	0.333333	175	FALSE	FALSE	FALSE		NPLOC4	NPLOC4	4	1692.99	1644	0	20	FALSE	FALSE	FALSE
USP7	USP7	3	1243	2444	0	47	FALSE	FALSE	FALSE		NT5C	NT5C	4	1884.31	2255	0	77	FALSE	FALSE	FALSE
VAPA	VAPA	3	363.671	873	0.666667	42	FALSE	FALSE	FALSE		PAK1;PAK2	PAK1;PAK2	4	5597.6	5503	0	231	FALSE	FALSE	FALSE
VPS35	VPS35	3	18.9618	12	0.333333	2	FALSE	FALSE	FALSE		PDCD6IP	PDCD6IP	4	2891.79	4112	0	46	FALSE	FALSE	FALSE
VPS37A	VPS37A	3	6984	6984	0.333333	87	FALSE	FALSE	FALSE		PFKL	PFKL	4	3049.42	3381	0.333333	91	FALSE	FALSE	FALSE
VPS4A;VPS4B	VPS4A;VPS4B	3	706.548	77	0	12	FALSE	FALSE	FALSE		PGM2	PGM2	4	3440.59	3729	0.166667	294	FALSE	FALSE	FALSE
VWA1	VWA1	3	2466.63	2506	0.333333	78	FALSE	FALSE	FALSE		PITPNA	PITPNA	4	2623.53	2981	0.166667	62	FALSE	FALSE	FALSE
VWA8	VWA8	3	463.112	162	0	39	FALSE	FALSE	FALSE		PKM	PKM	4	401.274	518	0.333333	62	FALSE	FALSE	FALSE
WASHC5	WASHC5	3	2467.39	2492	0	164	FALSE	FALSE	FALSE		PNPO	PNPO	4	11355.7	9137	0.166667	16	FALSE	FALSE	FALSE
WBP2	WBP2	3	265.013	528	0.333333	32	FALSE	FALSE	FALSE		POPDC2	POPDC2	4	2.93685	18	0.5	39	FALSE	FALSE	FALSE
WDR13	WDR13	3	2367.03	2362	0	120	FALSE	FALSE	FALSE		PPIC	PPIC	4	1.08333	0	0.833333	190	FALSE	FALSE	FALSE
YWHAB	YWHAB	3	679.134	288	0	4	FALSE	FALSE	FALSE		PPM1G	PPM1G	4	4057.72	3917	0.166667	11	FALSE	FALSE	FALSE
YWHAE	YWHAE	3	1135.29	1529	0.333333	49	FALSE	FALSE	FALSE		PPP1CA	PPP1CA	4	502.279	157	0.333333	98	FALSE	FALSE	FALSE
ZADH2	ZADH2	3	4659	4659	0	204	FALSE	FALSE	FALSE		PPP1R14B	PPP1R14B	4	332.338	436	0.333333	39	FALSE	FALSE	FALSE
ZC3H15	ZC3H15	3	343.833	307	0.333333	112	FALSE	FALSE	FALSE		PPP2R5C;PPP2R5D	PPP2R5C;PPP2R5D	4	3189.3	3110	0.333333	290	FALSE	FALSE	FALSE
CRIP1	CRIP1	2	25520	25520	0	36	FALSE	TRUE	TRUE		PPP5C	PPP5C	4	1081.18	1402	0.166667	234	FALSE	FALSE	FALSE
HDHD2	HDHD2	2	13950	13950	0	163	FALSE	TRUE	TRUE		PRDM10	PRDM10	4	950.213	1336	0.333333	164	FALSE	FALSE	FALSE
MFAP4	MFAP4	2	11630	11630	0	163	FALSE	TRUE	TRUE		PRDX1	PRDX1	4	6298.45	6662	0.166667	107	FALSE	FALSE	FALSE
SEPTIN8	SEPTIN8	2	13234.7	13377	0	73	FALSE	TRUE	TRUE		PRDX3	PRDX3	4	576.685	1139	0.333333	24	FALSE	FALSE	FALSE
A2M	A2M	2	4658	4658	0	94	FALSE	FALSE	FALSE		PRPSAP1;PRPSAP2	PRPSAP1;PRPSAP2	4	6786.73	5618	0	156	FALSE	FALSE	FALSE
A2M;PZP	A2M;PZP	2	6984	6984	0	94	FALSE	FALSE	FALSE		PSMA6	PSMA6	4	1079.53	978	0.333333	48	FALSE	FALSE	FALSE
ABCE1	ABCE1	2	2330	2330	0	173	FALSE	FALSE	FALSE		PSMD10	PSMD10	4	2142.68	2723	0.166667	294	FALSE	FALSE	FALSE
ACADVL	ACADVL	2	0	0	1	14	FALSE	FALSE	FALSE		PTGR1	PTGR1	4	2227.52	3150	0.166667	222	FALSE	FALSE	FALSE
ACYP2	ACYP2	2	255.236	414	0	3	FALSE	FALSE	FALSE		RALA	RALA	4	4628.29	5715	0.166667	282	FALSE	FALSE	FALSE
ADA	ADA	2	0	0	1	219	FALSE	FALSE	FALSE		RAN	RAN	4	1582.43	1236	0.166667	217	FALSE	FALSE	FALSE
AGL	AGL	2	249.367	347	0	80	FALSE	FALSE	FALSE		RAP1A;RAP1B	RAP1A;RAP1B	4	532.428	282	0.666667	108	FALSE	FALSE	FALSE
AGRN	AGRN	2	752.165	1821	0	11	FALSE	FALSE	FALSE		RASIP1	RASIP1	4	141.771	251	0.5	39	FALSE	FALSE	FALSE
ALDH3A2	ALDH3A2	2	127.548	64	0	49	FALSE	FALSE	FALSE		RDX	RDX	4	1064.25	1409	0.333333	62	FALSE	FALSE	FALSE
ALDH6A1	ALDH6A1	2	2330	2330	0	154	FALSE	FALSE	FALSE		RHOT1	RHOT1	4	3730.93	3131	0.166667	12	FALSE	FALSE	FALSE
ALDOA	ALDOA	2	15.936	1	0	239	FALSE	FALSE	FALSE		RPL22	RPL22	4	314.973	224	0.166667	172	FALSE	FALSE	FALSE
ALDOA;ALDOB;ALDOC	ALDOA;ALDOB;ALDOC	2	151.683	0	0	239	FALSE	FALSE	FALSE		RPN1	RPN1	4	190.03	225	0.333333	84	FALSE	FALSE	FALSE
ANP32A	ANP32A	2	107.488	76	0	6	FALSE	FALSE	FALSE		RPS28	RPS28	4	5615.64	7225	0.166667	16	FALSE	FALSE	FALSE
APOA1	APOA1	2	345.528	0	0	218	FALSE	FALSE	FALSE		RSU1	RSU1	4	83.6057	70	0.5	16	FALSE	FALSE	FALSE
APOBEC2	APOBEC2	2	0	0	1	15	FALSE	FALSE	FALSE		SAR1A;SAR1B	SAR1A;SAR1B	4	72.1974	28	0.5	103	FALSE	FALSE	FALSE
ARF4	ARF4	2	51.6333	88	0	223	FALSE	FALSE	FALSE		SDC2	SDC2	4	97.8608	10	0.5	24	FALSE	FALSE	FALSE
ARF6	ARF6	2	2330	2330	0	179	FALSE	FALSE	FALSE		SETD7	SETD7	4	2612.66	2629	0.166667	93	FALSE	FALSE	FALSE
ARPC5	ARPC5	2	0	0	1	117	FALSE	FALSE	FALSE		SF3B2	SF3B2	4	4025.97	2045	0.166667	69	FALSE	FALSE	FALSE
ASS1	ASS1	2	2330	2330	0	165	FALSE	FALSE	FALSE		SLC1A3	SLC1A3	4	1989.84	2771	0.333333	110	FALSE	FALSE	FALSE
ATP1A1;ATP1A2;ATP1A3	ATP1A1;ATP1A2;ATP1A3	2	0	0	1	14	FALSE	FALSE	FALSE		SLC25A10	SLC25A10	4	6094.88	5949	0	57	FALSE	FALSE	FALSE
ATP1A2	ATP1A2	2	4658	4658	0	30	FALSE	FALSE	FALSE		SLC44A2	SLC44A2	4	1133.15	2177	0.166667	96	FALSE	FALSE	FALSE
ATP2A2;ATP2A3	ATP2A2;ATP2A3	2	1164	2328	0	182	FALSE	FALSE	FALSE		SLC9A6	SLC9A6	4	1202.15	1601	0.166667	320	FALSE	FALSE	FALSE
ATP5F1E	ATP5F1E	2	33.2864	45	0	224	FALSE	FALSE	FALSE		SMYD5	SMYD5	4	2048.13	1696	0.166667	23	FALSE	FALSE	FALSE
ATP5ME	ATP5ME	2	0	0	1	107	FALSE	FALSE	FALSE		SNRNP70	SNRNP70	4	754.766	482	0.333333	148	FALSE	FALSE	FALSE
ATP6V1B2	ATP6V1B2	2	5276.75	5640	0	51	FALSE	FALSE	FALSE		SNTA1	SNTA1	4	2338.4	1845	0.166667	68	FALSE	FALSE	FALSE
ATP6V1D	ATP6V1D	2	826.094	808	0	104	FALSE	FALSE	FALSE		SNX2	SNX2	4	597.263	371	0.5	28	FALSE	FALSE	FALSE
ATP6V1E1	ATP6V1E1	2	176.458	0	0	95	FALSE	FALSE	FALSE		SPHKAP	SPHKAP	4	67.0582	0	0.833333	148	FALSE	FALSE	FALSE
ATP6V1H	ATP6V1H	2	0	0	1	87	FALSE	FALSE	FALSE		SQSTM1	SQSTM1	4	3567.55	4196	0	85	FALSE	FALSE	FALSE
AZGP1	AZGP1	2	813.795	828	0	70	FALSE	FALSE	FALSE		SRSF9	SRSF9	4	5985.96	4321	0.166667	157	FALSE	FALSE	FALSE
BAX	BAX	2	2330	2330	0	137	FALSE	FALSE	FALSE		STRAP	STRAP	4	9.91033	0	0.666667	16	FALSE	FALSE	FALSE
BCAP29	BCAP29	2	13.0327	34	0	2	FALSE	FALSE	FALSE		SYPL1	SYPL1	4	195.322	266	0.5	24	FALSE	FALSE	FALSE
BCL2L13	BCL2L13	2	160.094	200	0	84	FALSE	FALSE	FALSE		TCP1	TCP1	4	529.371	723	0.166667	54	FALSE	FALSE	FALSE
BPNT1	BPNT1	2	2436.01	0	0	103	FALSE	FALSE	FALSE		TICAM2	TICAM2	4	3583.28	5196	0	39	FALSE	FALSE	FALSE
C1S	C1S	2	2330	2330	0	135	FALSE	FALSE	FALSE		TJP1	TJP1	4	407.443	235	0.333333	24	FALSE	FALSE	FALSE
C6	C6	2	587.893	576	0	143	FALSE	FALSE	FALSE		TMEM120A	TMEM120A	4	3639.85	4559	0.166667	39	FALSE	FALSE	FALSE
CACNA2D1	CACNA2D1	2	48.3598	60	0	15	FALSE	FALSE	FALSE		TMEM205	TMEM205	4	53.4457	55	0.333333	2	FALSE	FALSE	FALSE
CAP2	CAP2	2	0	0	1	4	FALSE	FALSE	FALSE		TNPO1	TNPO1	4	1.18932	3	0.833333	16	FALSE	FALSE	FALSE
CAPNS1	CAPNS1	2	0	0	1	93	FALSE	FALSE	FALSE		TPP1	TPP1	4	6906.88	6493	0	25	FALSE	FALSE	FALSE
CARHSP1	CARHSP1	2	4658	4658	0	23	FALSE	FALSE	FALSE		TST	TST	4	3652.15	6477	0.333333	16	FALSE	FALSE	FALSE
CARS2	CARS2	2	0	0	1	13	FALSE	FALSE	FALSE		TUBB4A;TUBB4B;TUBB8	TUBB4A;TUBB4B;TUBB8	4	217.973	129	0.333333	320	FALSE	FALSE	FALSE
CCDC141	CCDC141	2	0	0	1	9	FALSE	FALSE	FALSE		TUBB4B	TUBB4B	4	3456.73	2894	0.166667	299	FALSE	FALSE	FALSE
CCSMST1	CCSMST1	2	2330	2330	0	126	FALSE	FALSE	FALSE		TWF2	TWF2	4	1836.35	1806	0.166667	108	FALSE	FALSE	FALSE
CD2AP	CD2AP	2	0	0	1	230	FALSE	FALSE	FALSE		UBE2H	UBE2H	4	774.855	1065	0.333333	291	FALSE	FALSE	FALSE
CD36	CD36	2	0	0	1	14	FALSE	FALSE	FALSE		UBE2O	UBE2O	4	2483.63	2597	0	23	FALSE	FALSE	FALSE
CD63	CD63	2	0	0	1	7	FALSE	FALSE	FALSE		UBL5	UBL5	4	3855.65	5566	0.333333	49	FALSE	FALSE	FALSE
CD81	CD81	2	397.785	228	0	195	FALSE	FALSE	FALSE		YBX1;YBX3	YBX1;YBX3	4	97.9843	84	0.666667	28	FALSE	FALSE	FALSE
CFH;CFHR1	CFH;CFHR1	2	0	0	1	20	FALSE	FALSE	FALSE		ZNF207	ZNF207	4	2386.94	2390	0.166667	14	FALSE	FALSE	FALSE
CHID1	CHID1	2	2330	2330	0	132	FALSE	FALSE	FALSE		ZYX	ZYX	4	1237.09	1428	0	26	FALSE	FALSE	FALSE
CHMP2B	CHMP2B	2	280.202	199	0	236	FALSE	FALSE	FALSE		DMAC2L	DMAC2L	3	15721	15716	0	15	FALSE	TRUE	TRUE
CIAPIN1	CIAPIN1	2	2330	2330	0	166	FALSE	FALSE	FALSE		RABEP1	RABEP1	3	12986	12986	0	416	FALSE	TRUE	TRUE
CIRBP	CIRBP	2	2330	2330	0	152	FALSE	FALSE	FALSE		TXNL1	TXNL1	3	13710.2	14064	0	192	FALSE	TRUE	TRUE
CLINT1	CLINT1	2	225.252	166	0	111	FALSE	FALSE	FALSE		A2M	A2M	3	105.692	39	0.333333	322	FALSE	FALSE	FALSE
CLPX	CLPX	2	0	0	1	63	FALSE	FALSE	FALSE		ABAT	ABAT	3	336.924	199	0.333333	8	FALSE	FALSE	FALSE
CMAS	CMAS	2	0	0	1	16	FALSE	FALSE	FALSE		ACAT2	ACAT2	3	8969.72	8545	0	214	FALSE	FALSE	FALSE
COL15A1	COL15A1	2	0	0	1	35	FALSE	FALSE	FALSE		ACTR1A	ACTR1A	3	2773.36	5695	0	145	FALSE	FALSE	FALSE
COL4A2	COL4A2	2	21.8641	0	0	15	FALSE	FALSE	FALSE		ADI1	ADI1	3	118.702	90	0.333333	222	FALSE	FALSE	FALSE
COL6A3	COL6A3	2	0	0	1	36	FALSE	FALSE	FALSE		AKR1A1	AKR1A1	3	2660.84	2600	0	71	FALSE	FALSE	FALSE
COMT	COMT	2	2666.48	3059	0	216	FALSE	FALSE	FALSE		AKR1B10	AKR1B10	3	243.289	946	0.666667	107	FALSE	FALSE	FALSE
COPG1;COPG2	COPG1;COPG2	2	17.0183	64	0	215	FALSE	FALSE	FALSE		ALAD	ALAD	3	52.0514	31	0	4	FALSE	FALSE	FALSE
COX7A2	COX7A2	2	0	0	1	9	FALSE	FALSE	FALSE		ALDH3A2	ALDH3A2	3	1191.31	1067	0.333333	134	FALSE	FALSE	FALSE
CPNE3	CPNE3	2	584.653	1800	0	33	FALSE	FALSE	FALSE		AP4S1	AP4S1	3	909.681	1531	0.333333	28	FALSE	FALSE	FALSE
CPT1B	CPT1B	2	170.325	125	0	9	FALSE	FALSE	FALSE		APEH	APEH	3	989.079	1051	0	38	FALSE	FALSE	FALSE
CRYAB	CRYAB	2	59.1233	38	0	12	FALSE	FALSE	FALSE		APOC3	APOC3	3	0.5	1	0.666667	165	FALSE	FALSE	FALSE
CSK	CSK	2	0	0	1	198	FALSE	FALSE	FALSE		APOOL	APOOL	3	4685.89	5036	0	4	FALSE	FALSE	FALSE
CSNK2B	CSNK2B	2	148.784	19	0	7	FALSE	FALSE	FALSE		APPL1	APPL1	3	51.5373	236	0.666667	78	FALSE	FALSE	FALSE
CTNNB1;JUP	CTNNB1;JUP	2	0	0	1	185	FALSE	FALSE	FALSE		ARF6	ARF6	3	74.3551	0	0.666667	301	FALSE	FALSE	FALSE
CTSD	CTSD	2	156.686	178	0	37	FALSE	FALSE	FALSE		ARL3	ARL3	3	900.812	1396	0	117	FALSE	FALSE	FALSE
CUL2	CUL2	2	1583.64	2051	0	80	FALSE	FALSE	FALSE		ATE1	ATE1	3	205.705	251	0.333333	164	FALSE	FALSE	FALSE
CYB5R3	CYB5R3	2	1111.47	622	0	102	FALSE	FALSE	FALSE		BCAM	BCAM	3	58.0982	123	0.666667	84	FALSE	FALSE	FALSE
CZIB	CZIB	2	2330	2330	0	220	FALSE	FALSE	FALSE		BCKDHB	BCKDHB	3	401.802	995	0	42	FALSE	FALSE	FALSE
DARS2	DARS2	2	0	0	1	74	FALSE	FALSE	FALSE		BDH1	BDH1	3	150.913	371	0.333333	9	FALSE	FALSE	FALSE
DBI	DBI	2	0	0	1	2	FALSE	FALSE	FALSE		BPNT1	BPNT1	3	1961.63	1869	0	16	FALSE	FALSE	FALSE
DCTPP1	DCTPP1	2	4237.35	4850	0	5	FALSE	FALSE	FALSE		BZW2	BZW2	3	1405.77	1622	0	1	FALSE	FALSE	FALSE
DDX19A;DDX19B	DDX19A;DDX19B	2	3036.88	2895	0	213	FALSE	FALSE	FALSE		C2orf88	C2orf88	3	3078.57	3609	0	20	FALSE	FALSE	FALSE
DNPEP	DNPEP	2	0	0	1	121	FALSE	FALSE	FALSE		CA3	CA3	3	628.704	795	0.333333	53	FALSE	FALSE	FALSE
DYNLT1	DYNLT1	2	738.339	869	0	38	FALSE	FALSE	FALSE		CACNA2D1	CACNA2D1	3	620.676	758	0.333333	96	FALSE	FALSE	FALSE
ECHDC1	ECHDC1	2	0	0	1	9	FALSE	FALSE	FALSE		CAVIN4	CAVIN4	3	359.465	282	0.333333	113	FALSE	FALSE	FALSE
EIF1AX;EIF1AY	EIF1AX;EIF1AY	2	2330	2330	0	17	FALSE	FALSE	FALSE		CBR1	CBR1	3	2611.53	2612	0	216	FALSE	FALSE	FALSE
EIF2S2	EIF2S2	2	2330	2330	0	197	FALSE	FALSE	FALSE		CCDC51	CCDC51	3	234.792	82	0.333333	24	FALSE	FALSE	FALSE
EIF3C	EIF3C	2	15.4581	18	0	32	FALSE	FALSE	FALSE		CCT7	CCT7	3	144.01	118	0.333333	271	FALSE	FALSE	FALSE
EIF4A1;EIF4A2;EIF4A3	EIF4A1;EIF4A2;EIF4A3	2	1384.46	1092	0	213	FALSE	FALSE	FALSE		CDC37	CDC37	3	1108.14	1128	0	183	FALSE	FALSE	FALSE
EMCN	EMCN	2	2330	2330	0	188	FALSE	FALSE	FALSE		CEFIP	CEFIP	3	242.658	227	0	2	FALSE	FALSE	FALSE
EMD	EMD	2	402.835	219	0	99	FALSE	FALSE	FALSE		CHMP2B	CHMP2B	3	0	0	1	2	FALSE	FALSE	FALSE
EMILIN1	EMILIN1	2	0	0	1	238	FALSE	FALSE	FALSE		CLIC2;CLIC4;CLIC5;CLIC6	CLIC2;CLIC4;CLIC5;CLIC6	3	1177.92	1380	0.333333	204	FALSE	FALSE	FALSE
EMILIN3	EMILIN3	2	190.031	290	0	2	FALSE	FALSE	FALSE		CMA1	CMA1	3	126.002	0	0.666667	253	FALSE	FALSE	FALSE
ENPP4	ENPP4	2	3123.45	3287	0	89	FALSE	FALSE	FALSE		COMTD1	COMTD1	3	6582.84	5720	0	343	FALSE	FALSE	FALSE
ESD	ESD	2	2330	2330	0	133	FALSE	FALSE	FALSE		COPS7A	COPS7A	3	15.6288	10	0.333333	24	FALSE	FALSE	FALSE
ESYT1	ESYT1	2	0	0	1	2	FALSE	FALSE	FALSE		COX6A1	COX6A1	3	2797.09	2407	0.333333	289	FALSE	FALSE	FALSE
ESYT2	ESYT2	2	2330	2330	0	178	FALSE	FALSE	FALSE		COX8A	COX8A	3	0	0	1	2	FALSE	FALSE	FALSE
F9	F9	2	0	0	1	78	FALSE	FALSE	FALSE		CPQ	CPQ	3	3506.98	3756	0	192	FALSE	FALSE	FALSE
FABP5	FABP5	2	84.1184	138	0	14	FALSE	FALSE	FALSE		CRIP2	CRIP2	3	123.629	39	0.333333	3	FALSE	FALSE	FALSE
FGA	FGA	2	0	0	1	4	FALSE	FALSE	FALSE		CRK	CRK	3	315.164	340	0.333333	46	FALSE	FALSE	FALSE
FTH1	FTH1	2	2330	2330	0	174	FALSE	FALSE	FALSE		CRMP1;DPYSL2;DPYSL3	CRMP1;DPYSL2;DPYSL3	3	1825.51	2527	0	29	FALSE	FALSE	FALSE
FUBP1;FUBP3	FUBP1;FUBP3	2	2330	2330	0	161	FALSE	FALSE	FALSE		CRYL1	CRYL1	3	5198	5198	0.333333	347	FALSE	FALSE	FALSE
GART	GART	2	0	0	1	227	FALSE	FALSE	FALSE		CTNNB1	CTNNB1	3	2222.44	1805	0	117	FALSE	FALSE	FALSE
GDI1	GDI1	2	0	0	1	2	FALSE	FALSE	FALSE		CTNNB1;JUP	CTNNB1;JUP	3	3672.06	3553	0	33	FALSE	FALSE	FALSE
GFER	GFER	2	1169.81	1468	0	101	FALSE	FALSE	FALSE		CTSA	CTSA	3	4232.57	4480	0.333333	298	FALSE	FALSE	FALSE
GLUD1	GLUD1	2	0	0	1	98	FALSE	FALSE	FALSE		CTSL	CTSL	3	12.4125	0	0.666667	2	FALSE	FALSE	FALSE
GLYCTK	GLYCTK	2	0.755128	1	0	4	FALSE	FALSE	FALSE		CYB5R3	CYB5R3	3	2220	2612	0	212	FALSE	FALSE	FALSE
GNAI2	GNAI2	2	2054.48	1898	0	229	FALSE	FALSE	FALSE		DARS1	DARS1	3	210.918	239	0.333333	84	FALSE	FALSE	FALSE
GOLGA4	GOLGA4	2	349.954	312	0	61	FALSE	FALSE	FALSE		DCLK1	DCLK1	3	635.564	908	0.333333	187	FALSE	FALSE	FALSE
GPNMB	GPNMB	2	261.026	206	0	55	FALSE	FALSE	FALSE		DDAH1	DDAH1	3	138.625	60	0.333333	39	FALSE	FALSE	FALSE
GPS1	GPS1	2	2330	2330	0	138	FALSE	FALSE	FALSE		DES	DES	3	0	0	1	300	FALSE	FALSE	FALSE
GUCY1B1	GUCY1B1	2	93.2737	162	0	47	FALSE	FALSE	FALSE		DES;INA;NEFH;NEFL;NEFM;VIM	DES;INA;NEFH;NEFL;NEFM;VIM	3	0	0	1	300	FALSE	FALSE	FALSE
H2AZ2	H2AZ2	2	235.278	611	0	14	FALSE	FALSE	FALSE		DES;KRT7;KRT8;PRPH;VIM	DES;KRT7;KRT8;PRPH;VIM	3	774.293	581	0	318	FALSE	FALSE	FALSE
H2BC4;H2BU1	H2BC4;H2BU1	2	0	0	1	226	FALSE	FALSE	FALSE		DHODH	DHODH	3	11363.9	11765	0	353	FALSE	FALSE	FALSE
HARS1	HARS1	2	2330	2330	0	146	FALSE	FALSE	FALSE		DMD;UTRN	DMD;UTRN	3	2893.45	2870	0	80	FALSE	FALSE	FALSE
HIBCH	HIBCH	2	0	0	1	58	FALSE	FALSE	FALSE		DNAJA3	DNAJA3	3	242.446	411	0.333333	16	FALSE	FALSE	FALSE
HMGB1	HMGB1	2	170.699	561	0	6	FALSE	FALSE	FALSE		DNAJB6	DNAJB6	3	1396.39	2495	0.333333	121	FALSE	FALSE	FALSE
HMGB2	HMGB2	2	1021.06	1471	0	97	FALSE	FALSE	FALSE		DNM1;DNM2	DNM1;DNM2	3	544.364	678	0.333333	244	FALSE	FALSE	FALSE
HP	HP	2	0	0	1	232	FALSE	FALSE	FALSE		DRAP1	DRAP1	3	3312.92	3135	0.333333	17	FALSE	FALSE	FALSE
HSPA1A;HSPA1L	HSPA1A;HSPA1L	2	0	0	1	234	FALSE	FALSE	FALSE		DTNA	DTNA	3	338.417	189	0.333333	26	FALSE	FALSE	FALSE
HSPA1A;HSPA6	HSPA1A;HSPA6	2	0	0	1	234	FALSE	FALSE	FALSE		ECSIT	ECSIT	3	3307.39	3305	0	111	FALSE	FALSE	FALSE
HSPA2;HSPA5;HSPA8	HSPA2;HSPA5;HSPA8	2	1481.14	1580	0	216	FALSE	FALSE	FALSE		EFHD1	EFHD1	3	169.76	503	0.333333	40	FALSE	FALSE	FALSE
HSPA6	HSPA6	2	1061.45	654	0	54	FALSE	FALSE	FALSE		EHD1;EHD3;EHD4	EHD1;EHD3;EHD4	3	2024.45	2425	0	286	FALSE	FALSE	FALSE
HSPB2	HSPB2	2	595.846	129	0	22	FALSE	FALSE	FALSE		EHD4	EHD4	3	1145.03	2934	0	132	FALSE	FALSE	FALSE
IGKV3-20;IGKV3D-20	IGKV3-20;IGKV3D-20	2	0	0	1	52	FALSE	FALSE	FALSE		EIF2AK2	EIF2AK2	3	2600	2600	0.333333	97	FALSE	FALSE	FALSE
IGKV4-1	IGKV4-1	2	0	0	1	52	FALSE	FALSE	FALSE		EIF2S3	EIF2S3	3	25.0156	19	0	2	FALSE	FALSE	FALSE
ILF3	ILF3	2	2330	2330	0	194	FALSE	FALSE	FALSE		EIF3J	EIF3J	3	2567.43	3236	0.333333	117	FALSE	FALSE	FALSE
IMPDH2	IMPDH2	2	0	0	1	100	FALSE	FALSE	FALSE		EIF3K	EIF3K	3	268.591	209	0	23	FALSE	FALSE	FALSE
KLHL31	KLHL31	2	0	0	1	175	FALSE	FALSE	FALSE		EIF4G2	EIF4G2	3	7796	7796	0	167	FALSE	FALSE	FALSE
KPNA1;KPNA6	KPNA1;KPNA6	2	1809.23	1972	0	72	FALSE	FALSE	FALSE		EIF5B	EIF5B	3	1484.95	1850	0	1	FALSE	FALSE	FALSE
LARP1	LARP1	2	0	0	1	34	FALSE	FALSE	FALSE		EMC1	EMC1	3	2995.95	3410	0	101	FALSE	FALSE	FALSE
LIMD1	LIMD1	2	2831.7	1865	0	228	FALSE	FALSE	FALSE		EML2	EML2	3	10.7385	2	0.666667	26	FALSE	FALSE	FALSE
LIN7A;LIN7C	LIN7A;LIN7C	2	2330	2330	0	171	FALSE	FALSE	FALSE		EPHX2	EPHX2	3	2600	2600	0.333333	60	FALSE	FALSE	FALSE
LRG1	LRG1	2	1444.92	1292	0	70	FALSE	FALSE	FALSE		EPRS1	EPRS1	3	351.206	655	0.333333	18	FALSE	FALSE	FALSE
LRRC14B	LRRC14B	2	355.294	656	0	195	FALSE	FALSE	FALSE		ERGIC1	ERGIC1	3	5198	5198	0.333333	364	FALSE	FALSE	FALSE
LSM1	LSM1	2	2330	2330	0	127	FALSE	FALSE	FALSE		FCGRT	FCGRT	3	922.406	1205	0	22	FALSE	FALSE	FALSE
LUC7L3	LUC7L3	2	2330	2330	0	147	FALSE	FALSE	FALSE		FECH	FECH	3	5487.66	5766	0.333333	304	FALSE	FALSE	FALSE
M6PR	M6PR	2	2330	2330	0	30	FALSE	FALSE	FALSE		FITM2	FITM2	3	1085.83	66	0.333333	305	FALSE	FALSE	FALSE
MACROD1	MACROD1	2	1.27724	7	0	32	FALSE	FALSE	FALSE		GMFB;GMFG	GMFB;GMFG	3	2173.35	1850	0.333333	68	FALSE	FALSE	FALSE
MAN2B1	MAN2B1	2	214.968	130	0	1	FALSE	FALSE	FALSE		GMPPA	GMPPA	3	2053.15	3315	0	318	FALSE	FALSE	FALSE
MAPT	MAPT	2	2330	2330	0	23	FALSE	FALSE	FALSE		GNA13	GNA13	3	4350.06	6534	0	24	FALSE	FALSE	FALSE
MCAM	MCAM	2	0	0	1	182	FALSE	FALSE	FALSE		GNAI2	GNAI2	3	267.431	23	0.333333	16	FALSE	FALSE	FALSE
MDH1	MDH1	2	108.719	346	0	22	FALSE	FALSE	FALSE		GSTK1	GSTK1	3	1138.47	1876	0	37	FALSE	FALSE	FALSE
ME1	ME1	2	172.372	447	0	109	FALSE	FALSE	FALSE		GSTO1	GSTO1	3	1939.75	1411	0	295	FALSE	FALSE	FALSE
METAP2	METAP2	2	1.64572	0	0	4	FALSE	FALSE	FALSE		H1-4	H1-4	3	5085.77	4696	0	215	FALSE	FALSE	FALSE
MIPEP	MIPEP	2	0	0	1	45	FALSE	FALSE	FALSE		HACD1	HACD1	3	9869.68	10104	0.333333	58	FALSE	FALSE	FALSE
MLYCD	MLYCD	2	2330	2330	0	131	FALSE	FALSE	FALSE		HDHD5	HDHD5	3	157.012	163	0	16	FALSE	FALSE	FALSE
MRPL11	MRPL11	2	545.458	418	0	11	FALSE	FALSE	FALSE		HEBP1	HEBP1	3	599.434	435	0.333333	47	FALSE	FALSE	FALSE
MRPL4	MRPL4	2	5296.32	5481	0	50	FALSE	FALSE	FALSE		HHATL	HHATL	3	2862.96	3423	0	263	FALSE	FALSE	FALSE
MRPL44	MRPL44	2	0	0	1	4	FALSE	FALSE	FALSE		HMGCL	HMGCL	3	2600	2600	0.333333	119	FALSE	FALSE	FALSE
MRPL58	MRPL58	2	502.096	321	0	240	FALSE	FALSE	FALSE		HNRNPA1;HNRNPA2B1	HNRNPA1;HNRNPA2B1	3	2888.56	2396	0	377	FALSE	FALSE	FALSE
MRPS7	MRPS7	2	273.063	692	0	68	FALSE	FALSE	FALSE		HNRNPD;HNRNPDL	HNRNPD;HNRNPDL	3	518.029	534	0.333333	276	FALSE	FALSE	FALSE
MT-CYB	MT-CYB	2	322.009	504	0	42	FALSE	FALSE	FALSE		HNRNPF;HNRNPH1	HNRNPF;HNRNPH1	3	5334.94	5299	0	378	FALSE	FALSE	FALSE
MTDH	MTDH	2	0	0	1	75	FALSE	FALSE	FALSE		HNRNPH2	HNRNPH2	3	31.3961	22	0.666667	2	FALSE	FALSE	FALSE
MT-ND2	MT-ND2	2	2330	2330	0	172	FALSE	FALSE	FALSE		HNRNPH3	HNRNPH3	3	2772.51	2533	0.333333	246	FALSE	FALSE	FALSE
MTR	MTR	2	1864.58	2189	0	79	FALSE	FALSE	FALSE		HRAS;KRAS;NRAS	HRAS;KRAS;NRAS	3	910.839	1137	0	108	FALSE	FALSE	FALSE
MYBPC3	MYBPC3	2	848.713	2374	0	75	FALSE	FALSE	FALSE		HSD17B8	HSD17B8	3	2383.5	2835	0	58	FALSE	FALSE	FALSE
MYCBP	MYCBP	2	200.99	202	0	76	FALSE	FALSE	FALSE		HSDL1	HSDL1	3	2600	2600	0.333333	147	FALSE	FALSE	FALSE
MYH14	MYH14	2	375.12	401	0	45	FALSE	FALSE	FALSE		HSP90AA1	HSP90AA1	3	5198	5198	0.333333	381	FALSE	FALSE	FALSE
MYH3;MYH7	MYH3;MYH7	2	131.11	328	0	59	FALSE	FALSE	FALSE		HSPA1A	HSPA1A	3	0	0	1	311	FALSE	FALSE	FALSE
MYL4	MYL4	2	0	0	1	2	FALSE	FALSE	FALSE		HSPA2;HSPA5;HSPA8	HSPA2;HSPA5;HSPA8	3	359.427	192	0.333333	289	FALSE	FALSE	FALSE
NCL	NCL	2	135.842	199	0	53	FALSE	FALSE	FALSE		HSPA4	HSPA4	3	176.411	105	0.333333	98	FALSE	FALSE	FALSE
NDE1	NDE1	2	1118.41	1816	0	89	FALSE	FALSE	FALSE		HUWE1	HUWE1	3	60.8512	79	0	16	FALSE	FALSE	FALSE
NDRG1	NDRG1	2	0	0	1	214	FALSE	FALSE	FALSE		IDE	IDE	3	615.652	743	0.333333	37	FALSE	FALSE	FALSE
NDUFB5	NDUFB5	2	454.509	189	0	13	FALSE	FALSE	FALSE		IGHG2	IGHG2	3	2629.74	2806	0	90	FALSE	FALSE	FALSE
NUDCD2	NUDCD2	2	1425.65	1297	0	21	FALSE	FALSE	FALSE		IGKV1-33;IGKV1D-33	IGKV1-33;IGKV1D-33	3	538.425	446	0.333333	255	FALSE	FALSE	FALSE
NUDT21	NUDT21	2	335.668	912	0	37	FALSE	FALSE	FALSE		IGKV4-1	IGKV4-1	3	518.595	480	0	249	FALSE	FALSE	FALSE
OPA1	OPA1	2	0	0	1	12	FALSE	FALSE	FALSE		IGLC3	IGLC3	3	367.204	459	0.333333	51	FALSE	FALSE	FALSE
ORM1;ORM2	ORM1;ORM2	2	220.033	77	0	237	FALSE	FALSE	FALSE		IGLV1-47	IGLV1-47	3	1264.38	2691	0.666667	51	FALSE	FALSE	FALSE
PACS2	PACS2	2	479.239	295	0	236	FALSE	FALSE	FALSE		ILK	ILK	3	633.808	295	0.333333	52	FALSE	FALSE	FALSE
PBXIP1	PBXIP1	2	319.737	483	0	76	FALSE	FALSE	FALSE		IMPDH2	IMPDH2	3	2827.54	2600	0	94	FALSE	FALSE	FALSE
PCBD1	PCBD1	2	51.817	0	0	228	FALSE	FALSE	FALSE		ISOC1	ISOC1	3	333.021	593	0	16	FALSE	FALSE	FALSE
PCYT2	PCYT2	2	2330	2330	0	176	FALSE	FALSE	FALSE		ISOC2	ISOC2	3	0	0	1	308	FALSE	FALSE	FALSE
PDCL3	PDCL3	2	158.274	124	0	233	FALSE	FALSE	FALSE		KLC1	KLC1	3	4839.6	4614	0	215	FALSE	FALSE	FALSE
PDE1C	PDE1C	2	553.521	266	0	39	FALSE	FALSE	FALSE		KLC4	KLC4	3	1582.79	1632	0.333333	293	FALSE	FALSE	FALSE
PDLIM3	PDLIM3	2	4658	4658	0	17	FALSE	FALSE	FALSE		KLHL31	KLHL31	3	7926.69	7851	0	156	FALSE	FALSE	FALSE
PDP1	PDP1	2	125.042	202	0	79	FALSE	FALSE	FALSE		KPNA4	KPNA4	3	5345.03	4509	0	251	FALSE	FALSE	FALSE
PFKFB2	PFKFB2	2	2330	2330	0	196	FALSE	FALSE	FALSE		KPNB1	KPNB1	3	1939.94	1649	0	121	FALSE	FALSE	FALSE
PFKP	PFKP	2	2330	2330	0	144	FALSE	FALSE	FALSE		LACTB	LACTB	3	487.833	1090	0.333333	96	FALSE	FALSE	FALSE
PHLDB2	PHLDB2	2	13.5748	25	0	2	FALSE	FALSE	FALSE		LAMA5	LAMA5	3	282.185	313	0.333333	285	FALSE	FALSE	FALSE
PICALM;SNAP91	PICALM;SNAP91	2	2330	2330	0	150	FALSE	FALSE	FALSE		LAP3	LAP3	3	8374.09	8784	0	58	FALSE	FALSE	FALSE
PITPNA	PITPNA	2	85.6808	21	0	9	FALSE	FALSE	FALSE		LRRC47	LRRC47	3	26.0471	46	0.666667	234	FALSE	FALSE	FALSE
PKIA	PKIA	2	58.4078	318	0	2	FALSE	FALSE	FALSE		LRRFIP2	LRRFIP2	3	95.6246	80	0	77	FALSE	FALSE	FALSE
PKN1	PKN1	2	2330	2330	0	217	FALSE	FALSE	FALSE		LSM1	LSM1	3	1333.45	1268	0.333333	87	FALSE	FALSE	FALSE
PLCXD3	PLCXD3	2	643.687	674	0	62	FALSE	FALSE	FALSE		LYPLA2	LYPLA2	3	1530.03	706	0	222	FALSE	FALSE	FALSE
POFUT1	POFUT1	2	112.884	4	0	69	FALSE	FALSE	FALSE		LYRM4	LYRM4	3	462.737	760	0.333333	187	FALSE	FALSE	FALSE
PPM1A;PPM1B	PPM1A;PPM1B	2	348.859	216	0	33	FALSE	FALSE	FALSE		MAP2K1	MAP2K1	3	147.986	0	0.666667	140	FALSE	FALSE	FALSE
PPP1CA;PPP1CB	PPP1CA;PPP1CB	2	0	0	1	14	FALSE	FALSE	FALSE		MAP2K1;MAP2K2	MAP2K1;MAP2K2	3	2710.54	2651	0	105	FALSE	FALSE	FALSE
PRKACB	PRKACB	2	2	2	0	229	FALSE	FALSE	FALSE		MAPRE1;MAPRE3	MAPRE1;MAPRE3	3	66.1103	170	0.666667	316	FALSE	FALSE	FALSE
PSMA1	PSMA1	2	228.752	971	0	7	FALSE	FALSE	FALSE		ME2	ME2	3	985.292	1096	0.333333	248	FALSE	FALSE	FALSE
PSMA4	PSMA4	2	213.39	109	0	2	FALSE	FALSE	FALSE		MFF	MFF	3	874.166	1151	0	261	FALSE	FALSE	FALSE
PSMC1	PSMC1	2	0	0	1	7	FALSE	FALSE	FALSE		MIA3	MIA3	3	1572.81	1691	0	283	FALSE	FALSE	FALSE
PSMC4	PSMC4	2	300.339	570	0	7	FALSE	FALSE	FALSE		MICOS13	MICOS13	3	176.164	377	0.333333	39	FALSE	FALSE	FALSE
PSME2	PSME2	2	2330	2330	0	177	FALSE	FALSE	FALSE		MMUT	MMUT	3	3144.82	3643	0	141	FALSE	FALSE	FALSE
PTMA	PTMA	2	4658	4658	0	86	FALSE	FALSE	FALSE		MOB1B	MOB1B	3	717.533	1067	0	6	FALSE	FALSE	FALSE
PYGB;PYGL;PYGM	PYGB;PYGL;PYGM	2	2330	2330	0	167	FALSE	FALSE	FALSE		MOCS2	MOCS2	3	4220.69	2406	0.333333	24	FALSE	FALSE	FALSE
RAB1A	RAB1A	2	567.628	263	0	48	FALSE	FALSE	FALSE		MRPL14	MRPL14	3	269.485	427	0.333333	16	FALSE	FALSE	FALSE
RAB3GAP1	RAB3GAP1	2	0	0	1	90	FALSE	FALSE	FALSE		MRPS16	MRPS16	3	2829.08	2908	0	195	FALSE	FALSE	FALSE
RAB7A	RAB7A	2	0	0	1	47	FALSE	FALSE	FALSE		MRPS26	MRPS26	3	43.0868	76	0.333333	312	FALSE	FALSE	FALSE
RAB9A;RAB9B	RAB9A;RAB9B	2	2330	2330	0	193	FALSE	FALSE	FALSE		MSI2	MSI2	3	860.962	1353	0	314	FALSE	FALSE	FALSE
RAD23A;RAD23B	RAD23A;RAD23B	2	1017.68	1388	0	237	FALSE	FALSE	FALSE		MTAP	MTAP	3	7.63636	13	0.666667	107	FALSE	FALSE	FALSE
RALA;RALB	RALA;RALB	2	2330	2330	0	192	FALSE	FALSE	FALSE		MTIF2	MTIF2	3	305.768	227	0.333333	95	FALSE	FALSE	FALSE
RAP1A;RAP1B	RAP1A;RAP1B	2	76.9435	114	0	2	FALSE	FALSE	FALSE		MYDGF	MYDGF	3	77.6996	74	0.333333	98	FALSE	FALSE	FALSE
RAP1B	RAP1B	2	2330	2330	0	184	FALSE	FALSE	FALSE		MYH1	MYH1	3	945.144	1050	0	41	FALSE	FALSE	FALSE
RHOA;RHOC	RHOA;RHOC	2	0	0	1	74	FALSE	FALSE	FALSE		MYL5	MYL5	3	2976.97	2829	0	66	FALSE	FALSE	FALSE
RPAP3	RPAP3	2	2330	2330	0	119	FALSE	FALSE	FALSE		NAPA	NAPA	3	2484.79	1967	0.333333	44	FALSE	FALSE	FALSE
RPL23A	RPL23A	2	0	0	1	2	FALSE	FALSE	FALSE		NAPRT	NAPRT	3	3464.83	3267	0	88	FALSE	FALSE	FALSE
RPS19	RPS19	2	533.51	457	0	7	FALSE	FALSE	FALSE		NASP	NASP	3	491.998	496	0.333333	86	FALSE	FALSE	FALSE
RPS5	RPS5	2	13.2071	0	0	2	FALSE	FALSE	FALSE		NCAM1	NCAM1	3	1853.63	2908	0	96	FALSE	FALSE	FALSE
RRBP1	RRBP1	2	4.15905	4	0	12	FALSE	FALSE	FALSE		NDUFA1	NDUFA1	3	4488	5378	0	263	FALSE	FALSE	FALSE
RTCA	RTCA	2	1387.25	2602	0	105	FALSE	FALSE	FALSE		NDUFAF4	NDUFAF4	3	3427.27	2799	0	29	FALSE	FALSE	FALSE
RTN4	RTN4	2	137.285	267	0	19	FALSE	FALSE	FALSE		NEFL	NEFL	3	5199	5199	0	245	FALSE	FALSE	FALSE
RYR2;RYR3	RYR2;RYR3	2	18.9086	66	0	114	FALSE	FALSE	FALSE		NES	NES	3	0	0	1	16	FALSE	FALSE	FALSE
S100A8	S100A8	2	0	0	1	33	FALSE	FALSE	FALSE		NID1;NID2	NID1;NID2	3	5026.62	5911	0.333333	45	FALSE	FALSE	FALSE
S100A9	S100A9	2	0	0	1	33	FALSE	FALSE	FALSE		NIF3L1	NIF3L1	3	594.218	734	0.333333	2	FALSE	FALSE	FALSE
S100B	S100B	2	0	0	1	6	FALSE	FALSE	FALSE		NME1;NME2;NME2P1	NME1;NME2;NME2P1	3	2688.93	2600	0.333333	293	FALSE	FALSE	FALSE
SAA1	SAA1	2	2330	2330	0	187	FALSE	FALSE	FALSE		NME3	NME3	3	17.9414	0	0.666667	16	FALSE	FALSE	FALSE
SCLY	SCLY	2	254.394	228	0	67	FALSE	FALSE	FALSE		NRP1	NRP1	3	596.277	818	0	212	FALSE	FALSE	FALSE
SEC62	SEC62	2	84.3164	0	0	7	FALSE	FALSE	FALSE		NUBP1	NUBP1	3	2558.4	3022	0	191	FALSE	FALSE	FALSE
SERPINA4	SERPINA4	2	1041.24	1182	0	16	FALSE	FALSE	FALSE		NUDT16;NUDT16L1	NUDT16;NUDT16L1	3	979.705	656	0	132	FALSE	FALSE	FALSE
SERPINF2	SERPINF2	2	1195.49	963	0	233	FALSE	FALSE	FALSE		OGA	OGA	3	754.307	661	0	8	FALSE	FALSE	FALSE
SF3B1	SF3B1	2	48.2173	40	0	95	FALSE	FALSE	FALSE		OXSM	OXSM	3	26.6699	77	0.333333	68	FALSE	FALSE	FALSE
SGTA	SGTA	2	6.71111	10	0	26	FALSE	FALSE	FALSE		OXSR1	OXSR1	3	60.3501	0	0.333333	3	FALSE	FALSE	FALSE
SH3GLB2	SH3GLB2	2	0	0	1	71	FALSE	FALSE	FALSE		PALM	PALM	3	4125.48	4818	0	72	FALSE	FALSE	FALSE
SIRT2	SIRT2	2	275.841	337	0	9	FALSE	FALSE	FALSE		PARS2	PARS2	3	3911.98	3313	0	124	FALSE	FALSE	FALSE
SLC16A1	SLC16A1	2	0	0	1	2	FALSE	FALSE	FALSE		PARVB	PARVB	3	900.032	522	0.333333	24	FALSE	FALSE	FALSE
SLC1A3	SLC1A3	2	3285.56	4219	0	16	FALSE	FALSE	FALSE		PDE3A;PDE3B	PDE3A;PDE3B	3	2600	2600	0.333333	67	FALSE	FALSE	FALSE
SLC25A6	SLC25A6	2	0	0	1	9	FALSE	FALSE	FALSE		PDIA4	PDIA4	3	2.82051	7	0.666667	312	FALSE	FALSE	FALSE
SLC39A14	SLC39A14	2	2330	2330	0	139	FALSE	FALSE	FALSE		PDLIM1	PDLIM1	3	88.3837	21	0	218	FALSE	FALSE	FALSE
SMAD2	SMAD2	2	2330	2330	0	142	FALSE	FALSE	FALSE		PFKFB2	PFKFB2	3	1127.7	1735	0.333333	253	FALSE	FALSE	FALSE
SMU1	SMU1	2	1343.64	1231	0	14	FALSE	FALSE	FALSE		PHGDH	PHGDH	3	0.865985	0	0.666667	24	FALSE	FALSE	FALSE
SNRPA	SNRPA	2	3749.32	3476	0	39	FALSE	FALSE	FALSE		PIN4	PIN4	3	1229.21	1121	0.333333	18	FALSE	FALSE	FALSE
SPARCL1	SPARCL1	2	2330	2330	0	158	FALSE	FALSE	FALSE		PIP4K2A;PIP4K2B	PIP4K2A;PIP4K2B	3	418.965	422	0.333333	24	FALSE	FALSE	FALSE
SPR	SPR	2	0	0	1	175	FALSE	FALSE	FALSE		PITHD1	PITHD1	3	1414.09	869	0	3	FALSE	FALSE	FALSE
SPTB	SPTB	2	0	0	1	4	FALSE	FALSE	FALSE		PITPNB	PITPNB	3	4071.56	3928	0.333333	285	FALSE	FALSE	FALSE
SPTB;SPTBN1;SPTBN2	SPTB;SPTBN1;SPTBN2	2	990.961	757	0	104	FALSE	FALSE	FALSE		PKLR;PKM	PKLR;PKM	3	3407.17	3484	0	99	FALSE	FALSE	FALSE
STAM	STAM	2	176.657	49	0	240	FALSE	FALSE	FALSE		PLCL1	PLCL1	3	2861.18	2215	0.333333	186	FALSE	FALSE	FALSE
SULT1A1;SULT1A3	SULT1A1;SULT1A3	2	26.9785	7	0	91	FALSE	FALSE	FALSE		PLCXD3	PLCXD3	3	3885.89	4584	0	127	FALSE	FALSE	FALSE
SUMO2;SUMO3	SUMO2;SUMO3	2	0	0	1	225	FALSE	FALSE	FALSE		PPCS	PPCS	3	472.086	598	0.333333	89	FALSE	FALSE	FALSE
TACC2	TACC2	2	2330	2330	0	151	FALSE	FALSE	FALSE		PPIA	PPIA	3	501.487	479	0.333333	77	FALSE	FALSE	FALSE
TARDBP	TARDBP	2	0	0	1	12	FALSE	FALSE	FALSE		PPIA;PPIAL4A	PPIA;PPIAL4A	3	333.23	676	0.333333	203	FALSE	FALSE	FALSE
TBC1D13	TBC1D13	2	381.216	1141	0	24	FALSE	FALSE	FALSE		PPIF	PPIF	3	2256.01	1629	0	31	FALSE	FALSE	FALSE
THYN1	THYN1	2	0	0	1	4	FALSE	FALSE	FALSE		PPM1F	PPM1F	3	603.153	481	0.333333	157	FALSE	FALSE	FALSE
TMEM11	TMEM11	2	298.151	728	0	12	FALSE	FALSE	FALSE		PPP1R12C	PPP1R12C	3	606.55	438	0	218	FALSE	FALSE	FALSE
TMOD3	TMOD3	2	0	0	1	11	FALSE	FALSE	FALSE		PPP1R7	PPP1R7	3	694.816	1071	0	292	FALSE	FALSE	FALSE
TOLLIP	TOLLIP	2	194.77	278	0	124	FALSE	FALSE	FALSE		PPP2R2A	PPP2R2A	3	253.952	349	0	95	FALSE	FALSE	FALSE
TOM1	TOM1	2	438.589	421	0	221	FALSE	FALSE	FALSE		PPP6R3	PPP6R3	3	4564.36	4049	0	16	FALSE	FALSE	FALSE
TOMM20	TOMM20	2	0	0	1	2	FALSE	FALSE	FALSE		PRKAA1	PRKAA1	3	1319.32	1539	0	66	FALSE	FALSE	FALSE
TOMM5	TOMM5	2	9.78752	11	0	2	FALSE	FALSE	FALSE		PRKACA	PRKACA	3	0	0	1	275	FALSE	FALSE	FALSE
TP53I3	TP53I3	2	2552.68	2980	0	40	FALSE	FALSE	FALSE		PRKACA;PRKACB	PRKACA;PRKACB	3	95.4692	174	0.666667	133	FALSE	FALSE	FALSE
TPSAB1	TPSAB1	2	6984	6984	0	86	FALSE	FALSE	FALSE		PRKACB	PRKACB	3	1212.8	1583	0	249	FALSE	FALSE	FALSE
TRAPPC3	TRAPPC3	2	85.1408	67	0	14	FALSE	FALSE	FALSE		PRPS1	PRPS1	3	19.689	0	0.666667	24	FALSE	FALSE	FALSE
TRIM54;TRIM55	TRIM54;TRIM55	2	2330	2330	0	123	FALSE	FALSE	FALSE		PSMA2	PSMA2	3	2646.94	2500	0	48	FALSE	FALSE	FALSE
TRMT112	TRMT112	2	4821.05	5062	0	55	FALSE	FALSE	FALSE		PSMB5	PSMB5	3	2048.52	2282	0	184	FALSE	FALSE	FALSE
TSC22D1;TSC22D2	TSC22D1;TSC22D2	2	112.079	307	0	2	FALSE	FALSE	FALSE		PSMB7	PSMB7	3	623.976	944	0.333333	77	FALSE	FALSE	FALSE
TSFM	TSFM	2	0	0	1	92	FALSE	FALSE	FALSE		PSMC1	PSMC1	3	893.316	1016	0	178	FALSE	FALSE	FALSE
TTC1	TTC1	2	1291.93	1112	0	77	FALSE	FALSE	FALSE		PSMD13	PSMD13	3	472.036	743	0.333333	84	FALSE	FALSE	FALSE
TUBB2A;TUBB2B;TUBB4B	TUBB2A;TUBB2B;TUBB4B	2	56.2708	0	0	2	FALSE	FALSE	FALSE		PTPN11	PTPN11	3	2448.85	2310	0	296	FALSE	FALSE	FALSE
TXNIP	TXNIP	2	1895.82	1903	0	1	FALSE	FALSE	FALSE		PYGB;PYGM	PYGB;PYGM	3	477.217	322	0	95	FALSE	FALSE	FALSE
UBE2I	UBE2I	2	0	0	1	19	FALSE	FALSE	FALSE		PYGM	PYGM	3	1526.06	1295	0.333333	278	FALSE	FALSE	FALSE
UBE2V1;UBE2V2	UBE2V1;UBE2V2	2	75.7162	55	0	113	FALSE	FALSE	FALSE		QARS1	QARS1	3	2895.35	3007	0	262	FALSE	FALSE	FALSE
UBR4	UBR4	2	0	0	1	82	FALSE	FALSE	FALSE		RALA;RALB	RALA;RALB	3	2605.11	2600	0	56	FALSE	FALSE	FALSE
UNC45B	UNC45B	2	0	0	1	2	FALSE	FALSE	FALSE		RAP1B	RAP1B	3	1596.08	2279	0.333333	148	FALSE	FALSE	FALSE
UQCR10	UQCR10	2	268.362	189	0	7	FALSE	FALSE	FALSE		RBP1	RBP1	3	8542.11	10037	0	255	FALSE	FALSE	FALSE
UTRN	UTRN	2	0	0	1	14	FALSE	FALSE	FALSE		RBPMS;RBPMS2	RBPMS;RBPMS2	3	2644.94	2689	0.333333	264	FALSE	FALSE	FALSE
XRCC5	XRCC5	2	254.92	380	0	14	FALSE	FALSE	FALSE		REPS1	REPS1	3	7796	7796	0	211	FALSE	FALSE	FALSE
YAP1	YAP1	2	0	0	1	93	FALSE	FALSE	FALSE		RPL14	RPL14	3	0	0	1	16	FALSE	FALSE	FALSE
YBX1	YBX1	2	92.7346	247	0	9	FALSE	FALSE	FALSE		RPLP1	RPLP1	3	2600	2600	0.333333	241	FALSE	FALSE	FALSE
YBX1;YBX3	YBX1;YBX3	2	1500.72	2249	0	26	FALSE	FALSE	FALSE		RTN3	RTN3	3	1385.07	2070	0	134	FALSE	FALSE	FALSE
YKT6	YKT6	2	411.322	900	0	41	FALSE	FALSE	FALSE		S100A8	S100A8	3	2600	2600	0.333333	104	FALSE	FALSE	FALSE
AASDHPPT	AASDHPPT	1	0	0	NA	2	FALSE	FALSE	FALSE		SAMD9L	SAMD9L	3	2600	2600	0.333333	100	FALSE	FALSE	FALSE
ABAT	ABAT	1	0	0	NA	15	FALSE	FALSE	FALSE		SAR1A	SAR1A	3	977.717	1267	0.333333	48	FALSE	FALSE	FALSE
ABCA8	ABCA8	1	0	0	NA	14	FALSE	FALSE	FALSE		SARS2	SARS2	3	517.587	353	0	78	FALSE	FALSE	FALSE
ABCB10	ABCB10	1	0	0	NA	88	FALSE	FALSE	FALSE		SCAMP3	SCAMP3	3	2600	2600	0.333333	112	FALSE	FALSE	FALSE
ABHD10	ABHD10	1	0	0	NA	7	FALSE	FALSE	FALSE		SCP2	SCP2	3	812.524	1416	0	35	FALSE	FALSE	FALSE
ABHD11	ABHD11	1	0	0	NA	193	FALSE	FALSE	FALSE		SCRN1	SCRN1	3	0	0	1	77	FALSE	FALSE	FALSE
ACAA2	ACAA2	1	0	0	NA	107	FALSE	FALSE	FALSE		SIRT5	SIRT5	3	973.989	1229	0	4	FALSE	FALSE	FALSE
ACADS	ACADS	1	0	0	NA	205	FALSE	FALSE	FALSE		SLC25A1	SLC25A1	3	410.043	511	0	87	FALSE	FALSE	FALSE
ACBD5	ACBD5	1	0	0	NA	92	FALSE	FALSE	FALSE		SLC25A4;SLC25A5	SLC25A4;SLC25A5	3	2257.44	1658	0	249	FALSE	FALSE	FALSE
ACOT11	ACOT11	1	0	0	NA	93	FALSE	FALSE	FALSE		SNCA	SNCA	3	2437.58	2135	0	27	FALSE	FALSE	FALSE
ACTA1;ACTBL2;ACTG2	ACTA1;ACTBL2;ACTG2	1	0	0	NA	105	FALSE	FALSE	FALSE		SND1	SND1	3	1132.69	742	0	321	FALSE	FALSE	FALSE
ACTA1;ACTBL2;ACTG2;POTEF	ACTA1;ACTBL2;ACTG2;POTEF	1	0	0	NA	122	FALSE	FALSE	FALSE		SNRPA	SNRPA	3	5198	5198	0.333333	430	FALSE	FALSE	FALSE
ACTA1;ACTG2;POTEF;POTEI	ACTA1;ACTG2;POTEF;POTEI	1	0	0	NA	128	FALSE	FALSE	FALSE		SNRPA1	SNRPA1	3	191.199	143	0.333333	274	FALSE	FALSE	FALSE
ACTA1;POTEF;POTEI	ACTA1;POTEF;POTEI	1	0	0	NA	204	FALSE	FALSE	FALSE		SRP54	SRP54	3	7796	7796	0	209	FALSE	FALSE	FALSE
ACTBL2	ACTBL2	1	0	0	NA	179	FALSE	FALSE	FALSE		SRRT	SRRT	3	5198	5198	0.333333	267	FALSE	FALSE	FALSE
ACTN2;ACTN3	ACTN2;ACTN3	1	0	0	NA	100	FALSE	FALSE	FALSE		STBD1	STBD1	3	399.119	271	0.333333	89	FALSE	FALSE	FALSE
ADH5	ADH5	1	0	0	NA	73	FALSE	FALSE	FALSE		SULT1A3	SULT1A3	3	131.116	146	0	18	FALSE	FALSE	FALSE
ADHFE1	ADHFE1	1	0	0	NA	7	FALSE	FALSE	FALSE		SUMO1	SUMO1	3	1010.32	717	0.333333	50	FALSE	FALSE	FALSE
ADIPOQ	ADIPOQ	1	0	0	NA	150	FALSE	FALSE	FALSE		SYNPO2	SYNPO2	3	5659.63	5758	0	436	FALSE	FALSE	FALSE
ADK	ADK	1	0	0	NA	189	FALSE	FALSE	FALSE		TARS1	TARS1	3	137.515	73	0	295	FALSE	FALSE	FALSE
AIP	AIP	1	0	0	NA	197	FALSE	FALSE	FALSE		TFRC	TFRC	3	1015.6	1087	0	184	FALSE	FALSE	FALSE
AKR1A1	AKR1A1	1	0	0	NA	170	FALSE	FALSE	FALSE		TGM2	TGM2	3	217.628	233	0.333333	5	FALSE	FALSE	FALSE
[truncated: 604 more rows]

## Sheet: metabolite
YOUNGER											OLDER
	nodes	degree	betweenness_noWeight	betweenness_absWeight	clusteringCoeff	community	hubs	bottleneck	backbone			nodes	degree	betweenness_noWeight	betweenness_absWeight	clusteringCoeff	community	hubs	bottleneck	backbone
Saccharopine	Saccharopine	15	805.921	650	0.438095	7	TRUE	TRUE	TRUE		Glutamine	Glutamine	8	425.974	362	0.357143	6	TRUE	FALSE	TRUE
Acetoacetic acid	Acetoacetic acid	13	95.03	136	0.564103	7	TRUE	FALSE	TRUE		Lysine	Lysine	8	499.302	582	0.357143	6	TRUE	FALSE	TRUE
Gamma-Aminobutyric acid	Gamma-Aminobutyric acid	12	180.54	74	0.575758	7	TRUE	FALSE	TRUE		Glucose	Glucose	7	1343.5	1322	0.047619	2	TRUE	TRUE	TRUE
Purine	Purine	12	485.988	607	0.5	7	TRUE	TRUE	TRUE		Acetylcholine	Acetylcholine	7	328.756	274	0.238095	4	TRUE	FALSE	TRUE
3-Aminoisobutanoic acid	3-Aminoisobutanoic acid	11	147.299	198	0.727273	7	TRUE	FALSE	TRUE		Glycine	Glycine	7	1537.12	1713	0.142857	3	TRUE	TRUE	TRUE
Phenylalanine	Phenylalanine	11	186.166	180	0.636364	7	TRUE	FALSE	TRUE		Trimethylamine	Trimethylamine	7	193.951	148	0.47619	4	TRUE	FALSE	TRUE
Serine	Serine	11	516.616	637	0.309091	18	TRUE	TRUE	TRUE		Hydroxyisocaproate	Hydroxyisocaproate	6	657	657	0.266667	1	TRUE	TRUE	TRUE
Trimethylamine	Trimethylamine	11	33.2261	0	0.709091	7	TRUE	FALSE	TRUE		beta-Alanine	beta-Alanine	6	418.546	287	0.333333	6	TRUE	FALSE	TRUE
Alanine	Alanine	10	350.735	352	0.355556	7	TRUE	FALSE	TRUE		Gamma-Aminobutyric acid	Gamma-Aminobutyric acid	6	49.5833	41	0.466667	4	TRUE	FALSE	TRUE
Carnitine	Carnitine	10	15.2365	0	0.822222	7	TRUE	FALSE	TRUE		Homoserine	Homoserine	6	1165.7	1115	0.333333	3	TRUE	TRUE	TRUE
Pyridoxine	Pyridoxine	10	860.869	742	0.2	5	TRUE	TRUE	TRUE		Isocitrate	Isocitrate	5	900.828	948	0.1	7	FALSE	TRUE	TRUE
Pyrophosphate	Pyrophosphate	9	402.437	589	0.333333	3	FALSE	TRUE	TRUE		3-Ureidopropionate	3-Ureidopropionate	5	418.619	466	0.1	4	FALSE	FALSE	FALSE
Guanidoacetate	Guanidoacetate	9	56.3267	134	0.833333	7	FALSE	FALSE	FALSE		3-Aminoisobutanoic acid	3-Aminoisobutanoic acid	5	1.825	3	0.8	4	FALSE	FALSE	FALSE
PCr	PCr	8	733.557	779	0.0357143	12	FALSE	TRUE	TRUE		5-Aminolevulinic acid	5-Aminolevulinic acid	5	67.5042	139	0.4	4	FALSE	FALSE	FALSE
Norepinephrine	Norepinephrine	8	504.027	401	0.428571	18	FALSE	TRUE	TRUE		Acetoacetic acid	Acetoacetic acid	5	51.9285	14	0.7	4	FALSE	FALSE	FALSE
Malate	Malate	8	222.451	189	0.392857	6	FALSE	FALSE	FALSE		Butyrylcarnitine	Butyrylcarnitine	5	307	307	0.3	6	FALSE	FALSE	FALSE
Homocysteine	Homocysteine	8	325.326	345	0.392857	3	FALSE	FALSE	FALSE		Carnitine	Carnitine	5	1.825	0	0.8	4	FALSE	FALSE	FALSE
Isoleucine	Isoleucine	7	542.387	539	0.428571	1	FALSE	TRUE	TRUE		Inosine	Inosine	4	816	816	0.5	1	FALSE	TRUE	TRUE
Fumarate	Fumarate	7	183.319	0	0.47619	3	FALSE	FALSE	FALSE		Purine	Purine	4	663	663	0	3	FALSE	TRUE	TRUE
Asymmetric dimethylarginine	Asymmetric dimethylarginine	7	127.182	0	0.619048	18	FALSE	FALSE	FALSE		2-Ketohexanoate	2-Ketohexanoate	4	307	307	0.166667	5	FALSE	FALSE	FALSE
Methionine sulfone	Methionine sulfone	7	187.58	257	0.666667	18	FALSE	FALSE	FALSE		Citraconate	Citraconate	4	231.5	232	0.333333	16	FALSE	FALSE	FALSE
Spermine	Spermine	7	127.182	213	0.619048	18	FALSE	FALSE	FALSE		3-Deazaadenosine	3-Deazaadenosine	4	111.983	116	0.333333	4	FALSE	FALSE	FALSE
Cysteamine	Cysteamine	6	374.985	516	0.266667	3	FALSE	TRUE	TRUE		Cyclic AMP	Cyclic AMP	4	32.7707	0	0.833333	6	FALSE	FALSE	FALSE
3-Phosphoglycerate	3-Phosphoglycerate	6	262.401	265	0.266667	3	FALSE	FALSE	FALSE		Cytidine	Cytidine	4	231.667	230	0.333333	4	FALSE	FALSE	FALSE
Glyceraldehyde	Glyceraldehyde	6	248.749	167	0.4	3	FALSE	FALSE	FALSE		Methionine	Methionine	4	197.834	202	0.166667	2	FALSE	FALSE	FALSE
Carnosine	Carnosine	6	27.7811	0	0.8	7	FALSE	FALSE	FALSE		Phosphoethanolamine	Phosphoethanolamine	4	79	79	0.5	3	FALSE	FALSE	FALSE
NG-monomethyl-L-arginine	NG-monomethyl-L-arginine	6	383.754	341	0.333333	1	FALSE	FALSE	FALSE		Threonine	Threonine	4	166.087	370	0.666667	3	FALSE	FALSE	FALSE
Riboflavin	Riboflavin	6	174.669	250	0.4	6	FALSE	FALSE	FALSE		2-Hydroxyglutarate	2-Hydroxyglutarate	3	79	79	0.333333	5	FALSE	FALSE	FALSE
Anthranilate	Anthranilate	5	313.907	347	0.3	6	FALSE	FALSE	FALSE		Adenosine diphosphate	Adenosine diphosphate	3	156	156	0.333333	7	FALSE	FALSE	FALSE
5-Aminolevulinic acid	5-Aminolevulinic acid	5	4.32945	5	0.8	7	FALSE	FALSE	FALSE		Adenosine monophosphate	Adenosine monophosphate	3	0.5	0	0.666667	16	FALSE	FALSE	FALSE
Acetylcholine	Acetylcholine	5	3.1	3	0.5	7	FALSE	FALSE	FALSE		Allantoin	Allantoin	3	0	0	1	1	FALSE	FALSE	FALSE
Betaine	Betaine	5	260.459	246	0.2	2	FALSE	FALSE	FALSE		Deoxycholate	Deoxycholate	3	39	0	0.666667	1	FALSE	FALSE	FALSE
Citrulline	Citrulline	5	154.022	139	0.2	2	FALSE	FALSE	FALSE		Fructose 1,6-bisphosphate	Fructose 1,6-bisphosphate	3	156	156	0.333333	14	FALSE	FALSE	FALSE
Glycine	Glycine	5	167.207	73	0.5	4	FALSE	FALSE	FALSE		Fumarate	Fumarate	3	23	0	0.666667	2	FALSE	FALSE	FALSE
Histamine	Histamine	5	211.632	184	0.2	2	FALSE	FALSE	FALSE		Homocysteate	Homocysteate	3	39	78	0.666667	1	FALSE	FALSE	FALSE
Tyrosine	Tyrosine	5	23.4003	18	0.8	18	FALSE	FALSE	FALSE		Malate	Malate	3	23	0	0.666667	2	FALSE	FALSE	FALSE
Fructose 6-phosphate	Fructose 6-phosphate	4	114.293	169	0.333333	8	FALSE	FALSE	FALSE		p-aminobenzoate	p-aminobenzoate	3	79	79	0.333333	9	FALSE	FALSE	FALSE
Glucose	Glucose	4	24.393	0	0.833333	3	FALSE	FALSE	FALSE		Succinate	Succinate	3	79	79	0.333333	7	FALSE	FALSE	FALSE
Glucose 6-phosphate	Glucose 6-phosphate	4	56.7066	1	0.5	8	FALSE	FALSE	FALSE		Uridine diphosphate-N-acetylglucosamine	Uridine diphosphate-N-acetylglucosamine	3	0	0	1	1	FALSE	FALSE	FALSE
Lactulose	Lactulose	4	5.13333	18	0.666667	3	FALSE	FALSE	FALSE		1-Methylhistamine	1-Methylhistamine	3	402.212	255	0	2	FALSE	FALSE	FALSE
Taurodeoxycholate	Taurodeoxycholate	4	222.327	231	0.166667	9	FALSE	FALSE	FALSE		2-Methylbutyroylcarnitine	2-Methylbutyroylcarnitine	3	4.15833	4	0.666667	4	FALSE	FALSE	FALSE
Anserine	Anserine	4	105.316	236	0.5	4	FALSE	FALSE	FALSE		Alanine	Alanine	3	61.625	71	0.333333	4	FALSE	FALSE	FALSE
Tryptophan	Tryptophan	4	87.8095	87	0.333333	4	FALSE	FALSE	FALSE		Anandamide	Anandamide	3	157	157	0	15	FALSE	FALSE	FALSE
2-Hydroxyglutarate	2-Hydroxyglutarate	3	67.2161	40	0.333333	16	FALSE	FALSE	FALSE		Arginine	Arginine	3	231	231	0.333333	9	FALSE	FALSE	FALSE
Adenosine diphosphate	Adenosine diphosphate	3	138.614	113	0.333333	12	FALSE	FALSE	FALSE		Cytosine	Cytosine	3	7.54167	9	0.333333	4	FALSE	FALSE	FALSE
Homocysteate	Homocysteate	3	146.788	157	0.333333	3	FALSE	FALSE	FALSE		Isovalerylcarnitine	Isovalerylcarnitine	3	4.15833	0	0.666667	4	FALSE	FALSE	FALSE
Nicotinate	Nicotinate	3	27.2599	34	0.333333	3	FALSE	FALSE	FALSE		Phosphoenolpyruvate	Phosphoenolpyruvate	2	871	871	0	1	FALSE	TRUE	TRUE
p-aminobenzoate	p-aminobenzoate	3	0	0	1	6	FALSE	FALSE	FALSE		S-adenosyl-L-homocysteine	S-adenosyl-L-homocysteine	2	924	924	0	1	FALSE	TRUE	TRUE
2'-Deoxycytidine	2'-Deoxycytidine	3	25.2747	1	0.333333	12	FALSE	FALSE	FALSE		Adenosine triphosphate	Adenosine triphosphate	2	79	79	0	10	FALSE	FALSE	FALSE
2-Methylbutyroylcarnitine	2-Methylbutyroylcarnitine	3	0	0	1	1	FALSE	FALSE	FALSE		Anthranilate	Anthranilate	2	0	0	1	9	FALSE	FALSE	FALSE
3-Methyl-2-oxovaleric acid	3-Methyl-2-oxovaleric acid	3	55.0332	38	0	12	FALSE	FALSE	FALSE		Cholesterol sulfate	Cholesterol sulfate	2	375	375	0	5	FALSE	FALSE	FALSE
Butyrylcarnitine	Butyrylcarnitine	3	23	45	0.666667	1	FALSE	FALSE	FALSE		Lactulose	Lactulose	2	0	0	1	5	FALSE	FALSE	FALSE
Cytosine	Cytosine	3	159.615	135	0.333333	9	FALSE	FALSE	FALSE		Nicotinamide adenine dinucleotide	Nicotinamide adenine dinucleotide	2	0	0	1	14	FALSE	FALSE	FALSE
Isovalerylcarnitine	Isovalerylcarnitine	3	0	0	1	1	FALSE	FALSE	FALSE		Oxidized glutathione	Oxidized glutathione	2	79	79	0	8	FALSE	FALSE	FALSE
Leucine	Leucine	3	170	170	0.333333	1	FALSE	FALSE	FALSE		Reduced nicotinamide Adenine Dinucleotide	Reduced nicotinamide Adenine Dinucleotide	2	0	0	1	14	FALSE	FALSE	FALSE
Proline	Proline	3	250.927	304	0.333333	4	FALSE	FALSE	FALSE		Saccharopine	Saccharopine	2	0	0	1	1	FALSE	FALSE	FALSE
Thyroxine	Thyroxine	3	188.92	190	0	13	FALSE	FALSE	FALSE		Uridine 5'-diphosphate	Uridine 5'-diphosphate	2	0	0	1	16	FALSE	FALSE	FALSE
trans-hydroxyproline	trans-hydroxyproline	3	121.18	101	0.333333	1	FALSE	FALSE	FALSE		Acetylcarnitine	Acetylcarnitine	2	156	156	0	8	FALSE	FALSE	FALSE
Uridine	Uridine	3	50.451	78	0.666667	2	FALSE	FALSE	FALSE		Homocysteine	Homocysteine	2	79	79	0	11	FALSE	FALSE	FALSE
2-Hydroxy-2-methylbutyrate	2-Hydroxy-2-methylbutyrate	2	151.263	154	0	17	FALSE	FALSE	FALSE		Isoleucine	Isoleucine	2	79	79	0	12	FALSE	FALSE	FALSE
2-Ketohexanoate	2-Ketohexanoate	2	1	1	0	16	FALSE	FALSE	FALSE		Kynurenic acid	Kynurenic acid	2	0	0	1	16	FALSE	FALSE	FALSE
Acetyl-CoA	Acetyl-CoA	2	86	86	0	11	FALSE	FALSE	FALSE		Phenylalanine	Phenylalanine	2	304	304	0	3	FALSE	FALSE	FALSE
Erythrose 4-phosphate	Erythrose 4-phosphate	2	0	0	1	8	FALSE	FALSE	FALSE		Tryptophan	Tryptophan	2	79	79	0	13	FALSE	FALSE	FALSE
Flavin Mononucleotide	Flavin Mononucleotide	2	24.2747	27	0	12	FALSE	FALSE	FALSE		2-Hydroxy-2-methylbutyrate	2-Hydroxy-2-methylbutyrate	1	0	0	NA	5	FALSE	FALSE	FALSE
N-Carbamoyl-L-aspartate	N-Carbamoyl-L-aspartate	2	0	0	1	2	FALSE	FALSE	FALSE		Glutarylcarnitine	Glutarylcarnitine	1	0	0	NA	15	FALSE	FALSE	FALSE
Nicotinamide adenine dinucleotide phosphate	Nicotinamide adenine dinucleotide phosphate	2	3.07945	4	0	7	FALSE	FALSE	FALSE		Glyceraldehyde	Glyceraldehyde	1	0	0	NA	2	FALSE	FALSE	FALSE
Pyroglutamate	Pyroglutamate	2	120.132	111	0	13	FALSE	FALSE	FALSE		Guanidoacetate	Guanidoacetate	1	0	0	NA	2	FALSE	FALSE	FALSE
1-Methylhistamine	1-Methylhistamine	2	86	86	0	10	FALSE	FALSE	FALSE		Prephenate	Prephenate	1	0	0	NA	7	FALSE	FALSE	FALSE
Choline	Choline	2	17.7839	45	0	16	FALSE	FALSE	FALSE		Pyroglutamate	Pyroglutamate	1	0	0	NA	6	FALSE	FALSE	FALSE
Creatine	Creatine	2	113.41	105	0	17	FALSE	FALSE	FALSE		Pyrophosphate	Pyrophosphate	1	0	0	NA	11	FALSE	FALSE	FALSE
Cytidine	Cytidine	2	0	0	1	9	FALSE	FALSE	FALSE		Reduced nicotinamide adenine dinucleotide phosphate	Reduced nicotinamide adenine dinucleotide phosphate	1	0	0	NA	8	FALSE	FALSE	FALSE
Homoserine	Homoserine	2	0	0	1	5	FALSE	FALSE	FALSE		Thiamine pyrophosphate	Thiamine pyrophosphate	1	0	0	NA	12	FALSE	FALSE	FALSE
Taurine	Taurine	2	86	86	0	15	FALSE	FALSE	FALSE		Xanthurenate	Xanthurenate	1	0	0	NA	13	FALSE	FALSE	FALSE
Threonine	Threonine	2	0	0	1	5	FALSE	FALSE	FALSE		2'-Deoxycytidine	2'-Deoxycytidine	1	0	0	NA	6	FALSE	FALSE	FALSE
Valine	Valine	2	86	86	0	14	FALSE	FALSE	FALSE		Anserine	Anserine	1	0	0	NA	5	FALSE	FALSE	FALSE
Adenosine triphosphate	Adenosine triphosphate	1	0	0	NA	14	FALSE	FALSE	FALSE		Asparagine	Asparagine	1	0	0	NA	15	FALSE	FALSE	FALSE
Allantoin	Allantoin	1	0	0	NA	5	FALSE	FALSE	FALSE		Betaine	Betaine	1	0	0	NA	4	FALSE	FALSE	FALSE
Glutarylcarnitine	Glutarylcarnitine	1	0	0	NA	15	FALSE	FALSE	FALSE		Choline	Choline	1	0	0	NA	9	FALSE	FALSE	FALSE
Glyceraldehyde 3-phosphate	Glyceraldehyde 3-phosphate	1	0	0	NA	8	FALSE	FALSE	FALSE		Glutamic acid	Glutamic acid	1	0	0	NA	3	FALSE	FALSE	FALSE
Malonyl-coenzyme A	Malonyl-coenzyme A	1	0	0	NA	11	FALSE	FALSE	FALSE		Proline	Proline	1	0	0	NA	3	FALSE	FALSE	FALSE
Urate	Urate	1	0	0	NA	6	FALSE	FALSE	FALSE		Pyridoxine	Pyridoxine	1	0	0	NA	10	FALSE	FALSE	FALSE
3-Deazaadenosine	3-Deazaadenosine	1	0	0	NA	9	FALSE	FALSE	FALSE
Acetylcarnitine	Acetylcarnitine	1	0	0	NA	7	FALSE	FALSE	FALSE
Anandamide	Anandamide	1	0	0	NA	4	FALSE	FALSE	FALSE
Cystamine	Cystamine	1	0	0	NA	2	FALSE	FALSE	FALSE
Indole-3-propionic acid	Indole-3-propionic acid	1	0	0	NA	2	FALSE	FALSE	FALSE
Methionine	Methionine	1	0	0	NA	6	FALSE	FALSE	FALSE
N-Acetylglutamine	N-Acetylglutamine	1	0	0	NA	10	FALSE	FALSE	FALSE

## Sheet: lipid
YOUNGER											OLDER
	nodes	degree	betweenness_noWeight	betweenness_absWeight	clusteringCoeff	community	hubs	bottleneck	backbone			nodes	degree	betweenness_noWeight	betweenness_absWeight	clusteringCoeff	community	hubs	bottleneck	backbone
Hex1Cer(t20:0_20:4)+HCOO	Hex1Cer(t20:0_20:4)+HCOO	10	111.035	90	0.311111	5	TRUE	FALSE	TRUE		AcCa(18:3)+H	AcCa(18:3)+H	6	17.3333	14	0.4	1	TRUE	TRUE	TRUE
PC(17:0_18:2)+HCOO	PC(17:0_18:2)+HCOO	9	323.034	343	0.194444	2	TRUE	TRUE	TRUE		AcCa(16:1)+H	AcCa(16:1)+H	5	8.33333	12	0.6	1	TRUE	FALSE	TRUE
Hex1Cer(t20:1_20:4)+HCOO	Hex1Cer(t20:1_20:4)+HCOO	8	84.8826	51	0.428571	5	TRUE	FALSE	TRUE		AcCa(17:0)+H	AcCa(17:0)+H	5	4.83333	8	0.6	1	TRUE	FALSE	TRUE
PC(16:1e_22:6)+HCOO	PC(16:1e_22:6)+HCOO	8	93.0452	145	0.428571	5	TRUE	TRUE	TRUE		AcCa(18:1)+H	AcCa(18:1)+H	5	23	23	0.2	2	TRUE	TRUE	TRUE
PE(18:1e_18:1)-H	PE(18:1e_18:1)-H	6	243.014	231	0.2	5	FALSE	TRUE	TRUE		AcCa(19:1)+H	AcCa(19:1)+H	4	3.5	0	0.666667	1	FALSE	FALSE	FALSE
PC(15:0_18:2)+HCOO	PC(15:0_18:2)+HCOO	6	85.6734	57	0.266667	2	FALSE	FALSE	FALSE		AcCa(14:0)+H	AcCa(14:0)+H	3	0	0	1	1	FALSE	FALSE	FALSE
PC(16:0_22:4)+HCOO	PC(16:0_22:4)+HCOO	6	119.297	113	0.133333	1	FALSE	FALSE	FALSE		AcCa(18:0)+H	AcCa(18:0)+H	2	0	0	1	2	FALSE	FALSE	FALSE
PE(18:1e_22:5)-H	PE(18:1e_22:5)-H	6	98.8483	88	0.533333	5	FALSE	FALSE	FALSE		AcCa(19:0)+H	AcCa(19:0)+H	2	0	0	1	1	FALSE	FALSE	FALSE
PE(18:2e_22:6)-H	PE(18:2e_22:6)-H	6	47.7266	62	0.4	2	FALSE	FALSE	FALSE		AcCa(22:4)+H	AcCa(22:4)+H	2	0	0	1	2	FALSE	FALSE	FALSE
PC(16:0_20:4)+HCOO	PC(16:0_20:4)+HCOO	5	66.546	48	0.4	1	FALSE	FALSE	FALSE		AcCa(16:0)+H	AcCa(16:0)+H	1	0	0	NA	2	FALSE	FALSE	FALSE
PC(18:0_22:5)+HCOO	PC(18:0_22:5)+HCOO	5	64.419	79	0.3	1	FALSE	FALSE	FALSE		AcCa(18:2)+H	AcCa(18:2)+H	1	0	0	NA	1	FALSE	FALSE	FALSE
PC(18:2e_20:4)+HCOO	PC(18:2e_20:4)+HCOO	5	4.87193	1	0.8	5	FALSE	FALSE	FALSE
PC(20:1_18:2)+HCOO	PC(20:1_18:2)+HCOO	5	10.3468	1	0.5	1	FALSE	FALSE	FALSE
PC(17:0_20:4)+HCOO	PC(17:0_20:4)+HCOO	4	167.977	173	0.166667	2	FALSE	TRUE	TRUE
PC(16:1e_18:1)+HCOO	PC(16:1e_18:1)+HCOO	4	34.8486	17	0.333333	5	FALSE	FALSE	FALSE
PC(18:2e_22:6)+HCOO	PC(18:2e_22:6)+HCOO	4	11.3572	13	0.5	2	FALSE	FALSE	FALSE
PE(18:1_20:4)-H	PE(18:1_20:4)-H	4	48.5111	72	0.333333	3	FALSE	FALSE	FALSE
PE(20:1e_20:4)-H	PE(20:1e_20:4)-H	4	0.333333	1	0.833333	5	FALSE	FALSE	FALSE
PC(18:0_22:4)+HCOO	PC(18:0_22:4)+HCOO	3	3.33333	10	0.666667	1	FALSE	FALSE	FALSE
PC(18:1_18:2)+HCOO	PC(18:1_18:2)+HCOO	3	0	0	1	5	FALSE	FALSE	FALSE
PC(18:1_20:4)+HCOO	PC(18:1_20:4)+HCOO	3	133.09	139	0	1	FALSE	FALSE	FALSE
PC(18:1e_18:2)+HCOO	PC(18:1e_18:2)+HCOO	3	6.94305	6	0.333333	2	FALSE	FALSE	FALSE
PE(16:1e_22:6)-H	PE(16:1e_22:6)-H	3	0	0	1	2	FALSE	FALSE	FALSE
PE(18:0_20:3)-H	PE(18:0_20:3)-H	3	38	38	0.333333	3	FALSE	FALSE	FALSE
PE(18:2e_20:4)-H	PE(18:2e_20:4)-H	3	38	38	0.333333	2	FALSE	FALSE	FALSE
Hex1Cer(d19:0_20:4)+HCOO	Hex1Cer(d19:0_20:4)+HCOO	2	0	0	1	5	FALSE	FALSE	FALSE
PC(14:0_20:4)+HCOO	PC(14:0_20:4)+HCOO	2	74	74	0	4	FALSE	FALSE	FALSE
PC(15:0_16:0)+HCOO	PC(15:0_16:0)+HCOO	2	38	38	0	4	FALSE	FALSE	FALSE
PC(15:0_20:4)+HCOO	PC(15:0_20:4)+HCOO	2	14.8667	34	0	2	FALSE	FALSE	FALSE
PC(18:0_20:4)+HCOO	PC(18:0_20:4)+HCOO	2	0	0	1	1	FALSE	FALSE	FALSE
PC(16:0_14:0)+HCOO	PC(16:0_14:0)+HCOO	1	0	0	NA	1	FALSE	FALSE	FALSE
PC(16:0_18:2)+HCOO	PC(16:0_18:2)+HCOO	1	0	0	NA	2	FALSE	FALSE	FALSE
PC(18:0_20:3)+HCOO	PC(18:0_20:3)+HCOO	1	0	0	NA	1	FALSE	FALSE	FALSE
PC(18:1_22:5)+HCOO	PC(18:1_22:5)+HCOO	1	0	0	NA	1	FALSE	FALSE	FALSE
PC(18:2e_22:5)+HCOO	PC(18:2e_22:5)+HCOO	1	0	0	NA	3	FALSE	FALSE	FALSE
PE(16:1e_20:4)-H	PE(16:1e_20:4)-H	1	0	0	NA	2	FALSE	FALSE	FALSE
PE(17:0_18:2)-H	PE(17:0_18:2)-H	1	0	0	NA	2	FALSE	FALSE	FALSE
PE(18:1_18:2)-H	PE(18:1_18:2)-H	1	0	0	NA	3	FALSE	FALSE	FALSE
PE(20:4_21:1)-H	PE(20:4_21:1)-H	1	0	0	NA	1	FALSE	FALSE	FALSE
PG(17:0_18:1)-H	PG(17:0_18:1)-H	1	0	0	NA	4	FALSE	FALSE	FALSE

## Sheet: transcript
YOUNGER											OLDER
	nodes	degree	betweenness_noWeight	betweenness_absWeight	clusteringCoeff	community	hubs	bottleneck	backbone			nodes	degree	betweenness_noWeight	betweenness_absWeight	clusteringCoeff	community	hubs	bottleneck	backbone
26155	26155	12	35507.6	36139	0.333333	23	TRUE	FALSE	TRUE		9439	9439	42	394345	734915	0.243902	11	TRUE	TRUE	TRUE
9563	9563	5	125725	105143	0.1	111	FALSE	TRUE	TRUE		1622	1622	41	188454	264920	0.342683	11	TRUE	TRUE	TRUE
4524	4524	4	121294	133330	0	62	FALSE	TRUE	TRUE		100505761	100505761	38	191546	196967	0.341394	11	TRUE	TRUE	TRUE
7133	7133	14	199939	147010	0.208791	27	TRUE	TRUE	TRUE		9553	9553	38	301318	218715	0.322902	11	TRUE	TRUE	TRUE
126755	126755	11	224219	257523	0.163636	23	TRUE	TRUE	TRUE		91012	91012	37	394242	357534	0.286787	11	TRUE	TRUE	TRUE
79180	79180	11	41047.1	31585	0.236364	27	TRUE	FALSE	TRUE		5892	5892	37	69215.6	53067	0.381381	11	TRUE	FALSE	TRUE
440567	440567	13	45982.1	42045	0.384615	4	TRUE	FALSE	TRUE		6913	6913	36	230190	188015	0.328571	11	TRUE	TRUE	TRUE
54455	54455	23	43813.9	28352	0.371542	4	TRUE	FALSE	TRUE		220004	220004	36	246774	212225	0.296825	11	TRUE	TRUE	TRUE
6390	6390	19	255123	312406	0.245614	4	TRUE	TRUE	TRUE		102724814	102724814	36	57050	28415	0.368254	11	TRUE	FALSE	TRUE
51154	51154	22	1.05116e+06	1102554	0.251082	27	TRUE	TRUE	TRUE		522	522	34	190872	218644	0.294118	11	TRUE	TRUE	TRUE
255104	255104	9	141812	182119	0.194444	83	FALSE	TRUE	TRUE		56339	56339	33	118835	102912	0.346591	11	TRUE	FALSE	TRUE
7798	7798	12	54026.8	68388	0.318182	23	TRUE	FALSE	TRUE		9141	9141	33	332450	404553	0.278409	11	TRUE	TRUE	TRUE
6924	6924	17	70529.3	89702	0.301471	4	TRUE	FALSE	TRUE		100527964	100527964	32	122751	105152	0.342742	11	TRUE	FALSE	TRUE
3155	3155	6	145690	116433	0.333333	23	FALSE	TRUE	TRUE		23729	23729	32	79898.2	83917	0.308468	11	TRUE	FALSE	TRUE
25932	25932	12	76746.1	49848	0.242424	4	TRUE	FALSE	TRUE		147804	147804	32	45474.3	30026	0.383065	11	TRUE	FALSE	TRUE
7805	7805	7	154024	106989	0.238095	23	FALSE	TRUE	TRUE		57474	57474	31	277089	191866	0.268817	11	TRUE	TRUE	TRUE
553115	553115	10	258718	292045	0.222222	23	FALSE	TRUE	TRUE		27031	27031	31	189148	282074	0.326882	11	TRUE	TRUE	TRUE
1912	1912	4	138207	135920	0	96	FALSE	TRUE	TRUE		407032	407032	31	269636	274922	0.311828	11	TRUE	TRUE	TRUE
5690	5690	10	92555	111392	0.288889	24	FALSE	TRUE	TRUE		57226	57226	31	271377	256711	0.258065	11	TRUE	TRUE	TRUE
127700	127700	8	168907	142363	0.321429	122	FALSE	TRUE	TRUE		728464	728464	31	178183	221986	0.309677	11	TRUE	TRUE	TRUE
10487	10487	17	87784.7	79832	0.330882	23	TRUE	FALSE	TRUE		168433	168433	31	310238	288674	0.286022	11	TRUE	TRUE	TRUE
407034	407034	5	161711	136465	0	248	FALSE	TRUE	TRUE		374887	374887	30	193557	100206	0.287356	11	TRUE	FALSE	TRUE
284716	284716	5	72954.2	93866	0.4	4	FALSE	TRUE	TRUE		4726	4726	30	121130	114076	0.321839	11	TRUE	FALSE	TRUE
64175	64175	17	71695.5	89694	0.198529	4	TRUE	FALSE	TRUE		51329	51329	29	201154	210121	0.305419	11	TRUE	TRUE	TRUE
6513	6513	11	108171	78882	0.2	20	TRUE	FALSE	TRUE		10127	10127	29	149968	97019	0.330049	11	TRUE	FALSE	TRUE
10969	10969	11	29621.2	31291	0.2	4	TRUE	FALSE	TRUE		54812	54812	29	191591	161907	0.243842	11	TRUE	TRUE	TRUE
64834	64834	7	108050	144601	0.238095	507	FALSE	TRUE	TRUE		10465	10465	28	614529	847384	0.198413	11	TRUE	TRUE	TRUE
7388	7388	26	208059	259590	0.270769	4	TRUE	TRUE	TRUE		7567	7567	28	148733	110377	0.253968	11	TRUE	FALSE	TRUE
64756	64756	13	17891.5	22178	0.346154	4	TRUE	FALSE	TRUE		54923	54923	28	106070	113702	0.325397	11	TRUE	FALSE	TRUE
2882	2882	7	146996	141700	0.142857	114	FALSE	TRUE	TRUE		55954	55954	28	156149	211451	0.312169	11	TRUE	TRUE	TRUE
55001	55001	11	20212.5	22112	0.218182	4	TRUE	FALSE	TRUE		51163	51163	28	251732	315693	0.31746	11	TRUE	TRUE	TRUE
1718	1718	9	177632	174761	0.111111	20	FALSE	TRUE	TRUE		55300	55300	28	170482	229142	0.338624	11	TRUE	TRUE	TRUE
10207	10207	14	79537.4	75146	0.274725	4	TRUE	FALSE	TRUE		55374	55374	28	82749	34199	0.388889	11	TRUE	FALSE	TRUE
55970	55970	9	163766	199527	0.305556	23	FALSE	TRUE	TRUE		400752	400752	27	117806	130539	0.25641	11	TRUE	FALSE	TRUE
257194	257194	5	116216	119680	0.1	214	FALSE	TRUE	TRUE		914	914	27	69410.8	111229	0.344729	11	TRUE	FALSE	TRUE
9403	9403	5	146565	138986	0.1	102	FALSE	TRUE	TRUE		117143	117143	27	140032	111892	0.353276	11	TRUE	FALSE	TRUE
400759	400759	5	137204	138846	0.1	545	FALSE	TRUE	TRUE		6155	6155	27	174856	124527	0.270655	11	TRUE	FALSE	TRUE
11146	11146	4	149373	149373	0.166667	558	FALSE	TRUE	TRUE		6294	6294	27	147936	114335	0.376068	11	TRUE	FALSE	TRUE
127495	127495	13	104441	68894	0.358974	27	TRUE	FALSE	TRUE		728537	728537	27	119925	134881	0.299145	11	TRUE	FALSE	TRUE
54112	54112	14	65200.5	47337	0.252747	23	TRUE	FALSE	TRUE		521	521	27	157360	133459	0.293447	11	TRUE	FALSE	TRUE
2135	2135	15	389679	344516	0.238095	12	TRUE	TRUE	TRUE		4725	4725	26	301475	379272	0.243077	11	TRUE	TRUE	TRUE
677766	677766	7	170514	160090	0.333333	184	FALSE	TRUE	TRUE		101928865	101928865	26	141790	143394	0.409231	11	TRUE	FALSE	TRUE
1952	1952	9	70110.8	137058	0.25	150	FALSE	TRUE	TRUE		51131	51131	26	61047.1	34090	0.452308	11	TRUE	FALSE	TRUE
388662	388662	12	73748.4	62605	0.19697	83	TRUE	FALSE	TRUE		55897	55897	26	172149	211892	0.249231	11	TRUE	TRUE	TRUE
128344	128344	15	87961.1	38541	0.352381	23	TRUE	FALSE	TRUE		100616408	100616408	26	114320	152180	0.378462	11	TRUE	FALSE	TRUE
515	515	14	47192.5	63811	0.186813	23	TRUE	FALSE	TRUE		150678	150678	26	149466	163824	0.286154	11	TRUE	TRUE	TRUE
389	389	10	123494	116799	0.244444	153	FALSE	TRUE	TRUE		348793	348793	26	312568	188774	0.286154	11	TRUE	TRUE	TRUE
9860	9860	4	117805	122807	0	142	FALSE	TRUE	TRUE		7918	7918	26	133360	91365	0.375385	11	TRUE	FALSE	TRUE
476	476	8	1.04866e+06	1121092	0.285714	27	FALSE	TRUE	TRUE		100131193	100131193	26	186390	132759	0.270769	11	TRUE	FALSE	TRUE
80263	80263	5	125556	116496	0.3	13	FALSE	TRUE	TRUE		79576	79576	26	43789.7	29782	0.356923	11	TRUE	FALSE	TRUE
4853	4853	16	112195	112714	0.225	4	TRUE	TRUE	TRUE		64326	64326	25	258005	288593	0.273333	11	TRUE	TRUE	TRUE
200035	200035	18	30509.6	18755	0.352941	4	TRUE	FALSE	TRUE		284184	284184	25	238098	237582	0.286667	11	TRUE	TRUE	TRUE
148738	148738	18	52317.4	37196	0.24183	4	TRUE	FALSE	TRUE		9831	9831	25	297934	459811	0.256667	11	TRUE	TRUE	TRUE
100132406	100132406	3	159068	126859	0	4	FALSE	TRUE	TRUE		79957	79957	24	31252.5	18656	0.384058	11	TRUE	FALSE	TRUE
388677	388677	10	241479	188947	0.333333	4	FALSE	TRUE	TRUE		10432	10432	24	358468	401577	0.228261	11	TRUE	TRUE	TRUE
51205	51205	10	220833	201875	0.2	27	FALSE	TRUE	TRUE		9552	9552	24	156587	115053	0.293478	11	TRUE	FALSE	TRUE
100996763	100996763	4	164478	190782	0	4	FALSE	TRUE	TRUE		9482	9482	24	128045	191059	0.326087	11	TRUE	TRUE	TRUE
440672	440672	10	198388	169410	0.288889	12	FALSE	TRUE	TRUE		285429	285429	24	153291	169380	0.355072	11	TRUE	TRUE	TRUE
101060226	101060226	11	140117	182418	0.181818	4	TRUE	TRUE	TRUE		55722	55722	24	148674	106375	0.246377	11	TRUE	FALSE	TRUE
23632	23632	6	169297	183171	0.133333	559	FALSE	TRUE	TRUE		4715	4715	24	337125	497672	0.362319	11	TRUE	TRUE	TRUE
1520	1520	15	81792	37078	0.371429	4	TRUE	FALSE	TRUE		115761	115761	23	83453.2	57367	0.280632	11	TRUE	FALSE	TRUE
8991	8991	20	71319.2	112442	0.331579	4	TRUE	TRUE	TRUE		6166	6166	23	250266	387576	0.320158	11	TRUE	TRUE	TRUE
6282	6282	11	198928	169429	0.2	23	TRUE	TRUE	TRUE		162993	162993	23	42285.3	21341	0.375494	11	TRUE	FALSE	TRUE
140576	140576	20	73660.1	117039	0.278947	23	TRUE	TRUE	TRUE		22900	22900	23	83772.7	51661	0.252964	11	TRUE	FALSE	TRUE
27173	27173	9	590201	615150	0.138889	12	FALSE	TRUE	TRUE		30818	30818	23	340575	375730	0.288538	11	TRUE	TRUE	TRUE
6746	6746	16	20302.7	16739	0.291667	4	TRUE	FALSE	TRUE		503637	503637	23	110539	92619	0.335968	11	TRUE	FALSE	TRUE
128240	128240	14	6373.59	3350	0.483516	4	TRUE	FALSE	TRUE		23759	23759	23	38157.2	9600	0.501976	11	TRUE	FALSE	TRUE
54865	54865	7	118720	100884	0.428571	84	FALSE	TRUE	TRUE		5210	5210	23	370413	260888	0.221344	11	TRUE	TRUE	TRUE
3645	3645	5	192796	234683	0.1	12	FALSE	TRUE	TRUE		51574	51574	23	101319	50119	0.418972	11	TRUE	FALSE	TRUE
480	480	7	99072.4	98265	0.238095	241	FALSE	TRUE	TRUE		101927740	101927740	23	35663.7	10658	0.347826	11	TRUE	FALSE	TRUE
9191	9191	3	123367	123367	0.333333	792	FALSE	TRUE	TRUE		29896	29896	23	197419	200491	0.284585	11	TRUE	TRUE	TRUE
27005	27005	4	168756	168756	0.166667	512	FALSE	TRUE	TRUE		155400	155400	23	101550	61736	0.418972	11	TRUE	FALSE	TRUE
4720	4720	12	70225.9	96505	0.272727	4	TRUE	TRUE	TRUE		56943	56943	23	228219	143709	0.296443	11	TRUE	FALSE	TRUE
84134	84134	8	67607.6	99204	0.25	37	FALSE	TRUE	TRUE		100287171	100287171	23	97348.7	158612	0.355731	11	TRUE	TRUE	TRUE
2212	2212	19	293189	358799	0.169591	23	TRUE	TRUE	TRUE		83744	83744	23	178494	159379	0.249012	11	TRUE	TRUE	TRUE
2214	2214	12	75852.6	80913	0.272727	23	TRUE	FALSE	TRUE		114034	114034	22	170451	200804	0.354978	11	TRUE	TRUE	TRUE
25903	25903	12	34587.7	33105	0.272727	8	TRUE	FALSE	TRUE		729092	729092	22	246495	215848	0.350649	11	TRUE	TRUE	TRUE
83540	83540	6	121189	130089	0.2	37	FALSE	TRUE	TRUE		26521	26521	22	256000	346248	0.233766	11	TRUE	TRUE	TRUE
4259	4259	13	70575.4	57170	0.24359	4	TRUE	FALSE	TRUE		219854	219854	22	278966	348973	0.207792	11	TRUE	TRUE	TRUE
84944	84944	18	177892	130028	0.27451	23	TRUE	TRUE	TRUE		6128	6128	22	279444	152777	0.307359	11	TRUE	FALSE	TRUE
2329	2329	4	150106	135938	0.166667	12	FALSE	TRUE	TRUE		10040	10040	22	46819.2	22236	0.424242	11	TRUE	FALSE	TRUE
23215	23215	7	89906.4	103878	0.238095	12	FALSE	TRUE	TRUE		9170	9170	22	130041	83942	0.324675	11	TRUE	FALSE	TRUE
51430	51430	12	66637.4	59479	0.318182	27	TRUE	FALSE	TRUE		100506866	100506866	22	201883	129624	0.25974	11	TRUE	FALSE	TRUE
9857	9857	9	83938.8	106424	0.222222	23	FALSE	TRUE	TRUE		80336	80336	22	176451	194333	0.320346	11	TRUE	TRUE	TRUE
57710	57710	6	129479	130332	0.333333	77	FALSE	TRUE	TRUE		134218	134218	22	60267.1	38546	0.380952	11	TRUE	FALSE	TRUE
10228	10228	9	97117.1	136205	0.138889	20	FALSE	TRUE	TRUE		1345	1345	22	64733	32761	0.445887	11	TRUE	FALSE	TRUE
3918	3918	13	47993.5	46506	0.384615	184	TRUE	FALSE	TRUE		4694	4694	22	208489	163193	0.277056	11	TRUE	TRUE	TRUE
10092	10092	10	107387	121499	0.244444	23	FALSE	TRUE	TRUE		28985	28985	22	158781	180640	0.264069	11	TRUE	TRUE	TRUE
259266	259266	12	56842.1	38093	0.212121	37	TRUE	FALSE	TRUE		221143	221143	21	229704	179106	0.252381	11	TRUE	TRUE	TRUE
9928	9928	6	149125	141042	0.333333	37	FALSE	TRUE	TRUE		2971	2971	21	178931	143960	0.3	11	TRUE	FALSE	TRUE
4660	4660	10	155734	163707	0.111111	4	FALSE	TRUE	TRUE		222484	222484	21	226525	302881	0.319048	11	TRUE	TRUE	TRUE
51706	51706	5	237292	254978	0.3	178	FALSE	TRUE	TRUE		284390	284390	21	393374	398977	0.314286	22	TRUE	TRUE	TRUE
1063	1063	10	155069	103097	0.377778	37	FALSE	TRUE	TRUE		101928063	101928063	21	129391	160313	0.342857	11	TRUE	TRUE	TRUE
643723	643723	13	18739.8	16210	0.358974	23	TRUE	FALSE	TRUE		5639	5639	21	169064	166024	0.271429	11	TRUE	TRUE	TRUE
54996	54996	15	122522	138860	0.285714	23	TRUE	TRUE	TRUE		79788	79788	21	68180.4	32989	0.266667	11	TRUE	FALSE	TRUE
824	824	16	71402.7	58231	0.291667	23	TRUE	FALSE	TRUE		6629	6629	21	266751	153340	0.285714	11	TRUE	FALSE	TRUE
149111	149111	5	90573.6	127766	0.3	438	FALSE	TRUE	TRUE		23119	23119	21	249545	225137	0.27619	11	TRUE	TRUE	TRUE
375	375	10	141551	108981	0.4	27	FALSE	TRUE	TRUE		254394	254394	21	294048	327134	0.252381	11	TRUE	TRUE	TRUE
6262	6262	20	104911	107926	0.289474	4	TRUE	TRUE	TRUE		1349	1349	21	135451	152210	0.3	11	TRUE	FALSE	TRUE
2271	2271	11	210913	237346	0.327273	184	TRUE	TRUE	TRUE		101929780	101929780	20	319593	464088	0.305263	11	TRUE	TRUE	TRUE
440738	440738	4	164088	167239	0.166667	184	FALSE	TRUE	TRUE		55717	55717	20	347974	461207	0.226316	22	TRUE	TRUE	TRUE
163882	163882	10	198317	198281	0.4	147	FALSE	TRUE	TRUE		7762	7762	20	177833	138419	0.257895	11	TRUE	FALSE	TRUE
55853	55853	12	268591	321715	0.136364	27	TRUE	TRUE	TRUE		81846	81846	20	449287	341762	0.205263	22	TRUE	TRUE	TRUE
84991	84991	2	123367	123367	0	493	FALSE	TRUE	TRUE		100288380	100288380	20	289123	224745	0.347368	22	TRUE	TRUE	TRUE
5264	5264	28	193213	252711	0.248677	4	TRUE	TRUE	TRUE		83460	83460	20	148155	101143	0.3	11	TRUE	FALSE	TRUE
7431	7431	6	92017.3	111197	0.0666667	23	FALSE	TRUE	TRUE		10781	10781	20	115691	93126	0.336842	11	TRUE	FALSE	TRUE
84898	84898	10	87171.3	104685	0.2	8	FALSE	TRUE	TRUE		5194	5194	20	152441	53908	0.284211	11	TRUE	FALSE	TRUE
10529	10529	17	42947.2	30796	0.301471	4	TRUE	FALSE	TRUE		55830	55830	20	154710	175839	0.315789	11	TRUE	TRUE	TRUE
22921	22921	21	68876.9	39966	0.304762	4	TRUE	FALSE	TRUE		151613	151613	20	179664	242237	0.336842	22	TRUE	TRUE	TRUE
91452	91452	11	65890.4	61869	0.218182	4	TRUE	FALSE	TRUE		152992	152992	20	68067.5	40280	0.305263	11	TRUE	FALSE	TRUE
80314	80314	6	85294.8	150951	0.333333	210	FALSE	TRUE	TRUE		6902	6902	20	182411	94689	0.294737	11	TRUE	FALSE	TRUE
57209	57209	9	431401	386794	0.25	27	FALSE	TRUE	TRUE		8555	8555	20	63550.9	57866	0.357895	11	TRUE	FALSE	TRUE
5979	5979	14	53240	49445	0.318681	8	TRUE	FALSE	TRUE		984	984	19	69077.7	49851	0.280702	11	TRUE	FALSE	TRUE
240	240	14	58829.4	54297	0.373626	4	TRUE	FALSE	TRUE		85028	85028	19	94336	171484	0.426901	11	TRUE	TRUE	TRUE
93550	93550	16	79664.1	82889	0.208333	4	TRUE	FALSE	TRUE		9044	9044	19	315155	413178	0.22807	22	TRUE	TRUE	TRUE
8030	8030	13	17314.1	15655	0.294872	23	TRUE	FALSE	TRUE		6727	6727	19	115459	249611	0.28655	11	TRUE	TRUE	TRUE
221035	221035	7	102119	99622	0.285714	4	FALSE	TRUE	TRUE		26258	26258	19	174466	166921	0.216374	11	TRUE	TRUE	TRUE
102466814	102466814	20	277722	285100	0.289474	4	TRUE	TRUE	TRUE		390598	390598	19	58447.1	31770	0.397661	11	TRUE	FALSE	TRUE
6832	6832	5	138523	134674	0.1	220	FALSE	TRUE	TRUE		84464	84464	19	281234	319133	0.321637	11	TRUE	TRUE	TRUE
5464	5464	10	251985	239807	0.288889	27	FALSE	TRUE	TRUE		6143	6143	19	164917	111805	0.280702	11	TRUE	FALSE	TRUE
170384	170384	6	73122.1	97723	0.4	438	FALSE	TRUE	TRUE		51747	51747	19	175674	141866	0.362573	22	TRUE	FALSE	TRUE
26985	26985	5	157318	161736	0.2	82	FALSE	TRUE	TRUE		90480	90480	19	221939	150880	0.315789	11	TRUE	FALSE	TRUE
142891	142891	4	128676	96990	0.166667	20	FALSE	TRUE	TRUE		2063	2063	19	189903	228737	0.321637	22	TRUE	TRUE	TRUE
219654	219654	6	114543	109495	0.133333	371	FALSE	TRUE	TRUE		105372476	105372476	19	152255	85617	0.321637	11	TRUE	FALSE	TRUE
143244	143244	11	145020	170934	0.345455	23	TRUE	TRUE	TRUE		84865	84865	19	145463	63950	0.374269	11	TRUE	FALSE	TRUE
8512	8512	8	109256	127897	0.178571	23	FALSE	TRUE	TRUE		129530	129530	19	123057	151335	0.251462	11	TRUE	FALSE	TRUE
27069	27069	16	55922.7	41908	0.441667	4	TRUE	FALSE	TRUE		727851	727851	19	207276	190320	0.356725	22	TRUE	TRUE	TRUE
11155	11155	11	82068.5	95454	0.236364	23	TRUE	TRUE	TRUE		7307	7307	19	44608.4	44811	0.397661	11	TRUE	FALSE	TRUE
84896	84896	22	45762.8	59498	0.493506	4	TRUE	FALSE	TRUE		2804	2804	19	167436	211371	0.222222	11	TRUE	TRUE	TRUE
3437	3437	14	125134	108033	0.351648	191	TRUE	TRUE	TRUE		26984	26984	19	255498	211152	0.385965	11	TRUE	TRUE	TRUE
80019	80019	6	192398	197179	0.133333	612	FALSE	TRUE	TRUE		50854	50854	19	191386	165056	0.269006	11	TRUE	TRUE	TRUE
55361	55361	16	61998.7	77388	0.25	4	TRUE	FALSE	TRUE		9587	9587	19	66569.3	82209	0.51462	11	TRUE	FALSE	TRUE
84171	84171	12	108647	96245	0.227273	4	TRUE	TRUE	TRUE		9988	9988	19	211420	257543	0.345029	22	TRUE	TRUE	TRUE
3257	3257	5	265521	265521	0.2	401	FALSE	TRUE	TRUE		54677	54677	19	175460	147540	0.356725	11	TRUE	FALSE	TRUE
2805	2805	16	117093	108531	0.241667	23	TRUE	TRUE	TRUE		7979	7979	19	172828	76433	0.304094	11	TRUE	FALSE	TRUE
4714	4714	26	127520	90990	0.264615	4	TRUE	FALSE	TRUE		100506881	100506881	19	103071	150513	0.298246	11	TRUE	FALSE	TRUE
10121	10121	11	34057.7	70440	0.327273	8	TRUE	FALSE	TRUE		85012	85012	19	116492	93567	0.374269	11	TRUE	FALSE	TRUE
56165	56165	14	33377.5	18463	0.340659	4	TRUE	FALSE	TRUE		55052	55052	18	36129.4	10764	0.359477	11	TRUE	FALSE	TRUE
2674	2674	11	86805	71439	0.236364	4	TRUE	FALSE	TRUE		642946	642946	18	192256	287395	0.300654	11	TRUE	TRUE	TRUE
10935	10935	11	30516.7	18189	0.327273	4	TRUE	FALSE	TRUE		55699	55699	18	374699	403953	0.248366	11	TRUE	TRUE	TRUE
9531	9531	13	19075.9	17872	0.320513	4	TRUE	FALSE	TRUE		25824	25824	18	79209	73032	0.346405	11	TRUE	FALSE	TRUE
11196	11196	9	111541	110847	0.166667	23	FALSE	TRUE	TRUE		60496	60496	18	109390	147091	0.196078	11	TRUE	FALSE	TRUE
399821	399821	2	122186	109985	0	130	FALSE	TRUE	TRUE		80071	80071	18	28783.9	26523	0.45098	11	TRUE	FALSE	TRUE
8038	8038	12	197526	183389	0.136364	4	TRUE	TRUE	TRUE		493861	493861	18	117850	120582	0.320261	11	TRUE	FALSE	TRUE
5791	5791	2	291157	291777	0	193	FALSE	TRUE	TRUE		2287	2287	18	56310.3	45618	0.464052	11	TRUE	FALSE	TRUE
1892	1892	17	36600.8	51141	0.316176	4	TRUE	FALSE	TRUE		122769	122769	18	98297.2	138012	0.366013	11	TRUE	FALSE	TRUE
29125	29125	9	59155.5	140807	0.277778	48	FALSE	TRUE	TRUE		379025	379025	18	94033	91182	0.300654	11	TRUE	FALSE	TRUE
391	391	14	49539	33757	0.307692	23	TRUE	FALSE	TRUE		443	443	18	270957	223372	0.339869	11	TRUE	TRUE	TRUE
23647	23647	4	84388.7	99395	0.166667	177	FALSE	TRUE	TRUE		22901	22901	18	582122	572300	0.281046	11	TRUE	TRUE	TRUE
51700	51700	7	201240	191808	0.0952381	144	FALSE	TRUE	TRUE		252884	252884	18	162137	185973	0.333333	11	TRUE	TRUE	TRUE
9866	9866	7	81293.8	106644	0.238095	62	FALSE	TRUE	TRUE		163131	163131	18	219131	219501	0.372549	22	TRUE	TRUE	TRUE
81846	81846	8	302916	313366	0.25	210	FALSE	TRUE	TRUE		27243	27243	18	211234	120260	0.346405	11	TRUE	FALSE	TRUE
272	272	7	183196	186273	0.190476	20	FALSE	TRUE	TRUE		55622	55622	18	556198	642521	0.248366	22	TRUE	TRUE	TRUE
9645	9645	13	50107.6	75567	0.294872	4	TRUE	FALSE	TRUE		51507	51507	18	118856	170499	0.261438	11	TRUE	TRUE	TRUE
3939	3939	5	123091	104597	0.3	45	FALSE	TRUE	TRUE		89781	89781	18	64510	86865	0.320261	11	TRUE	FALSE	TRUE
203859	203859	12	105549	113587	0.227273	27	TRUE	TRUE	TRUE		440957	440957	18	131694	134760	0.300654	11	TRUE	FALSE	TRUE
196074	196074	12	37053.7	33370	0.272727	23	TRUE	FALSE	TRUE		28976	28976	18	243398	243570	0.287582	11	TRUE	TRUE	TRUE
10114	10114	7	144580	178318	0.0952381	121	FALSE	TRUE	TRUE		11235	11235	18	190806	212646	0.261438	11	TRUE	TRUE	TRUE
25841	25841	12	44102	28448	0.30303	184	TRUE	FALSE	TRUE		55330	55330	18	60804.9	70887	0.339869	11	TRUE	FALSE	TRUE
51074	51074	11	79377.6	89703	0.236364	4	TRUE	FALSE	TRUE		9656	9656	18	220423	183116	0.281046	11	TRUE	TRUE	TRUE
960	960	21	466833	437979	0.238095	27	TRUE	TRUE	TRUE		54829	54829	18	247464	248877	0.300654	83	TRUE	TRUE	TRUE
9537	9537	15	177809	266413	0.247619	27	TRUE	TRUE	TRUE		2710	2710	18	88864.4	44961	0.313725	11	TRUE	FALSE	TRUE
79096	79096	5	94212	97312	0.1	117	FALSE	TRUE	TRUE		2140	2140	17	151173	132145	0.242647	22	TRUE	FALSE	TRUE
53	53	24	211015	294192	0.300725	4	TRUE	TRUE	TRUE		26782	26782	17	152583	161068	0.242647	11	TRUE	TRUE	TRUE
4607	4607	11	50084.7	44157	0.327273	23	TRUE	FALSE	TRUE		55811	55811	17	249831	352305	0.294118	11	TRUE	TRUE	TRUE
6688	6688	13	45918.6	45604	0.217949	23	TRUE	FALSE	TRUE		54788	54788	17	190814	129034	0.25	22	TRUE	FALSE	TRUE
5913	5913	7	138962	121380	0.0952381	27	FALSE	TRUE	TRUE		57700	57700	17	44661.3	18211	0.455882	22	TRUE	FALSE	TRUE
114971	114971	2	103936	103936	0	162	FALSE	TRUE	TRUE		9304	9304	17	354449	440433	0.25	11	TRUE	TRUE	TRUE
4722	4722	19	194250	212853	0.280702	4	TRUE	TRUE	TRUE		79703	79703	17	303643	271532	0.264706	83	TRUE	TRUE	TRUE
54948	54948	17	121263	166575	0.411765	23	TRUE	TRUE	TRUE		55846	55846	17	285958	324468	0.242647	11	TRUE	TRUE	TRUE
64231	64231	8	224876	198498	0.214286	8	FALSE	TRUE	TRUE		10233	10233	17	270363	211233	0.301471	11	TRUE	TRUE	TRUE
79080	79080	11	91251.1	88679	0.290909	214	TRUE	FALSE	TRUE		145438	145438	17	172394	151302	0.220588	11	TRUE	FALSE	TRUE
2237	2237	9	137572	123481	0.333333	543	FALSE	TRUE	TRUE		8125	8125	17	152461	223859	0.330882	83	TRUE	TRUE	TRUE
3992	3992	19	169442	161098	0.251462	23	TRUE	TRUE	TRUE		113	113	17	140158	152944	0.338235	83	TRUE	FALSE	TRUE
11145	11145	6	198755	162075	0.2	96	FALSE	TRUE	TRUE		339201	339201	17	121454	72229	0.272059	11	TRUE	FALSE	TRUE
1351	1351	11	188172	214901	0.145455	4	TRUE	TRUE	TRUE		57003	57003	17	88882.1	92304	0.323529	11	TRUE	FALSE	TRUE
7423	7423	11	78051.2	39145	0.418182	23	TRUE	FALSE	TRUE		374819	374819	17	115731	112260	0.272059	11	TRUE	FALSE	TRUE
8986	8986	16	38257.2	30974	0.308333	27	TRUE	FALSE	TRUE		513	513	17	352639	486095	0.286765	22	TRUE	TRUE	TRUE
5837	5837	14	74829.9	67087	0.230769	4	TRUE	FALSE	TRUE		390916	390916	17	85447.9	64897	0.382353	11	TRUE	FALSE	TRUE
823	823	12	108980	89101	0.287879	102	TRUE	FALSE	TRUE		126147	126147	17	56268.5	46819	0.411765	11	TRUE	FALSE	TRUE
5970	5970	6	131246	95340	0.266667	12	FALSE	TRUE	TRUE		9669	9669	17	335376	443335	0.205882	11	TRUE	TRUE	TRUE
1072	1072	12	141976	120624	0.257576	102	TRUE	TRUE	TRUE		2778	2778	17	218529	136928	0.279412	11	TRUE	FALSE	TRUE
9610	9610	6	114746	116495	0.0666667	186	FALSE	TRUE	TRUE		102800317	102800317	17	309833	373030	0.183824	11	TRUE	TRUE	TRUE
10072	10072	8	113844	93819	0.357143	23	FALSE	TRUE	TRUE		51319	51319	17	296567	499861	0.294118	11	TRUE	TRUE	TRUE
23529	23529	6	135540	133472	0.133333	123	FALSE	TRUE	TRUE		1609	1609	17	133626	126658	0.235294	11	TRUE	FALSE	TRUE
57175	57175	19	67366.5	35133	0.327485	23	TRUE	FALSE	TRUE		29945	29945	17	193801	225495	0.294118	11	TRUE	TRUE	TRUE
4723	4723	27	76819.8	87544	0.358974	4	TRUE	FALSE	TRUE		64417	64417	17	231558	212048	0.301471	11	TRUE	TRUE	TRUE
595	595	5	90788	181576	0.5	203	FALSE	TRUE	TRUE		3360	3360	17	217705	185981	0.367647	11	TRUE	TRUE	TRUE
5870	5870	14	115789	92708	0.263736	23	TRUE	TRUE	TRUE		51491	51491	17	190623	151726	0.345588	11	TRUE	FALSE	TRUE
25884	25884	19	45009.8	66458	0.444444	20	TRUE	FALSE	TRUE		114787	114787	17	212023	149484	0.279412	11	TRUE	FALSE	TRUE
283219	283219	19	90419.5	120454	0.368421	4	TRUE	TRUE	TRUE		7378	7378	17	287938	264256	0.367647	11	TRUE	TRUE	TRUE
24145	24145	7	311925	313086	0.142857	102	FALSE	TRUE	TRUE		100287015	100287015	17	185491	110006	0.272059	11	TRUE	FALSE	TRUE
10888	10888	4	197694	200929	0.166667	203	FALSE	TRUE	TRUE		286103	286103	17	188174	187560	0.323529	11	TRUE	TRUE	TRUE
4361	4361	3	136311	136311	0.333333	838	FALSE	TRUE	TRUE		64789	64789	16	98109.6	70569	0.383333	11	TRUE	FALSE	TRUE
79659	79659	10	112258	153689	0.155556	102	FALSE	TRUE	TRUE		54482	54482	16	213326	164319	0.183333	11	TRUE	TRUE	TRUE
38	38	28	174031	193598	0.28836	4	TRUE	TRUE	TRUE		8799	8799	16	188064	161867	0.316667	11	TRUE	TRUE	TRUE
2230	2230	20	98358.6	101423	0.242105	4	TRUE	TRUE	TRUE		6232	6232	16	192291	190039	0.233333	11	TRUE	TRUE	TRUE
120376	120376	11	116363	87855	0.236364	27	TRUE	FALSE	TRUE		28956	28956	16	58105.4	24442	0.433333	11	TRUE	FALSE	TRUE
5805	5805	4	93485.6	100914	0	116	FALSE	TRUE	TRUE		9095	9095	16	239305	355068	0.291667	11	TRUE	TRUE	TRUE
51092	51092	11	98201	125661	0.145455	8	TRUE	TRUE	TRUE		10440	10440	16	87368.3	66471	0.375	11	TRUE	FALSE	TRUE
10632	10632	30	136977	149468	0.229885	4	TRUE	TRUE	TRUE		10765	10765	16	161233	92926	0.308333	11	TRUE	FALSE	TRUE
283149	283149	14	31757.2	25540	0.263736	4	TRUE	FALSE	TRUE		4931	4931	16	45605.7	26225	0.283333	11	TRUE	FALSE	TRUE
79102	79102	19	166873	114379	0.280702	4	TRUE	TRUE	TRUE		5588	5588	16	87793.4	115393	0.45	11	TRUE	FALSE	TRUE
6309	6309	12	624676	570412	0.151515	27	TRUE	TRUE	TRUE		387758	387758	16	275595	212915	0.316667	83	TRUE	TRUE	TRUE
414899	414899	10	72090.5	92923	0.288889	8	FALSE	TRUE	TRUE		9404	9404	16	92099.1	97734	0.358333	11	TRUE	FALSE	TRUE
54414	54414	21	220172	272703	0.261905	4	TRUE	TRUE	TRUE		84233	84233	16	37687.2	35042	0.366667	11	TRUE	FALSE	TRUE
6734	6734	13	147319	121937	0.192308	23	TRUE	TRUE	TRUE		8082	8082	16	119442	113431	0.391667	83	TRUE	FALSE	TRUE
100874369	100874369	11	21955.6	11451	0.436364	20	TRUE	FALSE	TRUE		55652	55652	16	450594	467690	0.25	22	TRUE	TRUE	TRUE
4704	4704	12	120526	86447	0.409091	4	TRUE	FALSE	TRUE		646982	646982	16	47601	10125	0.433333	11	TRUE	FALSE	TRUE
7132	7132	6	72276.4	126258	0.266667	27	FALSE	TRUE	TRUE		3895	3895	16	50761.8	32924	0.375	11	TRUE	FALSE	TRUE
716	716	13	23329.3	16758	0.307692	4	TRUE	FALSE	TRUE		8816	8816	16	78958.8	88447	0.45	11	TRUE	FALSE	TRUE
719	719	10	100548	100151	0.155556	113	FALSE	TRUE	TRUE		348094	348094	16	46512.6	22269	0.391667	11	TRUE	FALSE	TRUE
3945	3945	15	210318	140019	0.333333	4	TRUE	TRUE	TRUE		283871	283871	16	62907.4	45073	0.25	11	TRUE	FALSE	TRUE
79365	79365	11	47356.6	43770	0.290909	184	TRUE	FALSE	TRUE		1984	1984	16	118394	45804	0.283333	11	TRUE	FALSE	TRUE
387849	387849	6	200871	267804	0.0666667	278	FALSE	TRUE	TRUE		51096	51096	16	166578	211090	0.308333	11	TRUE	TRUE	TRUE
636	636	11	44815.3	64216	0.4	4	TRUE	FALSE	TRUE		6427	6427	16	360726	302183	0.25	11	TRUE	TRUE	TRUE
54407	54407	5	100887	111891	0.2	48	FALSE	TRUE	TRUE		2909	2909	16	232437	237980	0.225	11	TRUE	TRUE	TRUE
8909	8909	14	44079.9	39121	0.395604	20	TRUE	FALSE	TRUE		114783	114783	16	132608	131973	0.25	11	TRUE	FALSE	TRUE
140461	140461	27	378943	416673	0.247863	23	TRUE	TRUE	TRUE		147686	147686	16	56771.2	35425	0.391667	11	TRUE	FALSE	TRUE
51303	51303	12	28114.2	25650	0.272727	23	TRUE	FALSE	TRUE		729475	729475	16	31601.5	46336	0.433333	11	TRUE	FALSE	TRUE
55716	55716	6	275352	305883	0.133333	282	FALSE	TRUE	TRUE		220988	220988	16	56325.3	28095	0.35	11	TRUE	FALSE	TRUE
84790	84790	16	176813	159665	0.2	23	TRUE	TRUE	TRUE		151507	151507	16	119779	144854	0.183333	11	TRUE	FALSE	TRUE
23017	23017	18	50366.8	15820	0.313725	4	TRUE	FALSE	TRUE		23315	23315	16	125071	141951	0.383333	11	TRUE	FALSE	TRUE
2819	2819	7	87079	123403	0.047619	37	FALSE	TRUE	TRUE		94104	94104	16	560501	568979	0.225	11	TRUE	TRUE	TRUE
84987	84987	15	58043	56336	0.295238	4	TRUE	FALSE	TRUE		7353	7353	16	74157.8	26332	0.425	11	TRUE	FALSE	TRUE
84926	84926	11	61373.4	45763	0.181818	23	TRUE	FALSE	TRUE		91316	91316	16	74817.9	75422	0.4	11	TRUE	FALSE	TRUE
54458	54458	18	153109	154760	0.287582	4	TRUE	TRUE	TRUE		10126	10126	16	118005	188387	0.358333	11	TRUE	TRUE	TRUE
517	517	17	93378.9	117663	0.279412	4	TRUE	TRUE	TRUE		54762	54762	16	81008.7	64652	0.375	11	TRUE	FALSE	TRUE
1017	1017	8	112274	111650	0.392857	12	FALSE	TRUE	TRUE		114905	114905	16	198559	178259	0.275	83	TRUE	TRUE	TRUE
93058	93058	13	225173	191777	0.358974	27	TRUE	TRUE	TRUE		5860	5860	16	51081.8	48903	0.4	11	TRUE	FALSE	TRUE
1431	1431	28	135997	166204	0.322751	4	TRUE	TRUE	TRUE		91942	91942	16	128536	140694	0.433333	11	TRUE	FALSE	TRUE
283377	283377	13	17665.5	15697	0.371795	139	TRUE	FALSE	TRUE		56113	56113	16	174147	214734	0.291667	11	TRUE	TRUE	TRUE
506	506	20	56516.9	56768	0.373684	4	TRUE	FALSE	TRUE		55696	55696	16	104457	86752	0.316667	22	TRUE	FALSE	TRUE
196403	196403	9	256255	289438	0.277778	468	FALSE	TRUE	TRUE		9685	9685	16	72408.6	36428	0.258333	11	TRUE	FALSE	TRUE
144455	144455	7	156476	177288	0.333333	2	FALSE	TRUE	TRUE		6631	6631	16	249618	204971	0.3	11	TRUE	TRUE	TRUE
6857	6857	5	91566.6	92603	0.3	282	FALSE	TRUE	TRUE		3792	3792	16	115195	91796	0.3	22	TRUE	FALSE	TRUE
4048	4048	13	107977	127187	0.320513	12	TRUE	TRUE	TRUE		10247	10247	16	142177	139329	0.225	11	TRUE	FALSE	TRUE
5250	5250	30	167525	128101	0.347126	4	TRUE	TRUE	TRUE		148741	148741	15	271675	378322	0.190476	11	TRUE	TRUE	TRUE
121457	121457	11	57794.6	62135	0.236364	23	TRUE	FALSE	TRUE		10133	10133	15	64379.3	47671	0.361905	11	TRUE	FALSE	TRUE
317	317	11	12016.6	7876	0.381818	4	TRUE	FALSE	TRUE		80013	80013	15	227682	261105	0.238095	11	TRUE	TRUE	TRUE
79158	79158	16	71967.6	92246	0.325	4	TRUE	FALSE	TRUE		51259	51259	15	60216.6	58400	0.295238	11	TRUE	FALSE	TRUE
51559	51559	10	113752	159685	0.222222	214	FALSE	TRUE	TRUE		10589	10589	15	90993	65377	0.409524	11	TRUE	FALSE	TRUE
83468	83468	5	175420	191025	0.3	282	FALSE	TRUE	TRUE		254552	254552	15	169859	130848	0.285714	11	TRUE	FALSE	TRUE
55198	55198	3	200941	200941	0	192	FALSE	TRUE	TRUE		916	916	15	45659.2	17735	0.361905	11	TRUE	FALSE	TRUE
23479	23479	17	205530	202254	0.264706	23	TRUE	TRUE	TRUE		904	904	15	92842.7	101077	0.342857	11	TRUE	FALSE	TRUE
51228	51228	12	108910	119820	0.333333	27	TRUE	TRUE	TRUE		57228	57228	15	50529.1	40691	0.295238	11	TRUE	FALSE	TRUE
88455	88455	12	51693.1	18859	0.318182	23	TRUE	FALSE	TRUE		4060	4060	15	133931	86262	0.333333	83	TRUE	FALSE	TRUE
488	488	4	146208	115665	0.166667	279	FALSE	TRUE	TRUE		80212	80212	15	133811	40263	0.295238	11	TRUE	FALSE	TRUE
10094	10094	26	172742	150575	0.246154	23	TRUE	TRUE	TRUE		51292	51292	15	212588	213536	0.32381	11	TRUE	TRUE	TRUE
217	217	23	97428.4	97891	0.296443	4	TRUE	TRUE	TRUE		254170	254170	15	92412	63565	0.27619	11	TRUE	FALSE	TRUE
89894	89894	14	191872	173288	0.241758	27	TRUE	TRUE	TRUE		9578	9578	15	57108.8	76097	0.380952	11	TRUE	FALSE	TRUE
4940	4940	12	37478.2	23537	0.30303	191	TRUE	FALSE	TRUE		122616	122616	15	62530.8	99802	0.390476	11	TRUE	FALSE	TRUE
4939	4939	7	79118.6	93986	0.333333	12	FALSE	TRUE	TRUE		10302	10302	15	148497	203718	0.352381	11	TRUE	TRUE	TRUE
1840	1840	5	109742	112761	0.2	96	FALSE	TRUE	TRUE		374654	374654	15	204341	195466	0.295238	11	TRUE	TRUE	TRUE
5037	5037	27	144647	158843	0.253561	4	TRUE	TRUE	TRUE		56052	56052	15	73600.2	75324	0.304762	11	TRUE	FALSE	TRUE
6175	6175	13	42317.8	61020	0.294872	123	TRUE	FALSE	TRUE		2903	2903	15	150748	201651	0.238095	68	TRUE	TRUE	TRUE
51433	51433	10	85610.8	100931	0.333333	4	FALSE	TRUE	TRUE		728741	728741	15	225357	260884	0.285714	11	TRUE	TRUE	TRUE
10959	10959	12	114082	84944	0.212121	23	TRUE	FALSE	TRUE		51693	51693	15	26036.9	21055	0.4	11	TRUE	FALSE	TRUE
5901	5901	13	163495	148963	0.25641	23	TRUE	TRUE	TRUE		51651	51651	15	293938	275825	0.238095	11	TRUE	TRUE	TRUE
5827	5827	16	130300	82947	0.283333	4	TRUE	FALSE	TRUE		90799	90799	15	342117	383374	0.257143	22	TRUE	TRUE	TRUE
23141	23141	15	685079	791252	0.133333	12	TRUE	TRUE	TRUE		6169	6169	15	132796	75326	0.419048	11	TRUE	FALSE	TRUE
6445	6445	13	120831	150050	0.179487	23	TRUE	TRUE	TRUE		4713	4713	15	74978.2	65871	0.295238	11	TRUE	FALSE	TRUE
6049	6049	7	130667	110984	0.0952381	210	FALSE	TRUE	TRUE		79629	79629	15	100162	102767	0.4	11	TRUE	FALSE	TRUE
9617	9617	2	115881	103664	0	130	FALSE	TRUE	TRUE		126017	126017	15	338660	331005	0.180952	11	TRUE	TRUE	TRUE
23078	23078	11	48189	39360	0.309091	23	TRUE	FALSE	TRUE		1788	1788	15	123440	105450	0.266667	11	TRUE	FALSE	TRUE
11215	11215	13	236368	262058	0.282051	27	TRUE	TRUE	TRUE		55677	55677	15	118649	60107	0.342857	11	TRUE	FALSE	TRUE
8803	8803	18	51605	54920	0.267974	4	TRUE	FALSE	TRUE		80895	80895	15	143194	156912	0.314286	11	TRUE	FALSE	TRUE
51131	51131	7	97241.8	124523	0.142857	96	FALSE	TRUE	TRUE		6614	6614	15	130694	135440	0.352381	22	TRUE	FALSE	TRUE
64881	64881	4	145141	134704	0.166667	184	FALSE	TRUE	TRUE		9584	9584	15	170637	85278	0.266667	22	TRUE	FALSE	TRUE
9882	9882	7	277586	426789	0.238095	27	FALSE	TRUE	TRUE		63916	63916	15	96515.2	86649	0.238095	11	TRUE	FALSE	TRUE
7347	7347	13	52757.6	58543	0.205128	23	TRUE	FALSE	TRUE		440823	440823	15	34546.5	21132	0.333333	11	TRUE	FALSE	TRUE
3843	3843	12	81757.7	61363	0.363636	23	TRUE	FALSE	TRUE		10521	10521	15	202214	253425	0.219048	11	TRUE	TRUE	TRUE
5095	5095	21	239009	146909	0.295238	4	TRUE	TRUE	TRUE		8820	8820	15	16083.8	8318	0.361905	11	TRUE	FALSE	TRUE
55082	55082	7	128383	112417	0.190476	8	FALSE	TRUE	TRUE		5708	5708	15	165238	150577	0.304762	11	TRUE	FALSE	TRUE
10673	10673	7	132858	158206	0.285714	147	FALSE	TRUE	TRUE		202915	202915	15	249979	250528	0.2	11	TRUE	TRUE	TRUE
55647	55647	4	110487	110487	0.166667	95	FALSE	TRUE	TRUE		8887	8887	15	168353	117425	0.295238	11	TRUE	FALSE	TRUE
100506394	100506394	16	51164.6	56537	0.291667	23	TRUE	FALSE	TRUE		389541	389541	15	261274	255987	0.380952	22	TRUE	TRUE	TRUE
7011	7011	3	103964	103964	0	298	FALSE	TRUE	TRUE		93664	93664	15	125028	117654	0.285714	11	TRUE	FALSE	TRUE
9056	9056	12	53041.4	30643	0.378788	184	TRUE	FALSE	TRUE		55909	55909	15	42829.9	30605	0.438095	11	TRUE	FALSE	TRUE
10419	10419	8	95026.2	109209	0.142857	121	FALSE	TRUE	TRUE		157769	157769	15	247965	332777	0.285714	11	TRUE	TRUE	TRUE
4625	4625	12	35037.1	36723	0.272727	4	TRUE	FALSE	TRUE		23081	23081	15	360140	354883	0.190476	22	TRUE	TRUE	TRUE
4901	4901	6	516340	521465	0.133333	177	FALSE	TRUE	TRUE		401505	401505	15	69232.7	82273	0.247619	11	TRUE	FALSE	TRUE
161247	161247	17	47884.9	30640	0.352941	4	TRUE	FALSE	TRUE		1842	1842	15	129958	129172	0.352381	83	TRUE	FALSE	TRUE
79711	79711	19	123193	128955	0.321637	23	TRUE	TRUE	TRUE		57720	57720	15	363591	310517	0.27619	11	TRUE	TRUE	TRUE
4247	4247	11	146149	134622	0.327273	102	TRUE	TRUE	TRUE		11091	11091	15	356802	454692	0.285714	11	TRUE	TRUE	TRUE
122773	122773	13	122095	143467	0.269231	27	TRUE	TRUE	TRUE		10422	10422	15	93540.8	125574	0.27619	11	TRUE	FALSE	TRUE
382	382	9	225721	204254	0.0833333	27	FALSE	TRUE	TRUE		252995	252995	14	196067	285050	0.274725	22	TRUE	TRUE	TRUE
11183	11183	16	182089	167023	0.183333	23	TRUE	TRUE	TRUE		115353	115353	14	102018	111552	0.318681	22	TRUE	FALSE	TRUE
64841	64841	14	36924.1	39318	0.351648	23	TRUE	FALSE	TRUE		81609	81609	14	191110	206051	0.384615	11	TRUE	TRUE	TRUE
100129075	100129075	5	110029	146977	0	32	FALSE	TRUE	TRUE		1163	1163	14	302960	376306	0.274725	11	TRUE	TRUE	TRUE
54916	54916	2	116892	116892	0	230	FALSE	TRUE	TRUE		6016	6016	14	325293	312035	0.252747	11	TRUE	TRUE	TRUE
51339	51339	6	56431.5	101481	0.0666667	565	FALSE	TRUE	TRUE		55827	55827	14	69209.4	36246	0.406593	11	TRUE	FALSE	TRUE
101927780	101927780	5	173279	174074	0.3	178	FALSE	TRUE	TRUE		8559	8559	14	387477	353532	0.230769	11	TRUE	TRUE	TRUE
3091	3091	10	102179	130882	0.266667	27	FALSE	TRUE	TRUE		100302150	100302150	14	102401	77477	0.318681	11	TRUE	FALSE	TRUE
4522	4522	6	114095	104482	0.2	130	FALSE	TRUE	TRUE		9849	9849	14	165746	201546	0.296703	22	TRUE	TRUE	TRUE
10243	10243	4	136311	136311	0.333333	792	FALSE	TRUE	TRUE		84458	84458	14	56542.3	44008	0.252747	11	TRUE	FALSE	TRUE
9628	9628	11	14680.8	10943	0.327273	23	TRUE	FALSE	TRUE		282763	282763	14	209905	225962	0.307692	11	TRUE	TRUE	TRUE
8650	8650	11	16647.3	15547	0.290909	23	TRUE	FALSE	TRUE		10004	10004	14	179107	162561	0.417582	11	TRUE	TRUE	TRUE
145482	145482	12	177752	103778	0.287879	23	TRUE	TRUE	TRUE		677805	677805	14	275494	320515	0.263736	11	TRUE	TRUE	TRUE
9870	9870	11	108258	131002	0.345455	4	TRUE	TRUE	TRUE		120425	120425	14	52702.2	93146	0.362637	11	TRUE	FALSE	TRUE
122953	122953	19	170778	162703	0.263158	4	TRUE	TRUE	TRUE		784	784	14	131920	145712	0.274725	11	TRUE	FALSE	TRUE
2103	2103	6	130286	146433	0.333333	186	FALSE	TRUE	TRUE		84975	84975	14	204085	141975	0.252747	11	TRUE	FALSE	TRUE
29954	29954	6	114608	120041	0.133333	4	FALSE	TRUE	TRUE		326625	326625	14	273313	184082	0.241758	11	TRUE	TRUE	TRUE
9517	9517	9	129392	134171	0.111111	102	FALSE	TRUE	TRUE		55632	55632	14	218163	187851	0.274725	11	TRUE	TRUE	TRUE
6400	6400	7	104506	103969	0.238095	23	FALSE	TRUE	TRUE		5687	5687	14	214716	201968	0.208791	11	TRUE	TRUE	TRUE
55812	55812	6	136189	118016	0.2	144	FALSE	TRUE	TRUE		9187	9187	14	89618.8	90647	0.252747	11	TRUE	FALSE	TRUE
1112	1112	12	73831.6	98601	0.393939	4	TRUE	TRUE	TRUE		51335	51335	14	376217	292464	0.230769	11	TRUE	TRUE	TRUE
4707	4707	21	106850	192184	0.252381	4	TRUE	TRUE	TRUE		100847028	100847028	14	257478	145827	0.307692	11	TRUE	FALSE	TRUE
3705	3705	14	122306	88591	0.252747	4	TRUE	FALSE	TRUE		8479	8479	14	67641.9	83480	0.373626	11	TRUE	FALSE	TRUE
8812	8812	9	80483.1	94029	0.333333	23	FALSE	TRUE	TRUE		136	136	14	95577.5	89423	0.32967	11	TRUE	FALSE	TRUE
23368	23368	9	333658	395098	0.166667	27	FALSE	TRUE	TRUE		3858	3858	14	66119.2	47338	0.32967	11	TRUE	FALSE	TRUE
9556	9556	14	32859.7	20063	0.362637	4	TRUE	FALSE	TRUE		100506779	100506779	14	160252	188308	0.340659	11	TRUE	TRUE	TRUE
122622	122622	12	105229	102250	0.242424	4	TRUE	TRUE	TRUE		11232	11232	14	407075	251994	0.285714	22	TRUE	TRUE	TRUE
283638	283638	10	119155	150666	0.222222	102	FALSE	TRUE	TRUE		85019	85019	14	407858	375277	0.296703	11	TRUE	TRUE	TRUE
3714	3714	9	133626	133788	0.166667	122	FALSE	TRUE	TRUE		4670	4670	14	70464.4	137957	0.417582	11	TRUE	FALSE	TRUE
57082	57082	11	96254.5	107170	0.345455	37	TRUE	TRUE	TRUE		8677	8677	14	492312	400836	0.142857	11	TRUE	TRUE	TRUE
146057	146057	11	34100.3	8522	0.418182	4	TRUE	FALSE	TRUE		1054	1054	14	252428	270434	0.208791	68	TRUE	TRUE	TRUE
645212	645212	11	36277.8	34506	0.454545	139	TRUE	FALSE	TRUE		3270	3270	14	171799	176300	0.241758	11	TRUE	TRUE	TRUE
2200	2200	2	220252	220252	0	479	FALSE	TRUE	TRUE		147660	147660	14	120940	169914	0.307692	11	TRUE	TRUE	TRUE
388121	388121	19	118020	129884	0.204678	23	TRUE	TRUE	TRUE		84168	84168	14	224829	178738	0.340659	83	TRUE	TRUE	TRUE
4644	4644	14	48001.2	48002	0.362637	4	TRUE	FALSE	TRUE		29081	29081	14	133699	118463	0.296703	11	TRUE	FALSE	TRUE
100820829	100820829	23	54978.1	55776	0.347826	4	TRUE	FALSE	TRUE		7033	7033	14	99063.4	193615	0.21978	11	TRUE	TRUE	TRUE
5479	5479	12	56371.6	50330	0.257576	23	TRUE	FALSE	TRUE		85378	85378	14	66646	36813	0.406593	11	TRUE	FALSE	TRUE
115752	115752	7	160988	175838	0.190476	210	FALSE	TRUE	TRUE		6091	6091	14	130090	98328	0.318681	83	TRUE	FALSE	TRUE
5604	5604	18	96329	46706	0.294118	23	TRUE	FALSE	TRUE		200894	200894	14	154616	231533	0.318681	11	TRUE	TRUE	TRUE
55055	55055	8	152657	299614	0.321429	23	FALSE	TRUE	TRUE		7006	7006	14	107123	101695	0.252747	11	TRUE	FALSE	TRUE
5607	5607	11	935287	1126148	0.2	27	TRUE	TRUE	TRUE		441024	441024	14	187682	137813	0.285714	22	TRUE	FALSE	TRUE
10002	10002	8	311425	321055	0.142857	27	FALSE	TRUE	TRUE		4695	4695	14	13448.3	10849	0.56044	11	TRUE	FALSE	TRUE
83440	83440	19	318074	389964	0.222222	23	TRUE	TRUE	TRUE		3550	3550	14	123562	128081	0.241758	11	TRUE	FALSE	TRUE
4016	4016	16	68871	76525	0.333333	4	TRUE	FALSE	TRUE		56108	56108	14	513161	301124	0.340659	11	TRUE	TRUE	TRUE
10066	10066	31	66396	82090	0.348387	4	TRUE	FALSE	TRUE		91975	91975	14	149840	189462	0.21978	11	TRUE	TRUE	TRUE
79661	79661	13	41388.9	89957	0.269231	23	TRUE	FALSE	TRUE		2870	2870	14	200480	238376	0.252747	8	TRUE	TRUE	TRUE
2108	2108	12	78946.4	113726	0.227273	4	TRUE	TRUE	TRUE		101927288	101927288	14	440677	476424	0.175824	22	TRUE	TRUE	TRUE
49855	49855	17	98034.4	54878	0.367647	4	TRUE	FALSE	TRUE		112495	112495	14	62272.1	37522	0.362637	11	TRUE	FALSE	TRUE
9051	9051	13	104990	81658	0.282051	184	TRUE	FALSE	TRUE		441250	441250	14	221940	243250	0.230769	11	TRUE	TRUE	TRUE
10099	10099	18	117954	95941	0.254902	4	TRUE	TRUE	TRUE		57798	57798	14	111930	90956	0.241758	11	TRUE	FALSE	TRUE
123722	123722	13	73481.1	55838	0.217949	27	TRUE	FALSE	TRUE		285989	285989	14	29955.9	15651	0.373626	11	TRUE	FALSE	TRUE
11214	11214	7	67392.3	93216	0.285714	124	FALSE	TRUE	TRUE		5439	5439	14	128882	129395	0.230769	11	TRUE	FALSE	TRUE
3418	3418	21	38024.9	14925	0.466667	4	TRUE	FALSE	TRUE		22797	22797	14	58476.6	47470	0.516484	11	TRUE	FALSE	TRUE
390637	390637	3	354361	295804	0.333333	177	FALSE	TRUE	TRUE		168850	168850	14	257262	243850	0.263736	22	TRUE	TRUE	TRUE
5045	5045	12	87694.2	96942	0.333333	23	TRUE	TRUE	TRUE		401431	401431	14	127640	171152	0.252747	11	TRUE	TRUE	TRUE
56963	56963	6	150292	119606	0.133333	278	FALSE	TRUE	TRUE		286319	286319	14	221739	141932	0.252747	22	TRUE	FALSE	TRUE
22856	22856	5	144120	114802	0.4	248	FALSE	TRUE	TRUE		375743	375743	14	182941	195764	0.351648	22	TRUE	TRUE	TRUE
113000	113000	11	4260.61	1223	0.454545	139	TRUE	FALSE	TRUE		4539	4539	14	108602	89830	0.285714	11	TRUE	FALSE	TRUE
6123	6123	17	50076.4	65239	0.352941	4	TRUE	FALSE	TRUE		10013	10013	14	155497	185961	0.32967	11	TRUE	TRUE	TRUE
26784	26784	6	128635	152229	0.333333	282	FALSE	TRUE	TRUE		169981	169981	14	271307	355152	0.175824	22	TRUE	TRUE	TRUE
10921	10921	6	144836	140123	0.266667	27	FALSE	TRUE	TRUE		51634	51634	14	109062	123901	0.241758	11	TRUE	FALSE	TRUE
527	527	11	150683	176819	0.381818	116	TRUE	TRUE	TRUE		10076	10076	13	85209.5	86379	0.410256	33	TRUE	FALSE	TRUE
7727	7727	3	113042	110257	0.333333	202	FALSE	TRUE	TRUE		23421	23421	13	45169.2	38254	0.307692	11	TRUE	FALSE	TRUE
79585	79585	11	119714	96350	0.218182	102	TRUE	TRUE	TRUE		374986	374986	13	104824	113493	0.24359	22	TRUE	FALSE	TRUE
5493	5493	16	30924.2	48980	0.3	4	TRUE	FALSE	TRUE		1810	1810	13	80237	119211	0.307692	11	TRUE	FALSE	TRUE
7874	7874	11	77972.9	33060	0.345455	27	TRUE	FALSE	TRUE		10352	10352	13	93732.1	60286	0.230769	11	TRUE	FALSE	TRUE
7385	7385	20	69650	65336	0.315789	4	TRUE	FALSE	TRUE		51035	51035	13	309279	304862	0.179487	22	TRUE	TRUE	TRUE
4706	4706	21	53856	56253	0.366667	4	TRUE	FALSE	TRUE		1207	1207	13	357564	434631	0.230769	11	TRUE	TRUE	TRUE
83985	83985	27	168215	154501	0.301994	4	TRUE	TRUE	TRUE		8726	8726	13	215416	216708	0.230769	11	TRUE	TRUE	TRUE
23475	23475	13	61775.1	50611	0.25641	23	TRUE	FALSE	TRUE		6768	6768	13	220809	172969	0.282051	106	TRUE	TRUE	TRUE
4150	4150	14	54813.9	62143	0.274725	23	TRUE	FALSE	TRUE		1108	1108	13	99493.9	74172	0.307692	11	TRUE	FALSE	TRUE
5531	5531	9	338739	373766	0.361111	102	FALSE	TRUE	TRUE		4033	4033	13	19806.9	9282	0.346154	11	TRUE	FALSE	TRUE
548593	548593	10	154691	186155	0.266667	23	FALSE	TRUE	TRUE		11052	11052	13	121015	125200	0.282051	22	TRUE	FALSE	TRUE
197407	197407	6	120714	121128	0.0666667	270	FALSE	TRUE	TRUE		6404	6404	13	290786	347973	0.24359	22	TRUE	TRUE	TRUE
79001	79001	7	376797	425273	0.190476	4	FALSE	TRUE	TRUE		26259	26259	13	59535.6	73778	0.25641	11	TRUE	FALSE	TRUE
1339	1339	16	89848.1	59924	0.325	4	TRUE	FALSE	TRUE		64582	64582	13	31790.8	23582	0.371795	22	TRUE	FALSE	TRUE
55737	55737	6	243010	281533	0.133333	62	FALSE	TRUE	TRUE		9950	9950	13	39879.5	14872	0.474359	11	TRUE	FALSE	TRUE
4499	4499	6	125384	138625	0.2	293	FALSE	TRUE	TRUE		10572	10572	13	395343	389415	0.153846	22	TRUE	TRUE	TRUE
80011	80011	4	200105	232516	0.166667	9	FALSE	TRUE	TRUE		51065	51065	13	246097	233917	0.217949	11	TRUE	TRUE	TRUE
55238	55238	13	88326.5	98525	0.461538	20	TRUE	TRUE	TRUE		79661	79661	13	93616.7	74845	0.294872	11	TRUE	FALSE	TRUE
865	865	14	41397.4	31537	0.263736	23	TRUE	FALSE	TRUE		342132	342132	13	103518	105337	0.320513	11	TRUE	FALSE	TRUE
8996	8996	6	81143.4	104546	0.133333	77	FALSE	TRUE	TRUE		1039	1039	13	130866	102371	0.269231	11	TRUE	FALSE	TRUE
10204	10204	5	144014	146018	0.2	706	FALSE	TRUE	TRUE		201158	201158	13	169433	162960	0.269231	11	TRUE	TRUE	TRUE
51388	51388	15	261815	206890	0.247619	27	TRUE	TRUE	TRUE		9220	9220	13	22195.7	27478	0.435897	11	TRUE	FALSE	TRUE
23406	23406	20	223777	242913	0.321053	23	TRUE	TRUE	TRUE		51081	51081	13	102569	93972	0.282051	11	TRUE	FALSE	TRUE
1327	1327	14	49682.1	15404	0.274725	4	TRUE	FALSE	TRUE		10189	10189	13	70870.8	93122	0.371795	11	TRUE	FALSE	TRUE
3394	3394	14	118979	101198	0.241758	184	TRUE	TRUE	TRUE		2589	2589	13	103676	70543	0.448718	11	TRUE	FALSE	TRUE
64779	64779	4	130359	121215	0.5	27	FALSE	TRUE	TRUE		125336	125336	13	197737	197122	0.333333	83	TRUE	TRUE	TRUE
2303	2303	4	97469	97469	0.166667	82	FALSE	TRUE	TRUE		997	997	13	73092.8	104358	0.282051	11	TRUE	FALSE	TRUE
81620	81620	15	91566.3	88011	0.333333	253	TRUE	FALSE	TRUE		6618	6618	13	295173	398855	0.282051	11	TRUE	TRUE	TRUE
5119	5119	16	56343.4	93824	0.308333	23	TRUE	TRUE	TRUE		90580	90580	13	655663	699185	0.217949	11	TRUE	TRUE	TRUE
10381	10381	12	23768.3	22101	0.30303	23	TRUE	FALSE	TRUE		79973	79973	13	148522	148511	0.397436	11	TRUE	FALSE	TRUE
5306	5306	7	89912.7	109946	0.190476	144	FALSE	TRUE	TRUE		284402	284402	13	30196.3	14078	0.423077	11	TRUE	FALSE	TRUE
10594	10594	8	95546.9	117459	0.285714	142	FALSE	TRUE	TRUE		163126	163126	13	36941	24607	0.423077	11	TRUE	FALSE	TRUE
83903	83903	12	72614.4	68207	0.257576	23	TRUE	FALSE	TRUE		114823	114823	13	38130	50425	0.25641	11	TRUE	FALSE	TRUE
10514	10514	9	174985	117399	0.305556	27	FALSE	TRUE	TRUE		9040	9040	13	208591	185150	0.358974	22	TRUE	TRUE	TRUE
58191	58191	8	222987	241710	0.214286	23	FALSE	TRUE	TRUE		22950	22950	13	165122	227944	0.269231	11	TRUE	TRUE	TRUE
8402	8402	8	77224.2	93411	0.214286	27	FALSE	TRUE	TRUE		6509	6509	13	216323	301056	0.320513	56	TRUE	TRUE	TRUE
5216	5216	23	107195	149391	0.268775	23	TRUE	TRUE	TRUE		84279	84279	13	119307	146978	0.333333	22	TRUE	FALSE	TRUE
4927	4927	4	126324	113770	0.5	23	FALSE	TRUE	TRUE		4065	4065	13	140389	40274	0.307692	11	TRUE	FALSE	TRUE
6517	6517	19	113243	84217	0.28655	23	TRUE	FALSE	TRUE		93349	93349	13	79945.5	2359	0.435897	11	TRUE	FALSE	TRUE
1984	1984	6	99492.7	92532	0.2	102	FALSE	TRUE	TRUE		6431	6431	13	125504	84471	0.217949	22	TRUE	FALSE	TRUE
7314	7314	17	90315.3	67093	0.272059	4	TRUE	FALSE	TRUE		514	514	13	181675	105567	0.307692	11	TRUE	FALSE	TRUE
23164	23164	25	126338	69105	0.283333	4	TRUE	FALSE	TRUE		267020	267020	13	106744	133749	0.333333	11	TRUE	FALSE	TRUE
56953	56953	11	68057.2	54461	0.181818	23	TRUE	FALSE	TRUE		101927215	101927215	13	304512	443279	0.269231	11	TRUE	TRUE	TRUE
7126	7126	10	243288	306238	0.2	122	FALSE	TRUE	TRUE		80145	80145	13	305570	323841	0.192308	11	TRUE	TRUE	TRUE
10615	10615	10	313279	345704	0.311111	37	FALSE	TRUE	TRUE		677767	677767	13	169455	247518	0.269231	11	TRUE	TRUE	TRUE
90313	90313	7	143715	151991	0.0952381	4	FALSE	TRUE	TRUE		57205	57205	13	96152	66267	0.320513	22	TRUE	FALSE	TRUE
28964	28964	11	13964.2	18944	0.327273	4	TRUE	FALSE	TRUE		902	902	13	424455	390833	0.320513	22	TRUE	TRUE	TRUE
2123	2123	17	26327.8	11848	0.529412	20	TRUE	FALSE	TRUE		6879	6879	13	81470.3	55873	0.269231	11	TRUE	FALSE	TRUE
11072	11072	12	23605.4	28111	0.272727	4	TRUE	FALSE	TRUE		7265	7265	13	183985	152781	0.205128	11	TRUE	FALSE	TRUE
3927	3927	5	107375	98124	0.2	8	FALSE	TRUE	TRUE		23061	23061	13	153102	175609	0.25641	22	TRUE	TRUE	TRUE
55876	55876	6	149287	149036	0.266667	184	FALSE	TRUE	TRUE		221442	221442	13	115624	106881	0.282051	11	TRUE	FALSE	TRUE
990	990	10	99719.4	108621	0.155556	102	FALSE	TRUE	TRUE		57107	57107	13	438973	540812	0.269231	11	TRUE	TRUE	TRUE
10609	10609	9	140488	195029	0.388889	8	FALSE	TRUE	TRUE		57786	57786	13	259725	196822	0.282051	11	TRUE	TRUE	TRUE
60681	60681	11	258518	259868	0.327273	4	TRUE	TRUE	TRUE		2969	2969	13	68141.6	56245	0.269231	11	TRUE	FALSE	TRUE
47	47	13	51752.9	36132	0.217949	23	TRUE	FALSE	TRUE		81554	81554	13	328779	414185	0.141026	11	TRUE	TRUE	TRUE
201181	201181	8	88893.9	114789	0.25	102	FALSE	TRUE	TRUE		246721	246721	13	63895.9	66966	0.461538	11	TRUE	FALSE	TRUE
6777	6777	6	101739	102386	0.2	9	FALSE	TRUE	TRUE		4232	4232	13	129253	108862	0.166667	11	TRUE	FALSE	TRUE
6774	6774	4	164376	117748	0	20	FALSE	TRUE	TRUE		54926	54926	13	118670	140875	0.333333	11	TRUE	FALSE	TRUE
84313	84313	6	127728	134491	0.133333	279	FALSE	TRUE	TRUE		100506834	100506834	13	163533	172329	0.230769	11	TRUE	TRUE	TRUE
56970	56970	17	160946	151616	0.264706	27	TRUE	TRUE	TRUE		4920	4920	13	123421	99208	0.192308	11	TRUE	FALSE	TRUE
9343	9343	9	73678.8	113894	0.25	23	FALSE	TRUE	TRUE		4519	4519	13	58868.6	77069	0.384615	11	TRUE	FALSE	TRUE
3837	3837	17	231818	192791	0.220588	23	TRUE	TRUE	TRUE		54328	54328	13	79054.4	86327	0.294872	11	TRUE	FALSE	TRUE
3675	3675	16	154749	248262	0.25	27	TRUE	TRUE	TRUE		100874355	100874355	13	39901.7	32481	0.423077	11	TRUE	FALSE	TRUE
1277	1277	13	21790.9	14578	0.435897	8	TRUE	FALSE	TRUE		79184	79184	13	78502.2	96797	0.397436	11	TRUE	FALSE	TRUE
55379	55379	20	554320	420342	0.231579	23	TRUE	TRUE	TRUE		55210	55210	12	82374.7	75670	0.393939	11	TRUE	FALSE	TRUE
55040	55040	11	103719	97289	0.236364	4	TRUE	TRUE	TRUE		10726	10726	12	124699	108008	0.318182	11	TRUE	FALSE	TRUE
84923	84923	28	62768.5	49110	0.314815	4	TRUE	FALSE	TRUE		100129196	100129196	12	37051.8	18137	0.454545	11	TRUE	FALSE	TRUE
54868	54868	15	48932.2	68393	0.314286	23	TRUE	FALSE	TRUE		79693	79693	12	92723.1	73316	0.257576	11	TRUE	FALSE	TRUE
2232	2232	3	212991	224260	0.333333	173	FALSE	TRUE	TRUE		127435	127435	12	228888	114793	0.287879	83	TRUE	FALSE	TRUE
10476	10476	19	151713	99786	0.385965	4	TRUE	TRUE	TRUE		51361	51361	12	150404	101685	0.318182	49	TRUE	FALSE	TRUE
51155	51155	13	29133.6	20844	0.282051	23	TRUE	FALSE	TRUE		57592	57592	12	60240.3	48797	0.469697	11	TRUE	FALSE	TRUE
6730	6730	4	170269	189069	0.333333	4	FALSE	TRUE	TRUE		1945	1945	12	101307	131225	0.272727	11	TRUE	FALSE	TRUE
8877	8877	11	198749	263649	0.254545	23	TRUE	TRUE	TRUE		375	375	12	341461	317374	0.151515	11	TRUE	TRUE	TRUE
768206	768206	16	166579	91157	0.358333	23	TRUE	FALSE	TRUE		128308	128308	12	108891	96383	0.272727	11	TRUE	FALSE	TRUE
3959	3959	19	114849	126422	0.274854	4	TRUE	TRUE	TRUE		221078	221078	12	123044	78452	0.318182	22	TRUE	FALSE	TRUE
284184	284184	13	92230.7	74545	0.346154	4	TRUE	FALSE	TRUE		9790	9790	12	100426	90039	0.348485	11	TRUE	FALSE	TRUE
71	71	22	142423	119056	0.294372	23	TRUE	TRUE	TRUE		11128	11128	12	153748	120671	0.287879	11	TRUE	FALSE	TRUE
9146	9146	17	52699	29567	0.25	4	TRUE	FALSE	TRUE		84545	84545	12	287012	308118	0.227273	22	TRUE	TRUE	TRUE
396	396	11	182474	97864	0.290909	27	TRUE	TRUE	TRUE		79004	79004	12	217276	201654	0.30303	11	TRUE	TRUE	TRUE
201255	201255	7	179914	177524	0.142857	305	FALSE	TRUE	TRUE		84833	84833	12	12823.6	8051	0.575758	11	TRUE	FALSE	TRUE
9097	9097	9	278402	331023	0.138889	20	FALSE	TRUE	TRUE		6571	6571	12	108052	81554	0.333333	3	TRUE	FALSE	TRUE
7525	7525	4	122684	125448	0.166667	178	FALSE	TRUE	TRUE		55346	55346	12	106021	96786	0.439394	11	TRUE	FALSE	TRUE
81929	81929	4	124613	122751	0	84	FALSE	TRUE	TRUE		390205	390205	12	36791.6	6587	0.621212	11	TRUE	FALSE	TRUE
64762	64762	8	182879	197189	0.5	191	FALSE	TRUE	TRUE		2286	2286	12	159580	84084	0.212121	11	TRUE	FALSE	TRUE
100101467	100101467	10	166107	171639	0.244444	34	FALSE	TRUE	TRUE		7542	7542	12	49901.1	46883	0.242424	11	TRUE	FALSE	TRUE
25800	25800	15	87043.4	129049	0.352381	23	TRUE	TRUE	TRUE		5870	5870	12	78534.6	63498	0.242424	40	TRUE	FALSE	TRUE
57536	57536	2	162175	162175	0	363	FALSE	TRUE	TRUE		219902	219902	12	71462.6	37874	0.318182	11	TRUE	FALSE	TRUE
498	498	26	164050	265708	0.301538	4	TRUE	TRUE	TRUE		79684	79684	12	16431	2725	0.545455	22	TRUE	FALSE	TRUE
147339	147339	10	281076	268992	0.155556	62	FALSE	TRUE	TRUE		7132	7132	12	145092	168706	0.439394	33	TRUE	TRUE	TRUE
4087	4087	4	192728	198255	0.166667	405	FALSE	TRUE	TRUE		22864	22864	12	124223	73921	0.333333	49	TRUE	FALSE	TRUE
6139	6139	4	179494	180600	0.166667	221	FALSE	TRUE	TRUE		4141	4141	12	160584	153831	0.242424	68	TRUE	FALSE	TRUE
26791	26791	2	149247	149247	0	363	FALSE	TRUE	TRUE		196446	196446	12	234025	130038	0.227273	11	TRUE	FALSE	TRUE
8932	8932	3	140626	157171	0	23	FALSE	TRUE	TRUE		84101	84101	12	230288	233152	0.19697	11	TRUE	TRUE	TRUE
80323	80323	4	95707	96254	0.166667	305	FALSE	TRUE	TRUE		2322	2322	12	7768.84	603	0.393939	11	TRUE	FALSE	TRUE
23327	23327	12	136725	179205	0.227273	23	TRUE	TRUE	TRUE		64062	64062	12	99277.7	115464	0.333333	22	TRUE	FALSE	TRUE
92126	92126	11	96902.3	102137	0.145455	8	TRUE	TRUE	TRUE		10082	10082	12	11509.9	9513	0.590909	83	TRUE	FALSE	TRUE
125704	125704	6	318564	316546	0.2	275	FALSE	TRUE	TRUE		7174	7174	12	500138	486286	0.287879	40	TRUE	TRUE	TRUE
4155	4155	5	100506	96324	0.1	242	FALSE	TRUE	TRUE		5875	5875	12	468851	422176	0.166667	11	TRUE	TRUE	TRUE
91978	91978	10	85953.8	149875	0.4	102	FALSE	TRUE	TRUE		55015	55015	12	342668	416512	0.151515	22	TRUE	TRUE	TRUE
682	682	11	62353.1	68811	0.309091	23	TRUE	FALSE	TRUE		5641	5641	12	283284	391383	0.242424	22	TRUE	TRUE	TRUE
10025	10025	22	141120	164118	0.294372	23	TRUE	TRUE	TRUE		440248	440248	12	122376	110061	0.333333	83	TRUE	FALSE	TRUE
23526	23526	12	149259	148365	0.212121	4	TRUE	TRUE	TRUE		693213	693213	12	60920.2	80300	0.242424	11	TRUE	FALSE	TRUE
374291	374291	20	127772	90920	0.221053	4	TRUE	FALSE	TRUE		6176	6176	12	146964	67234	0.272727	22	TRUE	FALSE	TRUE
10975	10975	15	94496.6	100565	0.228571	4	TRUE	TRUE	TRUE		10066	10066	12	266925	285668	0.272727	22	TRUE	TRUE	TRUE
6929	6929	11	86451.8	84392	0.381818	23	TRUE	FALSE	TRUE		79831	79831	12	235102	191747	0.30303	11	TRUE	TRUE	TRUE
126308	126308	12	28416.8	20132	0.318182	4	TRUE	FALSE	TRUE		728734	728734	12	53439.3	73150	0.454545	11	TRUE	FALSE	TRUE
84823	84823	13	30410.5	28149	0.25641	23	TRUE	FALSE	TRUE		6810	6810	12	142006	105939	0.287879	11	TRUE	FALSE	TRUE
56926	56926	12	58424.5	93581	0.136364	23	TRUE	TRUE	TRUE		54920	54920	12	74685.3	87529	0.348485	11	TRUE	FALSE	TRUE
56005	56005	11	35388.3	16899	0.254545	23	TRUE	FALSE	TRUE		4775	4775	12	144461	127825	0.272727	11	TRUE	FALSE	TRUE
10226	10226	20	107663	101540	0.247368	23	TRUE	TRUE	TRUE		16	16	12	371827	375439	0.242424	68	TRUE	TRUE	TRUE
6813	6813	13	73889.9	86901	0.294872	23	TRUE	FALSE	TRUE		11216	11216	12	102527	74223	0.333333	11	TRUE	FALSE	TRUE
4542	4542	15	113151	91023	0.238095	4	TRUE	FALSE	TRUE		26118	26118	12	164196	244493	0.287879	11	TRUE	TRUE	TRUE
1786	1786	5	153201	169939	0	438	FALSE	TRUE	TRUE		6830	6830	12	49129.1	43650	0.30303	11	TRUE	FALSE	TRUE
3383	3383	4	91707.5	143015	0.5	12	FALSE	TRUE	TRUE		29893	29893	12	60452.6	45785	0.348485	11	TRUE	FALSE	TRUE
125950	125950	8	123521	103296	0.214286	210	FALSE	TRUE	TRUE		9755	9755	12	220572	305019	0.242424	40	TRUE	TRUE	TRUE
78992	78992	7	104705	104290	0.190476	145	FALSE	TRUE	TRUE		2873	2873	12	473936	649072	0.19697	22	TRUE	TRUE	TRUE
84337	84337	11	25077.7	22732	0.290909	306	TRUE	FALSE	TRUE		171586	171586	12	163224	164626	0.212121	11	TRUE	TRUE	TRUE
284391	284391	10	361158	368610	0.266667	147	FALSE	TRUE	TRUE		51124	51124	12	62057.5	60931	0.30303	11	TRUE	FALSE	TRUE
7001	7001	12	22591.8	28639	0.257576	4	TRUE	FALSE	TRUE		30827	30827	12	33625	25982	0.333333	11	TRUE	FALSE	TRUE
199699	199699	9	231118	248019	0.222222	186	FALSE	TRUE	TRUE		83855	83855	12	214730	273791	0.257576	8	TRUE	TRUE	TRUE
112939	112939	20	328220	395606	0.263158	23	TRUE	TRUE	TRUE		166	166	12	64171.6	48218	0.424242	22	TRUE	FALSE	TRUE
4713	4713	11	20711.2	16279	0.2	4	TRUE	FALSE	TRUE		58509	58509	12	55542.1	37369	0.515152	11	TRUE	FALSE	TRUE
10270	10270	4	119464	130009	0.166667	196	FALSE	TRUE	TRUE		93134	93134	12	45364.3	27031	0.318182	11	TRUE	FALSE	TRUE
7171	7171	8	184888	192328	0.357143	102	FALSE	TRUE	TRUE		284391	284391	12	360037	384573	0.19697	22	TRUE	TRUE	TRUE
26017	26017	14	30973.8	20170	0.384615	4	TRUE	FALSE	TRUE		84261	84261	12	232575	169491	0.19697	11	TRUE	TRUE	TRUE
8907	8907	11	8053.45	7475	0.381818	4	TRUE	FALSE	TRUE		284443	284443	12	46708.3	41858	0.242424	22	TRUE	FALSE	TRUE
684	684	17	105098	137957	0.301471	191	TRUE	TRUE	TRUE		5438	5438	12	47412.9	20999	0.318182	11	TRUE	FALSE	TRUE
54815	54815	11	58211.2	51868	0.218182	27	TRUE	FALSE	TRUE		162989	162989	12	262356	404078	0.287879	40	TRUE	TRUE	TRUE
51079	51079	24	40850.6	25091	0.369565	4	TRUE	FALSE	TRUE		1158	1158	12	55064.4	29280	0.363636	11	TRUE	FALSE	TRUE
7386	7386	16	148750	127143	0.283333	4	TRUE	TRUE	TRUE		147645	147645	12	70541.5	58480	0.318182	11	TRUE	FALSE	TRUE
5184	5184	5	285788	314473	0.3	275	FALSE	TRUE	TRUE		55762	55762	12	138402	141754	0.30303	22	TRUE	FALSE	TRUE
79047	79047	12	108638	111275	0.19697	214	TRUE	TRUE	TRUE		63934	63934	12	101540	109294	0.333333	11	TRUE	FALSE	TRUE
10054	10054	3	116892	116892	0.333333	680	FALSE	TRUE	TRUE		55663	55663	12	20087.5	37469	0.454545	11	TRUE	FALSE	TRUE
339318	339318	12	33495.9	40126	0.30303	23	TRUE	FALSE	TRUE		7593	7593	12	59423.7	99038	0.409091	11	TRUE	FALSE	TRUE
6324	6324	6	88337.8	98072	0.2	53	FALSE	TRUE	TRUE		7837	7837	12	62675.6	86684	0.515152	83	TRUE	FALSE	TRUE
5348	5348	13	28649.2	32532	0.24359	4	TRUE	FALSE	TRUE		26160	26160	12	134596	129426	0.333333	11	TRUE	FALSE	TRUE
93099	93099	14	90019.3	91654	0.274725	23	TRUE	FALSE	TRUE		200728	200728	12	284206	220038	0.393939	11	TRUE	TRUE	TRUE
79171	79171	15	115045	83578	0.238095	23	TRUE	FALSE	TRUE		11159	11159	12	21355.3	21974	0.378788	11	TRUE	FALSE	TRUE
1340	1340	23	108791	78485	0.367589	4	TRUE	FALSE	TRUE		905	905	12	235344	284815	0.212121	22	TRUE	TRUE	TRUE
1346	1346	19	63327.9	41442	0.321637	4	TRUE	FALSE	TRUE		1281	1281	12	59054.1	72818	0.530303	83	TRUE	FALSE	TRUE
57711	57711	3	207360	207360	0.333333	156	FALSE	TRUE	TRUE		10616	10616	12	512871	482758	0.272727	3	TRUE	TRUE	TRUE
163087	163087	6	116277	121405	0.2	23	FALSE	TRUE	TRUE		55614	55614	12	89521.2	30337	0.318182	11	TRUE	FALSE	TRUE
163131	163131	10	213949	248862	0.2	27	FALSE	TRUE	TRUE		9334	9334	12	55162.9	42265	0.378788	22	TRUE	FALSE	TRUE
79934	79934	12	87655.9	87850	0.19697	37	TRUE	FALSE	TRUE		29980	29980	12	214417	223467	0.227273	11	TRUE	TRUE	TRUE
11100	11100	7	66563.1	100310	0.0952381	119	FALSE	TRUE	TRUE		51095	51095	12	131862	127439	0.333333	11	TRUE	FALSE	TRUE
641649	641649	15	346805	482266	0.266667	12	TRUE	TRUE	TRUE		8850	8850	12	85635.9	54507	0.212121	11	TRUE	FALSE	TRUE
5971	5971	4	92065.7	105524	0.166667	12	FALSE	TRUE	TRUE		2803	2803	12	204686	217138	0.151515	11	TRUE	TRUE	TRUE
1158	1158	20	150233	231371	0.263158	4	TRUE	TRUE	TRUE		4820	4820	12	38088.5	21386	0.378788	22	TRUE	FALSE	TRUE
10055	10055	10	152010	171090	0.222222	4	FALSE	TRUE	TRUE		285349	285349	12	217592	208079	0.227273	11	TRUE	TRUE	TRUE
728	728	17	424158	516761	0.205882	27	TRUE	TRUE	TRUE		80335	80335	12	73418.5	76002	0.30303	11	TRUE	FALSE	TRUE
6415	6415	6	104377	98314	0.133333	23	FALSE	TRUE	TRUE		8314	8314	12	141661	129104	0.333333	22	TRUE	FALSE	TRUE
55260	55260	17	99115.3	65992	0.352941	4	TRUE	FALSE	TRUE		6152	6152	12	775801	881708	0.181818	22	TRUE	TRUE	TRUE
10945	10945	12	268049	249954	0.136364	23	TRUE	TRUE	TRUE		151887	151887	12	70004.2	77618	0.318182	83	TRUE	FALSE	TRUE
83743	83743	9	111664	92518	0.25	214	FALSE	TRUE	TRUE		54946	54946	12	83697.7	68370	0.212121	11	TRUE	FALSE	TRUE
1628	1628	12	124585	136898	0.19697	23	TRUE	TRUE	TRUE		57560	57560	12	256291	239931	0.121212	11	TRUE	TRUE	TRUE
57664	57664	4	140332	140270	0	312	FALSE	TRUE	TRUE		114932	114932	12	125804	144768	0.181818	11	TRUE	FALSE	TRUE
10856	10856	11	111671	119475	0.127273	4	TRUE	TRUE	TRUE		259282	259282	12	113933	178639	0.333333	11	TRUE	TRUE	TRUE
3743	3743	5	238317	273297	0.1	20	FALSE	TRUE	TRUE		81792	81792	12	135639	126564	0.439394	11	TRUE	FALSE	TRUE
57333	57333	12	131105	120983	0.318182	4	TRUE	TRUE	TRUE		101929215	101929215	12	50137.4	37558	0.287879	11	TRUE	FALSE	TRUE
27180	27180	27	222806	201677	0.25641	23	TRUE	TRUE	TRUE		221692	221692	12	68253.2	31392	0.393939	22	TRUE	FALSE	TRUE
27036	27036	12	57375.9	45838	0.333333	4	TRUE	FALSE	TRUE		23113	23113	12	70526.5	89627	0.242424	11	TRUE	FALSE	TRUE
100049587	100049587	8	87539.2	140635	0.214286	2	FALSE	TRUE	TRUE		347734	347734	12	132115	138561	0.272727	40	TRUE	FALSE	TRUE
22870	22870	9	85233.6	123610	0.25	4	FALSE	TRUE	TRUE		10345	10345	12	516810	490424	0.227273	11	TRUE	TRUE	TRUE
6158	6158	13	121664	101998	0.25641	4	TRUE	TRUE	TRUE		154075	154075	12	109004	115837	0.363636	11	TRUE	FALSE	TRUE
57573	57573	5	288395	297892	0.2	59	FALSE	TRUE	TRUE		23593	23593	12	108704	67839	0.257576	11	TRUE	FALSE	TRUE
90485	90485	2	200911	200911	0	561	FALSE	TRUE	TRUE		85021	85021	12	144951	167979	0.318182	22	TRUE	TRUE	TRUE
400720	400720	21	82348.5	67580	0.280952	23	TRUE	FALSE	TRUE		5110	5110	12	99735.3	104123	0.318182	11	TRUE	FALSE	TRUE
79891	79891	3	96172.9	94751	0	34	FALSE	TRUE	TRUE		54919	54919	12	92370.8	108138	0.30303	22	TRUE	FALSE	TRUE
65982	65982	12	99956.2	88666	0.19697	23	TRUE	FALSE	TRUE		3364	3364	12	644025	465918	0.272727	106	TRUE	TRUE	TRUE
6193	6193	11	138225	114435	0.309091	123	TRUE	TRUE	TRUE		728927	728927	12	355898	339149	0.151515	22	TRUE	TRUE	TRUE
7837	7837	13	13274.4	19624	0.5	4	TRUE	FALSE	TRUE		221908	221908	12	547416	509692	0.272727	11	TRUE	TRUE	TRUE
91543	91543	10	130701	114546	0.488889	191	FALSE	TRUE	TRUE		26047	26047	12	253934	276899	0.363636	83	TRUE	TRUE	TRUE
285148	285148	18	53910.5	52177	0.267974	4	TRUE	FALSE	TRUE		3757	3757	12	134939	99038	0.30303	22	TRUE	FALSE	TRUE
9475	9475	5	130919	101933	0.4	27	FALSE	TRUE	TRUE		157695	157695	12	53414.1	63367	0.287879	11	TRUE	FALSE	TRUE
1876	1876	3	147202	148812	0	62	FALSE	TRUE	TRUE		7381	7381	12	257848	162924	0.19697	11	TRUE	TRUE	TRUE
375190	375190	13	76151	101416	0.230769	23	TRUE	TRUE	TRUE		80778	80778	12	558601	574531	0.19697	22	TRUE	TRUE	TRUE
79172	79172	10	82532.1	92484	0.311111	102	FALSE	TRUE	TRUE		158293	158293	12	196013	87766	0.272727	11	TRUE	FALSE	TRUE
3777	3777	15	267886	262625	0.209524	23	TRUE	TRUE	TRUE		25934	25934	12	93032.9	20236	0.393939	33	TRUE	FALSE	TRUE
54867	54867	12	79441.6	101342	0.257576	23	TRUE	TRUE	TRUE		2218	2218	12	96241.9	105417	0.348485	22	TRUE	FALSE	TRUE
2355	2355	7	96197.7	114046	0.142857	96	FALSE	TRUE	TRUE		83549	83549	12	112927	124502	0.287879	22	TRUE	FALSE	TRUE
10153	10153	3	116909	116909	0	162	FALSE	TRUE	TRUE		1289	1289	12	103702	101546	0.5	83	TRUE	FALSE	TRUE
27436	27436	5	98772.2	92899	0.3	130	FALSE	TRUE	TRUE		4538	4538	12	71141.8	64264	0.409091	11	TRUE	FALSE	TRUE
9419	9419	6	115257	130780	0.133333	142	FALSE	TRUE	TRUE		158747	158747	12	284645	209033	0.166667	11	TRUE	TRUE	TRUE
55704	55704	16	31593.2	35472	0.316667	4	TRUE	FALSE	TRUE		54539	54539	12	183662	158567	0.272727	22	TRUE	TRUE	TRUE
4190	4190	18	49872.7	20711	0.294118	23	TRUE	FALSE	TRUE		1184	1184	12	196446	156087	0.287879	11	TRUE	FALSE	TRUE
10097	10097	8	68122.5	103085	0.321429	214	FALSE	TRUE	TRUE		158586	158586	12	185216	234724	0.257576	22	TRUE	TRUE	TRUE
27332	27332	12	130620	94036	0.318182	102	TRUE	TRUE	TRUE		8450	8450	12	409913	526533	0.151515	22	TRUE	TRUE	TRUE
10617	10617	13	252086	280830	0.217949	4	TRUE	TRUE	TRUE		8266	8266	12	289022	257004	0.212121	22	TRUE	TRUE	TRUE
200424	200424	13	35403.3	35918	0.397436	4	TRUE	FALSE	TRUE		8514	8514	11	217018	258930	0.254545	68	TRUE	TRUE	TRUE
1796	1796	14	30054.6	16584	0.32967	4	TRUE	FALSE	TRUE		50651	50651	11	166293	192173	0.236364	370	TRUE	TRUE	TRUE
8802	8802	15	231732	190217	0.238095	4	TRUE	TRUE	TRUE		126755	126755	11	87811.4	82976	0.272727	22	TRUE	FALSE	TRUE
9168	9168	6	225575	243040	0.2	27	FALSE	TRUE	TRUE		6135	6135	11	112616	95122	0.2	11	TRUE	FALSE	TRUE
10989	10989	13	83446.4	99108	0.217949	4	TRUE	TRUE	TRUE		204	204	11	314180	383819	0.254545	11	TRUE	TRUE	TRUE
112597	112597	11	44268.6	29431	0.272727	23	TRUE	FALSE	TRUE		55223	55223	11	98236.6	128792	0.163636	11	TRUE	FALSE	TRUE
151	151	3	99123.5	118316	0.333333	210	FALSE	TRUE	TRUE		9204	9204	11	125222	96796	0.345455	22	TRUE	FALSE	TRUE
23397	23397	14	112168	121164	0.21978	37	TRUE	TRUE	TRUE		1263	1263	11	308273	290224	0.2	70	TRUE	TRUE	TRUE
55683	55683	5	147022	176532	0	519	FALSE	TRUE	TRUE		81573	81573	11	71145.7	60419	0.290909	22	TRUE	FALSE	TRUE
26505	26505	3	103964	103964	0	230	FALSE	TRUE	TRUE		2787	2787	11	135536	127256	0.509091	11	TRUE	FALSE	TRUE
1329	1329	20	72674.5	90297	0.389474	4	TRUE	FALSE	TRUE		79871	79871	11	116689	84778	0.218182	22	TRUE	FALSE	TRUE
4862	4862	7	224369	381775	0.333333	8	FALSE	TRUE	TRUE		22823	22823	11	59923.5	61808	0.236364	22	TRUE	FALSE	TRUE
9448	9448	19	39559.6	30847	0.321637	4	TRUE	FALSE	TRUE		54834	54834	11	152055	134433	0.363636	22	TRUE	FALSE	TRUE
130827	130827	17	24730.7	24593	0.397059	4	TRUE	FALSE	TRUE		58497	58497	11	60559.1	57541	0.2	40	TRUE	FALSE	TRUE
64965	64965	4	107292	108245	0	209	FALSE	TRUE	TRUE		5710	5710	11	48434	58976	0.254545	23	TRUE	FALSE	TRUE
84220	84220	7	347785	347015	0.047619	101	FALSE	TRUE	TRUE		200186	200186	11	59562.9	48169	0.436364	40	TRUE	FALSE	TRUE
541471	541471	22	185301	232606	0.220779	23	TRUE	TRUE	TRUE		339512	339512	11	139119	149372	0.290909	68	TRUE	FALSE	TRUE
10461	10461	6	73600.4	92494	0.2	171	FALSE	TRUE	TRUE		693189	693189	11	47778.8	49963	0.272727	11	TRUE	FALSE	TRUE
84910	84910	6	133253	145681	0.0666667	220	FALSE	TRUE	TRUE		642819	642819	11	41265.6	15947	0.327273	11	TRUE	FALSE	TRUE
5899	5899	12	76842.7	60129	0.257576	23	TRUE	FALSE	TRUE		22984	22984	11	373687	408330	0.181818	26	TRUE	TRUE	TRUE
50649	50649	5	166093	123975	0.2	221	FALSE	TRUE	TRUE		9126	9126	11	178843	158079	0.181818	11	TRUE	FALSE	TRUE
8942	8942	11	50356.9	30974	0.272727	23	TRUE	FALSE	TRUE		7073	7073	11	51649.5	49438	0.345455	11	TRUE	FALSE	TRUE
3694	3694	9	208119	225372	0.222222	122	FALSE	TRUE	TRUE		26098	26098	11	152777	109728	0.381818	22	TRUE	FALSE	TRUE
5937	5937	5	103962	103951	0.1	178	FALSE	TRUE	TRUE		1028	1028	11	110404	86752	0.218182	68	TRUE	FALSE	TRUE
2191	2191	17	168514	252259	0.272059	4	TRUE	TRUE	TRUE		10612	10612	11	53853.5	47941	0.272727	11	TRUE	FALSE	TRUE
6323	6323	12	99167.7	171406	0.333333	27	TRUE	TRUE	TRUE		10482	10482	11	39921.6	49711	0.290909	11	TRUE	FALSE	TRUE
129446	129446	29	167767	162317	0.243842	4	TRUE	TRUE	TRUE		23642	23642	11	97790.4	114023	0.272727	11	TRUE	FALSE	TRUE
100616356	100616356	4	158142	157807	0.166667	12	FALSE	TRUE	TRUE		6199	6199	11	214934	198022	0.272727	40	TRUE	TRUE	TRUE
10170	10170	12	106037	179077	0.257576	4	TRUE	TRUE	TRUE		84866	84866	11	203750	169499	0.309091	22	TRUE	TRUE	TRUE
9360	9360	3	148287	150183	0.333333	123	FALSE	TRUE	TRUE		1822	1822	11	119589	71065	0.454545	33	TRUE	FALSE	TRUE
130507	130507	9	102589	97828	0.277778	4	FALSE	TRUE	TRUE		9746	9746	11	225574	160209	0.309091	13	TRUE	TRUE	TRUE
11069	11069	12	145043	175691	0.181818	4	TRUE	TRUE	TRUE		51071	51071	11	190672	200104	0.272727	75	TRUE	TRUE	TRUE
79634	79634	7	163607	180775	0.285714	12	FALSE	TRUE	TRUE		84305	84305	11	189292	143670	0.272727	22	TRUE	FALSE	TRUE
518	518	14	9885.02	3351	0.461538	4	TRUE	FALSE	TRUE		140465	140465	11	277184	274065	0.218182	22	TRUE	TRUE	TRUE
1281	1281	16	39056.3	24496	0.4	4	TRUE	FALSE	TRUE		101927653	101927653	11	137128	162360	0.363636	49	TRUE	TRUE	TRUE
1290	1290	17	37697.8	20685	0.411765	4	TRUE	FALSE	TRUE		317	317	11	250372	365594	0.236364	11	TRUE	TRUE	TRUE
84281	84281	6	123374	98198	0.2	12	FALSE	TRUE	TRUE		89894	89894	11	120710	77677	0.236364	22	TRUE	FALSE	TRUE
205327	205327	4	125994	126876	0	15	FALSE	TRUE	TRUE		387890	387890	11	102035	110058	0.309091	11	TRUE	FALSE	TRUE
4709	4709	19	69341.4	62691	0.192982	4	TRUE	FALSE	TRUE		10795	10795	11	179874	141765	0.272727	22	TRUE	FALSE	TRUE
659	659	2	110415	110415	0	230	FALSE	TRUE	TRUE		6144	6144	11	128752	106033	0.236364	70	TRUE	FALSE	TRUE
1493	1493	8	529797	573130	0.214286	8	FALSE	TRUE	TRUE		116828	116828	11	121317	67419	0.436364	22	TRUE	FALSE	TRUE
4719	4719	22	32764.6	45905	0.393939	4	TRUE	FALSE	TRUE		55213	55213	11	284964	341528	0.181818	70	TRUE	TRUE	TRUE
2335	2335	20	149282	92399	0.310526	8	TRUE	TRUE	TRUE		693208	693208	11	67634.7	51247	0.345455	11	TRUE	FALSE	TRUE
3485	3485	19	102871	54418	0.321637	8	TRUE	FALSE	TRUE		93081	93081	11	65007.1	32876	0.272727	11	TRUE	FALSE	TRUE
130612	130612	10	140739	132377	0.244444	27	FALSE	TRUE	TRUE		5684	5684	11	244987	231783	0.345455	22	TRUE	TRUE	TRUE
130340	130340	4	112876	110476	0.333333	82	FALSE	TRUE	TRUE		9786	9786	11	98707.5	92632	0.345455	40	TRUE	FALSE	TRUE
5270	5270	13	67155	39399	0.461538	4	TRUE	FALSE	TRUE		8748	8748	11	266513	398472	0.145455	22	TRUE	TRUE	TRUE
55022	55022	7	106086	129217	0.380952	214	FALSE	TRUE	TRUE		22938	22938	11	110654	62387	0.345455	11	TRUE	FALSE	TRUE
9320	9320	13	24152.5	30989	0.384615	4	TRUE	FALSE	TRUE		91833	91833	11	241280	221254	0.236364	11	TRUE	TRUE	TRUE
93349	93349	13	210663	178700	0.192308	27	TRUE	TRUE	TRUE		84334	84334	11	388217	361915	0.2	22	TRUE	TRUE	TRUE
10920	10920	18	35064.4	46700	0.496732	4	TRUE	FALSE	TRUE		2972	2972	11	638124	692933	0.309091	11	TRUE	TRUE	TRUE
9208	9208	9	215624	246029	0.166667	102	FALSE	TRUE	TRUE		9112	9112	11	385928	484631	0.363636	22	TRUE	TRUE	TRUE
9759	9759	7	115150	109428	0.047619	113	FALSE	TRUE	TRUE		84326	84326	11	323856	238432	0.272727	15	TRUE	TRUE	TRUE
4705	4705	19	176917	161674	0.350877	4	TRUE	TRUE	TRUE		9080	9080	11	32918.9	30777	0.418182	11	TRUE	FALSE	TRUE
23192	23192	5	90791.2	101000	0.2	603	FALSE	TRUE	TRUE		100288332	100288332	11	101230	147688	0.363636	22	TRUE	FALSE	TRUE
84289	84289	5	164502	158031	0.2	59	FALSE	TRUE	TRUE		57020	57020	11	148641	126384	0.363636	22	TRUE	FALSE	TRUE
2280	2280	10	101686	104071	0.244444	27	FALSE	TRUE	TRUE		85407	85407	11	104176	80740	0.181818	11	TRUE	FALSE	TRUE
140885	140885	16	115103	136234	0.225	23	TRUE	TRUE	TRUE		79007	79007	11	187489	145714	0.345455	22	TRUE	FALSE	TRUE
3055	3055	13	167986	223610	0.192308	102	TRUE	TRUE	TRUE		56953	56953	11	273105	291119	0.218182	56	TRUE	TRUE	TRUE
23509	23509	7	106717	131039	0.0952381	240	FALSE	TRUE	TRUE		27346	27346	11	141024	67948	0.272727	11	TRUE	FALSE	TRUE
128866	128866	11	33326.5	25666	0.309091	23	TRUE	FALSE	TRUE		57551	57551	11	85006.4	83452	0.309091	22	TRUE	FALSE	TRUE
55741	55741	7	193836	131483	0.333333	4	FALSE	TRUE	TRUE		80179	80179	11	368930	447622	0.2	11	TRUE	TRUE	TRUE
3692	3692	27	138469	93990	0.242165	23	TRUE	TRUE	TRUE		93210	93210	11	23726.4	26032	0.309091	11	TRUE	FALSE	TRUE
6185	6185	14	60565.7	69898	0.318681	23	TRUE	FALSE	TRUE		9489	9489	11	56823	140243	0.4	11	TRUE	FALSE	TRUE
128434	128434	8	100720	98627	0.25	8	FALSE	TRUE	TRUE		56270	56270	11	197631	252812	0.236364	22	TRUE	TRUE	TRUE
85449	85449	11	160268	140751	0.163636	8	TRUE	TRUE	TRUE		4729	4729	11	107362	121431	0.163636	11	TRUE	FALSE	TRUE
7529	7529	23	966245	939505	0.217391	23	TRUE	TRUE	TRUE		162655	162655	11	23842.8	20820	0.418182	22	TRUE	FALSE	TRUE
11054	11054	5	115639	108198	0.2	132	FALSE	TRUE	TRUE		102723167	102723167	11	182236	143143	0.272727	11	TRUE	FALSE	TRUE
7165	7165	13	19935.3	14149	0.294872	4	TRUE	FALSE	TRUE		162681	162681	11	104739	58936	0.345455	11	TRUE	FALSE	TRUE
11096	11096	6	151436	179847	0.266667	145	FALSE	TRUE	TRUE		4946	4946	11	206779	154361	0.254545	40	TRUE	FALSE	TRUE
3455	3455	10	181838	172537	0.244444	27	FALSE	TRUE	TRUE		2767	2767	11	136297	92693	0.218182	76	TRUE	FALSE	TRUE
539	539	19	84699.1	80581	0.426901	4	TRUE	FALSE	TRUE		645432	645432	11	531918	596466	0.363636	11	TRUE	TRUE	TRUE
861	861	8	115226	113807	0.285714	23	FALSE	TRUE	TRUE		126003	126003	11	405285	475370	0.181818	22	TRUE	TRUE	TRUE
2114	2114	8	187058	254652	0.214286	171	FALSE	TRUE	TRUE		9524	9524	11	177559	132483	0.272727	11	TRUE	FALSE	TRUE
3689	3689	13	52452.1	10047	0.397436	8	TRUE	FALSE	TRUE		7305	7305	11	188489	164024	0.236364	6	TRUE	TRUE	TRUE
128977	128977	17	297909	289668	0.183824	4	TRUE	TRUE	TRUE		84503	84503	11	308641	368968	0.254545	22	TRUE	TRUE	TRUE
91179	91179	11	149820	128625	0.309091	4	TRUE	TRUE	TRUE		9253	9253	11	98948	104161	0.309091	8	TRUE	FALSE	TRUE
613	613	10	151665	130878	0.2	122	FALSE	TRUE	TRUE		90321	90321	11	222977	240803	0.272727	28	TRUE	TRUE	TRUE
6598	6598	5	127073	132550	0.4	248	FALSE	TRUE	TRUE		162966	162966	11	82033.9	30969	0.381818	11	TRUE	FALSE	TRUE
8459	8459	5	162071	190637	0	141	FALSE	TRUE	TRUE		57573	57573	11	474162	308444	0.309091	22	TRUE	TRUE	TRUE
162	162	21	125681	132008	0.271429	4	TRUE	TRUE	TRUE		7565	7565	11	59391.3	60672	0.272727	22	TRUE	FALSE	TRUE
8563	8563	28	105213	142862	0.333333	4	TRUE	TRUE	TRUE		55256	55256	11	360881	405482	0.272727	68	TRUE	TRUE	TRUE
8508	8508	2	116892	116892	0	95	FALSE	TRUE	TRUE		57159	57159	11	32405.1	21777	0.327273	11	TRUE	FALSE	TRUE
4771	4771	27	268829	258648	0.262108	4	TRUE	TRUE	TRUE		23498	23498	11	163148	172736	0.236364	83	TRUE	TRUE	TRUE
84164	84164	20	76431.2	86279	0.210526	4	TRUE	FALSE	TRUE		5281	5281	11	234560	252973	0.236364	22	TRUE	TRUE	TRUE
23541	23541	22	146647	120569	0.30303	4	TRUE	TRUE	TRUE		150962	150962	11	142470	154983	0.236364	22	TRUE	FALSE	TRUE
7533	7533	8	163860	123252	0.214286	27	FALSE	TRUE	TRUE		5534	5534	11	10762.3	8146	0.454545	11	TRUE	FALSE	TRUE
6523	6523	25	155642	112679	0.33	4	TRUE	TRUE	TRUE		64682	64682	11	96400.9	69590	0.272727	11	TRUE	FALSE	TRUE
4151	4151	42	326748	345546	0.268293	4	TRUE	TRUE	TRUE		56171	56171	11	40963.8	41035	0.2	11	TRUE	FALSE	TRUE
80830	80830	11	59834.5	49758	0.272727	191	TRUE	FALSE	TRUE		100313771	100313771	11	9815.37	128	0.563636	11	TRUE	FALSE	TRUE
4627	4627	20	120935	68936	0.252632	23	TRUE	FALSE	TRUE		81618	81618	11	107471	155230	0.272727	40	TRUE	FALSE	TRUE
23764	23764	6	76360.6	107057	0.333333	513	FALSE	TRUE	TRUE		64708	64708	11	110836	117706	0.345455	11	TRUE	FALSE	TRUE
27350	27350	12	54696	66155	0.227273	27	TRUE	FALSE	TRUE		51281	51281	11	54449.5	69269	0.309091	11	TRUE	FALSE	TRUE
23492	23492	20	112097	79995	0.263158	4	TRUE	FALSE	TRUE		79175	79175	11	241740	298963	0.272727	11	TRUE	TRUE	TRUE
4248	4248	2	183058	197803	0	173	FALSE	TRUE	TRUE		57593	57593	11	76056.9	118963	0.472727	22	TRUE	FALSE	TRUE
50	50	20	46363.5	37984	0.278947	4	TRUE	FALSE	TRUE		598	598	11	121492	120676	0.218182	83	TRUE	FALSE	TRUE
171568	171568	13	176529	166477	0.269231	23	TRUE	TRUE	TRUE		57158	57158	11	176639	216315	0.145455	49	TRUE	TRUE	TRUE
5372	5372	10	204209	173266	0.266667	12	FALSE	TRUE	TRUE		11054	11054	11	10905.5	5844	0.472727	22	TRUE	FALSE	TRUE
150368	150368	11	126146	91839	0.327273	4	TRUE	FALSE	TRUE		7109	7109	11	272755	186442	0.254545	3	TRUE	TRUE	TRUE
51512	51512	15	154410	92608	0.304762	37	TRUE	TRUE	TRUE		55209	55209	11	160853	134827	0.309091	11	TRUE	FALSE	TRUE
6305	6305	8	103513	100531	0.107143	4	FALSE	TRUE	TRUE		285267	285267	11	64429.4	70184	0.436364	22	TRUE	FALSE	TRUE
91289	91289	12	104784	56960	0.287879	102	TRUE	FALSE	TRUE		100131827	100131827	11	157081	120390	0.254545	22	TRUE	FALSE	TRUE
1890	1890	7	233051	385188	0.285714	27	FALSE	TRUE	TRUE		1371	1371	11	76982	75014	0.327273	11	TRUE	FALSE	TRUE
440836	440836	10	315454	264743	0.0666667	122	FALSE	TRUE	TRUE		10063	10063	11	56026.7	38368	0.290909	11	TRUE	FALSE	TRUE
51185	51185	6	173133	187419	0.133333	102	FALSE	TRUE	TRUE		483	483	11	78866.8	144447	0.4	33	TRUE	FALSE	TRUE
6419	6419	9	144654	138139	0.25	2	FALSE	TRUE	TRUE		22916	22916	11	64715.1	76421	0.290909	22	TRUE	FALSE	TRUE
29995	29995	4	114251	117940	0.166667	123	FALSE	TRUE	TRUE		23142	23142	11	114468	121531	0.218182	22	TRUE	FALSE	TRUE
10093	10093	19	134178	146653	0.315789	23	TRUE	TRUE	TRUE		100506495	100506495	11	164567	211082	0.218182	33	TRUE	TRUE	TRUE
84522	84522	11	8428.21	21194	0.418182	4	TRUE	FALSE	TRUE		54505	54505	11	270387	271005	0.309091	11	TRUE	TRUE	TRUE
6396	6396	15	40631	23586	0.32381	23	TRUE	FALSE	TRUE		92259	92259	11	139806	171782	0.218182	11	TRUE	TRUE	TRUE
7182	7182	3	111308	99009	0.333333	130	FALSE	TRUE	TRUE		100616377	100616377	11	71179	64355	0.345455	11	TRUE	FALSE	TRUE
9975	9975	11	38361.7	39552	0.345455	4	TRUE	FALSE	TRUE		83989	83989	11	256393	289227	0.236364	22	TRUE	TRUE	TRUE
93	93	29	90415	37612	0.315271	4	TRUE	FALSE	TRUE		153241	153241	11	190981	222398	0.236364	22	TRUE	TRUE	TRUE
4634	4634	10	60829.8	115813	0.422222	8	FALSE	TRUE	TRUE		1456	1456	11	408536	483852	0.145455	83	TRUE	TRUE	TRUE
23276	23276	11	93536.2	61602	0.181818	4	TRUE	FALSE	TRUE		9425	9425	11	55294.5	41449	0.218182	11	TRUE	FALSE	TRUE
10201	10201	5	169949	174949	0.3	123	FALSE	TRUE	TRUE		1906	1906	11	62364	43057	0.309091	11	TRUE	FALSE	TRUE
51246	51246	11	104258	102402	0.181818	54	TRUE	TRUE	TRUE		29777	29777	11	96913	112058	0.327273	22	TRUE	FALSE	TRUE
7384	7384	26	100511	60154	0.32	4	TRUE	FALSE	TRUE		9753	9753	11	353509	401359	0.2	40	TRUE	TRUE	TRUE
3615	3615	11	70900.6	70153	0.290909	27	TRUE	FALSE	TRUE		170954	170954	11	41982.5	61679	0.418182	11	TRUE	FALSE	TRUE
275	275	18	78039.2	42129	0.359477	23	TRUE	FALSE	TRUE		57505	57505	11	32277.5	30489	0.345455	11	TRUE	FALSE	TRUE
9807	9807	10	136987	147091	0.177778	158	FALSE	TRUE	TRUE		358	358	11	231574	149705	0.218182	40	TRUE	FALSE	TRUE
6405	6405	7	138876	146645	0.238095	465	FALSE	TRUE	TRUE		81844	81844	11	137935	175396	0.254545	22	TRUE	TRUE	TRUE
3373	3373	12	81648.1	43505	0.363636	23	TRUE	FALSE	TRUE		222236	222236	11	189396	185707	0.254545	22	TRUE	TRUE	TRUE
11186	11186	6	128498	137166	0.333333	208	FALSE	TRUE	TRUE		27000	27000	11	133489	154980	0.272727	3	TRUE	FALSE	TRUE
11070	11070	4	96296	149768	0.5	221	FALSE	TRUE	TRUE		669	669	11	223628	223389	0.236364	83	TRUE	TRUE	TRUE
55193	55193	7	156735	137257	0.333333	122	FALSE	TRUE	TRUE		4708	4708	11	280326	224337	0.236364	22	TRUE	TRUE	TRUE
55830	55830	4	231866	266761	0	20	FALSE	TRUE	TRUE		8427	8427	11	158800	185841	0.218182	22	TRUE	TRUE	TRUE
7086	7086	23	42351.5	9482	0.41502	4	TRUE	FALSE	TRUE		2961	2961	11	108690	136135	0.327273	135	TRUE	FALSE	TRUE
5162	5162	30	63505.7	59403	0.402299	4	TRUE	FALSE	TRUE		54332	54332	11	84520	104234	0.290909	22	TRUE	FALSE	TRUE
8309	8309	10	162852	162889	0.177778	34	FALSE	TRUE	TRUE		114822	114822	11	21832.5	20156	0.272727	11	TRUE	FALSE	TRUE
56999	56999	6	87788.2	114024	0.133333	122	FALSE	TRUE	TRUE		7094	7094	11	51797	53718	0.218182	22	TRUE	FALSE	TRUE
101927111	101927111	12	129906	125302	0.272727	208	TRUE	TRUE	TRUE		203286	203286	11	352818	333892	0.218182	11	TRUE	TRUE	TRUE
56203	56203	12	75906.4	39160	0.227273	27	TRUE	FALSE	TRUE		100288842	100288842	11	134469	87438	0.218182	40	TRUE	FALSE	TRUE
2042	2042	15	61912.2	54785	0.409524	4	TRUE	FALSE	TRUE		2801	2801	11	132645	123056	0.272727	22	TRUE	FALSE	TRUE
11259	11259	11	33943.6	46072	0.345455	4	TRUE	FALSE	TRUE		10149	10149	11	93815.4	56658	0.254545	22	TRUE	FALSE	TRUE
56954	56954	12	70305.4	126642	0.318182	4	TRUE	TRUE	TRUE		3750	3750	11	18889.8	17832	0.4	11	TRUE	FALSE	TRUE
25890	25890	3	142901	142901	0	185	FALSE	TRUE	TRUE		8473	8473	11	77634.5	89455	0.254545	11	TRUE	FALSE	TRUE
91775	91775	12	231783	249603	0.151515	27	TRUE	TRUE	TRUE		93953	93953	11	88767	43506	0.163636	22	TRUE	FALSE	TRUE
868	868	4	213969	213969	0.166667	479	FALSE	TRUE	TRUE		101928287	101928287	11	88342.6	93626	0.218182	11	TRUE	FALSE	TRUE
961	961	12	42516.1	75661	0.318182	4	TRUE	FALSE	TRUE		6134	6134	11	57614	61571	0.272727	11	TRUE	FALSE	TRUE
4710	4710	21	53913.5	42444	0.333333	4	TRUE	FALSE	TRUE		54998	54998	10	83586.5	53829	0.177778	22	TRUE	FALSE	TRUE
26355	26355	13	9079.07	7691	0.358974	4	TRUE	FALSE	TRUE		148413	148413	10	58079.1	52657	0.311111	22	TRUE	FALSE	TRUE
83666	83666	11	17950.8	25082	0.4	191	TRUE	FALSE	TRUE		1185	1185	10	124208	32633	0.266667	11	TRUE	FALSE	TRUE
3693	3693	16	104263	83331	0.275	4	TRUE	FALSE	TRUE		54751	54751	10	58875	34190	0.311111	40	TRUE	FALSE	TRUE
10840	10840	12	182762	163284	0.363636	12	TRUE	TRUE	TRUE		79363	79363	10	106711	95359	0.288889	11	TRUE	FALSE	TRUE
100862662	100862662	5	136544	147737	0.3	25	FALSE	TRUE	TRUE		26099	26099	10	260609	257525	0.288889	22	TRUE	TRUE	TRUE
29927	29927	11	79549.1	32377	0.290909	27	TRUE	FALSE	TRUE		10250	10250	10	101480	68161	0.4	22	TRUE	FALSE	TRUE
6184	6184	10	111699	95072	0.2	27	FALSE	TRUE	TRUE		25932	25932	10	149431	172283	0.2	11	TRUE	TRUE	TRUE
22820	22820	24	123999	179361	0.311594	4	TRUE	TRUE	TRUE		6118	6118	10	41212	24767	0.288889	11	TRUE	FALSE	TRUE
55764	55764	2	207360	207360	0	561	FALSE	TRUE	TRUE		54952	54952	10	172521	212094	0.244444	11	TRUE	TRUE	TRUE
339874	339874	4	113963	117701	0.333333	144	FALSE	TRUE	TRUE		55721	55721	10	40171	37089	0.355556	11	TRUE	FALSE	TRUE
27031	27031	12	28556.4	10951	0.454545	191	TRUE	FALSE	TRUE		100507178	100507178	10	58140.6	80226	0.333333	11	TRUE	FALSE	TRUE
55573	55573	12	50496.4	61170	0.242424	83	TRUE	FALSE	TRUE		10327	10327	10	125558	60506	0.311111	8	TRUE	FALSE	TRUE
339855	339855	8	168552	176117	0.178571	27	FALSE	TRUE	TRUE		406962	406962	10	83766	91507	0.2	83	TRUE	FALSE	TRUE
9276	9276	9	137638	110940	0.305556	23	FALSE	TRUE	TRUE		57535	57535	10	156972	111771	0.244444	11	TRUE	FALSE	TRUE
23350	23350	13	147340	178436	0.307692	8	TRUE	TRUE	TRUE		10390	10390	10	175295	159419	0.177778	11	TRUE	TRUE	TRUE
27230	27230	15	28001.6	14260	0.371429	4	TRUE	FALSE	TRUE		10717	10717	10	56457.6	36921	0.2	11	TRUE	FALSE	TRUE
401093	401093	4	123437	123437	0.166667	163	FALSE	TRUE	TRUE		653464	653464	10	115166	126472	0.333333	23	TRUE	FALSE	TRUE
5918	5918	5	256052	210489	0.1	20	FALSE	TRUE	TRUE		1513	1513	10	152136	131423	0.222222	83	TRUE	FALSE	TRUE
286827	286827	11	121036	178745	0.218182	37	TRUE	TRUE	TRUE		339400	339400	10	186475	222886	0.222222	11	TRUE	TRUE	TRUE
57552	57552	9	140826	153966	0.277778	144	FALSE	TRUE	TRUE		27252	27252	10	108880	85987	0.155556	38	TRUE	FALSE	TRUE
1894	1894	9	272138	267574	0.194444	452	FALSE	TRUE	TRUE		63931	63931	10	243992	275314	0.266667	22	TRUE	TRUE	TRUE
4711	4711	16	64259.2	66290	0.225	23	TRUE	FALSE	TRUE		81563	81563	10	144905	96044	0.4	49	TRUE	FALSE	TRUE
131118	131118	11	69968.8	52875	0.327273	23	TRUE	FALSE	TRUE		23046	23046	10	224012	255082	0.133333	11	TRUE	TRUE	TRUE
100505687	100505687	21	120339	187513	0.290476	4	TRUE	TRUE	TRUE		4194	4194	10	88908.9	86211	0.333333	22	TRUE	FALSE	TRUE
54800	54800	13	24314.4	35573	0.410256	23	TRUE	FALSE	TRUE		2058	2058	10	113927	150068	0.2	49	TRUE	FALSE	TRUE
5708	5708	16	140082	138004	0.308333	23	TRUE	TRUE	TRUE		81559	81559	10	176433	126616	0.288889	40	TRUE	FALSE	TRUE
2257	2257	18	61845.8	75888	0.261438	4	TRUE	FALSE	TRUE		100507034	100507034	10	361415	325775	0.244444	11	TRUE	TRUE	TRUE
255798	255798	14	84373.9	51426	0.373626	23	TRUE	FALSE	TRUE		84991	84991	10	51921.7	41058	0.244444	11	TRUE	FALSE	TRUE
9711	9711	12	117074	102529	0.242424	23	TRUE	TRUE	TRUE		22931	22931	10	103759	99985	0.288889	40	TRUE	FALSE	TRUE
10460	10460	14	133514	107403	0.208791	4	TRUE	TRUE	TRUE		253725	253725	10	320219	410255	0.288889	11	TRUE	TRUE	TRUE
51056	51056	5	132389	110797	0.3	5	FALSE	TRUE	TRUE		119016	119016	10	296701	335108	0.266667	22	TRUE	TRUE	TRUE
91050	91050	9	299964	351492	0.388889	12	FALSE	TRUE	TRUE		26985	26985	10	86684.2	33122	0.311111	11	TRUE	FALSE	TRUE
55300	55300	10	163191	120263	0.222222	27	FALSE	TRUE	TRUE		10724	10724	10	101528	117888	0.244444	40	TRUE	FALSE	TRUE
92689	92689	10	118084	150377	0.2	118	FALSE	TRUE	TRUE		79847	79847	10	54963.9	15495	0.333333	11	TRUE	FALSE	TRUE
7358	7358	11	48292.6	49151	0.272727	61	TRUE	FALSE	TRUE		59307	59307	10	83087.6	80890	0.288889	40	TRUE	FALSE	TRUE
7345	7345	11	68541	25907	0.363636	8	TRUE	FALSE	TRUE		4676	4676	10	106914	87339	0.266667	68	TRUE	FALSE	TRUE
55858	55858	12	54001.6	64912	0.227273	27	TRUE	FALSE	TRUE		833	833	10	91127.4	67647	0.377778	11	TRUE	FALSE	TRUE
55763	55763	5	69046.9	100339	0.1	20	FALSE	TRUE	TRUE		221120	221120	10	29363.5	12976	0.311111	11	TRUE	FALSE	TRUE
26057	26057	14	155979	249811	0.274725	23	TRUE	TRUE	TRUE		5702	5702	10	400795	374476	0.155556	11	TRUE	TRUE	TRUE
152815	152815	10	338707	416640	0.2	27	FALSE	TRUE	TRUE		51524	51524	10	243679	229006	0.2	11	TRUE	TRUE	TRUE
27235	27235	10	130930	156787	0.0888889	4	FALSE	TRUE	TRUE		3619	3619	10	137361	117622	0.333333	11	TRUE	FALSE	TRUE
4299	4299	4	252447	252447	0.333333	156	FALSE	TRUE	TRUE		25923	25923	10	61680.2	56375	0.288889	11	TRUE	FALSE	TRUE
57563	57563	11	141135	130688	0.309091	96	TRUE	TRUE	TRUE		55107	55107	10	54354.8	56953	0.488889	83	TRUE	FALSE	TRUE
8633	8633	9	146953	186216	0.194444	110	FALSE	TRUE	TRUE		8500	8500	10	312254	363157	0.155556	11	TRUE	TRUE	TRUE
5910	5910	16	76039.4	71412	0.341667	4	TRUE	FALSE	TRUE		143686	143686	10	263305	225244	0.177778	83	TRUE	TRUE	TRUE
4790	4790	10	185536	183479	0.0888889	12	FALSE	TRUE	TRUE		84441	84441	10	97025.8	88160	0.266667	11	TRUE	FALSE	TRUE
79807	79807	8	458819	411207	0.142857	27	FALSE	TRUE	TRUE		50856	50856	10	46593.2	41032	0.288889	11	TRUE	FALSE	TRUE
3033	3033	13	67086.8	62623	0.384615	4	TRUE	FALSE	TRUE		144245	144245	10	89778.8	35002	0.4	11	TRUE	FALSE	TRUE
64850	64850	8	312062	189972	0.321429	8	FALSE	TRUE	TRUE		51411	51411	10	77328.2	77233	0.466667	70	TRUE	FALSE	TRUE
55013	55013	12	181127	147821	0.19697	23	TRUE	TRUE	TRUE		246329	246329	10	46779.3	71928	0.244444	11	TRUE	FALSE	TRUE
3426	3426	3	142983	136287	0.333333	405	FALSE	TRUE	TRUE		6302	6302	10	113584	131804	0.288889	8	TRUE	FALSE	TRUE
10692	10692	8	126355	104571	0.142857	102	FALSE	TRUE	TRUE		23041	23041	10	132042	142515	0.311111	22	TRUE	FALSE	TRUE
80216	80216	7	94520.2	114852	0.238095	62	FALSE	TRUE	TRUE		283417	283417	10	99910.2	100672	0.422222	22	TRUE	FALSE	TRUE
287	287	16	72763.2	87120	0.408333	4	TRUE	FALSE	TRUE		50515	50515	10	174525	163888	0.244444	53	TRUE	TRUE	TRUE
401152	401152	9	113824	124366	0.277778	4	FALSE	TRUE	TRUE		65117	65117	10	165871	120251	0.266667	22	TRUE	FALSE	TRUE
308	308	11	95648.6	84943	0.254545	4	TRUE	FALSE	TRUE		10198	10198	10	164134	201261	0.222222	22	TRUE	TRUE	TRUE
79960	79960	13	92699.3	98914	0.320513	4	TRUE	TRUE	TRUE		10208	10208	10	66365	40627	0.333333	22	TRUE	FALSE	TRUE
27309	27309	5	172504	165734	0.1	62	FALSE	TRUE	TRUE		55578	55578	10	95868.8	49922	0.422222	22	TRUE	FALSE	TRUE
6423	6423	2	136311	136311	0	521	FALSE	TRUE	TRUE		83548	83548	10	97123.4	114021	0.177778	4	TRUE	FALSE	TRUE
51313	51313	3	358820	357756	0.333333	101	FALSE	TRUE	TRUE		100506394	100506394	10	141853	201891	0.333333	11	TRUE	TRUE	TRUE
7092	7092	13	69069.5	48292	0.307692	23	TRUE	FALSE	TRUE		100126336	100126336	10	102191	104828	0.355556	11	TRUE	FALSE	TRUE
152641	152641	11	283963	220603	0.236364	12	TRUE	TRUE	TRUE		4901	4901	10	328524	290005	0.311111	59	TRUE	TRUE	TRUE
291	291	34	178299	122708	0.240642	4	TRUE	TRUE	TRUE		29082	29082	10	236401	211731	0.2	11	TRUE	TRUE	TRUE
389257	389257	5	214641	217398	0.2	112	FALSE	TRUE	TRUE		54916	54916	10	217222	309456	0.244444	22	TRUE	TRUE	TRUE
6389	6389	16	26744.9	38956	0.441667	4	TRUE	FALSE	TRUE		161145	161145	10	102370	117427	0.377778	11	TRUE	FALSE	TRUE
9319	9319	3	103936	103936	0.333333	317	FALSE	TRUE	TRUE		400236	400236	10	12231.3	7679	0.355556	11	TRUE	FALSE	TRUE
79888	79888	13	173017	188029	0.192308	23	TRUE	TRUE	TRUE		53981	53981	10	237793	264471	0.2	40	TRUE	TRUE	TRUE
54888	54888	5	136848	165413	0	12	FALSE	TRUE	TRUE		5265	5265	10	163236	114651	0.333333	33	TRUE	FALSE	TRUE
6715	6715	14	51528.5	26246	0.384615	4	TRUE	FALSE	TRUE		196872	196872	10	124593	113296	0.333333	22	TRUE	FALSE	TRUE
54491	54491	7	118355	108524	0.190476	111	FALSE	TRUE	TRUE		256281	256281	10	463518	424258	0.177778	11	TRUE	TRUE	TRUE
133686	133686	13	220847	317856	0.24359	4	TRUE	TRUE	TRUE		9318	9318	10	185924	192371	0.288889	13	TRUE	TRUE	TRUE
3977	3977	7	81387.2	126558	0.47619	210	FALSE	TRUE	TRUE		54778	54778	10	120690	157476	0.377778	11	TRUE	FALSE	TRUE
6414	6414	9	201227	239447	0.138889	249	FALSE	TRUE	TRUE		55323	55323	10	157473	145029	0.244444	6	TRUE	FALSE	TRUE
257396	257396	11	262233	192644	0.2	54	TRUE	TRUE	TRUE		10588	10588	10	106028	147001	0.244444	11	TRUE	FALSE	TRUE
493869	493869	18	94458.8	122573	0.267974	8	TRUE	TRUE	TRUE		55829	55829	10	41627.4	21577	0.444444	4	TRUE	FALSE	TRUE
51194	51194	5	174046	160654	0	62	FALSE	TRUE	TRUE		6187	6187	10	284836	364060	0.155556	68	TRUE	TRUE	TRUE
285671	285671	13	26422	18902	0.371795	4	TRUE	FALSE	TRUE		23589	23589	10	283535	292831	0.155556	8	TRUE	TRUE	TRUE
64087	64087	16	70876.6	62392	0.341667	4	TRUE	FALSE	TRUE		51704	51704	10	181938	202832	0.244444	40	TRUE	TRUE	TRUE
84340	84340	7	176360	154309	0.142857	102	FALSE	TRUE	TRUE		57146	57146	10	51615.9	27457	0.333333	40	TRUE	FALSE	TRUE
1160	1160	16	26880.7	6556	0.4	4	TRUE	FALSE	TRUE		100132341	100132341	10	25677.1	18510	0.333333	11	TRUE	FALSE	TRUE
7518	7518	13	373325	397007	0.166667	4	TRUE	TRUE	TRUE		80205	80205	10	277890	236155	0.177778	76	TRUE	TRUE	TRUE
100289230	100289230	7	71927.9	97124	0.142857	235	FALSE	TRUE	TRUE		50855	50855	10	241167	165548	0.244444	11	TRUE	TRUE	TRUE
3781	3781	20	57830.3	116375	0.3	4	TRUE	TRUE	TRUE		55275	55275	10	74681.8	58401	0.4	40	TRUE	FALSE	TRUE
206338	206338	16	175908	181103	0.183333	23	TRUE	TRUE	TRUE		100506755	100506755	10	60724.9	33894	0.311111	83	TRUE	FALSE	TRUE
285605	285605	12	62652.5	36084	0.287879	4	TRUE	FALSE	TRUE		255877	255877	10	200159	282187	0.2	40	TRUE	TRUE	TRUE
27089	27089	13	17431.7	19120	0.333333	4	TRUE	FALSE	TRUE		8741	8741	10	86515.5	82107	0.333333	11	TRUE	FALSE	TRUE
10112	10112	9	97416.2	98343	0.222222	37	FALSE	TRUE	TRUE		125144	125144	10	83064.8	63750	0.422222	56	TRUE	FALSE	TRUE
9782	9782	5	147194	145202	0.2	612	FALSE	TRUE	TRUE		2064	2064	10	456474	453994	0.333333	40	TRUE	TRUE	TRUE
23438	23438	2	188007	188007	0	192	FALSE	TRUE	TRUE		10900	10900	10	268873	226742	0.244444	106	TRUE	TRUE	TRUE
56122	56122	5	175366	228390	0	141	FALSE	TRUE	TRUE		23131	23131	10	128988	158840	0.266667	22	TRUE	TRUE	TRUE
56112	56112	16	105112	141054	0.333333	4	TRUE	TRUE	TRUE		4635	4635	10	473303	591298	0.222222	56	TRUE	TRUE	TRUE
56104	56104	13	43603.8	24120	0.384615	4	TRUE	FALSE	TRUE		80320	80320	10	247120	267361	0.177778	11	TRUE	TRUE	TRUE
56111	56111	16	22454.1	4978	0.466667	4	TRUE	FALSE	TRUE		10237	10237	10	39019.2	40346	0.333333	22	TRUE	FALSE	TRUE
56103	56103	13	5001.39	1865	0.653846	20	TRUE	FALSE	TRUE		140735	140735	10	367506	371453	0.311111	22	TRUE	TRUE	TRUE
56110	56110	18	49055.5	4072	0.653595	20	TRUE	FALSE	TRUE		56155	56155	10	37913.2	15416	0.222222	11	TRUE	FALSE	TRUE
56102	56102	23	153998	187880	0.494071	20	TRUE	TRUE	TRUE		64750	64750	10	280428	284313	0.2	22	TRUE	TRUE	TRUE
56109	56109	18	52115.6	162690	0.607843	20	TRUE	TRUE	TRUE		3607	3607	10	316352	333314	0.2	38	TRUE	TRUE	TRUE
56108	56108	21	95663.8	6319	0.552381	20	TRUE	FALSE	TRUE		25914	25914	10	124467	125272	0.355556	22	TRUE	FALSE	TRUE
8641	8641	18	3729.93	6350	0.627451	20	TRUE	FALSE	TRUE		29090	29090	10	74782.4	68146	0.288889	11	TRUE	FALSE	TRUE
9708	9708	17	20987	17902	0.602941	20	TRUE	FALSE	TRUE		374868	374868	10	17509.4	7175	0.488889	11	TRUE	FALSE	TRUE
56101	56101	21	33657.9	9243	0.547619	20	TRUE	FALSE	TRUE		148254	148254	10	83140	110267	0.311111	11	TRUE	FALSE	TRUE
56107	56107	20	14560	10450	0.552632	20	TRUE	FALSE	TRUE		83475	83475	10	233182	268311	0.177778	24	TRUE	TRUE	TRUE
56100	56100	20	41930.9	18231	0.552632	20	TRUE	FALSE	TRUE		51588	51588	10	246869	306129	0.2	8	TRUE	TRUE	TRUE
56106	56106	16	15382.8	9036	0.608333	20	TRUE	FALSE	TRUE		828	828	10	19972.3	13814	0.488889	11	TRUE	FALSE	TRUE
56099	56099	12	32528.2	15493	0.409091	20	TRUE	FALSE	TRUE		6234	6234	10	67457.1	66602	0.333333	11	TRUE	FALSE	TRUE
56105	56105	12	17447.7	20816	0.590909	20	TRUE	FALSE	TRUE		664709	664709	10	131096	94704	0.311111	68	TRUE	FALSE	TRUE
56120	56120	13	8785.27	11341	0.615385	20	TRUE	FALSE	TRUE		51398	51398	10	63172.8	64711	0.2	40	TRUE	FALSE	TRUE
26025	26025	12	46288.1	47684	0.439394	20	TRUE	FALSE	TRUE		28974	28974	10	162210	169346	0.4	11	TRUE	TRUE	TRUE
56098	56098	16	197935	216421	0.425	20	TRUE	TRUE	TRUE		7562	7562	10	160720	146922	0.244444	22	TRUE	FALSE	TRUE
56097	56097	3	168401	161596	0.333333	20	FALSE	TRUE	TRUE		148203	148203	10	33614.8	27336	0.422222	22	TRUE	FALSE	TRUE
10007	10007	6	99056.3	142386	0.333333	12	FALSE	TRUE	TRUE		55957	55957	10	44775.2	46077	0.288889	11	TRUE	FALSE	TRUE
153769	153769	11	155585	134103	0.2	27	TRUE	TRUE	TRUE		199745	199745	10	75349.9	82718	0.133333	11	TRUE	FALSE	TRUE
389336	389336	5	97685.7	94900	0.2	122	FALSE	TRUE	TRUE		53635	53635	10	43397.9	11074	0.444444	8	TRUE	FALSE	TRUE
102546294	102546294	9	219241	228674	0.277778	543	FALSE	TRUE	TRUE		5424	5424	10	86029.9	84532	0.222222	11	TRUE	FALSE	TRUE
81789	81789	8	103911	105761	0.285714	245	FALSE	TRUE	TRUE		84436	84436	10	172215	166562	0.177778	22	TRUE	TRUE	TRUE
1436	1436	7	141594	163277	0.285714	8	FALSE	TRUE	TRUE		55769	55769	10	259045	343367	0.2	22	TRUE	TRUE	TRUE
84868	84868	11	60242.6	32498	0.4	37	TRUE	FALSE	TRUE		284297	284297	10	218816	187973	0.266667	83	TRUE	TRUE	TRUE
9232	9232	13	116224	181047	0.320513	37	TRUE	TRUE	TRUE		84914	84914	10	149411	37249	0.355556	40	TRUE	FALSE	TRUE
23286	23286	10	113078	109093	0.2	4	FALSE	TRUE	TRUE		7691	7691	10	76674.3	71630	0.311111	11	TRUE	FALSE	TRUE
27166	27166	22	140390	152196	0.30303	23	TRUE	TRUE	TRUE		7514	7514	10	402208	529367	0.2	22	TRUE	TRUE	TRUE
79930	79930	21	66073	47965	0.333333	4	TRUE	FALSE	TRUE		51449	51449	10	227841	249748	0.177778	40	TRUE	TRUE	TRUE
51428	51428	12	12339.9	6559	0.469697	139	TRUE	FALSE	TRUE		51002	51002	10	16385	11270	0.4	11	TRUE	FALSE	TRUE
54732	54732	16	46584.3	43391	0.308333	23	TRUE	FALSE	TRUE		7549	7549	10	38520.4	60084	0.422222	11	TRUE	FALSE	TRUE
3182	3182	7	113572	107815	0.190476	27	FALSE	TRUE	TRUE		493753	493753	10	56929.3	2243	0.444444	22	TRUE	FALSE	TRUE
643836	643836	5	344533	356896	0.2	59	FALSE	TRUE	TRUE		2736	2736	10	17520.7	2623	0.577778	83	TRUE	FALSE	TRUE
90933	90933	2	155712	155712	0	363	FALSE	TRUE	TRUE		129831	129831	10	208195	233992	0.244444	11	TRUE	TRUE	TRUE
670	670	17	32672.2	37019	0.330882	4	TRUE	FALSE	TRUE		23451	23451	10	151093	187098	0.222222	33	TRUE	TRUE	TRUE
100507506	100507506	6	156125	176793	0.333333	54	FALSE	TRUE	TRUE		55759	55759	10	104120	93877	0.266667	40	TRUE	FALSE	TRUE
6745	6745	19	188352	354691	0.298246	4	TRUE	TRUE	TRUE		130617	130617	10	11304.1	18583	0.422222	22	TRUE	FALSE	TRUE
81567	81567	12	88879.4	64474	0.363636	23	TRUE	FALSE	TRUE		200765	200765	10	75700.2	87575	0.288889	22	TRUE	FALSE	TRUE
7915	7915	11	91560.8	66777	0.254545	23	TRUE	FALSE	TRUE		55230	55230	10	44261.4	40761	0.511111	22	TRUE	FALSE	TRUE
81688	81688	23	95531.1	120738	0.284585	4	TRUE	TRUE	TRUE		100616417	100616417	10	222929	200365	0.177778	258	TRUE	TRUE	TRUE
3018	3018	3	110415	110415	0.333333	37	FALSE	TRUE	TRUE		10483	10483	10	149185	147594	0.2	11	TRUE	FALSE	TRUE
8351	8351	6	140858	128666	0.2	253	FALSE	TRUE	TRUE		57419	57419	10	183032	239523	0.222222	11	TRUE	TRUE	TRUE
8355	8355	11	6195.54	2687	0.381818	253	TRUE	FALSE	TRUE		23054	23054	10	425467	413070	0.2	11	TRUE	TRUE	TRUE
8365	8365	7	144518	125058	0.142857	37	FALSE	TRUE	TRUE		55969	55969	10	6140.41	2450	0.422222	11	TRUE	FALSE	TRUE
8969	8969	15	97485.2	151936	0.285714	253	TRUE	TRUE	TRUE		79183	79183	10	109329	105048	0.244444	11	TRUE	FALSE	TRUE
8329	8329	11	5464.84	15565	0.472727	253	TRUE	FALSE	TRUE		55734	55734	10	48175	32349	0.355556	11	TRUE	FALSE	TRUE
7741	7741	7	102913	109875	0.285714	48	FALSE	TRUE	TRUE		4151	4151	10	39734.9	31687	0.422222	22	TRUE	FALSE	TRUE
203068	203068	4	161208	179553	0.333333	102	FALSE	TRUE	TRUE		91289	91289	10	101089	76064	0.333333	8	TRUE	FALSE	TRUE
1192	1192	15	80009.6	67707	0.314286	23	TRUE	FALSE	TRUE		11158	11158	10	28457	16619	0.222222	11	TRUE	FALSE	TRUE
7936	7936	12	77270.5	55166	0.242424	4	TRUE	FALSE	TRUE		7508	7508	10	167053	149663	0.266667	22	TRUE	FALSE	TRUE
7148	7148	11	55903.2	54055	0.236364	20	TRUE	FALSE	TRUE		6304	6304	10	156003	95059	0.288889	11	TRUE	FALSE	TRUE
1388	1388	5	175963	161046	0	114	FALSE	TRUE	TRUE		25904	25904	10	112884	111346	0.266667	11	TRUE	FALSE	TRUE
6892	6892	6	137530	151538	0.0666667	20	FALSE	TRUE	TRUE		64651	64651	10	206989	211165	0.377778	8	TRUE	TRUE	TRUE
3159	3159	19	146890	173951	0.321637	4	TRUE	TRUE	TRUE		55888	55888	10	71463.3	78608	0.311111	22	TRUE	FALSE	TRUE
5528	5528	7	208913	203820	0.0952381	184	FALSE	TRUE	TRUE		115560	115560	10	206183	235955	0.244444	22	TRUE	TRUE	TRUE
5754	5754	11	8482.14	7384	0.509091	8	TRUE	FALSE	TRUE		1234	1234	10	99448.1	156095	0.288889	11	TRUE	FALSE	TRUE
7941	7941	7	31195.9	93578	0.333333	2	FALSE	TRUE	TRUE		22907	22907	10	205955	200536	0.333333	6	TRUE	TRUE	TRUE
4594	4594	11	82175.5	85063	0.254545	102	TRUE	FALSE	TRUE		10181	10181	10	120304	98349	0.311111	11	TRUE	FALSE	TRUE
60481	60481	5	194517	194517	0.1	512	FALSE	TRUE	TRUE		55254	55254	10	163046	300487	0.311111	22	TRUE	TRUE	TRUE
2729	2729	13	260276	296853	0.294872	12	TRUE	TRUE	TRUE		64770	64770	10	87511.8	93818	0.311111	22	TRUE	FALSE	TRUE
60682	60682	5	191564	182620	0.1	278	FALSE	TRUE	TRUE		57501	57501	10	99195	122315	0.2	11	TRUE	FALSE	TRUE
1915	1915	13	82379.7	128561	0.294872	4	TRUE	TRUE	TRUE		1981	1981	10	239576	255735	0.288889	22	TRUE	TRUE	TRUE
135228	135228	11	100843	141983	0.181818	20	TRUE	TRUE	TRUE		10463	10463	10	104799	142660	0.288889	11	TRUE	FALSE	TRUE
7272	7272	14	105740	84351	0.285714	501	TRUE	FALSE	TRUE		132299	132299	10	15008.5	13448	0.466667	11	TRUE	FALSE	TRUE
594	594	17	87713.4	37917	0.338235	27	TRUE	FALSE	TRUE		152815	152815	10	274023	349350	0.244444	22	TRUE	TRUE	TRUE
57150	57150	7	58274	104883	0.238095	54	FALSE	TRUE	TRUE		79725	79725	10	166824	96758	0.244444	22	TRUE	FALSE	TRUE
51465	51465	5	94522.9	110688	0.1	54	FALSE	TRUE	TRUE		93627	93627	10	123148	48544	0.377778	22	TRUE	FALSE	TRUE
58528	58528	13	74137.7	88458	0.205128	23	TRUE	FALSE	TRUE		4717	4717	10	41548.5	21492	0.288889	11	TRUE	FALSE	TRUE
9457	9457	8	150735	122605	0.214286	248	FALSE	TRUE	TRUE		6059	6059	10	237461	226264	0.288889	68	TRUE	TRUE	TRUE
10973	10973	13	72202.1	63206	0.282051	4	TRUE	FALSE	TRUE		9037	9037	10	264095	158205	0.177778	40	TRUE	TRUE	TRUE
202	202	9	157999	166207	0.361111	147	FALSE	TRUE	TRUE		79925	79925	10	200351	201903	0.222222	22	TRUE	TRUE	TRUE
246269	246269	5	492736	506852	0.2	59	FALSE	TRUE	TRUE		65250	65250	10	293913	317024	0.244444	22	TRUE	TRUE	TRUE
27244	27244	15	28105.1	16126	0.342857	27	TRUE	FALSE	TRUE		10605	10605	10	192584	125868	0.244444	11	TRUE	FALSE	TRUE
9896	9896	3	91381.3	97105	0.333333	96	FALSE	TRUE	TRUE		55814	55814	10	29303.8	35250	0.511111	22	TRUE	FALSE	TRUE
10345	10345	12	21651.8	64201	0.287879	4	TRUE	FALSE	TRUE		8546	8546	10	28494.7	24175	0.511111	40	TRUE	FALSE	TRUE
116843	116843	7	139736	96944	0.380952	122	FALSE	TRUE	TRUE		167153	167153	10	74192.2	48402	0.377778	22	TRUE	FALSE	TRUE
8504	8504	6	106453	93770	0.2	8	FALSE	TRUE	TRUE		1657	1657	10	103069	110397	0.244444	22	TRUE	FALSE	TRUE
25902	25902	7	120325	127519	0.0952381	12	FALSE	TRUE	TRUE		54439	54439	10	429403	403467	0.2	8	TRUE	TRUE	TRUE
22828	22828	11	72879.1	77287	0.254545	23	TRUE	FALSE	TRUE		1809	1809	10	142019	121902	0.222222	83	TRUE	FALSE	TRUE
51660	51660	21	163160	179843	0.219048	23	TRUE	TRUE	TRUE		53917	53917	10	137368	141143	0.244444	8	TRUE	FALSE	TRUE
5575	5575	11	113400	126987	0.163636	4	TRUE	TRUE	TRUE		80108	80108	10	88847.4	80694	0.355556	22	TRUE	FALSE	TRUE
8662	8662	14	228181	52096	0.318681	23	TRUE	FALSE	TRUE		1832	1832	10	211890	212280	0.244444	22	TRUE	TRUE	TRUE
221955	221955	13	50776.7	43571	0.230769	23	TRUE	FALSE	TRUE		6659	6659	10	109487	102564	0.288889	83	TRUE	FALSE	TRUE
11014	11014	14	116935	171711	0.373626	23	TRUE	TRUE	TRUE		10384	10384	10	89378.6	62913	0.4	40	TRUE	FALSE	TRUE
4697	4697	14	61699	84677	0.32967	4	TRUE	FALSE	TRUE		80317	80317	10	69978.3	88571	0.4	11	TRUE	FALSE	TRUE
11112	11112	32	107165	103460	0.296371	4	TRUE	TRUE	TRUE		56658	56658	10	55063.8	29539	0.288889	11	TRUE	FALSE	TRUE
117	117	24	104545	130644	0.268116	4	TRUE	TRUE	TRUE		57827	57827	10	40507.5	44471	0.177778	11	TRUE	FALSE	TRUE
54443	54443	17	437496	429046	0.220588	37	TRUE	TRUE	TRUE		27283	27283	10	73316.7	88943	0.355556	11	TRUE	FALSE	TRUE
27072	27072	5	138831	124618	0.2	289	FALSE	TRUE	TRUE		57038	57038	10	162059	92219	0.222222	22	TRUE	FALSE	TRUE
5224	5224	26	137175	133963	0.233846	4	TRUE	TRUE	TRUE		246269	246269	10	196109	144620	0.288889	22	TRUE	FALSE	TRUE
10652	10652	16	339219	474870	0.2	23	TRUE	TRUE	TRUE		100131017	100131017	10	58115.7	51110	0.155556	22	TRUE	FALSE	TRUE
64005	64005	8	147884	122181	0.214286	102	FALSE	TRUE	TRUE		2617	2617	10	255416	190344	0.177778	68	TRUE	TRUE	TRUE
285958	285958	4	240787	182338	0	20	FALSE	TRUE	TRUE		6424	6424	10	44383.9	45344	0.444444	83	TRUE	FALSE	TRUE
107	107	12	24882.5	17561	0.257576	4	TRUE	FALSE	TRUE		5224	5224	10	153789	160819	0.333333	11	TRUE	TRUE	TRUE
168448	168448	22	152961	135105	0.34632	4	TRUE	TRUE	TRUE		165	165	10	52236.6	42748	0.311111	83	TRUE	FALSE	TRUE
908	908	11	105114	111908	0.163636	4	TRUE	TRUE	TRUE		29881	29881	10	85317.4	86809	0.377778	162	TRUE	FALSE	TRUE
729438	729438	10	86014.5	99194	0.244444	184	FALSE	TRUE	TRUE		51351	51351	10	569176	426615	0.266667	22	TRUE	TRUE	TRUE
51657	51657	3	118441	118138	0.333333	178	FALSE	TRUE	TRUE		6804	6804	10	16062.3	11275	0.466667	11	TRUE	FALSE	TRUE
4191	4191	13	45902	40152	0.307692	4	TRUE	FALSE	TRUE		5387	5387	10	77294.9	52509	0.311111	22	TRUE	FALSE	TRUE
223117	223117	4	129924	129924	0.166667	886	FALSE	TRUE	TRUE		889	889	10	292153	289031	0.266667	22	TRUE	TRUE	TRUE
5244	5244	11	20576.9	19865	0.272727	23	TRUE	FALSE	TRUE		1278	1278	10	59915.1	22983	0.533333	83	TRUE	FALSE	TRUE
53616	53616	16	89440.3	78463	0.258333	23	TRUE	FALSE	TRUE		10135	10135	10	343855	355221	0.155556	53	TRUE	TRUE	TRUE
55610	55610	5	104684	110189	0.1	20	FALSE	TRUE	TRUE		6742	6742	10	136816	175078	0.244444	11	TRUE	TRUE	TRUE
1278	1278	16	41751.3	30191	0.416667	8	TRUE	FALSE	TRUE		285971	285971	10	141846	147382	0.288889	11	TRUE	FALSE	TRUE
55607	55607	13	29811.6	40184	0.25641	4	TRUE	FALSE	TRUE		168537	168537	10	59668	73812	0.288889	3	TRUE	FALSE	TRUE
10095	10095	15	220314	190782	0.257143	23	TRUE	TRUE	TRUE		2636	2636	10	43669.5	23236	0.333333	11	TRUE	FALSE	TRUE
9551	9551	14	59404.4	50021	0.285714	4	TRUE	FALSE	TRUE		83690	83690	10	143489	247026	0.288889	83	TRUE	TRUE	TRUE
4034	4034	20	67365.2	78614	0.284211	4	TRUE	FALSE	TRUE		7373	7373	10	29175.4	13182	0.311111	83	TRUE	FALSE	TRUE
5054	5054	26	212552	154506	0.264615	4	TRUE	TRUE	TRUE		84232	84232	10	313846	331661	0.311111	22	TRUE	TRUE	TRUE
10603	10603	7	100614	106404	0.047619	249	FALSE	TRUE	TRUE		6595	6595	10	522475	540391	0.244444	11	TRUE	TRUE	TRUE
349152	349152	11	34553.1	27939	0.327273	61	TRUE	FALSE	TRUE		158326	158326	10	116254	119019	0.311111	83	TRUE	FALSE	TRUE
10466	10466	16	22371.3	37543	0.491667	20	TRUE	FALSE	TRUE		548645	548645	10	284853	302934	0.111111	68	TRUE	TRUE	TRUE
11062	11062	3	121980	114295	0	371	FALSE	TRUE	TRUE		286205	286205	10	171961	191161	0.2	11	TRUE	TRUE	TRUE
1738	1738	18	50308.4	18740	0.294118	4	TRUE	FALSE	TRUE		5524	5524	10	59635.4	25370	0.4	8	TRUE	FALSE	TRUE
4897	4897	18	35101.1	32772	0.431373	4	TRUE	FALSE	TRUE		23064	23064	10	299556	302261	0.333333	159	TRUE	TRUE	TRUE
22797	22797	7	73887.1	106744	0.190476	8	FALSE	TRUE	TRUE		55684	55684	10	198050	186758	0.2	22	TRUE	TRUE	TRUE
4698	4698	17	129266	115975	0.227941	23	TRUE	TRUE	TRUE		4535	4535	10	3330.15	2245	0.644444	11	TRUE	FALSE	TRUE
27044	27044	13	100656	123642	0.217949	4	TRUE	TRUE	TRUE		90060	90060	10	134225	112550	0.311111	3	TRUE	FALSE	TRUE
95681	95681	6	135713	135968	0.2	224	FALSE	TRUE	TRUE		158880	158880	10	234517	278458	0.266667	49	TRUE	TRUE	TRUE
28996	28996	16	125049	118084	0.308333	4	TRUE	TRUE	TRUE		100507404	100507404	10	97883.7	106746	0.4	11	TRUE	FALSE	TRUE
100507421	100507421	4	238726	242223	0.166667	112	FALSE	TRUE	TRUE		5616	5616	10	28490.8	63	0.577778	445	TRUE	FALSE	TRUE
285971	285971	4	136077	124927	0	214	FALSE	TRUE	TRUE		7404	7404	10	28490.8	11040	0.577778	445	TRUE	FALSE	TRUE
6522	6522	6	161695	201933	0.333333	54	FALSE	TRUE	TRUE		9086	9086	10	58739.1	110143	0.644444	445	TRUE	FALSE	TRUE
136371	136371	5	135506	150693	0.3	177	FALSE	TRUE	TRUE		90326	90326	9	349830	424841	0.222222	40	FALSE	TRUE	TRUE
79660	79660	11	51291.6	63918	0.218182	4	TRUE	FALSE	TRUE		440567	440567	9	143514	239163	0.277778	11	FALSE	TRUE	TRUE
79845	79845	11	148268	171130	0.363636	191	TRUE	TRUE	TRUE		100500853	100500853	9	192947	175127	0.194444	3	FALSE	TRUE	TRUE
27257	27257	11	118267	75964	0.363636	184	TRUE	FALSE	TRUE		51118	51118	9	207263	198832	0.25	11	FALSE	TRUE	TRUE
137964	137964	10	198923	130267	0.2	23	FALSE	TRUE	TRUE		55599	55599	9	225722	233427	0.138889	22	FALSE	TRUE	TRUE
286	286	12	122581	121373	0.212121	27	TRUE	TRUE	TRUE		100996763	100996763	9	249713	202993	0.361111	22	FALSE	TRUE	TRUE
5423	5423	9	161412	150402	0.222222	214	FALSE	TRUE	TRUE		101060226	101060226	9	233351	225190	0.138889	128	FALSE	TRUE	TRUE
7419	7419	17	133685	135060	0.213235	23	TRUE	TRUE	TRUE		56882	56882	9	464619	499413	0.138889	70	FALSE	TRUE	TRUE
138050	138050	6	111115	96287	0.333333	5	FALSE	TRUE	TRUE		10654	10654	9	390297	361949	0.111111	8	FALSE	TRUE	TRUE
64321	64321	6	228570	202870	0.133333	96	FALSE	TRUE	TRUE		654790	654790	9	177872	224607	0.194444	11	FALSE	TRUE	TRUE
4067	4067	6	222062	233071	0.2	112	FALSE	TRUE	TRUE		22926	22926	9	179294	174399	0.388889	11	FALSE	TRUE	TRUE
8836	8836	18	82372.6	62341	0.261438	23	TRUE	FALSE	TRUE		4259	4259	9	274576	271590	0.333333	68	FALSE	TRUE	TRUE
9242	9242	22	397882	418274	0.212121	4	TRUE	TRUE	TRUE		10228	10228	9	131483	178569	0.222222	22	FALSE	TRUE	TRUE
377677	377677	4	139773	109680	0.333333	62	FALSE	TRUE	TRUE		1378	1378	9	298472	335638	0.166667	128	FALSE	TRUE	TRUE
1666	1666	16	60983.7	56367	0.358333	4	TRUE	FALSE	TRUE		51182	51182	9	251728	291954	0.333333	11	FALSE	TRUE	TRUE
7381	7381	3	162235	162235	0	101	FALSE	TRUE	TRUE		3688	3688	9	137676	175831	0.194444	11	FALSE	TRUE	TRUE
1345	1345	33	141349	174151	0.261364	4	TRUE	TRUE	TRUE		2074	2074	9	237351	242497	0.277778	114	FALSE	TRUE	TRUE
157567	157567	12	35821.1	32059	0.181818	23	TRUE	FALSE	TRUE		54462	54462	9	319381	346679	0.222222	13	FALSE	TRUE	TRUE
79139	79139	7	147296	136944	0.238095	23	FALSE	TRUE	TRUE		80789	80789	9	188463	242294	0.166667	11	FALSE	TRUE	TRUE
340359	340359	2	213807	213807	0	561	FALSE	TRUE	TRUE		8986	8986	9	367336	422762	0.166667	22	FALSE	TRUE	TRUE
654463	654463	14	32055.6	27929	0.252747	4	TRUE	FALSE	TRUE		1521	1521	9	268827	261481	0.194444	75	FALSE	TRUE	TRUE
10397	10397	3	129859	129859	0	521	FALSE	TRUE	TRUE		57804	57804	9	176751	207471	0.333333	11	FALSE	TRUE	TRUE
54742	54742	4	99468.1	103463	0.333333	224	FALSE	TRUE	TRUE		220388	220388	9	147497	172321	0.333333	22	FALSE	TRUE	TRUE
26873	26873	14	27534	23033	0.340659	4	TRUE	FALSE	TRUE		399948	399948	9	353788	343946	0.277778	15	FALSE	TRUE	TRUE
1537	1537	17	44297.3	38552	0.367647	4	TRUE	FALSE	TRUE		55266	55266	9	180108	190387	0.361111	49	FALSE	TRUE	TRUE
23246	23246	18	277407	360694	0.169935	23	TRUE	TRUE	TRUE		9891	9891	9	183833	173661	0.305556	33	FALSE	TRUE	TRUE
8777	8777	18	46871.6	46071	0.333333	4	TRUE	FALSE	TRUE		55703	55703	9	208398	206937	0.305556	40	FALSE	TRUE	TRUE
6194	6194	11	49533.7	68821	0.254545	116	TRUE	FALSE	TRUE		4440	4440	9	512659	421907	0.25	68	FALSE	TRUE	TRUE
1029	1029	6	362664	377148	0.133333	20	FALSE	TRUE	TRUE		9617	9617	9	254400	224627	0.194444	13	FALSE	TRUE	TRUE
55234	55234	3	219589	240339	0	20	FALSE	TRUE	TRUE		283624	283624	9	472726	463665	0.277778	22	FALSE	TRUE	TRUE
51271	51271	7	108925	104633	0.285714	543	FALSE	TRUE	TRUE		57680	57680	9	200878	259222	0.194444	40	FALSE	TRUE	TRUE
7016	7016	12	101099	112196	0.151515	23	TRUE	TRUE	TRUE		5926	5926	9	402726	406096	0.138889	106	FALSE	TRUE	TRUE
10488	10488	23	112642	66597	0.280632	23	TRUE	FALSE	TRUE		4140	4140	9	340158	394286	0.305556	15	FALSE	TRUE	TRUE
64425	64425	12	46707.3	37052	0.242424	4	TRUE	FALSE	TRUE		283659	283659	9	303663	459995	0.166667	22	FALSE	TRUE	TRUE
22844	22844	6	155723	155734	0.333333	838	FALSE	TRUE	TRUE		4734	4734	9	253763	270349	0.305556	11	FALSE	TRUE	TRUE
3190	3190	4	131176	120716	0	526	FALSE	TRUE	TRUE		10273	10273	9	268392	284184	0.138889	22	FALSE	TRUE	TRUE
6850	6850	11	323412	402337	0.181818	4	TRUE	TRUE	TRUE		3029	3029	9	211758	225586	0.222222	22	FALSE	TRUE	TRUE
138639	138639	12	92579.9	79045	0.242424	116	TRUE	FALSE	TRUE		9284	9284	9	148285	159654	0.0833333	11	FALSE	TRUE	TRUE
58499	58499	3	181648	181648	0	192	FALSE	TRUE	TRUE		64755	64755	9	336371	360572	0.25	11	FALSE	TRUE	TRUE
158399	158399	16	85436.7	86372	0.3	23	TRUE	FALSE	TRUE		5432	5432	9	230836	317413	0.222222	68	FALSE	TRUE	TRUE
1317	1317	11	75388.4	81816	0.290909	23	TRUE	FALSE	TRUE		92822	92822	9	219465	232692	0.25	11	FALSE	TRUE	TRUE
4702	4702	11	16078.5	12855	0.290909	23	TRUE	FALSE	TRUE		4239	4239	9	534746	649908	0.138889	83	FALSE	TRUE	TRUE
11224	11224	11	16222.3	12875	0.4	116	TRUE	FALSE	TRUE		6871	6871	9	176373	200157	0.277778	118	FALSE	TRUE	TRUE
81873	81873	10	68754.6	124277	0.333333	27	FALSE	TRUE	TRUE		84514	84514	9	435208	581172	0.0833333	8	FALSE	TRUE	TRUE
64855	64855	14	140752	207933	0.274725	23	TRUE	TRUE	TRUE		9902	9902	9	255328	260254	0.222222	83	FALSE	TRUE	TRUE
30815	30815	5	153273	146143	0.1	279	FALSE	TRUE	TRUE		100616316	100616316	9	305123	471271	0.333333	22	FALSE	TRUE	TRUE
27090	27090	5	257516	269066	0	4	FALSE	TRUE	TRUE		94015	94015	9	248933	229482	0.194444	22	FALSE	TRUE	TRUE
8818	8818	11	34437.5	41393	0.218182	23	TRUE	FALSE	TRUE		440465	440465	9	232970	216344	0.222222	40	FALSE	TRUE	TRUE
6836	6836	11	72363.4	70280	0.345455	27	TRUE	FALSE	TRUE		23347	23347	9	196590	182360	0.166667	40	FALSE	TRUE	TRUE
4535	4535	2	129840	129840	0	493	FALSE	TRUE	TRUE		5289	5289	9	205291	223201	0.166667	253	FALSE	TRUE	TRUE
4536	4536	2	136311	136311	0	493	FALSE	TRUE	TRUE		4677	4677	9	284033	240089	0.305556	40	FALSE	TRUE	TRUE
1438	1438	9	128805	102147	0.277778	4	FALSE	TRUE	TRUE		3998	3998	9	181373	244994	0.166667	68	FALSE	TRUE	TRUE
8481	8481	13	110513	87886	0.358974	8	TRUE	FALSE	TRUE		100131655	100131655	9	300768	352460	0.305556	11	FALSE	TRUE	TRUE
56474	56474	3	94596.8	96584	0	34	FALSE	TRUE	TRUE		10036	10036	9	287787	288908	0.194444	11	FALSE	TRUE	TRUE
100158262	100158262	6	100542	97095	0.533333	116	FALSE	TRUE	TRUE		84717	84717	9	169307	171492	0.222222	22	FALSE	TRUE	TRUE
6611	6611	16	48612.4	45504	0.266667	4	TRUE	FALSE	TRUE		59286	59286	9	230564	222479	0.166667	22	FALSE	TRUE	TRUE
10159	10159	16	82583.4	67227	0.25	4	TRUE	FALSE	TRUE		11140	11140	9	259760	308584	0.25	22	FALSE	TRUE	TRUE
4129	4129	14	109920	81185	0.208791	4	TRUE	FALSE	TRUE		79002	79002	9	464049	441746	0.25	22	FALSE	TRUE	TRUE
139341	139341	9	93324.5	143826	0.222222	23	FALSE	TRUE	TRUE		115098	115098	9	204883	174481	0.25	22	FALSE	TRUE	TRUE
24140	24140	14	80285.2	72070	0.296703	23	TRUE	FALSE	TRUE		55049	55049	9	445247	432670	0.222222	22	FALSE	TRUE	TRUE
4943	4943	4	285155	286045	0	193	FALSE	TRUE	TRUE		79177	79177	9	169826	231056	0.416667	632	FALSE	TRUE	TRUE
7355	7355	10	103738	119294	0.155556	27	FALSE	TRUE	TRUE		9310	9310	9	212699	220892	0.305556	253	FALSE	TRUE	TRUE
7030	7030	12	37905.4	36924	0.378788	23	TRUE	FALSE	TRUE		79090	79090	9	399052	356409	0.222222	11	FALSE	TRUE	TRUE
5355	5355	4	127632	111305	0.166667	102	FALSE	TRUE	TRUE		5496	5496	9	346057	428170	0.194444	38	FALSE	TRUE	TRUE
778	778	4	228071	230043	0	141	FALSE	TRUE	TRUE		63892	63892	9	165768	190618	0.25	22	FALSE	TRUE	TRUE
728239	728239	12	443135	449572	0.166667	145	TRUE	TRUE	TRUE		98	98	9	289867	330563	0.194444	68	FALSE	TRUE	TRUE
158787	158787	5	51740.5	120624	0.5	12	FALSE	TRUE	TRUE		129401	129401	9	185238	260207	0.305556	11	FALSE	TRUE	TRUE
10075	10075	8	79834.2	134295	0.25	4	FALSE	TRUE	TRUE		84128	84128	9	240429	247710	0.277778	40	FALSE	TRUE	TRUE
1349	1349	13	80923.9	71913	0.269231	4	TRUE	FALSE	TRUE		9262	9262	9	255107	292653	0.222222	48	FALSE	TRUE	TRUE
54470	54470	2	97455	97455	0	162	FALSE	TRUE	TRUE		58190	58190	9	333723	472432	0.222222	8	FALSE	TRUE	TRUE
84460	84460	12	73127.3	81308	0.333333	27	TRUE	FALSE	TRUE		29058	29058	9	308618	318579	0.222222	22	FALSE	TRUE	TRUE
9737	9737	12	59162	80592	0.257576	23	TRUE	FALSE	TRUE		11034	11034	9	664116	756804	0.166667	11	FALSE	TRUE	TRUE
27018	27018	23	474754	482219	0.256917	4	TRUE	TRUE	TRUE		60436	60436	9	226856	211847	0.138889	11	FALSE	TRUE	TRUE
9338	9338	4	192393	199863	0.333333	173	FALSE	TRUE	TRUE		6612	6612	9	426132	540335	0.111111	22	FALSE	TRUE	TRUE
101928287	101928287	7	138838	166930	0.0952381	221	FALSE	TRUE	TRUE		10841	10841	9	185311	210296	0.361111	83	FALSE	TRUE	TRUE
100303728	100303728	24	112975	135813	0.264493	4	TRUE	TRUE	TRUE		3976	3976	9	266153	373261	0.361111	56	FALSE	TRUE	TRUE
23157	23157	12	100969	100635	0.287879	8	TRUE	TRUE	TRUE		9567	9567	9	214405	239841	0.138889	28	FALSE	TRUE	TRUE
4694	4694	19	130788	166935	0.292398	4	TRUE	TRUE	TRUE		25917	25917	9	279786	270994	0.138889	40	FALSE	TRUE	TRUE
203522	203522	4	175224	192264	0	43	FALSE	TRUE	TRUE		79663	79663	9	151432	188464	0.305556	22	FALSE	TRUE	TRUE
203547	203547	2	168636	168636	0	363	FALSE	TRUE	TRUE		677809	677809	9	648146	852755	0.361111	11	FALSE	TRUE	TRUE
3654	3654	7	110204	155931	0.047619	23	FALSE	TRUE	TRUE		11341	11341	9	195760	196140	0.333333	38	FALSE	TRUE	TRUE
8277	8277	19	282806	278668	0.233918	4	TRUE	TRUE	TRUE		64374	64374	9	147056	168611	0.25	23	FALSE	TRUE	TRUE
8273	8273	16	82860.1	133140	0.216667	23	TRUE	TRUE	TRUE		154386	154386	9	227373	243778	0.222222	11	FALSE	TRUE	TRUE
55217	55217	15	24256.3	33560	0.352381	4	TRUE	FALSE	TRUE		55633	55633	9	187124	189484	0.305556	11	FALSE	TRUE	TRUE
643837	643837	3	10073.4	10286	0.333333	227	FALSE	FALSE	FALSE		4794	4794	9	188338	160582	0.25	11	FALSE	TRUE	TRUE
148398	148398	4	151.032	429	0.833333	8	FALSE	FALSE	FALSE		8464	8464	9	144515	173524	0.277778	22	FALSE	TRUE	TRUE
57801	57801	2	57985.8	57809	0	66	FALSE	FALSE	FALSE		10559	10559	9	250993	251171	0.166667	11	FALSE	TRUE	TRUE
9636	9636	3	12912	25504	0.666667	132	FALSE	FALSE	FALSE		9774	9774	9	195967	297530	0.194444	11	FALSE	TRUE	TRUE
126792	126792	4	5865.8	6053	0.5	131	FALSE	FALSE	FALSE		10049	10049	9	659982	863988	0.416667	56	FALSE	TRUE	TRUE
118424	118424	3	396.634	0	0.333333	32	FALSE	FALSE	FALSE		5885	5885	9	279540	307472	0.277778	106	FALSE	TRUE	TRUE
6339	6339	1	0	0	NA	477	FALSE	FALSE	FALSE		90990	90990	9	155610	166242	0.222222	8	FALSE	TRUE	TRUE
83756	83756	5	69123.3	66572	0.1	145	FALSE	FALSE	FALSE		29126	29126	9	206012	199723	0.194444	22	FALSE	TRUE	TRUE
1855	1855	2	0	0	1	589	FALSE	FALSE	FALSE		7016	7016	9	187945	189250	0.194444	22	FALSE	TRUE	TRUE
54587	54587	6	26244.8	32210	0.333333	8	FALSE	FALSE	FALSE		23137	23137	9	134818	183892	0.25	22	FALSE	TRUE	TRUE
54998	54998	2	0	0	1	4	FALSE	FALSE	FALSE		5069	5069	9	461763	505934	0.138889	68	FALSE	TRUE	TRUE
728661	728661	2	6511	6511	0	804	FALSE	FALSE	FALSE		727	727	9	177219	201806	0.305556	22	FALSE	TRUE	TRUE
728642	728642	2	6511	6511	0	997	FALSE	FALSE	FALSE		79095	79095	9	142333	181958	0.166667	3	FALSE	TRUE	TRUE
65220	65220	1	0	0	NA	80	FALSE	FALSE	FALSE		51759	51759	9	251854	223356	0.277778	11	FALSE	TRUE	TRUE
2782	2782	8	35015.2	31092	0.392857	102	FALSE	FALSE	FALSE		114819	114819	9	91889.1	80455	0.361111	22	FALSE	FALSE	FALSE
5590	5590	1	0	0	NA	446	FALSE	FALSE	FALSE		712	712	9	94529.4	83971	0.305556	22	FALSE	FALSE	FALSE
79906	79906	4	11681.2	13371	0.166667	858	FALSE	FALSE	FALSE		10772	10772	9	40972.2	25859	0.416667	22	FALSE	FALSE	FALSE
11079	11079	5	14428.8	13119	0.2	4	FALSE	FALSE	FALSE		8420	8420	9	148741	138023	0.305556	11	FALSE	FALSE	FALSE
127281	127281	5	7670.5	9462	0.3	54	FALSE	FALSE	FALSE		51727	51727	9	93949.5	70988	0.333333	11	FALSE	FALSE	FALSE
100287898	100287898	1	0	0	NA	29	FALSE	FALSE	FALSE		11124	11124	9	128527	111594	0.166667	249	FALSE	FALSE	FALSE
440556	440556	2	12630.9	13314	0	239	FALSE	FALSE	FALSE		55225	55225	9	5494.76	8302	0.555556	11	FALSE	FALSE	FALSE
57212	57212	2	3306.12	2903	0	259	FALSE	FALSE	FALSE		26804	26804	9	38710.7	22964	0.333333	11	FALSE	FALSE	FALSE
388588	388588	4	13020	13020	0.5	61	FALSE	FALSE	FALSE		148867	148867	9	101235	92970	0.277778	11	FALSE	FALSE	FALSE
9731	9731	2	1708.85	0	0	559	FALSE	FALSE	FALSE		54665	54665	9	147565	140205	0.444444	22	FALSE	FALSE	FALSE
388591	388591	5	13093.5	17369	0.1	23	FALSE	FALSE	FALSE		90874	90874	9	109070	102866	0.277778	11	FALSE	FALSE	FALSE
23463	23463	2	39036	39036	0	924	FALSE	FALSE	FALSE		57326	57326	9	139932	153547	0.25	40	FALSE	FALSE	FALSE
387509	387509	1	0	0	NA	632	FALSE	FALSE	FALSE		7059	7059	9	44033.8	48687	0.222222	11	FALSE	FALSE	FALSE
11332	11332	4	29824	27874	0	23	FALSE	FALSE	FALSE		7391	7391	9	60074.9	56674	0.305556	28	FALSE	FALSE	FALSE
23261	23261	3	19529	19529	0	58	FALSE	FALSE	FALSE		6391	6391	9	38496.2	34059	0.222222	11	FALSE	FALSE	FALSE
8863	8863	9	13713	11501	0.388889	184	FALSE	FALSE	FALSE		2214	2214	9	135266	125126	0.194444	38	FALSE	FALSE	FALSE
2023	2023	5	24814.6	27927	0.2	207	FALSE	FALSE	FALSE		102724919	102724919	9	28465.7	9622	0.472222	11	FALSE	FALSE	FALSE
80045	80045	2	0	0	1	202	FALSE	FALSE	FALSE		23271	23271	9	147366	107181	0.305556	3	FALSE	FALSE	FALSE
5293	5293	1	0	0	NA	420	FALSE	FALSE	FALSE		100847050	100847050	9	94846.1	86986	0.194444	23	FALSE	FALSE	FALSE
22883	22883	1	0	0	NA	319	FALSE	FALSE	FALSE		2331	2331	9	122248	99402	0.472222	83	FALSE	FALSE	FALSE
10277	10277	4	19527	19527	0.333333	524	FALSE	FALSE	FALSE		90806	90806	9	130238	93163	0.194444	22	FALSE	FALSE	FALSE
5226	5226	1	0	0	NA	656	FALSE	FALSE	FALSE		29920	29920	9	120501	143871	0.277778	59	FALSE	FALSE	FALSE
5195	5195	2	6511	6511	0	896	FALSE	FALSE	FALSE		5664	5664	9	124812	71523	0.305556	22	FALSE	FALSE	FALSE
148345	148345	1	0	0	NA	870	FALSE	FALSE	FALSE		10000	10000	9	89898.8	104410	0.277778	162	FALSE	FALSE	FALSE
23435	23435	3	19527	19527	0.333333	566	FALSE	FALSE	FALSE		221002	221002	9	13590.2	11970	0.472222	11	FALSE	FALSE	FALSE
6723	6723	2	3601.02	2270	0	113	FALSE	FALSE	FALSE		219738	219738	9	59074.8	74166	0.5	11	FALSE	FALSE	FALSE
10218	10218	3	0	0	1	78	FALSE	FALSE	FALSE		23053	23053	9	100819	126397	0.194444	28	FALSE	FALSE	FALSE
93611	93611	2	26032	26032	0	485	FALSE	FALSE	FALSE		23063	23063	9	62983.4	33326	0.416667	11	FALSE	FALSE	FALSE
26270	26270	5	15144.7	49852	0.3	20	FALSE	FALSE	FALSE		399821	399821	9	40111.2	22379	0.416667	11	FALSE	FALSE	FALSE
10459	10459	1	0	0	NA	471	FALSE	FALSE	FALSE		8539	8539	9	16806.4	30244	0.5	11	FALSE	FALSE	FALSE
57085	57085	2	6511	6511	0	872	FALSE	FALSE	FALSE		83707	83707	9	110340	96971	0.222222	11	FALSE	FALSE	FALSE
1185	1185	5	49633.6	58683	0.2	37	FALSE	FALSE	FALSE		738	738	9	126669	139472	0.194444	76	FALSE	FALSE	FALSE
4879	4879	3	13021	13021	0	995	FALSE	FALSE	FALSE		5970	5970	9	24785.6	19209	0.555556	33	FALSE	FALSE	FALSE
90231	90231	8	21701.1	26342	0.142857	215	FALSE	FALSE	FALSE		9092	9092	9	93846.2	99654	0.388889	11	FALSE	FALSE	FALSE
9927	9927	4	3263.5	6512	0.333333	133	FALSE	FALSE	FALSE		81876	81876	9	42485.6	23647	0.222222	22	FALSE	FALSE	FALSE
60672	60672	7	31351.6	28331	0.0952381	23	FALSE	FALSE	FALSE		4723	4723	9	53820.2	27042	0.444444	23	FALSE	FALSE	FALSE
9249	9249	2	6511	6511	0	887	FALSE	FALSE	FALSE		220074	220074	9	31158.9	15941	0.333333	11	FALSE	FALSE	FALSE
7799	7799	2	3254.5	6509	0	487	FALSE	FALSE	FALSE		2350	2350	9	35751.9	25486	0.25	22	FALSE	FALSE	FALSE
23254	23254	6	9558.52	11008	0.0666667	4	FALSE	FALSE	FALSE		11309	11309	9	219326	130179	0.416667	22	FALSE	FALSE	FALSE
55092	55092	2	0	0	1	640	FALSE	FALSE	FALSE		408	408	9	62617.7	45263	0.333333	11	FALSE	FALSE	FALSE
84301	84301	5	8648.88	10299	0.3	27	FALSE	FALSE	FALSE		692063	692063	9	123192	69280	0.305556	48	FALSE	FALSE	FALSE
6248	6248	3	5866.85	5743	0.333333	499	FALSE	FALSE	FALSE		219899	219899	9	138171	119811	0.194444	38	FALSE	FALSE	FALSE
27129	27129	4	65223.9	51609	0	153	FALSE	FALSE	FALSE		84881	84881	9	29586.3	16147	0.361111	11	FALSE	FALSE	FALSE
1188	1188	4	6511	6511	0.5	4	FALSE	FALSE	FALSE		6484	6484	9	49762.5	21332	0.527778	49	FALSE	FALSE	FALSE
79363	79363	2	1728.87	3374	0	564	FALSE	FALSE	FALSE		6539	6539	9	28524	21134	0.361111	11	FALSE	FALSE	FALSE
26099	26099	2	22177.2	25040	0	6	FALSE	FALSE	FALSE		9880	9880	9	65004.2	88239	0.444444	11	FALSE	FALSE	FALSE
55707	55707	3	13021	13021	0	976	FALSE	FALSE	FALSE		196463	196463	9	149914	113992	0.277778	40	FALSE	FALSE	FALSE
26870	26870	1	0	0	NA	28	FALSE	FALSE	FALSE		341640	341640	9	58167.5	27323	0.361111	22	FALSE	FALSE	FALSE
4237	4237	2	0	0	1	8	FALSE	FALSE	FALSE		8847	8847	9	58621	68620	0.305556	11	FALSE	FALSE	FALSE
23400	23400	7	34987.9	24309	0.380952	23	FALSE	FALSE	FALSE		79596	79596	9	92742.5	53566	0.361111	22	FALSE	FALSE	FALSE
23352	23352	1	0	0	NA	23	FALSE	FALSE	FALSE		9375	9375	9	10446.1	654	0.5	8	FALSE	FALSE	FALSE
8574	8574	3	3863.79	4275	0.333333	607	FALSE	FALSE	FALSE		2073	2073	9	87841.5	10500	0.416667	11	FALSE	FALSE	FALSE
54896	54896	9	31718.8	27754	0.194444	8	FALSE	FALSE	FALSE		58517	58517	9	84752.9	65268	0.333333	22	FALSE	FALSE	FALSE
832	832	2	19489.4	18290	0	615	FALSE	FALSE	FALSE		23093	23093	9	162967	97098	0.277778	11	FALSE	FALSE	FALSE
440574	440574	1	0	0	NA	93	FALSE	FALSE	FALSE		123016	123016	9	89727.8	82881	0.388889	83	FALSE	FALSE	FALSE
5320	5320	2	6511	6511	0	345	FALSE	FALSE	FALSE		122416	122416	9	91126.1	76508	0.444444	33	FALSE	FALSE	FALSE
55450	55450	3	13021	13021	0	993	FALSE	FALSE	FALSE		647286	647286	9	115499	118770	0.305556	11	FALSE	FALSE	FALSE
163933	163933	4	45880.5	49585	0.166667	456	FALSE	FALSE	FALSE		54617	54617	9	88557	124489	0.277778	22	FALSE	FALSE	FALSE
978	978	2	0	0	1	423	FALSE	FALSE	FALSE		825	825	9	161760	149585	0.305556	11	FALSE	FALSE	FALSE
1889	1889	3	13020	13020	0.333333	451	FALSE	FALSE	FALSE		79811	79811	9	27273.5	24274	0.5	11	FALSE	FALSE	FALSE
5909	5909	7	46447.5	44805	0.190476	37	FALSE	FALSE	FALSE		1445	1445	9	89867.6	61707	0.388889	22	FALSE	FALSE	FALSE
3339	3339	6	7452.12	7468	0.266667	145	FALSE	FALSE	FALSE		642402	642402	9	153288	137413	0.472222	11	FALSE	FALSE	FALSE
998	998	5	92076.4	87803	0.3	27	FALSE	FALSE	FALSE		22856	22856	9	10677.5	34513	0.638889	33	FALSE	FALSE	FALSE
712	712	2	6511	6511	0	835	FALSE	FALSE	FALSE		5046	5046	9	63734.4	76769	0.416667	56	FALSE	FALSE	FALSE
2048	2048	7	11402.7	11942	0.238095	4	FALSE	FALSE	FALSE		4833	4833	9	26505.6	43281	0.583333	40	FALSE	FALSE	FALSE
10236	10236	7	10470.3	13204	0.380952	25	FALSE	FALSE	FALSE		26048	26048	9	134206	129114	0.277778	11	FALSE	FALSE	FALSE
6920	6920	5	10711.6	9113	0.2	14	FALSE	FALSE	FALSE		124446	124446	9	54759.4	21906	0.361111	11	FALSE	FALSE	FALSE
3399	3399	5	67286	62935	0.3	122	FALSE	FALSE	FALSE		124460	124460	9	52012.4	20904	0.416667	28	FALSE	FALSE	FALSE
6135	6135	3	7677.42	7269	0.333333	540	FALSE	FALSE	FALSE		3931	3931	9	29358.4	19797	0.166667	11	FALSE	FALSE	FALSE
100506963	100506963	2	5638.52	4576	0	605	FALSE	FALSE	FALSE		54957	54957	9	25047.5	23769	0.25	11	FALSE	FALSE	FALSE
57095	57095	9	19049.1	22047	0.222222	23	FALSE	FALSE	FALSE		1327	1327	9	25281.2	24993	0.5	11	FALSE	FALSE	FALSE
2582	2582	5	9170.95	8102	0.5	471	FALSE	FALSE	FALSE		124976	124976	9	132988	110813	0.416667	6	FALSE	FALSE	FALSE
127294	127294	10	102145	90829	0.311111	23	FALSE	FALSE	FALSE		51009	51009	9	49660.4	51660	0.25	22	FALSE	FALSE	FALSE
163702	163702	3	26032	26032	0.333333	372	FALSE	FALSE	FALSE		284023	284023	9	201604	130377	0.333333	15	FALSE	FALSE	FALSE
57035	57035	1	0	0	NA	581	FALSE	FALSE	FALSE		9487	9487	9	9960.32	3884	0.583333	11	FALSE	FALSE	FALSE
23585	23585	1	0	0	NA	512	FALSE	FALSE	FALSE		80174	80174	9	80985.6	129374	0.25	11	FALSE	FALSE	FALSE
57134	57134	1	0	0	NA	950	FALSE	FALSE	FALSE		6426	6426	9	120727	146481	0.25	22	FALSE	FALSE	FALSE
56181	56181	3	0	0	1	83	FALSE	FALSE	FALSE		92335	92335	9	159065	132969	0.25	11	FALSE	FALSE	FALSE
3925	3925	3	26035	26035	0	143	FALSE	FALSE	FALSE		26207	26207	9	59529.1	49359	0.361111	83	FALSE	FALSE	FALSE
5051	5051	4	15380.7	14913	0.166667	880	FALSE	FALSE	FALSE		23510	23510	9	66414.2	72628	0.416667	8	FALSE	FALSE	FALSE
84676	84676	2	0	0	1	597	FALSE	FALSE	FALSE		6448	6448	9	129087	26155	0.361111	3	FALSE	FALSE	FALSE
79927	79927	2	13020	13020	0	402	FALSE	FALSE	FALSE		103910	103910	9	46702.8	25277	0.5	11	FALSE	FALSE	FALSE
51042	51042	3	6511	6511	0.333333	491	FALSE	FALSE	FALSE		339290	339290	9	89460.7	84533	0.305556	33	FALSE	FALSE	FALSE
101928303	101928303	7	35115.7	51218	0.238095	23	FALSE	FALSE	FALSE		1829	1829	9	37052.4	35451	0.416667	11	FALSE	FALSE	FALSE
64793	64793	3	671.55	192	0.333333	150	FALSE	FALSE	FALSE		55643	55643	9	127025	121363	0.305556	8	FALSE	FALSE	FALSE
83442	83442	8	71535.7	46571	0.178571	23	FALSE	FALSE	FALSE		400673	400673	9	56760.1	62112	0.444444	56	FALSE	FALSE	FALSE
91544	91544	1	0	0	NA	912	FALSE	FALSE	FALSE		100529215	100529215	9	27195	19878	0.305556	11	FALSE	FALSE	FALSE
79947	79947	2	0	0	1	510	FALSE	FALSE	FALSE		9817	9817	9	168696	129639	0.25	22	FALSE	FALSE	FALSE
6195	6195	10	45102.9	21222	0.311111	102	FALSE	FALSE	FALSE		148213	148213	9	88618.2	87992	0.222222	11	FALSE	FALSE	FALSE
8289	8289	8	27437.5	37957	0.25	102	FALSE	FALSE	FALSE		390927	390927	9	36920.3	27815	0.333333	22	FALSE	FALSE	FALSE
55650	55650	2	6511	6511	0	129	FALSE	FALSE	FALSE		11184	11184	9	99181	87405	0.305556	22	FALSE	FALSE	FALSE
54707	54707	3	6678.39	6610	0	641	FALSE	FALSE	FALSE		54623	54623	9	59225.9	108765	0.361111	22	FALSE	FALSE	FALSE
388610	388610	2	13020	13020	0	63	FALSE	FALSE	FALSE		56006	56006	9	154219	103173	0.25	11	FALSE	FALSE	FALSE
6548	6548	6	14337	19066	0.333333	114	FALSE	FALSE	FALSE		3783	3783	9	83261.6	65017	0.222222	11	FALSE	FALSE	FALSE
84065	84065	3	19527	19527	0.333333	572	FALSE	FALSE	FALSE		7769	7769	9	83936.4	79323	0.138889	22	FALSE	FALSE	FALSE
9064	9064	5	9763	19526	0.5	174	FALSE	FALSE	FALSE		4059	4059	9	156414	141773	0.166667	40	FALSE	FALSE	FALSE
2827	2827	10	84240.9	80906	0.288889	27	FALSE	FALSE	FALSE		728	728	9	129573	128170	0.25	33	FALSE	FALSE	FALSE
199870	199870	7	22718	19527	0.380952	96	FALSE	FALSE	FALSE		83743	83743	9	27030.2	9201	0.416667	70	FALSE	FALSE	FALSE
23673	23673	3	6	12	0.666667	13	FALSE	FALSE	FALSE		388567	388567	9	81847.4	76158	0.222222	11	FALSE	FALSE	FALSE
9473	9473	1	0	0	NA	708	FALSE	FALSE	FALSE		79891	79891	9	135820	104092	0.222222	11	FALSE	FALSE	FALSE
5724	5724	6	13951.9	14373	0.333333	20	FALSE	FALSE	FALSE		79954	79954	9	76346.1	56106	0.416667	249	FALSE	FALSE	FALSE
1104	1104	9	14056.2	6457	0.472222	61	FALSE	FALSE	FALSE		22924	22924	9	77991.9	64941	0.166667	22	FALSE	FALSE	FALSE
26768	26768	4	39400	39655	0.333333	4	FALSE	FALSE	FALSE		57448	57448	9	97130.6	74427	0.305556	22	FALSE	FALSE	FALSE
115273	115273	4	19255.1	19271	0.166667	110	FALSE	FALSE	FALSE		9419	9419	9	117212	105461	0.388889	22	FALSE	FALSE	FALSE
10691	10691	3	20874.9	20664	0	286	FALSE	FALSE	FALSE		6711	6711	9	93352	68724	0.5	56	FALSE	FALSE	FALSE
100129196	100129196	1	0	0	NA	596	FALSE	FALSE	FALSE		57223	57223	9	118580	98294	0.194444	22	FALSE	FALSE	FALSE
9672	9672	1	0	0	NA	735	FALSE	FALSE	FALSE		7072	7072	9	114433	102524	0.277778	22	FALSE	FALSE	FALSE
9410	9410	4	2479.73	661	0.333333	1022	FALSE	FALSE	FALSE		8440	8440	9	81596.6	58324	0.25	11	FALSE	FALSE	FALSE
64129	64129	1	0	0	NA	330	FALSE	FALSE	FALSE		100288695	100288695	9	93296.6	99151	0.333333	11	FALSE	FALSE	FALSE
1307	1307	6	85667.7	82495	0.133333	114	FALSE	FALSE	FALSE		4691	4691	9	22292.5	19219	0.527778	11	FALSE	FALSE	FALSE
8073	8073	2	8026.86	7277	0	490	FALSE	FALSE	FALSE		57506	57506	9	27494.7	20457	0.472222	83	FALSE	FALSE	FALSE
23633	23633	1	0	0	NA	182	FALSE	FALSE	FALSE		81572	81572	9	40736.4	8038	0.305556	83	FALSE	FALSE	FALSE
200081	200081	9	122905	90615	0.166667	438	FALSE	FALSE	FALSE		84619	84619	9	135431	108448	0.277778	22	FALSE	FALSE	FALSE
79140	79140	5	5115.07	4275	0.4	34	FALSE	FALSE	FALSE		539	539	9	84469.2	52419	0.305556	48	FALSE	FALSE	FALSE
8668	8668	6	32877.2	23201	0.333333	4	FALSE	FALSE	FALSE		400916	400916	9	117285	90381	0.277778	23	FALSE	FALSE	FALSE
84734	84734	3	30696.1	29454	0	199	FALSE	FALSE	FALSE		129080	129080	9	137349	132257	0.166667	22	FALSE	FALSE	FALSE
64766	64766	2	26032	26032	0	160	FALSE	FALSE	FALSE		23764	23764	9	120643	124857	0.25	70	FALSE	FALSE	FALSE
252995	252995	8	13474.6	7599	0.25	4	FALSE	FALSE	FALSE		10478	10478	9	77629.7	66663	0.305556	11	FALSE	FALSE	FALSE
127544	127544	5	20607.6	32841	0.3	144	FALSE	FALSE	FALSE		63929	63929	9	107190	157027	0.194444	11	FALSE	FALSE	FALSE
113451	113451	5	5657.31	8145	0.2	1	FALSE	FALSE	FALSE		64145	64145	9	86087.7	79281	0.222222	40	FALSE	FALSE	FALSE
114784	114784	6	12211.3	13156	0.2	29	FALSE	FALSE	FALSE		29925	29925	9	64626.5	65457	0.222222	22	FALSE	FALSE	FALSE
113444	113444	4	43459.3	37680	0.166667	344	FALSE	FALSE	FALSE		257068	257068	9	25215.8	29911	0.25	11	FALSE	FALSE	FALSE
9204	9204	2	0	0	1	95	FALSE	FALSE	FALSE		54554	54554	9	84817.5	96221	0.333333	11	FALSE	FALSE	FALSE
79830	79830	1	0	0	NA	15	FALSE	FALSE	FALSE		114112	114112	9	64759.4	67146	0.25	11	FALSE	FALSE	FALSE
23154	23154	1	0	0	NA	994	FALSE	FALSE	FALSE		5361	5361	9	34192.5	20834	0.305556	22	FALSE	FALSE	FALSE
63967	63967	4	9878.64	10642	0.166667	515	FALSE	FALSE	FALSE		7879	7879	9	87054.7	70635	0.277778	11	FALSE	FALSE	FALSE
26523	26523	3	13020	13020	0.333333	680	FALSE	FALSE	FALSE		5130	5130	9	36665.3	48105	0.25	11	FALSE	FALSE	FALSE
27095	27095	3	3253.5	0	0.666667	415	FALSE	FALSE	FALSE		27284	27284	9	98440.8	85712	0.194444	11	FALSE	FALSE	FALSE
55700	55700	5	7008.58	5579	0.6	1	FALSE	FALSE	FALSE		51023	51023	9	115966	95468	0.305556	11	FALSE	FALSE	FALSE
9967	9967	2	0	0	1	524	FALSE	FALSE	FALSE		27306	27306	9	95985.8	62935	0.305556	22	FALSE	FALSE	FALSE
83931	83931	3	39043.4	39048	0	506	FALSE	FALSE	FALSE		4086	4086	9	79217.3	86638	0.305556	38	FALSE	FALSE	FALSE
1441	1441	6	22283.9	20661	0.333333	4	FALSE	FALSE	FALSE		100616271	100616271	9	37843.7	33923	0.388889	11	FALSE	FALSE	FALSE
29889	29889	7	68584.3	84561	0.285714	119	FALSE	FALSE	FALSE		389333	389333	9	67601.1	35488	0.333333	40	FALSE	FALSE	FALSE
54955	54955	5	14589.9	14030	0.2	27	FALSE	FALSE	FALSE		56129	56129	9	52379.6	40837	0.361111	22	FALSE	FALSE	FALSE
55143	55143	4	3819.99	2431	0.333333	153	FALSE	FALSE	FALSE		643226	643226	9	114917	88403	0.361111	118	FALSE	FALSE	FALSE
149175	149175	2	0	0	1	673	FALSE	FALSE	FALSE		153769	153769	9	91736.2	75771	0.277778	40	FALSE	FALSE	FALSE
3633	3633	3	25747.9	23876	0	179	FALSE	FALSE	FALSE		102546294	102546294	9	40397.3	26829	0.361111	11	FALSE	FALSE	FALSE
10946	10946	5	13534.4	6109	0.3	454	FALSE	FALSE	FALSE		100302284	100302284	9	105979	63483	0.194444	68	FALSE	FALSE	FALSE
2275	2275	8	923.37	5272	0.785714	23	FALSE	FALSE	FALSE		51617	51617	9	61323.2	44878	0.305556	40	FALSE	FALSE	FALSE
79647	79647	3	14303.5	15753	0	12	FALSE	FALSE	FALSE		10399	10399	9	49583.1	23511	0.388889	366	FALSE	FALSE	FALSE
23499	23499	2	3637.05	4614	0	102	FALSE	FALSE	FALSE		8350	8350	9	58750.2	62500	0.305556	11	FALSE	FALSE	FALSE
26508	26508	3	10965.7	11470	0.333333	424	FALSE	FALSE	FALSE		100507436	100507436	9	118440	128965	0.277778	40	FALSE	FALSE	FALSE
84618	84618	4	14656.1	17282	0.333333	625	FALSE	FALSE	FALSE		5292	5292	9	168708	142394	0.25	53	FALSE	FALSE	FALSE
656	656	1	0	0	NA	529	FALSE	FALSE	FALSE		54676	54676	9	115555	101402	0.166667	68	FALSE	FALSE	FALSE
54802	54802	2	22673.3	42495	0	719	FALSE	FALSE	FALSE		55362	55362	9	107479	108069	0.222222	38	FALSE	FALSE	FALSE
84879	84879	6	18909.2	10465	0.4	23	FALSE	FALSE	FALSE		57150	57150	9	92978.8	101606	0.222222	22	FALSE	FALSE	FALSE
5538	5538	6	6505.28	3406	0.466667	153	FALSE	FALSE	FALSE		84946	84946	9	52708.9	65897	0.388889	11	FALSE	FALSE	FALSE
64744	64744	2	0	0	1	20	FALSE	FALSE	FALSE		257218	257218	9	59281.2	69607	0.305556	22	FALSE	FALSE	FALSE
9783	9783	2	6511	6511	0	377	FALSE	FALSE	FALSE		55274	55274	9	115408	77158	0.305556	11	FALSE	FALSE	FALSE
4802	4802	7	88548.7	78838	0.52381	48	FALSE	FALSE	FALSE		2768	2768	9	130411	112983	0.222222	40	FALSE	FALSE	FALSE
9132	9132	2	1361.23	1041	0	550	FALSE	FALSE	FALSE		84433	84433	9	74431.7	67271	0.25	11	FALSE	FALSE	FALSE
1503	1503	3	4971.94	5901	0.333333	437	FALSE	FALSE	FALSE		79034	79034	9	105241	77072	0.277778	11	FALSE	FALSE	FALSE
22955	22955	1	0	0	NA	739	FALSE	FALSE	FALSE		56164	56164	9	169425	131851	0.388889	11	FALSE	FALSE	FALSE
59269	59269	1	0	0	NA	756	FALSE	FALSE	FALSE		260294	260294	9	34167.2	34513	0.305556	22	FALSE	FALSE	FALSE
84217	84217	3	53634.7	40717	0	40	FALSE	FALSE	FALSE		25798	25798	9	121601	121057	0.277778	22	FALSE	FALSE	FALSE
79078	79078	2	6511	6511	0	762	FALSE	FALSE	FALSE		10552	10552	9	41792.5	39930	0.527778	40	FALSE	FALSE	FALSE
51058	51058	4	44949.7	43198	0	45	FALSE	FALSE	FALSE		11333	11333	9	94156.5	122632	0.166667	11	FALSE	FALSE	FALSE
440584	440584	2	0	0	1	566	FALSE	FALSE	FALSE		100316904	100316904	9	57651.9	52929	0.305556	11	FALSE	FALSE	FALSE
4352	4352	3	34063.3	31941	0	474	FALSE	FALSE	FALSE		2845	2845	9	53953.6	54854	0.25	70	FALSE	FALSE	FALSE
991	991	7	16845.1	19479	0.380952	501	FALSE	FALSE	FALSE		445328	445328	9	3310.44	1206	0.583333	11	FALSE	FALSE	FALSE
112950	112950	2	6511	6511	0	760	FALSE	FALSE	FALSE		2146	2146	9	48463	25389	0.388889	11	FALSE	FALSE	FALSE
81888	81888	2	7023.98	10487	0	85	FALSE	FALSE	FALSE		643641	643641	9	47187	51423	0.25	11	FALSE	FALSE	FALSE
6487	6487	2	6511	6511	0	901	FALSE	FALSE	FALSE		286042	286042	9	137456	91397	0.194444	68	FALSE	FALSE	FALSE
1802	1802	5	14618.2	17097	0.2	4	FALSE	FALSE	FALSE		55893	55893	9	111884	149586	0.305556	40	FALSE	FALSE	FALSE
533	533	2	0	0	1	139	FALSE	FALSE	FALSE		10671	10671	9	38564	59585	0.333333	11	FALSE	FALSE	FALSE
8704	8704	4	4340.67	6511	0.5	449	FALSE	FALSE	FALSE		7486	7486	9	141516	115622	0.277778	22	FALSE	FALSE	FALSE
6536	6536	5	14209.6	16663	0.1	516	FALSE	FALSE	FALSE		6224	6224	9	118878	96510	0.166667	26	FALSE	FALSE	FALSE
339541	339541	3	6511	6511	0.333333	233	FALSE	FALSE	FALSE		254778	254778	9	114753	70271	0.416667	13	FALSE	FALSE	FALSE
11004	11004	4	1110.17	4431	0.333333	37	FALSE	FALSE	FALSE		51101	51101	9	43066.4	49783	0.305556	22	FALSE	FALSE	FALSE
6202	6202	9	3822.93	1732	0.555556	123	FALSE	FALSE	FALSE		157680	157680	9	167769	150648	0.166667	22	FALSE	FALSE	FALSE
149478	149478	2	6511	6511	0	357	FALSE	FALSE	FALSE		6873	6873	9	22240.1	12189	0.305556	22	FALSE	FALSE	FALSE
79654	79654	4	3204.28	3033	0.333333	4	FALSE	FALSE	FALSE		93594	93594	9	31015.5	17545	0.361111	22	FALSE	FALSE	FALSE
25974	25974	4	10.4654	0	0.833333	147	FALSE	FALSE	FALSE		50807	50807	9	158422	151272	0.194444	40	FALSE	FALSE	FALSE
5052	5052	3	6511	6511	0.333333	635	FALSE	FALSE	FALSE		7038	7038	9	22947.8	25618	0.527778	162	FALSE	FALSE	FALSE
60313	60313	4	1378.48	0	0.666667	1024	FALSE	FALSE	FALSE		340390	340390	9	44360.2	53940	0.25	11	FALSE	FALSE	FALSE
3652	3652	2	22556.8	23805	0	94	FALSE	FALSE	FALSE		23246	23246	9	81575.3	116890	0.388889	33	FALSE	FALSE	FALSE
10103	10103	3	2097.52	4102	0.666667	704	FALSE	FALSE	FALSE		55664	55664	9	85211.1	81806	0.222222	121	FALSE	FALSE	FALSE
8438	8438	3	39041	39041	0	17	FALSE	FALSE	FALSE		57589	57589	9	67997.7	30495	0.277778	11	FALSE	FALSE	FALSE
8569	8569	4	2509.52	1372	0.333333	1029	FALSE	FALSE	FALSE		100131997	100131997	9	35737.2	39917	0.388889	11	FALSE	FALSE	FALSE
9813	9813	3	13020	13020	0.333333	1018	FALSE	FALSE	FALSE		9413	9413	9	15666.1	8805	0.444444	22	FALSE	FALSE	FALSE
1580	1580	6	12943.4	11190	0.6	131	FALSE	FALSE	FALSE		58493	58493	9	87175.1	104120	0.194444	11	FALSE	FALSE	FALSE
6886	6886	3	25032.2	25852	0.333333	276	FALSE	FALSE	FALSE		210	210	9	112449	112411	0.194444	11	FALSE	FALSE	FALSE
51727	51727	3	16190.7	16357	0.333333	1008	FALSE	FALSE	FALSE		10244	10244	9	35585.9	22211	0.361111	11	FALSE	FALSE	FALSE
54558	54558	2	5740.73	5729	0	549	FALSE	FALSE	FALSE		8021	8021	9	53360.8	49999	0.361111	11	FALSE	FALSE	FALSE
79656	79656	4	9294.62	19063	0.333333	144	FALSE	FALSE	FALSE		64794	64794	9	104235	96899	0.138889	11	FALSE	FALSE	FALSE
1031	1031	1	0	0	NA	251	FALSE	FALSE	FALSE		5900	5900	9	114123	58606	0.333333	22	FALSE	FALSE	FALSE
51060	51060	8	15064.2	15460	0.214286	23	FALSE	FALSE	FALSE		9858	9858	9	105263	87986	0.277778	40	FALSE	FALSE	FALSE
9372	9372	3	42.7154	2	0.666667	2	FALSE	FALSE	FALSE		3188	3188	9	112547	110743	0.305556	11	FALSE	FALSE	FALSE
200014	200014	1	0	0	NA	952	FALSE	FALSE	FALSE		9338	9338	9	137774	117198	0.361111	22	FALSE	FALSE	FALSE
23318	23318	8	17355.9	9327	0.25	4	FALSE	FALSE	FALSE		8933	8933	9	24413.4	28704	0.305556	22	FALSE	FALSE	FALSE
55268	55268	1	0	0	NA	658	FALSE	FALSE	FALSE		93380	93380	9	48834.6	43174	0.416667	40	FALSE	FALSE	FALSE
6342	6342	4	4553.81	2022	0.166667	139	FALSE	FALSE	FALSE		27336	27336	9	78616.3	57144	0.333333	11	FALSE	FALSE	FALSE
6512	6512	1	0	0	NA	829	FALSE	FALSE	FALSE		55217	55217	9	141054	135137	0.277778	104	FALSE	FALSE	FALSE
7804	7804	3	7612.04	10216	0	565	FALSE	FALSE	FALSE		8653	8653	9	18.0854	21	0.75	445	FALSE	FALSE	FALSE
55706	55706	6	58719.7	62367	0.0666667	531	FALSE	FALSE	FALSE		8284	8284	9	18.0854	8	0.75	445	FALSE	FALSE	FALSE
54432	54432	2	4470.28	3623	0	1017	FALSE	FALSE	FALSE		246119	246119	9	18.0854	0	0.75	445	FALSE	FALSE	FALSE
115353	115353	2	580.468	17	0	155	FALSE	FALSE	FALSE		375790	375790	8	125994	159759	0.321429	632	FALSE	TRUE	TRUE
606495	606495	6	74278.4	74299	0.2	202	FALSE	FALSE	FALSE		728642	728642	8	145995	160119	0.321429	3	FALSE	TRUE	TRUE
23648	23648	3	2545.4	2071	0.333333	96	FALSE	FALSE	FALSE		199953	199953	8	99650.5	170856	0.321429	11	FALSE	TRUE	TRUE
5563	5563	6	9436.68	3949	0.4	32	FALSE	FALSE	FALSE		10277	10277	8	178247	181410	0.178571	22	FALSE	TRUE	TRUE
199920	199920	6	23274.8	30752	0.133333	301	FALSE	FALSE	FALSE		65018	65018	8	377002	345658	0.107143	22	FALSE	TRUE	TRUE
115209	115209	9	278506	91180	0.333333	23	FALSE	FALSE	FALSE		23673	23673	8	156771	246361	0.214286	167	FALSE	TRUE	TRUE
55277	55277	6	6040.6	1683	0.466667	23	FALSE	FALSE	FALSE		65243	65243	8	188933	204871	0.25	113	FALSE	TRUE	TRUE
1573	1573	1	0	0	NA	888	FALSE	FALSE	FALSE		728841	728841	8	209947	163559	0.178571	22	FALSE	TRUE	TRUE
100996570	100996570	5	34158.1	35831	0.1	57	FALSE	FALSE	FALSE		653820	653820	8	144065	171400	0.178571	11	FALSE	TRUE	TRUE
84938	84938	2	6511	6511	0	841	FALSE	FALSE	FALSE		92346	92346	8	395039	431230	0.214286	22	FALSE	TRUE	TRUE
84455	84455	1	0	0	NA	952	FALSE	FALSE	FALSE		9293	9293	8	324647	417399	0.0714286	33	FALSE	TRUE	TRUE
55225	55225	1	0	0	NA	17	FALSE	FALSE	FALSE		54900	54900	8	272837	272848	0.285714	3	FALSE	TRUE	TRUE
3716	3716	1	0	0	NA	11	FALSE	FALSE	FALSE		441549	441549	8	122593	173222	0.214286	22	FALSE	TRUE	TRUE
9829	9829	1	0	0	NA	946	FALSE	FALSE	FALSE		3189	3189	8	381114	453482	0.178571	22	FALSE	TRUE	TRUE
5142	5142	7	29601.5	28951	0.285714	465	FALSE	FALSE	FALSE		170384	170384	8	159198	212638	0.107143	40	FALSE	TRUE	TRUE
84251	84251	5	29485.9	22873	0.3	184	FALSE	FALSE	FALSE		8509	8509	8	151679	164206	0.25	28	FALSE	TRUE	TRUE
200132	200132	8	114769	83071	0.214286	12	FALSE	FALSE	FALSE		81619	81619	8	419638	422291	0.25	113	FALSE	TRUE	TRUE
79819	79819	3	936.843	2644	0.333333	431	FALSE	FALSE	FALSE		54619	54619	8	202440	189070	0.285714	11	FALSE	TRUE	TRUE
57708	57708	2	6511	6511	0	823	FALSE	FALSE	FALSE		10077	10077	8	191953	176642	0.178571	38	FALSE	TRUE	TRUE
23169	23169	2	0	0	1	581	FALSE	FALSE	FALSE		10944	10944	8	248398	267444	0.178571	11	FALSE	TRUE	TRUE
3595	3595	2	13020	13020	0	397	FALSE	FALSE	FALSE		100506540	100506540	8	166819	160422	0.178571	23	FALSE	TRUE	TRUE
55635	55635	8	78081.4	30569	0.357143	37	FALSE	FALSE	FALSE		572	572	8	228446	188440	0.214286	11	FALSE	TRUE	TRUE
11147	11147	1	0	0	NA	122	FALSE	FALSE	FALSE		80198	80198	8	187869	179379	0.357143	3	FALSE	TRUE	TRUE
406962	406962	3	13020	13020	0.333333	479	FALSE	FALSE	FALSE		2977	2977	8	299628	276583	0.214286	11	FALSE	TRUE	TRUE
51086	51086	10	36164.9	48178	0.222222	32	FALSE	FALSE	FALSE		6472	6472	8	185331	215756	0.214286	49	FALSE	TRUE	TRUE
1429	1429	1	0	0	NA	786	FALSE	FALSE	FALSE		84660	84660	8	302660	338393	0.214286	22	FALSE	TRUE	TRUE
34	34	8	24295.8	10553	0.214286	4	FALSE	FALSE	FALSE		160857	160857	8	205663	235600	0.214286	22	FALSE	TRUE	TRUE
5876	5876	2	0	0	1	1015	FALSE	FALSE	FALSE		440138	440138	8	246166	324912	0.214286	56	FALSE	TRUE	TRUE
4438	4438	2	19527	19527	0	288	FALSE	FALSE	FALSE		23483	23483	8	310697	348983	0.214286	38	FALSE	TRUE	TRUE
26009	26009	2	6511	6511	0	418	FALSE	FALSE	FALSE		3002	3002	8	227004	186784	0.25	11	FALSE	TRUE	TRUE
23032	23032	4	35123.1	30188	0	157	FALSE	FALSE	FALSE		55218	55218	8	313192	354170	0.285714	129	FALSE	TRUE	TRUE
374986	374986	1	0	0	NA	916	FALSE	FALSE	FALSE		4236	4236	8	273736	255127	0.214286	11	FALSE	TRUE	TRUE
11080	11080	10	40046.4	31103	0.333333	184	FALSE	FALSE	FALSE		123263	123263	8	259232	295746	0.25	22	FALSE	TRUE	TRUE
5737	5737	2	6511	6511	0	695	FALSE	FALSE	FALSE		56965	56965	8	148666	163216	0.107143	11	FALSE	TRUE	TRUE
10964	10964	9	18861.8	34200	0.333333	191	FALSE	FALSE	FALSE		84894	84894	8	397969	478949	0.178571	45	FALSE	TRUE	TRUE
10561	10561	8	30705.6	26146	0.392857	191	FALSE	FALSE	FALSE		4122	4122	8	159349	175756	0.0714286	215	FALSE	TRUE	TRUE
64123	64123	2	13020	13020	0	377	FALSE	FALSE	FALSE		123920	123920	8	225355	218705	0.321429	15	FALSE	TRUE	TRUE
23266	23266	3	13020	13020	0.333333	502	FALSE	FALSE	FALSE		29	29	8	185454	225402	0.357143	40	FALSE	TRUE	TRUE
101927587	101927587	4	4271.61	5054	0.5	27	FALSE	FALSE	FALSE		55288	55288	8	212862	221284	0.285714	15	FALSE	TRUE	TRUE
101927560	101927560	1	0	0	NA	113	FALSE	FALSE	FALSE		3909	3909	8	213726	241457	0.0357143	45	FALSE	TRUE	TRUE
79739	79739	2	0	0	1	223	FALSE	FALSE	FALSE		84552	84552	8	240820	214209	0.178571	22	FALSE	TRUE	TRUE
5567	5567	5	26526.4	35511	0.1	430	FALSE	FALSE	FALSE		84444	84444	8	164756	186928	0.178571	70	FALSE	TRUE	TRUE
148418	148418	6	51899.5	49028	0.2	590	FALSE	FALSE	FALSE		54811	54811	8	181386	188833	0.142857	22	FALSE	TRUE	TRUE
23566	23566	3	13021	13021	0	959	FALSE	FALSE	FALSE		4784	4784	8	310899	349990	0.107143	11	FALSE	TRUE	TRUE
84144	84144	4	19529	19529	0.166667	631	FALSE	FALSE	FALSE		9534	9534	8	392620	485000	0.142857	11	FALSE	TRUE	TRUE
148423	148423	4	52253.1	52464	0	115	FALSE	FALSE	FALSE		163115	163115	8	149642	167306	0.25	11	FALSE	TRUE	TRUE
23576	23576	3	698.488	0	0.666667	426	FALSE	FALSE	FALSE		4294	4294	8	212134	303629	0.107143	22	FALSE	TRUE	TRUE
54680	54680	2	19527	19527	0	129	FALSE	FALSE	FALSE		2354	2354	8	406890	489192	0.25	3	FALSE	TRUE	TRUE
8543	8543	4	18874.2	16597	0.5	54	FALSE	FALSE	FALSE		51692	51692	8	383708	398850	0.142857	15	FALSE	TRUE	TRUE
2633	2633	4	22018.9	15005	0.166667	155	FALSE	FALSE	FALSE		192668	192668	8	128409	198098	0.285714	18	FALSE	TRUE	TRUE
2634	2634	6	18890.9	17083	0.266667	576	FALSE	FALSE	FALSE		5495	5495	8	340697	391486	0.107143	106	FALSE	TRUE	TRUE
115361	115361	2	6511	6511	0	90	FALSE	FALSE	FALSE		129285	129285	8	312959	301775	0.178571	22	FALSE	TRUE	TRUE
23507	23507	2	227.53	609	0	644	FALSE	FALSE	FALSE		25806	25806	8	200745	171144	0.321429	11	FALSE	TRUE	TRUE
84230	84230	3	29652.9	33870	0.333333	62	FALSE	FALSE	FALSE		51263	51263	8	304294	343870	0.142857	11	FALSE	TRUE	TRUE
400761	400761	6	24553.3	14604	0.266667	194	FALSE	FALSE	FALSE		80731	80731	8	319079	345061	0.142857	365	FALSE	TRUE	TRUE
284695	284695	3	31737.2	29845	0.333333	618	FALSE	FALSE	FALSE		57683	57683	8	181317	239524	0.392857	38	FALSE	TRUE	TRUE
164045	164045	8	125731	88996	0.178571	8	FALSE	FALSE	FALSE		10056	10056	8	156061	159558	0.25	292	FALSE	TRUE	TRUE
8317	8317	3	2505.49	5713	0.666667	590	FALSE	FALSE	FALSE		401036	401036	8	191800	190483	0.107143	83	FALSE	TRUE	TRUE
7049	7049	3	9122.72	10123	0.333333	1019	FALSE	FALSE	FALSE		9762	9762	8	352991	374913	0.214286	22	FALSE	TRUE	TRUE
284697	284697	3	19795.9	28152	0.333333	54	FALSE	FALSE	FALSE		128869	128869	8	145941	171500	0.142857	49	FALSE	TRUE	TRUE
79871	79871	2	0	0	1	1018	FALSE	FALSE	FALSE		116159	116159	8	534295	644464	0.107143	22	FALSE	TRUE	TRUE
7813	7813	7	44725.1	40388	0.333333	37	FALSE	FALSE	FALSE		9946	9946	8	172667	184553	0.178571	53	FALSE	TRUE	TRUE
6125	6125	4	93863.8	91037	0.5	123	FALSE	FALSE	FALSE		5211	5211	8	452931	526922	0.25	22	FALSE	TRUE	TRUE
26782	26782	2	6511	6511	0	772	FALSE	FALSE	FALSE		64976	64976	8	160426	165611	0.25	146	FALSE	TRUE	TRUE
343099	343099	2	12779.5	0	0	530	FALSE	FALSE	FALSE		11144	11144	8	237816	175808	0.25	56	FALSE	TRUE	TRUE
54874	54874	1	0	0	NA	18	FALSE	FALSE	FALSE		64866	64866	8	279517	325580	0.25	232	FALSE	TRUE	TRUE
5825	5825	2	6509	0	0	551	FALSE	FALSE	FALSE		115286	115286	8	275567	270597	0.25	22	FALSE	TRUE	TRUE
101928079	101928079	2	0	0	1	170	FALSE	FALSE	FALSE		9626	9626	8	285829	231472	0.25	40	FALSE	TRUE	TRUE
1266	1266	2	5704.09	0	0	297	FALSE	FALSE	FALSE		56983	56983	8	205494	215644	0.321429	11	FALSE	TRUE	TRUE
199857	199857	5	6143.13	4828	0.5	4	FALSE	FALSE	FALSE		79825	79825	8	190333	199243	0.142857	83	FALSE	TRUE	TRUE
100527978	100527978	3	13020	13020	0.333333	629	FALSE	FALSE	FALSE		545	545	8	162439	175167	0.142857	11	FALSE	TRUE	TRUE
58155	58155	2	0	0	1	927	FALSE	FALSE	FALSE		5357	5357	8	208911	203032	0.107143	31	FALSE	TRUE	TRUE
9890	9890	3	188.804	282	0.666667	607	FALSE	FALSE	FALSE		5984	5984	8	396639	474296	0.25	68	FALSE	TRUE	TRUE
391059	391059	5	12417.6	541	0.6	186	FALSE	FALSE	FALSE		84248	84248	8	172133	168135	0.178571	122	FALSE	TRUE	TRUE
64645	64645	6	58445.3	60979	0.266667	27	FALSE	FALSE	FALSE		55153	55153	8	179843	179694	0.142857	40	FALSE	TRUE	TRUE
1629	1629	8	39366.6	41874	0.214286	54	FALSE	FALSE	FALSE		57721	57721	8	198353	236394	0.178571	22	FALSE	TRUE	TRUE
8634	8634	2	0	0	1	121	FALSE	FALSE	FALSE		105377623	105377623	8	342623	392496	0.107143	45	FALSE	TRUE	TRUE
148867	148867	5	51628.3	49340	0.1	256	FALSE	FALSE	FALSE		9464	9464	8	106778	188653	0.357143	11	FALSE	TRUE	TRUE
55599	55599	1	0	0	NA	554	FALSE	FALSE	FALSE		10409	10409	8	169111	186805	0.142857	114	FALSE	TRUE	TRUE
280	280	6	71584.3	73375	0.0666667	102	FALSE	FALSE	FALSE		51014	51014	8	792787	794908	0.107143	11	FALSE	TRUE	TRUE
279	279	4	49853.7	57176	0.333333	113	FALSE	FALSE	FALSE		134553	134553	8	214855	206757	0.214286	11	FALSE	TRUE	TRUE
113802	113802	1	0	0	NA	899	FALSE	FALSE	FALSE		51294	51294	8	198047	209937	0.142857	40	FALSE	TRUE	TRUE
29899	29899	5	5096.52	4942	0.4	14	FALSE	FALSE	FALSE		8992	8992	8	292297	280090	0.285714	3	FALSE	TRUE	TRUE
6884	6884	1	0	0	NA	390	FALSE	FALSE	FALSE		23567	23567	8	375452	336030	0.321429	11	FALSE	TRUE	TRUE
57535	57535	1	0	0	NA	761	FALSE	FALSE	FALSE		51428	51428	8	473104	508968	0.107143	106	FALSE	TRUE	TRUE
84722	84722	1	0	0	NA	563	FALSE	FALSE	FALSE		821	821	8	197339	186897	0.321429	523	FALSE	TRUE	TRUE
6272	6272	6	2564.75	1378	0.466667	4	FALSE	FALSE	FALSE		9820	9820	8	349979	315975	0.321429	3	FALSE	TRUE	TRUE
5686	5686	10	41058.7	22827	0.333333	23	FALSE	FALSE	FALSE		24149	24149	8	234775	216411	0.107143	67	FALSE	TRUE	TRUE
127002	127002	6	17687.4	36885	0.4	121	FALSE	FALSE	FALSE		285753	285753	8	99154.4	169776	0.25	22	FALSE	TRUE	TRUE
57463	57463	1	0	0	NA	275	FALSE	FALSE	FALSE		81847	81847	8	293256	288424	0.107143	53	FALSE	TRUE	TRUE
2773	2773	2	0	0	1	77	FALSE	FALSE	FALSE		3097	3097	8	219690	225816	0.178571	89	FALSE	TRUE	TRUE
271	271	10	29070.8	47004	0.355556	23	FALSE	FALSE	FALSE		9749	9749	8	134718	174390	0.214286	11	FALSE	TRUE	TRUE
2946	2946	6	7560.47	6288	0.4	207	FALSE	FALSE	FALSE		6624	6624	8	291656	232574	0.25	15	FALSE	TRUE	TRUE
963	963	6	12675.1	14355	0.0666667	37	FALSE	FALSE	FALSE		340252	340252	8	242369	240778	0.107143	114	FALSE	TRUE	TRUE
128338	128338	4	4338.33	6507	0.666667	140	FALSE	FALSE	FALSE		7697	7697	8	266423	330045	0.392857	22	FALSE	TRUE	TRUE
79084	79084	4	84229.1	79027	0.333333	225	FALSE	FALSE	FALSE		781	781	8	289471	358186	0.428571	33	FALSE	TRUE	TRUE
57413	57413	8	16817.1	27511	0.321429	184	FALSE	FALSE	FALSE		64921	64921	8	183987	210798	0.25	11	FALSE	TRUE	TRUE
140	140	3	3203.97	3952	0.333333	278	FALSE	FALSE	FALSE		440	440	8	169689	218412	0.285714	68	FALSE	TRUE	TRUE
643355	643355	1	0	0	NA	180	FALSE	FALSE	FALSE		402682	402682	8	285566	276341	0.214286	11	FALSE	TRUE	TRUE
829	829	7	3171.17	1394	0.619048	23	FALSE	FALSE	FALSE		8454	8454	8	408882	502046	0.357143	3	FALSE	TRUE	TRUE
4343	4343	4	27441	33270	0.166667	586	FALSE	FALSE	FALSE		64641	64641	8	359511	422406	0.0357143	123	FALSE	TRUE	TRUE
333926	333926	1	0	0	NA	444	FALSE	FALSE	FALSE		10687	10687	8	275821	309393	0.0714286	83	FALSE	TRUE	TRUE
10745	10745	1	0	0	NA	648	FALSE	FALSE	FALSE		7976	7976	8	180725	183641	0.178571	11	FALSE	TRUE	TRUE
64858	64858	8	24575	9337	0.392857	543	FALSE	FALSE	FALSE		389677	389677	8	218047	203894	0.25	22	FALSE	TRUE	TRUE
4893	4893	4	21507.1	22349	0.166667	562	FALSE	FALSE	FALSE		123	123	8	391122	434715	0.357143	68	FALSE	TRUE	TRUE
4803	4803	7	17500	16676	0.380952	8	FALSE	FALSE	FALSE		6023	6023	8	109018	195456	0.285714	11	FALSE	TRUE	TRUE
845	845	10	38973.2	34830	0.266667	4	FALSE	FALSE	FALSE		55312	55312	8	158884	195422	0.107143	22	FALSE	TRUE	TRUE
84852	84852	2	3194.22	4469	0	229	FALSE	FALSE	FALSE		158431	158431	8	308139	386038	0.178571	22	FALSE	TRUE	TRUE
3321	3321	4	27948.6	30957	0	172	FALSE	FALSE	FALSE		5537	5537	8	370976	342985	0.214286	22	FALSE	TRUE	TRUE
9398	9398	3	19529	19529	0	39	FALSE	FALSE	FALSE		7633	7633	8	149708	237851	0.285714	23	FALSE	TRUE	TRUE
54855	54855	3	95646.5	85547	0.333333	89	FALSE	FALSE	FALSE		51148	51148	8	243191	242234	0.107143	45	FALSE	TRUE	TRUE
644242	644242	2	0	0	1	1005	FALSE	FALSE	FALSE		9719	9719	8	334882	394840	0.321429	15	FALSE	TRUE	TRUE
9554	9554	9	21009.4	19151	0.25	23	FALSE	FALSE	FALSE		4508	4508	8	251156	243463	0.214286	11	FALSE	TRUE	TRUE
728841	728841	4	5474.18	3788	0.166667	126	FALSE	FALSE	FALSE		4540	4540	8	222476	247635	0.142857	122	FALSE	TRUE	TRUE
101060684	101060684	5	429.386	192	0.6	126	FALSE	FALSE	FALSE		1968	1968	8	263906	345441	0.107143	68	FALSE	TRUE	TRUE
103091866	103091866	5	6579.59	91	0.5	1020	FALSE	FALSE	FALSE		11152	11152	8	155347	170133	0.178571	8	FALSE	TRUE	TRUE
101929780	101929780	1	0	0	NA	799	FALSE	FALSE	FALSE		10916	10916	8	408598	373964	0.142857	15	FALSE	TRUE	TRUE
114814	114814	4	19185.1	22684	0.166667	83	FALSE	FALSE	FALSE		92249	92249	8	330441	409655	0.178571	40	FALSE	TRUE	TRUE
9939	9939	5	46139.4	38918	0.2	437	FALSE	FALSE	FALSE		9131	9131	8	141955	171418	0.357143	11	FALSE	TRUE	TRUE
128077	128077	1	0	0	NA	115	FALSE	FALSE	FALSE		26155	26155	8	162552	133749	0.25	39	FALSE	FALSE	FALSE
2330	2330	1	0	0	NA	849	FALSE	FALSE	FALSE		142678	142678	8	94382.3	84393	0.285714	232	FALSE	FALSE	FALSE
9557	9557	2	21270.7	24337	0	537	FALSE	FALSE	FALSE		57212	57212	8	4115.94	4554	0.535714	11	FALSE	FALSE	FALSE
2702	2702	5	19530	19530	0.1	950	FALSE	FALSE	FALSE		22883	22883	8	60587.8	56983	0.214286	22	FALSE	FALSE	FALSE
25832	25832	8	27157.4	9206	0.321429	4	FALSE	FALSE	FALSE		714	714	8	60540.6	32311	0.392857	22	FALSE	FALSE	FALSE
9659	9659	7	34086.4	36643	0.238095	222	FALSE	FALSE	FALSE		23028	23028	8	139808	156704	0.107143	353	FALSE	FALSE	FALSE
440689	440689	2	6511	6511	0	907	FALSE	FALSE	FALSE		51538	51538	8	104219	80973	0.285714	22	FALSE	FALSE	FALSE
333932	333932	6	55350.1	23390	0.333333	253	FALSE	FALSE	FALSE		10657	10657	8	108916	98261	0.285714	121	FALSE	FALSE	FALSE
8338	8338	2	6511	6511	0	801	FALSE	FALSE	FALSE		200081	200081	8	74689.8	113611	0.357143	13	FALSE	FALSE	FALSE
51027	51027	3	3255	0	0.666667	796	FALSE	FALSE	FALSE		58512	58512	8	109996	121026	0.321429	734	FALSE	FALSE	FALSE
10262	10262	6	26551	33923	0.266667	23	FALSE	FALSE	FALSE		51058	51058	8	22596.4	9433	0.321429	11	FALSE	FALSE	FALSE
11311	11311	3	5503.82	8433	0.333333	1027	FALSE	FALSE	FALSE		692085	692085	8	50404.2	58221	0.25	11	FALSE	FALSE	FALSE
51107	51107	3	13020	13020	0.333333	328	FALSE	FALSE	FALSE		8880	8880	8	57321.1	104807	0.392857	22	FALSE	FALSE	FALSE
148523	148523	5	23870.8	23520	0.1	210	FALSE	FALSE	FALSE		57489	57489	8	17042	20550	0.5	11	FALSE	FALSE	FALSE
80222	80222	6	42251.8	45906	0.133333	106	FALSE	FALSE	FALSE		391059	391059	8	43838.8	24362	0.321429	22	FALSE	FALSE	FALSE
4170	4170	3	41092.5	31071	0.333333	96	FALSE	FALSE	FALSE		8634	8634	8	67691	62421	0.285714	11	FALSE	FALSE	FALSE
2029	2029	3	18910	21571	0.333333	4	FALSE	FALSE	FALSE		10451	10451	8	74685	71631	0.25	22	FALSE	FALSE	FALSE
1513	1513	1	0	0	NA	254	FALSE	FALSE	FALSE		54879	54879	8	103235	80273	0.357143	22	FALSE	FALSE	FALSE
29956	29956	5	10521.2	4057	0.3	513	FALSE	FALSE	FALSE		644242	644242	8	26960.9	21893	0.357143	11	FALSE	FALSE	FALSE
58497	58497	2	0	0	1	53	FALSE	FALSE	FALSE		27246	27246	8	88771.4	106311	0.107143	37	FALSE	FALSE	FALSE
[truncated: 9,714 more rows]

## Sheet: protein_module
Younger							Older
[truncated: 218 more rows]

## Sheet: metabolite_module
Yonger							Older
[truncated: 15 more rows]

## Sheet: lipid_module
		Younger					Older
[truncated: 5 more rows]

## Sheet: rna_module
Younger							Older
[truncated: 331 more rows]
