# Supplementary material for: The Human Cardiac “Age‐OME”: Age‐Specific Changes in Myocardial Molecular Expression
Source: Aging Cell. 2025 Sep 7;24(11):e70219. doi: 10.1111/acel.70219 (PMC12610413; doi:10.1111/acel.70219)
Supplement: Supplementary file 14 — Table S12. Correlation results between key differentially expressed proteins and their corresponding transcript levels. [file ACEL-24-e70219-s008.xlsx]

## Sheet: rna_prot
	rho	pval
PPT1	-0.13655	0.614073
LYPLAL1	0.207691	0.440203
CTSD	-0.0421593	0.876801
TPP1	-0.0968212	0.72131
SIAE	0.48325	0.0579237
SPRYD4	-0.123659	0.648195
ATP2A2	0.108188	0.690024
MYH6	-0.0106014	0.968917
APOE	0.446897	0.0826613
SNRNP70	-0.350114	0.183717
CTSZ	0.24593	0.358547
ARIH2	0.58534	0.0172145
RPL29	0.411953	0.112853
ARSB	0.310515	0.24179
GM2A	0.512783	0.0506266
EPDR1	0.090885	0.737818
CTSB	-0.173363	0.520815
