# Supplementary material for: The Human Cardiac “Age‐OME”: Age‐Specific Changes in Myocardial Molecular Expression
Source: Aging Cell. 2025 Sep 7;24(11):e70219. doi: 10.1111/acel.70219 (PMC12610413; doi:10.1111/acel.70219)
Supplement: Supplementary file 15 — Table S13. Results of correlation analysis between ceramide levels and oxidative stress markers measured in the proteomics, metabolomics and transcriptomics datasets. [file ACEL-24-e70219-s004.xlsx]

## Sheet: oxstress_cer_prot
Cer/Protein	GPX1	GPX3	MAOA	MAPK14
Cer(d18:1_12:0)+HCOO	r=-0.000997301451939961,pval=0.996396648999395	r=0.419075864348129,pval=0.0465417854355728	r=0.128455192710471,pval=0.559137470871372	r=-0.478753453566195,pval=0.0208268673698206
Cer(d18:1_16:0)+HCOO	r=-0.0209646768988037,pval=0.924357571768353	r=0.263427037972204,pval=0.224559345747959	r=0.0988182806449085,pval=0.653728924225508	r=-0.750848715332895,pval=3.65976371612081e-05
Cer(d18:1_18:0)+HCOO	r=0.242475900234381,pval=0.264952179243417	r=0.278988379405927,pval=0.197347834406319	r=0.171778228016209,pval=0.43319840992312	r=-0.535747396486233,pval=0.00841875914507435
Cer(d18:1_22:0)+HCOO	r=0.262893915032738,pval=0.225533454794373	r=0.453458587388676,pval=0.0297671473493862	r=0.208690404032623,pval=0.33926983610164	r=-0.319464925282188,pval=0.137300579556432
Cer(d18:1_23:0)+HCOO	r=0.0876477633874435,pval=0.690873730556099	r=0.315538100557845,pval=0.142471050367613	r=0.0732526139704175,pval=0.739766426516682	r=-0.196675210924079,pval=0.368412508539966
Cer(d18:1_24:0)+HCOO	r=0.296009805648815,pval=0.170246385912661	r=0.395320751541065,pval=0.0618952480592343	r=0.294499164206381,pval=0.172541075569115	r=-0.0934295549392763,pval=0.671555186731855
Cer(d18:1_24:1)+HCOO	r=0.210094277109525,pval=0.335956790824618	r=0.517088947573547,pval=0.011514900657623	r=0.271399520900199,pval=0.210324044366546	r=-0.319326780169761,pval=0.137480168345028
Cer(d18:2_18:0)+HCOO	r=0.224273531044109,pval=0.303584392942635	r=0.304539641176874,pval=0.15768647812307	r=0.120532557866779,pval=0.583814323005277	r=-0.556113599988063,pval=0.00586005673221921
Cer(d18:2_22:0)+HCOO	r=0.192648062419549,pval=0.378493392530718	r=0.485636037095326,pval=0.018813595621432	r=0.224432358277554,pval=0.303233051930632	r=-0.312406776400275,pval=0.146692163714203
Cer(d18:2_23:0)+HCOO	r=0.102431904848652,pval=0.641875811885613	r=0.375060483333502,pval=0.0778256524655649	r=0.157525172324048,pval=0.472858750177029	r=-0.359925924704432,pval=0.0916107662661245
Cer(d18:2_24:1)+HCOO	r=0.225932380942039,pval=0.299927214873724	r=0.403246705135029,pval=0.056394086918893	r=0.247257320489494,pval=0.25535086277993	r=-0.148160338240767,pval=0.499888202138286
Hex1Cer(d18:0_20:4)+HCOO	r=-0.50000549392944,pval=0.0151166257336151	r=-0.328350737009669,pval=0.126098118771193	r=-0.259243661677002,pval=0.232278147646054	r=0.0530876899995907,pval=0.809887810947094
Hex1Cer(d18:1_20:4)+HCOO	r=-0.287004893630519,pval=0.184241768935165	r=-0.442763157616864,pval=0.0343638919427714	r=-0.0184617210264283,pval=0.933367656992413	r=-0.0361209797142067,pval=0.870028262128125
Hex1Cer(d18:1_22:4)+HCOO	r=-0.0420181853899349,pval=0.849028540680081	r=-0.0793491274929758,pval=0.718928159521102	r=-0.00498075303585942,pval=0.982005392557858	r=0.055864788246686,pval=0.800133243106261
Hex1Cer(d18:1_24:0)+H	r=0.0297927677822333,pval=0.892657257754157	r=0.00124261697264147,pval=0.995510307027159	r=0.2743781898164,pval=0.205164371807584	r=0.33581655114077,pval=0.117208329621676
Hex1Cer(d18:1_24:1)+H	r=-0.116745389110296,pval=0.595773694167098	r=0.0363056024278087,pval=0.8693694638252	r=-0.0791054707822439,pval=0.719757400463766	r=0.284941312433355,pval=0.187556858044906
Hex1Cer(d19:0_20:4)+HCOO	r=-0.128881995269529,pval=0.557821544362603	r=0.207903093512365,pval=0.341136300989911	r=0.116770308185302,pval=0.595694665982575	r=0.00152445718831023,pval=0.994492005200514
Hex1Cer(d20:0_22:6)+HCOO	r=0.196243793433834,pval=0.369484975829214	r=0.0595377020618856,pval=0.787276577579183	r=-0.248757278486237,pval=0.252385670870382	r=0.289220501721992,pval=0.180727427560823
Hex1Cer(d41:1)+HCOO	r=0.112208918412046,pval=0.610233683686711	r=0.0595259667133602,pval=0.787317572449472	r=0.17264170809622,pval=0.430854575621977	r=0.544852868397539,pval=0.00717943981589186
Hex1Cer(d42:1)+HCOO	r=-0.363826175330088,pval=0.087896368944427	r=-0.0937972982121164,pval=0.670333076149596	r=0.109313611260614,pval=0.619537160150319	r=-0.0352249426370603,pval=0.873226814943481
Hex1Cer(t18:0_22:0)+H-H2O	r=0.05795522364833,pval=0.792809506695496	r=0.0936657015030528,pval=0.670770315015248	r=0.182756227697593,pval=0.403912609173263	r=0.385199918527248,pval=0.0695067188785729
Hex1Cer(t18:0_23:0)+H-H2O	r=0.269331634040632,pval=0.213956765872222	r=0.111198916834287,pval=0.613472591936526	r=0.220132659429315,pval=0.312832729543095	r=0.354784637025955,pval=0.0966839601584383
Hex1Cer(t20:0_20:4)+HCOO	r=-0.364884220765984,pval=0.0869084187830953	r=0.037795631191985,pval=0.864055631838528	r=0.226394311016159,pval=0.298913688234868	r=-0.0759123812304215,pval=0.730652429357613
Hex1Cer(t20:1_20:4)+HCOO	r=-0.277777337492102,pval=0.199381290504097	r=0.131164221356294,pval=0.550808739452876	r=0.176574224208244,pval=0.420266793757876	r=-0.0565629089723032,pval=0.797685568356318

## Sheet: oxstress_cer_rna
Cer/Rna	NOX4	SP1	FOS	NQO1	JUNB	NFIX	NFE2L2	HMOX1	GPX1	MAPK10	NFKB1	GPX3	MAPK14	MAOA
Cer(d18:1_12:0)+HCOO	r=-0.158273749468993,pval=0.573173985913854	r=-0.216047550241016,pval=0.439309986230746	r=0.230727723796446,pval=0.408049076478948	r=0.395396922283572,pval=0.144634437306646	r=0.322499353787397,pval=0.241063781996901	r=-0.0167827322923313,pval=0.952662367416161	r=-0.0100211110937484,pval=0.971724908256436	r=0.224434357716561,pval=0.421305119476004	r=0.000420377536704494,pval=0.998813664681465	r=-0.0577019447987088,pval=0.838150485491126	r=0.318629145073207,pval=0.247079621026622	r=-0.235081151052474,pval=0.39900880784572	r=-0.266615514220617,pval=0.336774793422209	r=-0.143395007333762,pval=0.610167657881848
Cer(d18:1_16:0)+HCOO	r=-0.370746469532102,pval=0.173701908859123	r=0.233957274945456,pval=0.401332417785113	r=0.373653682580947,pval=0.17008898615316	r=0.29748877236776,pval=0.2815547145465	r=0.308841500375117,pval=0.26270186093456	r=0.268633716446782,pval=0.332990221783542	r=0.00746921842678387,pval=0.978923483103379	r=-0.080991996417742,pval=0.77415929406407	r=-0.104180562259594,pval=0.711760183203743	r=-0.596700307594288,pval=0.0188636909617987	r=0.256357226018515,pval=0.356384057247409	r=-0.44574771637825,pval=0.0958602584481275	r=-0.00288356610819654,pval=0.991862492689181	r=0.0391697747919263,pval=0.889770359683948
Cer(d18:1_18:0)+HCOO	r=-0.390190572392027,pval=0.15048008025774	r=0.42378315428642,pval=0.115447508487553	r=0.581509382884583,pval=0.0229778209426564	r=-0.0801189209345468,pval=0.776536512288917	r=0.458462036811003,pval=0.0856569945657327	r=0.29012442133043,pval=0.294203895606649	r=0.332642551591807,pval=0.225731104186062	r=-0.239783024116233,pval=0.389365272069179	r=-0.243537755904239,pval=0.381754795981409	r=-0.447640341324885,pval=0.0942898413304699	r=0.590265689467774,pval=0.0205308776145261	r=-0.392214765457133,pval=0.148188854323372	r=-0.425334232217671,pval=0.113980441701455	r=0.146631223166084,pval=0.602042376917403
Cer(d18:1_22:0)+HCOO	r=-0.405283315477937,pval=0.133959028930518	r=0.398366477378895,pval=0.141369666886482	r=0.445250979766354,pval=0.0962754553770477	r=0.264758744345252,pval=0.340278011881536	r=0.199410570390619,pval=0.476143760049666	r=0.12675416595491,pval=0.652601606586716	r=0.151740139789664,pval=0.589303528515031	r=-0.359311797638724,pval=0.188398945737135	r=-0.518174160348935,pval=0.0478436228651978	r=-0.222377631971392,pval=0.425684871538765	r=0.20202850104293,pval=0.470251259721654	r=-0.69068853825017,pval=0.00436061850494027	r=-0.323649882510867,pval=0.239293045938739	r=0.261701728210774,pval=0.346090256158919
Cer(d18:1_23:0)+HCOO	r=-0.279792850417989,pval=0.31250348952804	r=0.376697023312538,pval=0.166360272999897	r=0.38117585512275,pval=0.160971661649884	r=0.370107575587386,pval=0.174502586814367	r=0.0958266956601557,pval=0.734066850966261	r=-0.0315537379473561,pval=0.911115399960519	r=0.0543985118724836,pval=0.84731301758178	r=-0.324470420530729,pval=0.238035124476845	r=-0.490762859835395,pval=0.0632397712645318	r=-0.343008820803561,pval=0.210708692337427	r=0.0618866507526747,pval=0.826571401950422	r=-0.676577388898496,pval=0.00560816267856911	r=-0.00809721873840439,pval=0.977151811692374	r=0.286040724616356,pval=0.30135995961729
Cer(d18:1_24:0)+HCOO	r=-0.371824291041851,pval=0.172356628529157	r=0.348742766424156,pval=0.202679313601778	r=0.315898551814172,pval=0.251379104916131	r=0.347326553859963,pval=0.204643972998886	r=0.0657997176278884,pval=0.81577381705921	r=0.0190216364290239,pval=0.946355162281823	r=0.0757617464137879,pval=0.788427421773161	r=-0.379477373742699,pval=0.16300133019923	r=-0.540139390950661,pval=0.0376590457751414	r=-0.21347029447916,pval=0.444919651275564	r=0.128768252719543,pval=0.647409607605141	r=-0.722990128867839,pval=0.00232247488725215	r=-0.224556263835498,pval=0.421046255180737	r=0.234528960053503,pval=0.400149569968015
Cer(d18:1_24:1)+HCOO	r=-0.193636654891228,pval=0.489264347229211	r=0.45776910226418,pval=0.0861923015298158	r=0.530137691492517,pval=0.0420727771615986	r=0.24593327615511,pval=0.376941570353184	r=0.159718366785953,pval=0.569632703717434	r=-0.0445924542947021,pval=0.874614419515951	r=0.292685005982332,pval=0.289768417425427	r=-0.39816135300634,pval=0.141593569418682	r=-0.584525531613933,pval=0.022111157456124	r=-0.179929072596147,pval=0.521082916894391	r=0.137732116326811,pval=0.624487356522514	r=-0.650236379518854,pval=0.00867906902738184	r=-0.239527694728802,pval=0.389885725504672	r=0.39277593475685,pval=0.147557823561465
Cer(d18:2_18:0)+HCOO	r=-0.413017858804283,pval=0.12599005268092	r=0.531290076768158,pval=0.0415455579479372	r=0.385513286019483,pval=0.155864798769234	r=-0.205967823166494,pval=0.461451778864243	r=0.271049032060468,pval=0.328492853685667	r=0.339958623642015,pval=0.215061124162174	r=0.266747170264296,pval=0.336527171269272	r=-0.41466818873454,pval=0.124332670515385	r=-0.414318990255749,pval=0.124682108391403	r=-0.417437188869116,pval=0.12158550626415	r=0.475404168370088,pval=0.0732917552604732	r=-0.21936783851192,pval=0.432136021817834	r=-0.422222678664817,pval=0.11693656918344	r=0.365827400685275,pval=0.179929025677813
Cer(d18:2_22:0)+HCOO	r=-0.170225142542604,pval=0.544157846866554	r=0.585003919792392,pval=0.0219760206999325	r=0.503225398681713,pval=0.0558502365386509	r=0.0487582077350259,pval=0.862998628862739	r=0.160002031482424,pval=0.568938418361345	r=-0.0480291667886371,pval=0.865029672857936	r=0.410918555544178,pval=0.128120082371382	r=-0.420686204036367,pval=0.118415615691574	r=-0.670533600977651,pval=0.00622183368945151	r=-0.17148580577949,pval=0.541135102939328	r=0.156086812690234,pval=0.578552347455554	r=-0.569420332844614,pval=0.0267136205695795	r=-0.326959041175605,pval=0.234245095416718	r=0.417560119184062,pval=0.121464520343542
Cer(d18:2_23:0)+HCOO	r=-0.242187354447363,pval=0.384482635950512	r=0.553827133966982,pval=0.0321907701061682	r=0.456925800183303,pval=0.0868469659823889	r=0.110844137918426,pval=0.694120255805439	r=0.0927493941344569,pval=0.742334957341474	r=-0.0383570684373463,pval=0.892044984533783	r=0.352775178061737,pval=0.197151607747082	r=-0.504755004055755,pval=0.05498886060269	r=-0.688766419303663,pval=0.00451619296762039	r=-0.19091527535008,pval=0.495507084923282	r=0.160332787896119,pval=0.568129322507009	r=-0.477207412414409,pval=0.072055746629539	r=-0.317149388680782,pval=0.249403932113878	r=0.470184952810108,pval=0.0769549140137663
Cer(d18:2_24:1)+HCOO	r=-0.0458117027321955,pval=0.871212104442262	r=0.45615722424622,pval=0.087446682377284	r=0.490918867134379,pval=0.0631431039639514	r=0.158450864090424,pval=0.572739320305199	r=0.171919389966233,pval=0.540097187881241	r=0.0742095729680879,pval=0.792674000123869	r=0.262485448423607,pval=0.344594916858681	r=-0.293475915757086,pval=0.288406438260016	r=-0.501348515335074,pval=0.0569206038640607	r=-0.163137406967399,pval=0.561288206961099	r=0.123123103732447,pval=0.661999270017956	r=-0.456664058523478,pval=0.0870508735180327	r=-0.169607880444428,pval=0.545640567066314	r=0.515349642539101,pval=0.0492872317117834
Hex1Cer(d18:0_20:4)+HCOO	r=0.0727626220390786,pval=0.796637579044916	r=0.138087286302196,pval=0.623585500120761	r=-0.330408897967211,pval=0.229053661516419	r=0.195393914915461,pval=0.485253156631062	r=-0.311823864044665,pval=0.257879659745328	r=-0.216450644411753,pval=0.438435852626874	r=0.077150690007364,pval=0.784632100283796	r=0.0584482682027262,pval=0.836083081758119	r=-0.373546927442005,pval=0.170220773110119	r=-0.121888448440679,pval=0.665205496786691	r=-0.195980930611079,pval=0.48391670996294	r=0.416119112952693,pval=0.12288793778028	r=0.117215175838973,pval=0.677389763204111	r=0.181965956786187,pval=0.516296432439851
Hex1Cer(d18:1_20:4)+HCOO	r=-0.270189141108681,pval=0.330090001691839	r=0.0888993809768445,pval=0.752716023357837	r=-0.42966593268495,pval=0.109951743051244	r=0.229242654611745,pval=0.411157275640879	r=-0.280725546475333,pval=0.310825012695481	r=-0.0796177483468888,pval=0.77790194300457	r=-0.210932914571215,pval=0.450477382362119	r=-0.177312723181304,pval=0.52726038737094	r=-0.265935496598182,pval=0.33805542724298	r=-0.259987256224675,pval=0.349374108829065	r=-0.191643421580833,pval=0.493833092688113	r=0.322803781612882,pval=0.240594461910732	r=0.238410644305016,pval=0.392167043812216	r=0.0441121023606856,pval=0.875955405560178
Hex1Cer(d18:1_22:4)+HCOO	r=0.153251208531038,pval=0.585556830351871	r=-0.674112949149438,pval=0.00585233406917979	r=-0.384763974675124,pval=0.156739214486606	r=-0.302507609302949,pval=0.273123287499077	r=-0.258941818865387,pval=0.351385011068134	r=0.189442512875055,pval=0.498901053837403	r=-0.165954049434115,pval=0.554453272187826	r=0.0367503941192767,pval=0.896544072005072	r=0.327474316408392,pval=0.23346508368994	r=0.4872654683364,pval=0.0654351552999167	r=-0.062939534360138,pval=0.823663193946275	r=0.390135449607345,pval=0.150542804648411	r=-0.0452154457659205,pval=0.872875702380495	r=-0.400976795716337,pval=0.138541237389803
Hex1Cer(d18:1_24:0)+H	r=-0.0159869484774704,pval=0.954904812074437	r=0.066325351198203,pval=0.814325699654508	r=0.104630360744713,pval=0.710565078506631	r=0.11036049810559,pval=0.695395784493152	r=-0.0268816356153932,pval=0.924238491535647	r=-0.0741864042135468,pval=0.792737428601769	r=0.35521187872276,pval=0.19385881279732	r=-0.294726907192255,pval=0.28625993862078	r=-0.341920662317745,pval=0.212254946711289	r=0.331168765973495,pval=0.227919946042171	r=-0.321678223811307,pval=0.24233249656217	r=-0.273262789346895,pval=0.32440137157921	r=-0.394104851254723,pval=0.146070667964235	r=-0.0937999619253525,pval=0.739509298912123
Hex1Cer(d18:1_24:1)+H	r=0.326209130853511,pval=0.23538318726264	r=-0.0601807563824279,pval=0.831287742775174	r=0.118100340271667,pval=0.675076130506031	r=-0.325441917653494,pval=0.236551090667509	r=0.0948683204878864,pval=0.736638957075181	r=-0.0291917268749207,pval=0.917747398181493	r=0.442234987925264,pval=0.0988235210641744	r=0.110137900743647,pval=0.695983107228334	r=-0.0407010957108989,pval=0.885486636985465	r=0.215015478843082,pval=0.441552097706544	r=0.0078651107760747,pval=0.977806607621033	r=0.0064494108116629,pval=0.981800685774547	r=-0.0337723698860664,pval=0.904890925780037	r=-0.337733090134046,pval=0.218272458986011
Hex1Cer(d19:0_20:4)+HCOO	r=0.104310369362789,pval=0.711415224526375	r=-0.407319557629402,pval=0.131828719964424	r=-0.317575400705069,pval=0.248733407000458	r=0.0451033593468164,pval=0.873188486600578	r=-0.3864561444795,pval=0.154769149259851	r=0.173437861145857,pval=0.536469188464296	r=-0.138947814655027,pval=0.621402483401324	r=0.00220901384505443,pval=0.993766059507904	r=-0.165056541408692,pval=0.556627296599657	r=0.298570481002944,pval=0.279724521082979	r=0.0267535955430018,pval=0.924598402876232	r=0.195034963774373,pval=0.486071237918733	r=-0.0926985271579699,pval=0.742471849482412	r=0.0366429818228306,pval=0.896844958921926
Hex1Cer(d20:0_22:6)+HCOO	r=-0.0847465705586736,pval=0.763957744571987	r=-0.509318178652919,pval=0.0524769242621365	r=0.261856762166774,pval=0.345794163326081	r=-0.27606667618687,pval=0.319261298004027	r=0.219179903669731,pval=0.432540481556333	r=0.089841450853174,pval=0.7501721447741	r=0.0682709263007149,pval=0.808970537214776	r=0.0633115925503991,pval=0.822636025504109	r=0.27814889177465,pval=0.315474696442399	r=0.474757054337674,pval=0.0737389998765897	r=0.165136312726883,pval=0.556433919557718	r=-0.296439012366116,pval=0.283337661527248	r=-0.257753532554394,pval=0.353678489498783	r=-0.611373901822981,pval=0.0154504665488729
Hex1Cer(d41:1)+HCOO	r=0.351826171634606,pval=0.198443702048256	r=-0.108795872479366,pval=0.699527433838981	r=-0.00135260644314615,pval=0.996182859945832	r=0.0920066737488939,pval=0.744334460539213	r=-0.159939030582108,pval=0.56909258591583	r=-0.232453326248375,pval=0.404452963566242	r=0.393181551221729,pval=0.147102835670274	r=-0.0332068808812102,pval=0.906476956993092	r=-0.315446685060966,pval=0.252094989704221	r=0.293170791517794,pval=0.288931424633869	r=0.19342884133303,pval=0.489739745822807	r=-0.10207428341519,pval=0.717364768755553	r=-0.275180718459617,pval=0.320880341539503	r=0.00161274953774633,pval=0.995448726284908
Hex1Cer(d42:1)+HCOO	r=-0.0758692391786417,pval=0.788133536407326	r=0.192367046297835,pval=0.492172135930344	r=-0.164462282503042,pval=0.558068770385093	r=0.365864267660168,pval=0.179881820837836	r=-0.0171723907837097,pval=0.951564465292601	r=-0.0503337995485052,pval=0.858611902716837	r=-0.232989162724093,pval=0.403339695780584	r=0.369544503562205,pval=0.175210246367378	r=0.100976209756634,pval=0.720291960615166	r=-0.178845938655053,pval=0.523636327500377	r=-0.209772563408339,pval=0.453030409177639	r=0.541873966789573,pval=0.0369302202432839	r=0.0248332832279329,pval=0.929997853270013	r=0.402369468234233,pval=0.137047974270128
Hex1Cer(t18:0_22:0)+H-H2O	r=0.098560761250333,pval=0.726743598326571	r=0.0661524209603277,pval=0.814802060097016	r=-0.0469787503302794,pval=0.867957416789651	r=0.605356334799919,pval=0.0167870656567223	r=-0.0762745393685962,pval=0.787025683900318	r=0.215894803103637,pval=0.439641457109336	r=-0.0137064560605225,pval=0.961332712349446	r=-0.0088758205391928,pval=0.974955412142922	r=-0.44604879076865,pval=0.0956092190818258	r=-0.295414160825221,pval=0.285084770217618	r=0.025134971737805,pval=0.929149385413935	r=-0.297980847639773,pval=0.28072126625254	r=0.193580211065324,pval=0.489393447677514	r=0.216335531461683,pval=0.438685392179486
Hex1Cer(t18:0_23:0)+H-H2O	r=0.259894924360955,pval=0.349551450429354	r=0.247171432062295,pval=0.374466753201081	r=0.092073110239025,pval=0.744155542647964	r=0.201718132508781,pval=0.470947988346549	r=-0.141822206198419,pval=0.614131924576691	r=-0.124494674380208,pval=0.658443872726362	r=0.259163843755179,pval=0.350957407479094	r=-0.336114376036118,pval=0.220627096074865	r=-0.429973957993559,pval=0.109669080631378	r=0.155892063319733,pval=0.579032306044151	r=-0.127666707514705,pval=0.650247367263972	r=-0.274513412813394,pval=0.322102915691017	r=-0.117505229757027,pval=0.676631327630226	r=0.374718322300073,pval=0.168778385894833
Hex1Cer(t20:0_20:4)+HCOO	r=0.0614048655822683,pval=0.827902858383429	r=-0.152009260955171,pval=0.588635530976455	r=-0.21084366470035,pval=0.450673496912499	r=0.0551463931718818,pval=0.845237033667496	r=-0.318514974898866,pval=0.247258476277466	r=0.0506193318370701,pval=0.857817337372992	r=-0.058691662672309,pval=0.835409065008622	r=0.0794139219198382,pval=0.778457435182554	r=-0.146388221232102,pval=0.602650998825468	r=0.14111479266262,pval=0.615918215916649	r=-0.23274563514423,pval=0.403845454863205	r=0.241488619766115,pval=0.385898197118441	r=-0.0730607364059417,pval=0.795820584899125	r=0.113647818730859,pval=0.686741052509226
Hex1Cer(t20:1_20:4)+HCOO	r=0.13307656853101,pval=0.636354195185274	r=-0.411307813482249,pval=0.1277232831132	r=-0.248283506524071,pval=0.372251496645935	r=0.0465749264212224,pval=0.869083389582756	r=-0.337393135546632,pval=0.218765646826578	r=0.159596004449923,pval=0.569932302114278	r=-0.117129690423723,pval=0.677613346140183	r=0.00770891953858186,pval=0.978247243560099	r=-0.0702497743875336,pval=0.803531850586198	r=0.340497084758863,pval=0.214288671545486	r=-0.17297160042131,pval=0.537582051554831	r=0.238784844502404,pval=0.391402034820907	r=-0.0316615225402333,pval=0.910812891686147	r=-0.0125476635489524,pval=0.964599808162875

## Sheet: oxstress_cer_metab
	Lysine	Valine	Glutathione	Oxidized glutathione	Guanidoacetate	Cytosine	Uracil	Arginine	Allantoin
Cer(d18:1_12:0)+HCOO	r=-0.390406385905108,pval=0.065507024722808	r=0.292004143901277,pval=0.176377807748107	r=-0.16869225700546,pval=0.441630576337994	r=-0.222894433553891,pval=0.306645615755412	r=0.109665620324753,pval=0.618402994520755	r=-0.104411275089254,pval=0.635418673816988	r=-0.244743091218559,pval=0.327675634438196	r=-0.0987580513191459,pval=0.653927180823213	r=0.142587908806295,pval=0.516324027263265
Cer(d18:1_16:0)+HCOO	r=-0.169987956153728,pval=0.438079629302747	r=-0.0588335110633159,pval=0.789737477863418	r=-0.156319892405533,pval=0.476295127556008	r=-0.114655131165867,pval=0.602418418934399	r=-0.0337858821912589,pval=0.878367779679109	r=0.0434839170315684,pval=0.843823935272796	r=0.00692396928947499,pval=0.97824669987203	r=0.0820746593637477,pval=0.709673394353553	r=0.0865605370293678,pval=0.694527816624963
Cer(d18:1_18:0)+HCOO	r=-0.0329028151172026,pval=0.881524856225605	r=-0.124614095048745,pval=0.571042771073736	r=-0.0453394321283657,pval=0.837244341437439	r=0.00211484757751315,pval=0.99235892598843	r=0.255086194479142,pval=0.240119949318487	r=0.0640566159524928,pval=0.771532296372443	r=-0.135964945183851,pval=0.5906139454543	r=0.0940935812960177,pval=0.669349034598418	r=0.190771508955711,pval=0.383244023960982
Cer(d18:1_22:0)+HCOO	r=0.0608311170706308,pval=0.782761685259501	r=-0.280730931165689,pval=0.194446666638219	r=-0.315743901266047,pval=0.142196683608982	r=0.29815126299311,pval=0.167029905626673	r=0.260404473935351,pval=0.230119062559811	r=0.193128122755323,pval=0.377283504632634	r=-0.319429514408545,pval=0.196322029002865	r=-0.0961008030500041,pval=0.662696389265031	r=0.201062533380021,pval=0.357608268245938
Cer(d18:1_23:0)+HCOO	r=0.0706130043919442,pval=0.748844952247309	r=-0.391753501940073,pval=0.0645013546882568	r=-0.370066628628307,pval=0.0821888577767247	r=0.458280116553654,pval=0.0278619309558593	r=0.0624108882323644,pval=0.777256413295139	r=0.168584591358751,pval=0.441926326287899	r=-0.436203969245191,pval=0.0703443429479567	r=-0.0969644559858211,pval=0.65984147005399	r=0.0985924711973911,pval=0.654472336735557
Cer(d18:1_24:0)+HCOO	r=0.110956474379224,pval=0.614251109391531	r=-0.328405878822383,pval=0.126030727418035	r=-0.343667811325223,pval=0.108360627587184	r=0.372640027511403,pval=0.0799180781086507	r=0.277454927996777,pval=0.199925028106731	r=0.221875521073754,pval=0.308919448209578	r=-0.428289038677475,pval=0.0761914778909855	r=-0.109421373412439,pval=0.619189863551257	r=0.175742444698092,pval=0.422494358055777
Cer(d18:1_24:1)+HCOO	r=-0.0243559917483156,pval=0.912164122605828	r=-0.329195718600701,pval=0.125068277363077	r=-0.36877734325205,pval=0.0833445835636594	r=0.310699224893143,pval=0.149030955747064	r=0.137852227122083,pval=0.530492748534978	r=0.0513660504845038,pval=0.815948941542689	r=-0.262944438806697,pval=0.291798400457009	r=-0.15926748321181,pval=0.467913684368271	r=0.174260509099575,pval=0.42647891923223
Cer(d18:2_18:0)+HCOO	r=0.00462876005654418,pval=0.983276903775236	r=-0.129775481752044,pval=0.555071258249598	r=-0.0518735999265888,pval=0.814161007655669	r=0.0745312670418583,pval=0.73538066469478	r=0.149540721638786,pval=0.495856952068272	r=0.110976487625074,pval=0.614186828723166	r=-0.132018381802575,pval=0.601537351721696	r=0.0556332140938772,pval=0.800945566212193	r=0.159233508484292,pval=0.468009857689458
Cer(d18:2_22:0)+HCOO	r=0.0249624650682583,pval=0.909985492543601	r=-0.245355542924581,pval=0.259142510376688	r=-0.289582925484424,pval=0.180156979685869	r=0.361272261829633,pval=0.0903156196112203	r=0.138037080217185,pval=0.529936277001499	r=0.10196288301449,pval=0.643409569662005	r=-0.210750765119087,pval=0.401223980757228	r=-0.307262440428011,pval=0.153817912110355	r=0.314231086908936,pval=0.144222308623958
Cer(d18:2_23:0)+HCOO	r=0.0653253862933442,pval=0.767127137245217	r=-0.281727775156892,pval=0.192800126303106	r=-0.399552173674482,pval=0.0589094146744497	r=0.330646018533637,pval=0.12331486859317	r=0.0493753045825302,pval=0.822970195981365	r=0.0492038904641812,pval=0.823575386883548	r=-0.180666064344743,pval=0.473121101821238	r=-0.154801320420192,pval=0.480642710992295	r=0.21266299725897,pval=0.329944942061858
Cer(d18:2_24:1)+HCOO	r=0.0190979198409115,pval=0.931076689892256	r=-0.278868731938133,pval=0.197548105616679	r=-0.202335711836112,pval=0.354507902460077	r=0.41860532630128,pval=0.0468138367287956	r=0.0782069742451441,pval=0.722817903856522	r=0.143839685166952,pval=0.512609469374555	r=-0.319882316794667,pval=0.195652988238705	r=-0.259344341314065,pval=0.232090360183788	r=0.0928104331497496,pval=0.673614513567386
Hex1Cer(d18:0_20:4)+HCOO	r=0.128292946370628,pval=0.559638078148956	r=-0.0166823647842541,pval=0.939777821295049	r=-0.108536132763052,pval=0.62204515096441	r=-0.0771986376712605,pval=0.726257446901805	r=-0.257038487550804,pval=0.236416296357673	r=-0.131250036726642,pval=0.550545833031519	r=0.110963158776516,pval=0.661141869323572	r=-0.0859798711074164,pval=0.696482095052091	r=-0.113700465380565,pval=0.605463456665306
Hex1Cer(d18:1_20:4)+HCOO	r=-0.0273732245576461,pval=0.901331684431165	r=0.137436669501338,pval=0.531744722772063	r=-0.0785524400519626,pval=0.721640672004094	r=-0.204109097962899,pval=0.35021576902416	r=-0.235977119100073,pval=0.278366587430263	r=0.144807915285621,pval=0.509745195754104	r=-0.00887986646058422,pval=0.972103794565055	r=-0.0379585089163813,pval=0.863475108410518	r=-0.163658761560125,pval=0.455568975091963
Hex1Cer(d18:1_22:4)+HCOO	r=-0.132631090136828,pval=0.546322689818799	r=0.383195644220711,pval=0.0710949586809976	r=0.102129412391648,pval=0.642864836991526	r=-0.484078693745191,pval=0.0192547460143247	r=-0.0955369036442298,pval=0.664562889609861	r=-0.184284558089413,pval=0.39992466814576	r=0.418029859232807,pval=0.0842926742494386	r=0.161173341920954,pval=0.462534991686136	r=-0.028462660839597,pval=0.897424481493271
Hex1Cer(d18:1_24:0)+H	r=-0.0983649845413968,pval=0.655221592134311	r=-0.406955013144782,pval=0.0539534482065323	r=-0.153090784557944,pval=0.48556375107437	r=0.281277775691487,pval=0.193542235228142	r=0.158156766552716,pval=0.471063072952479	r=0.115625308485978,pval=0.599330472666532	r=0.143028364937752,pval=0.571272758778218	r=-0.279179729313455,pval=0.197027830666254	r=0.218602087928562,pval=0.316294171430496
Hex1Cer(d18:1_24:1)+H	r=-0.0703609070593367,pval=0.749713712545272	r=-0.0763325723262811,pval=0.729215778413707	r=0.125070446370283,pval=0.569622499561595	r=-0.0531601595617235,pval=0.809632906721843	r=0.136527330676251,pval=0.53448916904802	r=-0.248388827165334,pval=0.253111974939265	r=0.252561897130144,pval=0.311959973697638	r=-0.0869591404700772,pval=0.693187371571809	r=0.133270749321828,pval=0.544371720592639
Hex1Cer(d19:0_20:4)+HCOO	r=0.0344579896853218,pval=0.875966108320251	r=0.262303089762147,pval=0.226616256147965	r=-0.142964260982187,pval=0.515205871280254	r=-0.185410203155537,pval=0.39700155572109	r=0.104821614301981,pval=0.634083246267037	r=-0.235477342958772,pval=0.279415602032562	r=0.239893076407169,pval=0.337652593155101	r=-0.0707520865790975,pval=0.748365783205236	r=-0.0256747386860833,pval=0.907427598465578
Hex1Cer(d20:0_22:6)+HCOO	r=0.101854936582414,pval=0.64376276711107	r=0.189267757846752,pval=0.387075172843777	r=-0.0280858321734261,pval=0.89877570052051	r=-0.369148497568337,pval=0.0830106358677673	r=0.0624172820079179,pval=0.777234152771972	r=-0.183752989574395,pval=0.401309218867319	r=0.0340536464461371,pval=0.8932893049675	r=0.371866428909984,pval=0.0805956816892754	r=0.1578995689459,pval=0.471793887041155
Hex1Cer(d41:1)+HCOO	r=0.0013926428025378,pval=0.994968255774731	r=-0.127925451216179,pval=0.560772720037906	r=-0.0257797634014444,pval=0.90705051172621	r=0.111359370537922,pval=0.612957574046922	r=0.174890299202985,pval=0.424783093664255	r=-0.314210517709593,pval=0.144249990721445	r=-0.0734146224777805,pval=0.772197665522095	r=-0.00383550960367158,pval=0.986142517838683	r=0.000875645555701851,pval=0.996836201772472
Hex1Cer(d42:1)+HCOO	r=0.148631463492688,pval=0.498510526750607	r=-0.00800865912626897,pval=0.971069689684176	r=0.0399977901299106,pval=0.856212642051027	r=0.189220092147022,pval=0.387196964745644	r=0.168932906682368,pval=0.440969908410507	r=0.117388361028394,pval=0.593735996584892	r=0.143447883395191,pval=0.570132646927528	r=-0.260330796234329,pval=0.230255707158438	r=-0.170752502280737,pval=0.435991500805466
Hex1Cer(t18:0_22:0)+H-H2O	r=0.0438424554873971,pval=0.842551768777721	r=-0.34104781575278,pval=0.111256877407213	r=0.0719322721294364,pval=0.744303421233571	r=0.33777835135117,pval=0.114949933744076	r=0.0410081560049273,pval=0.852618577093534	r=0.272923915343203,pval=0.207672720912408	r=-0.52145880168412,pval=0.0264622934518662	r=-0.102137860484036,pval=0.64283720725455	r=-0.3255744093734,pval=0.129524890858479
Hex1Cer(t18:0_23:0)+H-H2O	r=0.0978370670414546,pval=0.656961592221578	r=-0.132355776824896,pval=0.547163386009279	r=-0.0365536532211977,pval=0.868484464317594	r=0.331299407622729,pval=0.122530758791578	r=0.0780960546005029,pval=0.723196009985474	r=0.324750631056891,pval=0.130554426356663	r=-0.162733902604024,pval=0.518811670490361	r=-0.44704594295414,pval=0.0324601952147205	r=0.0684307204515825,pval=0.756375069040342
